# Supplementary material for: Mapping Molecular Pathways of Multiple Sclerosis: A Gene Prioritization and Network Analysis of White Matter Pathology Transcriptomics
Source: Ann Neurol. 2025 Feb 14;98(1):67–79. doi: 10.1002/ana.27216 (PMC12174739; doi:10.1002/ana.27216)
Supplement: Supplementary file 2 — Table S6. Gene ranking multiple sclerosis (MS) white matter (WM) versus control WM. Table S7. Gene ranking normal appearing white matter (NAWM) versus control white matter (WM). Table S8. Gene ranking active lesions (AL) versus control white matter (WM). Table S9. Gene ranking chronic active lesions (CAL) versus control white matter (WM). [file ANA-98-67-s005.xlsx]

## Sheet: S6
Table S6 - Gene ranking MS WM vs Control WM
Entrez	Gene_Symbols	Lists_in_agreement	Upregulated_lists	Downregulated_lists	Total_samples	Mean_fold_change	SD_fold_change	Articles
7431	VIM	4	4	0	67	2.53347	1.57705	Lindberg et al. NAWM; Hendrickx et al CAL; Elkjaer et al. AL; Chabbas et al (2AL+1CL)
834	CASP1	4	4	0	79	1.88844	0.636136	Lindberg et al. NAWM; Hendrickx et al CAL; Elkjaer et al. AL; Baranzini et al. AL
12	SERPINA3; AACT	3	3	0	38	5.44914	5.49886	Melief et al. NAWM; Hendrickx et al CAL; Lock et al (2 CAL+1AL)
1230	CCR1	3	3	0	74	2.04118	0.580786	Hendrickx et al CAL; Elkjaer et al. AL; Baranzini et al. AL
1234	CCR5	3	3	0	74	2.15367	1.40027	Hendrickx et al CAL; Elkjaer et al. AL; Baranzini et al. AL
1675	CFD	3	3	0	75	1.73612	0.847479	Melief et al. NAWM; Hendrickx et al CAL; Elkjaer et al. AL
1837	DTNA	3	3	0	62	4.42213	4.75536	Hendrickx et al CAL; Elkjaer et al. AL; Lock et al (2 CAL+1AL)
2051	EPHB6	3	3	0	64	22.9707	35.4728	Lindberg et al. AL; Elkjaer et al. CAL; Tajour et al. AL
2350	FOLR2	3	3	0	63	2.57532	1.23373	Lindberg et al. NAWM; Hendrickx et al CAL; Elkjaer et al. AL
2512	FTL	3	3	0	65	2.7957	1.9263	Licht-Meyer et al. NAWM; Hendrickx et al CAL; Elkjaer et al. AL
2670	GFAP	3	3	1	69	0.821948	1.683	Hendrickx et al CAL; Elkjaer et al. AL; Tajour et al. CAL; Lock et al (2 CAL+1AL)
2876	GPX1	3	3	0	64	7.64414	10.701	Hendrickx et al CAL; Elkjaer et al. AL; Tajour et al. AL
3310	HSPA6	3	3	0	75	1.44646	0.356858	Melief et al. NAWM; Hendrickx et al CAL; Elkjaer et al. CAL
3514	IGKC	3	3	0	75	20.9024	26.4724	Melief et al. NAWM; Lindberg et al. AL; Elkjaer et al. AL
3600	IL15; IL-15	3	3	0	74	2.02305	0.951446	Hendrickx et al CAL; Elkjaer et al. AL; Baranzini et al. AL
3663	IRF5	3	3	0	63	1.23111	0.167452	Lindberg et al. NAWM; Hendrickx et al CAL; Elkjaer et al. AL
3689	ITGB2	3	3	0	63	1.39402	0.371111	Lindberg et al. NAWM; Hendrickx et al CAL; Elkjaer et al. AL
4921	DDR2	3	3	0	63	1.72866	0.252093	Lindberg et al. NAWM; Hendrickx et al CAL; Elkjaer et al. AL
567	B2M	3	3	0	40	2.22332	1.1169	Hendrickx et al CAL; Baranzini et al. AL; Tajour et al. CAL
715	C1R	3	3	0	74	2.52111	1.88528	Hendrickx et al CAL; Elkjaer et al. AL; Baranzini et al. AL
716	C1S	3	3	0	62	2.9054	2.07946	Hendrickx et al CAL; Elkjaer et al. AL; Lock et al (2 CAL+1AL)
721	C4B	3	3	0	65	1.31465	0.256069	Hendrickx et al CAL; Elkjaer et al. AL; Tajour et al. CAL
5860	QDPR	3	1	3	66	-0.700742	2.20292	Hendrickx et al CAL; Elkjaer et al. AL; Chabbas et al (2AL+1CL); Lock et al (2 CAL+1AL)
10231	RCAN2; ZAKI4	3	0	3	65	-11.5451	17.9747	Hendrickx et al CAL; Elkjaer et al. AL; Tajour et al. CAL
1717	DHCR7	3	0	3	75	-1.62001	0.530655	Lindberg et al. AL; Hendrickx et al CAL; Elkjaer et al. AL
2065	ERBB3	3	0	3	75	-1.44531	0.14267	Lindberg et al. AL; Hendrickx et al CAL; Elkjaer et al. AL
443	ASPA	3	0	3	75	-1.56294	0.352684	Lindberg et al. AL; Hendrickx et al CAL; Elkjaer et al. AL
4974	OMG	3	0	3	62	-1.6118	0.511074	Hendrickx et al CAL; Elkjaer et al. AL; Lock et al (2 CAL+1AL)
51090	TM4SF11; PLLP	3	0	3	75	-1.47842	0.212491	Lindberg et al. AL; Hendrickx et al CAL; Elkjaer et al. AL
6457	SH3GL3	3	0	3	75	-1.37711	0.384504	Lindberg et al. AL; Hendrickx et al CAL; Elkjaer et al. AL
10008	KCNE3	2	2	0	58	1.35412	0.217365	Hendrickx et al CAL; Elkjaer et al. AL
10095	ARPC1B	2	2	0	46	1.58786	0.0878781	Lindberg et al. NAWM; Elkjaer et al. AL
10221	TRIB1	2	2	0	58	1.31605	0.0956595	Hendrickx et al CAL; Elkjaer et al. AL
10261	IGSF6	2	2	0	58	1.28687	0.404995	Hendrickx et al CAL; Elkjaer et al. AL
1029	CDKN2A	2	2	0	48	1.51452	0.545154	Elkjaer et al. AL; Tajour et al. CAL
10320	IKZF1	2	2	0	58	1.54473	0.24142	Hendrickx et al CAL; Elkjaer et al. AL
10413	YAP1	2	2	1	64	0.176403	1.62589	Hendrickx et al CAL; Elkjaer et al. AL; Tajour et al. AL
10437	IFI30	2	2	0	58	2.24831	0.909939	Hendrickx et al CAL; Elkjaer et al. AL
10457	GPNMB	2	2	0	58	4.0816	0.904216	Hendrickx et al CAL; Elkjaer et al. AL
10461	MERTK	2	2	0	58	1.83796	0.155214	Hendrickx et al CAL; Elkjaer et al. AL
10486	CAP2	2	2	0	58	2.55355	1.32435	Lindberg et al. AL; Elkjaer et al. CAL
1050	CEBPA	2	2	0	58	1.68699	0.157545	Hendrickx et al CAL; Elkjaer et al. AL
10516	FBLN5	2	2	0	46	1.12068	0.0999543	Lindberg et al. NAWM; Elkjaer et al. CAL
10538	BATF	2	2	0	58	1.55398	0.114763	Hendrickx et al CAL; Elkjaer et al. AL
1054	CEBPG	2	2	0	58	1.09706	0.110102	Hendrickx et al CAL; Elkjaer et al. AL
10580	SORBS1	2	2	0	58	1.61635	0.346191	Hendrickx et al CAL; Elkjaer et al. AL
10659	CELF2	2	2	0	58	1.05035	0.0626002	Hendrickx et al CAL; Elkjaer et al. CAL
1075	CTSC	2	2	0	58	1.42347	0.236667	Hendrickx et al CAL; Elkjaer et al. AL
10769	SNK; PLK2	2	2	0	58	1.53346	0.447654	Lindberg et al. AL; Elkjaer et al. CAL
10855	HPSE	2	2	0	58	1.32368	0.118704	Hendrickx et al CAL; Elkjaer et al. AL
10870	HCST	2	2	0	58	1.13435	0.0236919	Hendrickx et al CAL; Elkjaer et al. AL
10990	LILRB5	2	2	0	58	1.71763	0.707756	Hendrickx et al CAL; Elkjaer et al. AL
11025	LILRB3	2	2	0	58	1.93474	0.705473	Hendrickx et al CAL; Elkjaer et al. AL
11098	PRSS23	2	2	0	58	1.1414	0.00265752	Hendrickx et al CAL; Elkjaer et al. AL
1116	CHI3L1	2	2	1	67	1.71131	3.25355	Hendrickx et al CAL; Elkjaer et al. NAWM; Lock et al (2 CAL+1AL)
11167	FSTL1	2	2	0	58	1.22457	0.0789675	Hendrickx et al CAL; Elkjaer et al. AL
1117	CHI3L2	2	2	0	34	1.71267	0.899681	Melief et al. NAWM; Hendrickx et al CAL
11170	FAM107A	2	2	0	58	1.58148	0.116292	Hendrickx et al CAL; Elkjaer et al. AL
1118	CHIT1	2	2	0	58	3.92562	0.917071	Hendrickx et al CAL; Elkjaer et al. AL
112616	CMTM7	2	2	0	58	1.9074	0.0614069	Hendrickx et al CAL; Elkjaer et al. AL
113	ADCY7	2	2	0	58	1.22466	0.131854	Hendrickx et al CAL; Elkjaer et al. AL
1132	CHRM4	2	2	0	58	1.79154	0.487777	Hendrickx et al CAL; Elkjaer et al. CAL
11326	VSIG4	2	2	0	58	1.90142	0.0762482	Hendrickx et al CAL; Elkjaer et al. AL
114769	CARD16	2	2	0	58	1.47077	0.528021	Hendrickx et al CAL; Elkjaer et al. AL
115207	KCTD12	2	2	0	58	1.40478	0.014638	Hendrickx et al CAL; Elkjaer et al. AL
115273	RAB42	2	2	0	58	1.72845	0.00475324	Hendrickx et al CAL; Elkjaer et al. AL
1159	CKMT1; CKMT1B	2	2	0	58	1.8377	1.14877	Lindberg et al. AL; Elkjaer et al. CAL
117289	TAGAP	2	2	0	58	1.04609	0.0158811	Hendrickx et al CAL; Elkjaer et al. AL
118429	ANTXR2	2	2	0	58	1.28311	0.187913	Hendrickx et al CAL; Elkjaer et al. AL
1192	CLIC1	2	2	0	46	1.36867	0.0301665	Lindberg et al. NAWM; Elkjaer et al. AL
1193	CLIC2	2	2	0	58	1.5137	0.611794	Hendrickx et al CAL; Elkjaer et al. AL
120425	AMICA1; JAML	2	2	0	58	2.0613	1.00629	Hendrickx et al CAL; Elkjaer et al. AL
121457	IKBIP	2	2	0	58	1.11865	0.107757	Hendrickx et al CAL; Elkjaer et al. AL
123920	CMTM3	2	2	0	58	1.47863	0.339227	Hendrickx et al CAL; Elkjaer et al. AL
1240	CMKLR1	2	2	0	58	1.37422	0.184472	Hendrickx et al CAL; Elkjaer et al. AL
1261	CNGA3	2	2	0	58	1.4624	0.441607	Hendrickx et al CAL; Elkjaer et al. AL
1295	COL8A1	2	2	0	58	2.18652	0.491155	Hendrickx et al CAL; Elkjaer et al. AL
1296	COL8A2	2	2	0	58	1.93785	0.0715226	Hendrickx et al CAL; Elkjaer et al. AL
132112	RTP1	2	2	0	58	2.20547	1.6584	Hendrickx et al CAL; Elkjaer et al. AL
133	ADM	2	2	1	51	4.28166	5.22888	Elkjaer et al. AL; Tajour et al. AL; Lock et al (2 CAL+1AL)
1356	CP	2	2	0	58	2.22159	0.168553	Hendrickx et al CAL; Elkjaer et al. AL
139716	GAB3	2	2	0	58	1.26408	0.227922	Hendrickx et al CAL; Elkjaer et al. AL
140	ADORA3	2	2	0	58	1.57055	0.00911968	Hendrickx et al CAL; Elkjaer et al. AL
1410	CRYAB	2	2	0	10	14.4	6.92965	Tajour et al. AL; Chabbas et al (2AL+1CL)
146722	CD300LF	2	2	0	58	1.14027	0.0241382	Hendrickx et al CAL; Elkjaer et al. AL
1471	CSTC; CST3	2	2	0	10	13.1	14.9907	Tajour et al. AL; Chabbas et al (2AL+1CL)
150372	NFAM1	2	2	0	58	1.29567	0.316633	Hendrickx et al CAL; Elkjaer et al. AL
1508	CTSB	2	2	0	58	1.18015	0.0284528	Hendrickx et al CAL; Elkjaer et al. AL
151887	CCDC80	2	2	0	58	1.08535	0.103277	Hendrickx et al CAL; Elkjaer et al. AL
1522	CTSZ	2	2	0	58	1.20158	0.215576	Hendrickx et al CAL; Elkjaer et al. AL
1535	CYBA	2	2	0	58	1.37523	0.177866	Hendrickx et al CAL; Elkjaer et al. AL
1545	CYP1B1	2	2	0	58	1.26656	0.138496	Hendrickx et al CAL; Elkjaer et al. AL
1601	DAB2	2	2	0	58	2.13594	0.00529923	Hendrickx et al CAL; Elkjaer et al. AL
162073	ITPRIPL2	2	2	0	58	1.37234	0.0284719	Hendrickx et al CAL; Elkjaer et al. AL
163702	IL28RA; IFNLR1	2	2	0	58	1.24183	0.222767	Hendrickx et al CAL; Elkjaer et al. AL
165	AEBP1	2	2	0	58	1.53129	0.258838	Hendrickx et al CAL; Elkjaer et al. AL
170954	PPP1R18	2	2	0	58	1.31579	0.371897	Hendrickx et al CAL; Elkjaer et al. AL
171024	SYNPO2	2	2	0	58	1.77993	0.0310119	Hendrickx et al CAL; Elkjaer et al. AL
1728	NQO1	2	2	0	48	1.05586	0.0765708	Licht-Meyer et al. NAWM; Elkjaer et al. AL
1796	DOK1	2	2	0	46	1.18948	0.041691	Lindberg et al. NAWM; Elkjaer et al. AL
1803	DPP4	2	2	0	58	1.71494	0.793231	Hendrickx et al CAL; Elkjaer et al. AL
1809	DPYSL3	2	2	0	21	2.39196	1.56701	Hendrickx et al CAL; Chabbas et al (2AL+1CL)
1842	ECM2	2	2	0	58	1.84868	0.0215963	Hendrickx et al CAL; Elkjaer et al. AL
1903	S1PR3; C9orf47	2	2	0	58	1.58739	0.0712692	Hendrickx et al CAL; Elkjaer et al. AL
1978	EIF4EBP1	2	2	0	58	1.21352	0.164297	Hendrickx et al CAL; Elkjaer et al. AL
2	A2M	2	2	0	58	1.47971	0.258247	Hendrickx et al CAL; Elkjaer et al. AL
2014	EMP3	2	2	0	58	1.72814	0.248553	Hendrickx et al CAL; Elkjaer et al. AL
203068	TUBB; TBB5; TUBB5	2	2	1	27	4.48	10.7769	Lindberg et al. AL; Tajour et al. AL; Lock et al (2 CAL+1AL)
219285	SAMD9L	2	2	0	58	1.21661	0.0105917	Hendrickx et al CAL; Elkjaer et al. AL
219670	ENKUR	2	2	0	58	1.07967	0.0828228	Hendrickx et al CAL; Elkjaer et al. CAL
219855	SLC37A2	2	2	0	58	2.03807	0.617453	Hendrickx et al CAL; Elkjaer et al. AL
219972	MPEG1	2	2	0	58	1.36072	0.204099	Hendrickx et al CAL; Elkjaer et al. AL
2203	FBP1	2	2	0	58	1.92243	0.577805	Hendrickx et al CAL; Elkjaer et al. AL
2207	FCER1G	2	2	0	22	1.45124	0.030035	Lindberg et al. NAWM; Hendrickx et al CAL
2210	FCGR1B; FcRI	2	2	0	33	1.5668	0.0803284	Hendrickx et al CAL; Baranzini et al. AL
2212	FCGR2A	2	2	0	58	1.77385	0.727461	Hendrickx et al CAL; Elkjaer et al. AL
2213	FCGR2B	2	2	0	58	2.61347	0.406497	Hendrickx et al CAL; Elkjaer et al. AL
2254	FGF9	2	2	0	58	3.31176	2.85422	Lindberg et al. AL; Elkjaer et al. CAL
2268	FGR	2	2	0	58	1.94524	0.347935	Hendrickx et al CAL; Elkjaer et al. AL
22797	TFEC	2	2	0	58	1.47674	0.331569	Hendrickx et al CAL; Elkjaer et al. AL
2294	FOXF1; FKHL5	2	2	0	47	6.40522	5.64947	Elkjaer et al. AL; Tajour et al. AL
23022	PALLD	2	2	0	58	2.40065	0.475791	Hendrickx et al CAL; Elkjaer et al. AL
23040	KIAA1106; MYT1L	2	2	0	58	1.48701	0.62648	Lindberg et al. AL; Elkjaer et al. CAL
23057	NMNAT2	2	2	0	58	3.57153	3.08082	Lindberg et al. AL; Elkjaer et al. CAL
2313	FLI1	2	2	0	58	1.29453	0.409859	Hendrickx et al CAL; Elkjaer et al. AL
23180	RFTN1	2	2	0	58	1.77032	0.508592	Hendrickx et al CAL; Elkjaer et al. AL
23213	SULF1	2	2	0	58	1.19696	0.191081	Hendrickx et al CAL; Elkjaer et al. CAL
23224	SYNE2	2	2	0	58	1.27533	0.355523	Hendrickx et al CAL; Elkjaer et al. AL
23281	KIAA0774; MTUS2	2	2	1	75	1.31594	2.24701	Lindberg et al. AL; Hendrickx et al CAL; Elkjaer et al. CAL
2359	FPR3	2	2	0	58	2.51268	0.193741	Hendrickx et al CAL; Elkjaer et al. AL
23643	LY96	2	2	0	58	1.80897	0.0657947	Hendrickx et al CAL; Elkjaer et al. AL
23659	PLA2G15	2	2	0	58	1.11755	0.144127	Hendrickx et al CAL; Elkjaer et al. AL
241	ALOX5AP	2	2	0	58	1.22074	0.0712201	Hendrickx et al CAL; Elkjaer et al. AL
247	ALOX15B	2	2	0	58	2.25112	0.615215	Hendrickx et al CAL; Elkjaer et al. AL
249	ALPL	2	2	0	47	6.94944	7.42542	Elkjaer et al. AL; Tajour et al. AL
253827	MSRB3	2	2	0	58	1.4539	0.403718	Hendrickx et al CAL; Elkjaer et al. AL
255082	CASC2	2	2	0	58	1.21154	0.193977	Hendrickx et al CAL; Elkjaer et al. CAL
2566	GABRG2	2	2	0	47	6.31545	6.90779	Elkjaer et al. CAL; Tajour et al. AL
25937	WWTR1	2	2	0	58	1.39759	0.560812	Hendrickx et al CAL; Elkjaer et al. AL
25959	KANK2	2	2	0	58	1.21991	0.00672173	Hendrickx et al CAL; Elkjaer et al. AL
26157	GIMAP2	2	2	0	58	1.34874	0.336315	Hendrickx et al CAL; Elkjaer et al. AL
2634	GBP2	2	2	0	58	1.99526	0.853526	Hendrickx et al CAL; Elkjaer et al. AL
26471	NUPR1	2	2	0	58	1.73962	0.361348	Hendrickx et al CAL; Elkjaer et al. AL
26509	MYOF	2	2	0	58	1.10727	0.0969458	Hendrickx et al CAL; Elkjaer et al. AL
2675	GFRA2	2	2	1	65	0.873316	5.25434	Lindberg et al. AL; Elkjaer et al. CAL; Tajour et al. CAL
2697	GJA1	2	2	0	45	2.51492	2.10021	Elkjaer et al. AL; Chabbas et al (2AL+1CL)
27181	SIGLEC8	2	2	0	58	1.57651	0.0915563	Hendrickx et al CAL; Elkjaer et al. AL
27306	HPGDS	2	2	0	58	1.35726	0.068723	Hendrickx et al CAL; Elkjaer et al. AL
27333	GOLIM4	2	2	0	58	1.61886	0.140349	Hendrickx et al CAL; Elkjaer et al. AL
27445	PCLO	2	2	0	58	1.45526	0.430964	Lindberg et al. AL; Elkjaer et al. CAL
2771	GNAI2	2	2	0	13	5.875	3.71231	Licht-Meyer et al. AL; Tajour et al. AL
283	ANG	2	2	0	58	1.12727	0.0131755	Hendrickx et al CAL; Elkjaer et al. AL
283431	GAS2L3	2	2	0	58	1.4352	0.533699	Hendrickx et al CAL; Elkjaer et al. AL
284	ANGPT1	2	2	0	58	1.90558	0.201336	Hendrickx et al CAL; Elkjaer et al. AL
284297	SSC5D	2	2	0	58	1.34952	0.278456	Hendrickx et al CAL; Elkjaer et al. AL
286530	P2RY8	2	2	0	58	2.3187	1.69535	Hendrickx et al CAL; Elkjaer et al. AL
2896	GRN	2	2	0	24	2.08206	1.15675	Hendrickx et al CAL; Tajour et al. CAL
29015	SLC43A3	2	2	0	58	1.01973	0.0147426	Hendrickx et al CAL; Elkjaer et al. AL
29108	PYCARD	2	2	0	58	1.29471	0.026965	Hendrickx et al CAL; Elkjaer et al. AL
2995	GYPC	2	2	0	58	1.58405	0.218207	Hendrickx et al CAL; Elkjaer et al. AL
30061	SLC40A1	2	2	0	58	1.11553	0.157297	Hendrickx et al CAL; Elkjaer et al. AL
301	ANXA1	2	2	0	58	2.31735	0.461852	Hendrickx et al CAL; Elkjaer et al. AL
302	ANXA2	2	2	0	58	1.85497	0.383281	Hendrickx et al CAL; Elkjaer et al. AL
3082	HGF	2	2	0	58	2.08698	1.02033	Hendrickx et al CAL; Elkjaer et al. AL
3105	HLA-A	2	2	0	23	20.634	27.529	Hendrickx et al CAL; Tajour et al. AL
3106	HLA-B	2	2	0	58	1.10617	0.126908	Hendrickx et al CAL; Elkjaer et al. AL
3108	HLA-DMA	2	2	0	58	1.58213	0.50038	Hendrickx et al CAL; Elkjaer et al. AL
3111	HLA-DOA	2	2	0	58	1.52195	0.369471	Hendrickx et al CAL; Elkjaer et al. AL
3113	HLA-DPA1	2	2	0	58	1.71004	0.485949	Hendrickx et al CAL; Elkjaer et al. AL
3115	HLA-DPB1	2	2	0	58	1.48356	0.570688	Hendrickx et al CAL; Elkjaer et al. AL
3117	HLA-DQA1	2	2	0	58	1.84645	0.863617	Hendrickx et al CAL; Elkjaer et al. AL
3118	HLA-DQA2	2	2	0	58	1.65759	0.444646	Hendrickx et al CAL; Elkjaer et al. AL
3119	HLA-DQB1	2	2	0	58	1.56027	0.518094	Hendrickx et al CAL; Elkjaer et al. AL
3123	HLA-DRB1	2	2	0	58	1.74346	0.0780489	Hendrickx et al CAL; Elkjaer et al. AL
3127	HLA-DRB5	2	2	0	58	2.59103	0.39327	Hendrickx et al CAL; Elkjaer et al. AL
3162	HMOX1	2	2	1	65	0.182508	2.27419	Licht-Meyer et al. NAWM; Hendrickx et al CAL; Elkjaer et al. AL
3303	HSPA1A	2	2	0	24	10.4797	12.898	Melief et al. NAWM; Tajour et al. CAL
341	APOC1	2	2	0	58	3.05882	1.18042	Hendrickx et al CAL; Elkjaer et al. AL
3426	CFI	2	2	0	58	2.07253	0.383675	Hendrickx et al CAL; Elkjaer et al. AL
342979	PALM3	2	2	0	58	2.70092	1.9764	Hendrickx et al CAL; Elkjaer et al. AL
347454	ANKRD58; SOWAHD	2	2	0	58	1.26083	0.225419	Hendrickx et al CAL; Elkjaer et al. AL
347902	AMIGO2	2	2	0	58	1.35701	0.359052	Hendrickx et al CAL; Elkjaer et al. AL
3486	IGFBP3	2	2	0	45	2.09745	0.993562	Elkjaer et al. AL; Lock et al (2 CAL+1AL)
348645	C22orf34; MIR3667HG	2	2	0	58	1.56843	0.721452	Hendrickx et al CAL; Elkjaer et al. AL
3487	IGFBP4	2	2	0	45	3.13392	2.07335	Elkjaer et al. AL; Lock et al (2 CAL+1AL)
3500	IGHG1	2	2	0	58	6.06843	5.38299	Melief et al. NAWM; Elkjaer et al. AL
3512	IGJ	2	2	0	34	5.9701	5.2466	Lindberg et al. AL; Hendrickx et al CAL
3543	IGLL1	2	2	0	34	7.7901	7.91945	Lindberg et al. AL; Hendrickx et al CAL
355	FAS	2	2	0	58	1.06986	0.0190689	Hendrickx et al CAL; Elkjaer et al. AL
3561	IL2RG	2	2	0	57	3.30076	1.00302	Elkjaer et al. AL; Baranzini et al. AL
3570	IL6R; IL-6R	2	2	0	33	2.94	0.806102	Lindberg et al. AL; Baranzini et al. AL
3587	IL10RA	2	2	0	58	1.77472	0.0191118	Hendrickx et al CAL; Elkjaer et al. AL
3687	ITGAX	2	2	0	58	1.25431	0.242863	Hendrickx et al CAL; Elkjaer et al. AL
3784	KCNQ1	2	2	0	58	1.08788	0.0443706	Hendrickx et al CAL; Elkjaer et al. AL
3903	LAIR1	2	2	0	58	1.28195	0.068188	Hendrickx et al CAL; Elkjaer et al. AL
3937	LCP2	2	2	0	58	1.21803	0.0473082	Hendrickx et al CAL; Elkjaer et al. AL
3956	LGALS1	2	2	0	22	1.22842	0.167469	Lindberg et al. NAWM; Hendrickx et al CAL
3958	LGALS3	2	2	0	58	2.15155	0.7522	Hendrickx et al CAL; Elkjaer et al. AL
4023	LPL	2	2	0	58	1.90088	0.0872213	Hendrickx et al CAL; Elkjaer et al. AL
4046	LSP1	2	2	0	58	1.54111	0.394053	Hendrickx et al CAL; Elkjaer et al. AL
4069	LYZ	2	2	0	45	3.21919	0.451403	Elkjaer et al. AL; Lock et al (2 CAL+1AL)
4121	MAN1A1	2	2	0	58	1.69522	0.315249	Hendrickx et al CAL; Elkjaer et al. AL
4129	MAOB	2	2	0	58	1.57721	0.403686	Hendrickx et al CAL; Elkjaer et al. AL
414152	C10orf105	2	2	0	58	1.7354	0.0656335	Hendrickx et al CAL; Elkjaer et al. AL
4239	MFAP4	2	2	0	58	1.15048	0.083317	Hendrickx et al CAL; Elkjaer et al. AL
430	ASCL2	2	2	0	58	1.63012	0.146144	Hendrickx et al CAL; Elkjaer et al. AL
4313	MMP2	2	2	0	46	1.54731	0.491176	Lindberg et al. NAWM; Elkjaer et al. AL
4478	MSN	2	2	0	24	2.01268	1.25486	Hendrickx et al CAL; Tajour et al. CAL
4481	MSR1	2	2	0	58	2.89573	0.0350985	Hendrickx et al CAL; Elkjaer et al. AL
4500	MT1L	2	2	1	52	10.0286	17.6902	Lindberg et al. NAWM; Elkjaer et al. AL; Tajour et al. AL
4609	MYC	2	2	0	45	2.02695	1.3761	Elkjaer et al. AL; Chabbas et al (2AL+1CL)
4688	NCF2	2	2	0	58	1.73731	0.376025	Hendrickx et al CAL; Elkjaer et al. AL
4689	NCF4	2	2	0	46	1.19521	0.00736302	Lindberg et al. NAWM; Elkjaer et al. AL
4905	NSF	2	2	0	58	2.21184	1.69446	Lindberg et al. AL; Elkjaer et al. CAL
4982	TNFRSF11B	2	2	0	58	1.57601	0.512399	Hendrickx et al CAL; Elkjaer et al. AL
5052	PRDX1	2	2	0	14	1.915	0.685894	Licht-Meyer et al. AL; Tajour et al. CAL
5074	PAWR	2	2	0	58	1.11386	0.140945	Hendrickx et al CAL; Elkjaer et al. AL
50848	F11R	2	2	0	58	1.4202	0.337338	Hendrickx et al CAL; Elkjaer et al. AL
51196	PLCE1	2	2	0	58	1.26608	0.23164	Hendrickx et al CAL; Elkjaer et al. AL
51284	TLR7	2	2	0	58	1.42717	0.132641	Hendrickx et al CAL; Elkjaer et al. AL
51296	SLC15A3	2	2	0	58	2.02742	0.278475	Hendrickx et al CAL; Elkjaer et al. AL
51338	MS4A4A	2	2	0	58	2.15887	0.427109	Hendrickx et al CAL; Elkjaer et al. AL
5140	PDE3B	2	2	0	58	1.06997	0.00490537	Hendrickx et al CAL; Elkjaer et al. AL
5175	PECAM1	2	2	0	58	1.30343	0.428788	Hendrickx et al CAL; Elkjaer et al. AL
51776	ZAK; MAP3K20	2	2	0	58	1.26873	0.0888194	Hendrickx et al CAL; Elkjaer et al. AL
5241	PGR	2	2	0	58	1.78102	0.383276	Lindberg et al. AL; Elkjaer et al. AL
5251	PHEX	2	2	0	66	1.33097	0.22537	Hendrickx et al NAWM; Elkjaer et al. CAL
5294	PIK3CG	2	2	0	58	1.38808	0.0886098	Hendrickx et al CAL; Elkjaer et al. AL
5328	PLAU	2	2	0	58	1.94494	0.025321	Hendrickx et al CAL; Elkjaer et al. AL
5341	PLEK	2	2	0	58	1.36636	0.127136	Hendrickx et al CAL; Elkjaer et al. AL
53840	TRIM34	2	2	0	58	1.41172	0.345011	Hendrickx et al CAL; Elkjaer et al. AL
54	ACP5	2	2	0	58	1.9098	0.864191	Hendrickx et al CAL; Elkjaer et al. AL
54209	TREM2	2	2	0	58	1.6479	0.143157	Hendrickx et al CAL; Elkjaer et al. AL
54436	SH3TC1	2	2	0	48	1.46866	0.422369	Licht-Meyer et al. AL; Elkjaer et al. AL
54440	SASH3	2	2	0	58	1.14753	0.163843	Hendrickx et al CAL; Elkjaer et al. AL
54502	RBM47	2	2	0	58	1.9301	0.491963	Hendrickx et al CAL; Elkjaer et al. AL
54504	CPVL	2	2	0	58	1.64129	0.0807329	Hendrickx et al CAL; Elkjaer et al. AL
5468	PPARG	2	2	1	65	0.558173	1.47066	Licht-Meyer et al. NAWM; Hendrickx et al CAL; Elkjaer et al. AL
54739	XAF1	2	2	0	58	1.09245	0.0439976	Hendrickx et al CAL; Elkjaer et al. AL
54855	FAM46C; TENT5C	2	2	0	58	2.17288	0.858373	Hendrickx et al CAL; Elkjaer et al. AL
54918	CMTM6	2	2	0	58	1.10886	0.021393	Hendrickx et al CAL; Elkjaer et al. AL
55240	STEAP3	2	2	0	58	1.235	0.15159	Hendrickx et al CAL; Elkjaer et al. AL
55244	SLC47A1	2	2	0	58	1.501	0.453181	Hendrickx et al CAL; Elkjaer et al. AL
55384	MEG3	2	2	1	83	1.03425	2.18395	Lindberg et al. AL; Hendrickx et al NAWM; Elkjaer et al. CAL
5551	PRF1; PFR-1	2	2	0	57	2.35555	0.262403	Elkjaer et al. AL; Baranzini et al. AL
55589	BMP2K	2	2	0	58	1.19494	0.20218	Hendrickx et al CAL; Elkjaer et al. AL
55803	ADAP2	2	2	0	58	1.32674	0.142407	Hendrickx et al CAL; Elkjaer et al. AL
55843	ARHGAP15	2	2	0	58	1.11413	0.0758079	Hendrickx et al CAL; Elkjaer et al. AL
55964	SEPTIN3; SEPT3	2	2	0	45	2.03794	1.36055	Elkjaer et al. CAL; Chabbas et al (2AL+1CL)
56245	C21orf62	2	2	0	58	1.50161	0.171302	Hendrickx et al CAL; Elkjaer et al. AL
56288	PARD3	2	2	0	58	1.25146	0.0948787	Hendrickx et al CAL; Elkjaer et al. AL
56833	SLAMF8	2	2	0	58	1.7531	0.323864	Hendrickx et al CAL; Elkjaer et al. AL
56935	C11orf75; SMCO4	2	2	0	58	1.21844	0.299962	Hendrickx et al CAL; Elkjaer et al. AL
57146	TMEM159; LDAF1	2	2	0	58	1.5262	0.0760514	Hendrickx et al CAL; Elkjaer et al. AL
57496	MKL2; MRTFB	2	2	0	58	1.20522	0.064161	Hendrickx et al CAL; Elkjaer et al. CAL
5763	PTMS	2	2	0	48	1.66856	0.238379	Elkjaer et al. AL; Tajour et al. CAL
57664	PLEKHA4	2	2	0	58	2.22367	0.96961	Hendrickx et al CAL; Elkjaer et al. AL
57863	NECL1; CADM3	2	2	0	58	1.46811	0.412796	Lindberg et al. AL; Elkjaer et al. CAL
5787	PTPRB	2	2	0	58	1.56758	0.215557	Lindberg et al. AL; Elkjaer et al. AL
5788	PTPRC	2	2	0	58	1.54536	0.581045	Hendrickx et al CAL; Elkjaer et al. AL
58191	CXCL16	2	2	0	58	1.30308	0.144805	Hendrickx et al CAL; Elkjaer et al. AL
58472	SQRDL; SQOR	2	2	0	58	1.58069	0.157688	Hendrickx et al CAL; Elkjaer et al. AL
58475	MS4A7	2	2	0	58	2.57334	0.014094	Hendrickx et al CAL; Elkjaer et al. AL
5872	RAB13	2	2	0	58	1.36794	0.385688	Hendrickx et al CAL; Elkjaer et al. AL
5937	RBMS1	2	2	0	58	1.19691	0.0800948	Hendrickx et al CAL; Elkjaer et al. AL
5954	RCN1	2	2	0	21	2.81645	2.52232	Hendrickx et al CAL; Lock et al (2 CAL+1AL)
6038	RNASE4	2	2	0	58	1.07928	0.00667229	Hendrickx et al CAL; Elkjaer et al. AL
6275	S100A4	2	2	0	58	1.74552	0.493627	Hendrickx et al CAL; Elkjaer et al. AL
6281	S100A10	2	2	0	58	1.96261	0.704006	Hendrickx et al CAL; Elkjaer et al. AL
6282	S100A11	2	2	0	58	1.69756	0.12378	Hendrickx et al CAL; Elkjaer et al. AL
6347	CCL2	2	2	0	58	1.96124	1.11246	Hendrickx et al CAL; Elkjaer et al. CAL
6348	CCL3	2	2	0	33	1.98994	7.81355e-05	Hendrickx et al CAL; Baranzini et al. AL
6352	CCL5; RANTES	2	2	0	57	4.27811	1.28961	Elkjaer et al. AL; Baranzini et al. AL
64092	SAMSN1	2	2	0	58	1.47388	0.57714	Hendrickx et al CAL; Elkjaer et al. AL
64098	PARVG	2	2	0	58	1.38919	0.087267	Hendrickx et al CAL; Elkjaer et al. AL
64174	DPEP2	2	2	0	58	1.91569	0.58869	Hendrickx et al CAL; Elkjaer et al. AL
64231	MS4A6A	2	2	0	58	1.65398	0.286325	Hendrickx et al CAL; Elkjaer et al. AL
64759	TNS3	2	2	0	58	1.28853	0.164721	Hendrickx et al CAL; Elkjaer et al. AL
64859	OBFC2A; NABP1	2	2	0	58	1.18433	0.121624	Hendrickx et al CAL; Elkjaer et al. AL
64866	CDCP1	2	2	0	58	1.59602	0.557818	Hendrickx et al CAL; Elkjaer et al. AL
6503	SLA	2	2	0	58	1.30927	0.435143	Hendrickx et al CAL; Elkjaer et al. AL
6526	SLC5A3	2	2	0	58	1.51088	0.27558	Hendrickx et al CAL; Elkjaer et al. CAL
6554	SLC10A1	2	2	0	47	14.3523	18.8765	Elkjaer et al. AL; Tajour et al. AL
6616	SNAP25	2	2	0	58	3.9829	4.02641	Lindberg et al. AL; Elkjaer et al. CAL
6646	SOAT1	2	2	0	58	1.19099	0.137193	Hendrickx et al CAL; Elkjaer et al. AL
6647	SOD1	2	2	0	13	15.435	2.0294	Licht-Meyer et al. AL; Tajour et al. AL
6696	SPP1	2	2	0	21	3.60851	2.67497	Hendrickx et al CAL; Chabbas et al (2AL+1CL)
6819	SULT1C2	2	2	0	58	1.8114	0.742561	Hendrickx et al CAL; Elkjaer et al. AL
684	BST2	2	2	0	58	1.46184	0.373613	Hendrickx et al CAL; Elkjaer et al. AL
6935	ZEB1	2	2	0	58	1.53735	0.195483	Hendrickx et al CAL; Elkjaer et al. AL
7040	TGFB1	2	2	0	57	1.98246	1.11375	Elkjaer et al. AL; Baranzini et al. AL
7042	TGFB2	2	2	0	33	1.76076	0.253484	Hendrickx et al CAL; Baranzini et al. AL
7045	TGFBI	2	2	0	58	1.72854	0.271811	Hendrickx et al CAL; Elkjaer et al. AL
7048	TGFBR2	2	2	0	58	1.48377	0.447208	Hendrickx et al CAL; Elkjaer et al. AL
710	SERPING1	2	2	0	58	1.61134	0.292419	Hendrickx et al CAL; Elkjaer et al. AL
7100	TLR5	2	2	0	58	1.65426	0.114564	Hendrickx et al CAL; Elkjaer et al. AL
7105	TSPAN6	2	2	0	58	1.24622	0.217919	Hendrickx et al CAL; Elkjaer et al. AL
7127	TNFAIP2	2	2	0	58	1.2675	0.250932	Hendrickx et al CAL; Elkjaer et al. AL
713	C1QB	2	2	0	23	9.86025	11.6528	Hendrickx et al CAL; Tajour et al. AL
7132	TNFRSF1A	2	2	0	57	2.12051	1.00337	Elkjaer et al. AL; Baranzini et al. AL
7133	TNFRSF1B	2	2	0	57	1.85204	0.789078	Elkjaer et al. AL; Baranzini et al. AL
714	C1QC	2	2	0	58	1.50042	0.472628	Hendrickx et al CAL; Elkjaer et al. AL
7164	TPD52L1	2	2	0	58	1.12004	0.110966	Hendrickx et al CAL; Elkjaer et al. AL
728	C5AR1	2	2	0	58	1.4517	0.197006	Hendrickx et al CAL; Elkjaer et al. AL
7305	TYROBP	2	2	0	58	1.79253	0.404656	Hendrickx et al CAL; Elkjaer et al. AL
7408	VASP	2	2	0	58	1.04867	0.054359	Hendrickx et al CAL; Elkjaer et al. AL
7462	LAT2	2	2	0	58	1.1517	0.198616	Hendrickx et al CAL; Elkjaer et al. AL
7494	XBP1	2	2	0	58	1.17409	0.0954273	Hendrickx et al CAL; Elkjaer et al. AL
7533	YWHAH	2	2	0	11	4.4	1.27279	Tajour et al. CAL; Chabbas et al (2AL+1CL)
777	CACNA1E	2	2	0	46	1.02807	0.0255558	Lindberg et al. NAWM; Elkjaer et al. CAL
7802	DNALI1	2	2	0	58	1.27377	0.307358	Hendrickx et al CAL; Elkjaer et al. AL
7805	LAPTM5	2	2	0	58	1.29104	0.277903	Hendrickx et al CAL; Elkjaer et al. AL
7852	CXCR4	2	2	0	58	2.11604	0.807853	Hendrickx et al CAL; Elkjaer et al. AL
7903	ST8SIA4	2	2	0	58	1.2083	0.103799	Hendrickx et al CAL; Elkjaer et al. AL
79168	LILRA6	2	2	0	58	1.34876	0.195732	Hendrickx et al CAL; Elkjaer et al. AL
79366	HMGN5	2	2	0	58	1.44831	0.613982	Hendrickx et al CAL; Elkjaer et al. AL
7941	PLA2G7	2	2	0	58	2.1791	0.635462	Hendrickx et al CAL; Elkjaer et al. AL
79887	PLBD1	2	2	0	58	1.78004	0.390267	Hendrickx et al CAL; Elkjaer et al. AL
79961	DENND2D	2	2	0	58	2.09625	0.673483	Hendrickx et al CAL; Elkjaer et al. AL
81035	COLEC12	2	2	0	58	1.94774	0.450565	Hendrickx et al CAL; Elkjaer et al. AL
822	CAPG	2	2	0	58	1.6961	0.829825	Hendrickx et al CAL; Elkjaer et al. AL
8324	FZD7	2	2	0	58	1.24542	0.259503	Hendrickx et al CAL; Elkjaer et al. AL
837	CASP4	2	2	0	58	1.39187	0.185716	Hendrickx et al CAL; Elkjaer et al. AL
840	CASP7	2	2	0	58	1.26626	0.25871	Hendrickx et al CAL; Elkjaer et al. AL
84168	ANTXR1	2	2	0	58	1.56034	0.143874	Hendrickx et al CAL; Elkjaer et al. AL
84525	SMAP31; HOPX	2	2	0	58	2.25587	1.00994	Lindberg et al. AL; Elkjaer et al. AL
84674	CARD6	2	2	0	58	1.32276	0.191671	Hendrickx et al CAL; Elkjaer et al. AL
84689	MS4A14	2	2	0	58	2.01409	0.307614	Hendrickx et al CAL; Elkjaer et al. AL
847	CAT	2	2	0	32	1.58879	0.425978	Licht-Meyer et al. AL; Hendrickx et al NAWM
8477	GPR65	2	2	0	58	1.81956	0.366645	Hendrickx et al CAL; Elkjaer et al. AL
84952	CGNL1	2	2	0	58	1.53348	0.55106	Hendrickx et al CAL; Elkjaer et al. AL
8519	IFITM1; IFI17	2	2	0	45	2.68988	1.99421	Elkjaer et al. AL; Lock et al (2 CAL+1AL)
85439	STON2	2	2	0	58	1.20775	0.0549777	Hendrickx et al CAL; Elkjaer et al. AL
861	RUNX1	2	2	0	58	1.04919	0.0504425	Hendrickx et al CAL; Elkjaer et al. AL
8673	VAMP8	2	2	0	58	1.61901	0.191167	Hendrickx et al CAL; Elkjaer et al. AL
871	SERPINH1	2	2	0	58	1.76758	0.575422	Hendrickx et al CAL; Elkjaer et al. AL
8714	ABCC3	2	2	0	58	2.02559	1.0429	Hendrickx et al CAL; Elkjaer et al. AL
8764	TNFRSF14	2	2	0	58	1.52077	0.568308	Hendrickx et al CAL; Elkjaer et al. AL
8832	CD84	2	2	0	58	2.19382	0.0681419	Hendrickx et al CAL; Elkjaer et al. AL
89857	KLHL6	2	2	0	58	2.18766	0.185449	Hendrickx et al CAL; Elkjaer et al. AL
9033	PKD2L1	2	2	0	58	1.88307	0.502291	Hendrickx et al CAL; Elkjaer et al. AL
9034	CCRL2	2	2	0	58	2.14217	0.0451242	Hendrickx et al CAL; Elkjaer et al. AL
90427	BMF	2	2	0	58	1.48001	0.456475	Hendrickx et al CAL; Elkjaer et al. AL
9056	SLC7A7	2	2	0	58	1.53176	0.61173	Hendrickx et al CAL; Elkjaer et al. AL
9103	FCGR2C	2	2	0	58	1.8886	0.331396	Hendrickx et al CAL; Elkjaer et al. AL
9121	SLC16A5	2	2	0	58	1.73019	1.00561	Hendrickx et al CAL; Elkjaer et al. AL
91351	DDX60L	2	2	0	58	1.26981	0.336103	Hendrickx et al CAL; Elkjaer et al. AL
91607	SLFN11	2	2	0	58	1.8401	0.152589	Hendrickx et al CAL; Elkjaer et al. AL
91947	ARRDC4	2	2	0	58	2.17213	0.0636402	Hendrickx et al CAL; Elkjaer et al. AL
92241	RCSD1	2	2	0	58	1.27064	0.0644182	Hendrickx et al CAL; Elkjaer et al. AL
9227	LRAT	2	2	0	58	1.80292	1.10479	Hendrickx et al CAL; Elkjaer et al. AL
92565	FANK1	2	2	0	58	1.17123	0.207494	Hendrickx et al CAL; Elkjaer et al. AL
92597	MOB1B	2	2	0	58	1.11279	0.119392	Hendrickx et al CAL; Elkjaer et al. AL
92749	CCDC164; DRC1	2	2	0	58	1.93743	1.21999	Hendrickx et al CAL; Elkjaer et al. AL
929	CD14	2	2	0	58	1.52702	0.193764	Hendrickx et al CAL; Elkjaer et al. AL
9308	CD83	2	2	0	58	1.46141	0.239603	Hendrickx et al CAL; Elkjaer et al. AL
94240	EPSTI1	2	2	0	58	1.03389	0.00422175	Hendrickx et al CAL; Elkjaer et al. AL
945	CD33	2	2	0	58	1.44731	0.0158913	Hendrickx et al CAL; Elkjaer et al. AL
9450	MD-1; LY86	2	2	0	22	1.26983	0.296746	Lindberg et al. NAWM; Hendrickx et al CAL
951	CD37	2	2	0	58	1.44389	0.588931	Hendrickx et al CAL; Elkjaer et al. AL
9531	BAG3	2	2	0	58	1.07694	0.0882282	Melief et al. NAWM; Elkjaer et al. AL
9568	GPR51; GABBR2	2	2	0	58	5.27113	5.51384	Lindberg et al. AL; Elkjaer et al. CAL
9595	CYTIP	2	2	0	58	1.5204	0.245928	Hendrickx et al CAL; Elkjaer et al. AL
966	CD59	2	2	0	8	2.5	0.707107	Chabbas et al (2AL+1CL); Lock et al (2 CAL+1AL)
968	CD68	2	2	0	58	1.83384	0.401285	Hendrickx et al CAL; Elkjaer et al. AL
9935	MAFB	2	2	0	58	2.68168	0.292829	Hendrickx et al CAL; Elkjaer et al. AL
9938	ARHGAP25	2	2	0	58	1.24581	0.332124	Hendrickx et al CAL; Elkjaer et al. AL
333	APLP1	2	1	2	62	0.396088	2.68901	Hendrickx et al CAL; Elkjaer et al. CAL; Chabbas et al (2AL+1CL)
4118	MAL	2	1	2	64	6.01407	12.8075	Hendrickx et al CAL; Elkjaer et al. AL; Tajour et al. AL
5129	CDK18; PCTK3	2	1	2	64	5.8656	12.5006	Hendrickx et al CAL; Elkjaer et al. AL; Tajour et al. AL
5730	PTGDS	2	1	2	70	1.49555	5.20076	Hendrickx et al NAWM; Elkjaer et al. AL; Chabbas et al (2AL+1CL)
7276	TTR	2	1	2	83	-0.0557618	2.93005	Melief et al. NAWM; Hendrickx et al NAWM; Elkjaer et al. AL
873	CBR1	2	1	2	65	-0.15787	1.91384	Licht-Meyer et al. NAWM; Hendrickx et al CAL; Elkjaer et al. AL
93233	CCDC114; ODAD1	2	1	2	83	-0.272885	1.53146	Melief et al. NAWM; Hendrickx et al NAWM; Elkjaer et al. AL
100130370	LOC100130370; LINC03048	2	0	2	66	-1.26188	0.175578	Hendrickx et al NAWM; Elkjaer et al. CAL
10083	USH1C	2	0	2	58	-1.35334	0.208051	Hendrickx et al CAL; Elkjaer et al. AL
10215	OLIG2	2	0	2	58	-1.55543	0.213726	Hendrickx et al CAL; Elkjaer et al. AL
1028	CDKN1C	2	0	2	58	-1.40776	0.143586	Hendrickx et al CAL; Elkjaer et al. AL
10507	SEMA4D	2	0	2	58	-1.35617	0.00392751	Hendrickx et al CAL; Elkjaer et al. AL
10570	DPYSL4	2	0	2	58	-1.27872	0.367864	Hendrickx et al CAL; Elkjaer et al. AL
10841	FTCD	2	0	2	66	-1.46014	0.143897	Hendrickx et al NAWM; Elkjaer et al. AL
11033	ADAP1	2	0	2	58	-1.10766	0.133378	Hendrickx et al CAL; Elkjaer et al. CAL
11135	CDC42EP1	2	0	2	58	-1.25714	0.0604881	Hendrickx et al CAL; Elkjaer et al. AL
11155	LDB3	2	0	2	58	-1.98518	0.188984	Hendrickx et al CAL; Elkjaer et al. AL
114900	C1QTNF4	2	0	2	66	-1.08729	0.0265009	Hendrickx et al NAWM; Elkjaer et al. AL
1153	CIRBP	2	0	2	66	-1.49738	0.371302	Hendrickx et al NAWM; Elkjaer et al. CAL
115584	SLC5A11	2	0	2	58	-1.52086	0.394891	Hendrickx et al CAL; Elkjaer et al. AL
115704	EVI5L	2	0	2	58	-1.16602	0.211142	Hendrickx et al CAL; Elkjaer et al. AL
116173	CMTM5	2	0	2	58	-1.5206	0.00627999	Hendrickx et al CAL; Elkjaer et al. AL
116362	RBP7	2	0	2	58	-1.38786	0.290823	Hendrickx et al CAL; Elkjaer et al. AL
116448	OLIG1	2	0	2	58	-1.10577	0.0366712	Hendrickx et al CAL; Elkjaer et al. CAL
118663	BTBD16	2	0	2	58	-1.19003	0.23002	Hendrickx et al CAL; Elkjaer et al. CAL
124602	KIF19	2	0	2	66	-2.20908	0.0608407	Hendrickx et al NAWM; Elkjaer et al. CAL
1267	CNP	2	0	2	58	-1.44452	0.432368	Hendrickx et al CAL; Elkjaer et al. CAL
128218	TMEM125	2	0	2	58	-1.61889	0.0841954	Hendrickx et al CAL; Elkjaer et al. CAL
1298	COL9A2	2	0	2	66	-1.41162	0.385957	Hendrickx et al NAWM; Elkjaer et al. CAL
1299	COL9A3	2	0	2	58	-1.70644	0.367575	Hendrickx et al CAL; Elkjaer et al. CAL
1302	COL11A2	2	0	2	66	-1.28951	0.395313	Hendrickx et al NAWM; Elkjaer et al. CAL
1307	COL16A1	2	0	2	66	-1.39905	0.170351	Hendrickx et al NAWM; Elkjaer et al. CAL
134	ADORA1	2	0	2	58	-1.46792	0.449852	Hendrickx et al CAL; Elkjaer et al. AL
140766	ADAMTS14	2	0	2	66	-1.90349	0.823717	Hendrickx et al NAWM; Elkjaer et al. AL
1610	DAO	2	0	2	58	-2.03703	0.506832	Hendrickx et al CAL; Elkjaer et al. AL
163782	KANK4	2	0	2	58	-1.19149	0.180673	Hendrickx et al CAL; Elkjaer et al. AL
1755	DMBT1	2	0	2	58	-1.66107	0.758227	Hendrickx et al CAL; Elkjaer et al. AL
20	ABCA2	2	0	2	66	-1.47014	0.160191	Hendrickx et al NAWM; Elkjaer et al. CAL
203190	LGI3	2	0	2	58	-1.23715	0.213287	Hendrickx et al CAL; Elkjaer et al. AL
2166	FAAH	2	0	2	58	-1.19253	0.066119	Hendrickx et al CAL; Elkjaer et al. AL
2289	FKBP5	2	0	2	24	-1.5	0.240416	Licht-Meyer et al. NAWM; Lindberg et al. AL
22891	KIAA0844; ZNF365	2	0	2	22	-1.40525	0.572398	Lindberg et al. NAWM; Hendrickx et al CAL
23148	NACAD	2	0	2	58	-1.17057	0.0457458	Hendrickx et al CAL; Elkjaer et al. CAL
23149	FCHO1	2	0	2	66	-1.12641	0.011289	Hendrickx et al NAWM; Elkjaer et al. CAL
23370	ARHGEF18	2	0	2	66	-1.11334	0.0648681	Hendrickx et al NAWM; Elkjaer et al. CAL
23604	DAPK2	2	0	2	58	-1.08289	0.0244771	Hendrickx et al CAL; Elkjaer et al. AL
23632	CA14	2	0	2	58	-1.45821	0.0229483	Hendrickx et al CAL; Elkjaer et al. AL
24139	EML2	2	0	2	58	-1.22717	0.0763952	Hendrickx et al CAL; Elkjaer et al. CAL
253982	ASPHD1	2	0	2	58	-1.37247	0.434529	Hendrickx et al CAL; Elkjaer et al. CAL
256472	TMEM151A	2	0	2	58	-1.28777	0.237109	Hendrickx et al CAL; Elkjaer et al. CAL
25759	SHC2	2	0	2	66	-1.22513	0.0870666	Hendrickx et al NAWM; Elkjaer et al. CAL
2593	GAMT	2	0	2	58	-1.2472	0.011308	Hendrickx et al CAL; Elkjaer et al. CAL
26030	PLEKHG3	2	0	2	58	-1.26088	0.161298	Hendrickx et al CAL; Elkjaer et al. CAL
26470	SEZ6L2	2	0	2	58	-1.11921	0.143927	Hendrickx et al CAL; Elkjaer et al. AL
26873	OPLAH	2	0	2	66	-1.45673	0.0680286	Hendrickx et al NAWM; Elkjaer et al. CAL
2705	GJB1	2	0	2	58	-1.73248	0.0299729	Hendrickx et al CAL; Elkjaer et al. AL
27151	CPAMD8	2	0	2	66	-1.91571	0.00973869	Hendrickx et al NAWM; Elkjaer et al. CAL
283248	RCOR2	2	0	2	58	-1.2699	0.279375	Hendrickx et al CAL; Elkjaer et al. AL
283848	CES4A	2	0	2	58	-1.49841	0.18118	Hendrickx et al CAL; Elkjaer et al. AL
283981	PPP2R3B-AS1; LINC00685	2	0	2	66	-1.49605	0.436855	Hendrickx et al NAWM; Elkjaer et al. CAL
283987	C17orf28; HID1	2	0	2	66	-1.09914	0.0558458	Hendrickx et al NAWM; Elkjaer et al. CAL
285800	PRR18	2	0	2	58	-1.57395	0.291794	Hendrickx et al CAL; Elkjaer et al. AL
285971	ZNF775	2	0	2	58	-1.13674	0.020755	Hendrickx et al CAL; Elkjaer et al. CAL
2861	GPR37	2	0	2	45	-2.74827	1.91163	Elkjaer et al. AL; Lock et al (2 CAL+1AL)
286262	TPRN	2	0	2	58	-1.15818	0.0702095	Hendrickx et al CAL; Elkjaer et al. CAL
29948	OSGIN1	2	0	2	48	-1.43771	0.0250485	Licht-Meyer et al. NAWM; Elkjaer et al. CAL
30850	CDR2L	2	0	2	58	-1.22823	0.0480163	Hendrickx et al CAL; Elkjaer et al. CAL
3249	HPN	2	0	2	58	-1.23657	0.271146	Hendrickx et al CAL; Elkjaer et al. CAL
3290	HSD11B1	2	0	2	58	-1.56827	0.278849	Hendrickx et al CAL; Elkjaer et al. AL
338328	GPIHBP1	2	0	2	58	-1.43732	0.0129235	Hendrickx et al CAL; Elkjaer et al. CAL
340371	NRBP2	2	0	2	58	-1.07901	0.0622551	Hendrickx et al CAL; Elkjaer et al. AL
342035	GLDN	2	0	2	58	-1.19966	0.0978628	Hendrickx et al CAL; Elkjaer et al. AL
342865	VSTM2B	2	0	2	58	-1.55499	0.299312	Hendrickx et al CAL; Elkjaer et al. AL
3628	INPP1	2	0	2	58	-1.02909	0.0258644	Hendrickx et al CAL; Elkjaer et al. AL
374291	NDUFS7	2	0	2	58	-1.09395	0.0674782	Hendrickx et al CAL; Elkjaer et al. AL
3834	KIF25	2	0	2	58	-1.54795	0.164392	Hendrickx et al CAL; Elkjaer et al. AL
388419	BTBD17	2	0	2	66	-1.23195	0.128169	Hendrickx et al NAWM; Elkjaer et al. CAL
3991	LIPE	2	0	2	58	-1.82934	0.289137	Hendrickx et al CAL; Elkjaer et al. CAL
3993	LLGL2	2	0	2	58	-1.35978	0.114559	Hendrickx et al CAL; Elkjaer et al. CAL
400073	C12orf76	2	0	2	58	-1.12072	0.0120816	Hendrickx et al CAL; Elkjaer et al. CAL
4099	MAG	2	0	2	58	-1.49971	0.422674	Hendrickx et al CAL; Elkjaer et al. AL
4123	MAN2C1	2	0	2	66	-1.18204	0.180568	Hendrickx et al NAWM; Elkjaer et al. CAL
4162	MCAM	2	0	2	66	-1.10531	0.147366	Hendrickx et al NAWM; Elkjaer et al. CAL
4336	MOBP	2	0	2	58	-1.17334	0.0308673	Hendrickx et al CAL; Elkjaer et al. CAL
439949	LOC439949; PRKCQ-AS1	2	0	2	58	-1.33464	0.28288	Hendrickx et al CAL; Elkjaer et al. AL
4598	MVK	2	0	2	58	-1.3442	0.0206922	Hendrickx et al CAL; Elkjaer et al. CAL
4684	NCAM1	2	0	2	34	-1.47745	0.470302	Lindberg et al. AL; Hendrickx et al CAL
494514	C18orf56; TYMSOS	2	0	2	58	-1.77478	0.267246	Hendrickx et al CAL; Elkjaer et al. AL
5046	PACE4; PCSK6	2	0	2	58	-1.69497	0.388956	Lindberg et al. AL; Elkjaer et al. AL
50859	HSAJ1454; SPOCK3	2	0	2	58	-1.39924	0.524333	Lindberg et al. AL; Elkjaer et al. CAL
51148	CERCAM	2	0	2	66	-1.61147	0.381785	Hendrickx et al NAWM; Elkjaer et al. CAL
5137	PDE1C	2	0	2	58	-1.09031	0.118533	Hendrickx et al CAL; Elkjaer et al. AL
5151	PDE8A	2	0	2	46	-1.38619	0.118526	Lindberg et al. NAWM; Elkjaer et al. AL
5158	PDE6B	2	0	2	58	-1.25213	0.173436	Hendrickx et al CAL; Elkjaer et al. AL
5168	ENPP2	2	0	2	58	-1.53282	0.165724	Lindberg et al. AL; Elkjaer et al. AL
5214	PFKP	2	0	2	45	-1.55101	0.776391	Elkjaer et al. AL; Lock et al (2 CAL+1AL)
5274	SERPINI1	2	0	2	58	-1.04371	0.0361165	Hendrickx et al CAL; Elkjaer et al. AL
5364	PLXNB1	2	0	2	66	-1.09243	0.098598	Hendrickx et al NAWM; Elkjaer et al. CAL
5365	PLXNB3	2	0	2	66	-1.23672	0.235582	Hendrickx et al NAWM; Elkjaer et al. CAL
5414	SEPT4; SEPTIN4	2	0	2	58	-1.07414	0.100849	Hendrickx et al CAL; Elkjaer et al. CAL
55367	PIDD; PIDD1	2	0	2	66	-1.1275	0.0461631	Hendrickx et al NAWM; Elkjaer et al. CAL
55502	HES6	2	0	2	66	-1.5672	0.418197	Hendrickx et al NAWM; Elkjaer et al. CAL
56895	AGPAT4	2	0	2	58	-1.41488	0.371336	Hendrickx et al CAL; Elkjaer et al. AL
56996	SLC12A9	2	0	2	66	-1.06544	0.0376267	Hendrickx et al NAWM; Elkjaer et al. CAL
57060	PCBP4	2	0	2	58	-1.49216	0.235119	Hendrickx et al CAL; Elkjaer et al. AL
57165	GJC2	2	0	2	58	-1.81539	0.730398	Hendrickx et al CAL; Elkjaer et al. CAL
57467	HHATL	2	0	2	58	-1.47258	0.173886	Hendrickx et al CAL; Elkjaer et al. AL
57571	CARNS1	2	0	2	58	-2.0783	0.0328768	Hendrickx et al CAL; Elkjaer et al. AL
5947	RBP1	2	0	2	58	-1.06078	0.0325465	Hendrickx et al CAL; Elkjaer et al. CAL
60484	HAPLN2	2	0	2	58	-1.40228	0.184711	Hendrickx et al CAL; Elkjaer et al. AL
6050	RNH1	2	0	2	58	-1.09282	0.0947676	Hendrickx et al CAL; Elkjaer et al. CAL
6199	RPS6KB2	2	0	2	66	-1.17697	0.234521	Hendrickx et al NAWM; Elkjaer et al. CAL
6305	SBF1	2	0	2	58	-1.4425	0.192964	Hendrickx et al CAL; Elkjaer et al. CAL
63928	CHP2	2	0	2	58	-1.67417	0.933635	Hendrickx et al CAL; Elkjaer et al. AL
6440	SFTPC	2	0	2	58	-1.12689	0.0276875	Hendrickx et al CAL; Elkjaer et al. CAL
64423	INF2	2	0	2	58	-1.27608	0.0444964	Hendrickx et al CAL; Elkjaer et al. CAL
6447	SCG5	2	0	2	58	-1.48822	0.299585	Hendrickx et al CAL; Elkjaer et al. AL
64714	PDIA2	2	0	2	58	-1.85662	0.00575276	Hendrickx et al CAL; Elkjaer et al. CAL
6484	ST3GAL4	2	0	2	58	-1.38927	0.153651	Hendrickx et al CAL; Elkjaer et al. CAL
6695	SPOCK; SPOCK1	2	0	2	58	-1.56321	0.462155	Lindberg et al. AL; Elkjaer et al. AL
6720	SREBF1	2	0	2	66	-1.30156	0.221575	Hendrickx et al NAWM; Elkjaer et al. AL
6900	CNTN2	2	0	2	58	-1.21519	0.0635275	Hendrickx et al CAL; Elkjaer et al. CAL
7058	THBS2	2	0	2	58	-1.62565	0.444564	Lindberg et al. AL; Elkjaer et al. AL
7089	TLE2	2	0	2	58	-1.29773	0.316653	Hendrickx et al CAL; Elkjaer et al. CAL
7108	TM7SF2	2	0	2	58	-1.18728	4.56987e-05	Hendrickx et al CAL; Elkjaer et al. CAL
7298	TYMS	2	0	2	58	-1.42642	0.0786473	Hendrickx et al CAL; Elkjaer et al. AL
745	C11orf9; MYRF	2	0	2	58	-1.2267	0.219782	Hendrickx et al CAL; Elkjaer et al. AL
7869	SEMA3B	2	0	2	58	-1.56844	0.374112	Hendrickx et al CAL; Elkjaer et al. AL
79641	ROGDI	2	0	2	58	-1.33407	0.155344	Hendrickx et al CAL; Elkjaer et al. AL
79874	RABEP2	2	0	2	66	-1.00825	0.00880142	Hendrickx et al NAWM; Elkjaer et al. CAL
79885	HDAC11	2	0	2	58	-1.27762	0.216609	Hendrickx et al CAL; Elkjaer et al. CAL
79957	PAQR6	2	0	2	58	-1.6824	0.576252	Hendrickx et al CAL; Elkjaer et al. CAL
79992	AGPAT4-IT1	2	0	2	58	-1.45384	0.0891287	Hendrickx et al CAL; Elkjaer et al. AL
80022	MYO15B	2	0	2	66	-1.23184	0.250114	Hendrickx et al NAWM; Elkjaer et al. CAL
80725	SRCIN1	2	0	2	58	-1.50348	0.178232	Hendrickx et al CAL; Elkjaer et al. AL
81551	STMN4	2	0	2	58	-1.64856	0.409376	Hendrickx et al CAL; Elkjaer et al. CAL
83475	DOHH	2	0	2	58	-1.63917	0.0283693	Hendrickx et al CAL; Elkjaer et al. CAL
83700	JAM3	2	0	2	58	-1.32718	0.414111	Lindberg et al. AL; Elkjaer et al. AL
8437	RASAL1	2	0	2	58	-1.72827	0.362681	Hendrickx et al CAL; Elkjaer et al. AL
84504	NKX6-2	2	0	2	58	-1.23821	0.168145	Hendrickx et al CAL; Elkjaer et al. CAL
84557	MAP1LC3A	2	0	2	58	-1.22838	0.0216357	Hendrickx et al CAL; Elkjaer et al. CAL
84628	NTNG2	2	0	2	66	-1.17902	0.175516	Hendrickx et al NAWM; Elkjaer et al. CAL
84735	CNDP1	2	0	2	58	-2.06139	0.772283	Hendrickx et al CAL; Elkjaer et al. AL
84787	SUV420H2; KMT5C	2	0	2	66	-1.24689	0.290403	Hendrickx et al NAWM; Elkjaer et al. CAL
8482	SEMA7A	2	0	2	58	-1.37582	0.00267588	Hendrickx et al CAL; Elkjaer et al. AL
8632	DNEL2; DNAH17	2	0	2	58	-1.41719	0.230242	Lindberg et al. AL; Elkjaer et al. AL
8871	SYNJ2	2	0	2	58	-1.56985	0.0705004	Lindberg et al. AL; Elkjaer et al. AL
89958	C9orf140; SAPCD2	2	0	2	58	-1.32734	0.403593	Hendrickx et al CAL; Elkjaer et al. CAL
9026	HIP1R	2	0	2	58	-1.55263	0.234793	Hendrickx et al CAL; Elkjaer et al. CAL
93185	IGSF8	2	0	2	58	-1.27981	0.00482286	Hendrickx et al CAL; Elkjaer et al. AL
93643	TJAP1	2	0	2	58	-1.11044	0.0808713	Hendrickx et al CAL; Elkjaer et al. CAL
9369	NRXN3	2	0	2	58	-1.06408	0.01924	Hendrickx et al CAL; Elkjaer et al. AL
94015	TTYH2	2	0	2	58	-1.37316	0.244449	Hendrickx et al CAL; Elkjaer et al. AL
9463	PICK1	2	0	2	66	-1.14317	0.178822	Hendrickx et al NAWM; Elkjaer et al. AL
9479	MAPK8IP1	2	0	2	58	-1.14074	0.0275376	Hendrickx et al CAL; Elkjaer et al. AL
9507	ADAMTS4	2	0	2	58	-1.48915	0.163804	Hendrickx et al CAL; Elkjaer et al. AL
9625	AATK	2	0	2	58	-1.68784	0.0528528	Hendrickx et al CAL; Elkjaer et al. CAL
9717	SEC14L5	2	0	2	58	-1.71859	0.00992019	Hendrickx et al CAL; Elkjaer et al. AL
9725	TMEM63A	2	0	2	58	-1.28846	0.294928	Hendrickx et al CAL; Elkjaer et al. CAL
9745	ZNF536	2	0	2	58	-1.99125	0.592204	Lindberg et al. AL; Elkjaer et al. AL
9829	DNAJC6	2	0	2	58	-1.12501	0.169248	Hendrickx et al CAL; Elkjaer et al. AL
100008587	RNA5-8SN5	1	1	0	41	6.21538		Elkjaer et al. CAL
100008588	RNA18SN5	1	1	0	41	7.19499		Elkjaer et al. CAL
100008589	RNA28SN5	1	1	0	41	4.3786		Elkjaer et al. CAL
100033813	SNORD115-39	1	1	0	41	1.54906		Elkjaer et al. CAL
10004	NAALADL1	1	1	0	41	1.98289		Elkjaer et al. AL
100048912	CDKN2B-AS1	1	1	0	41	1.03647		Elkjaer et al. AL
100049587	SIGLEC14	1	1	0	41	1.15857		Elkjaer et al. AL
100051944	DRA	1	1	0	16	3.18		Baranzini et al. AL
10007	GNPDA1	1	1	0	7	6.61		Licht-Meyer et al. NAWM
100073347	MIMT1	1	1	0	41	1.07245		Elkjaer et al. CAL
100101938	ANKRD26P3	1	1	0	41	1.45738		Elkjaer et al. CAL
100126584	LOC100126584	1	1	0	41	1.16148		Elkjaer et al. AL
100126791	EGOT	1	1	0	41	1.26842		Elkjaer et al. CAL
100127950	HECW1-IT1	1	1	0	41	1.51024		Elkjaer et al. CAL
100128054	PLCE1-AS1	1	1	0	41	1.03036		Elkjaer et al. CAL
100128264	HTR5A-AS1	1	1	0	41	1.50404		Elkjaer et al. CAL
100128554	LINC02347	1	1	0	41	1.1058		Elkjaer et al. CAL
100128627	CDC42P3	1	1	0	41	2.04465		Elkjaer et al. CAL
100128750	RBPMS-AS1	1	1	0	41	1.45762		Elkjaer et al. AL
100128818	LPEQ6126	1	1	0	41	1.4034		Elkjaer et al. AL
100128927	ZBTB42	1	1	0	41	1.60091		Elkjaer et al. AL
100129034	LOC100129034	1	1	0	17	1.12564		Hendrickx et al CAL
100129213	SLC39A12-AS1	1	1	0	41	1.28036		Elkjaer et al. AL
100129223	THCAT155	1	1	0	41	2.09901		Elkjaer et al. CAL
100129316	LOC100129316	1	1	0	41	1.13412		Elkjaer et al. AL
100129434	LOC100129434	1	1	0	41	1.08435		Elkjaer et al. AL
100129503	LOC100129503	1	1	0	41	1.56136		Elkjaer et al. CAL
100129516	LINC02012	1	1	0	41	1.03416		Elkjaer et al. CAL
100129973	CERNA1	1	1	0	41	1.22844		Elkjaer et al. AL
100130155	MIR124-2HG	1	1	0	41	1.00587		Elkjaer et al. CAL
100130231	LINC00861	1	1	0	41	3.59694		Elkjaer et al. AL
100130238	GALNT9-AS1	1	1	0	41	1.93735		Elkjaer et al. AL
100130522	PARD6G-AS1	1	1	0	41	1.36529		Elkjaer et al. AL
100130701	LRRC58-DT	1	1	0	41	1.00195		Elkjaer et al. AL
100130887	ATE1-AS1	1	1	0	41	1.00525		Elkjaer et al. AL
100131213	ZNF503-AS2	1	1	0	41	1.26996		Elkjaer et al. CAL
100131390	SP9	1	1	0	41	1.89466		Elkjaer et al. CAL
100131825	CADM3-AS1	1	1	0	41	1.18773		Elkjaer et al. CAL
100131997	FAM27E3	1	1	0	41	1.48138		Elkjaer et al. CAL
100132813	SYBU-AS1	1	1	0	41	1.22476		Elkjaer et al. CAL
100132891	MSC-AS1	1	1	0	41	1.09125		Elkjaer et al. CAL
100133669	LY6E-DT	1	1	0	41	1.68648		Elkjaer et al. CAL
100133941	CD24	1	1	0	41	3.3385		Elkjaer et al. AL
100144602	EPHA5-AS1	1	1	0	41	1.3146		Elkjaer et al. CAL
100151684	RNU6ATAC	1	1	0	41	1.01246		Elkjaer et al. AL
100169851	PATE3	1	1	0	41	1.13675		Elkjaer et al. CAL
100189011	TRG-TCC2-6	1	1	0	46	1.66369		Elkjaer et al. NAWM
100189399	TRK-CTT2-2	1	1	0	41	1.44392		Elkjaer et al. CAL
100233209	PCED1B-AS1	1	1	0	41	1.31317		Elkjaer et al. AL
100271874	ZNRF2P2	1	1	0	41	1.11112		Elkjaer et al. AL
100286925	PPM1F-AS1	1	1	0	41	1.06027		Elkjaer et al. AL
100287314	LINC00941	1	1	0	41	1.39032		Elkjaer et al. CAL
100287364	USP17L18	1	1	0	41	1.46432		Elkjaer et al. CAL
100287366	OSTM1-AS1	1	1	0	41	1.09573		Elkjaer et al. AL
100287482	SMKR1	1	1	0	41	1.1239		Elkjaer et al. CAL
100287616	LOXL1-AS1	1	1	0	41	1.01637		Elkjaer et al. AL
100287898	TTC34	1	1	0	41	1.84185		Elkjaer et al. AL
100288072	SDR42E2	1	1	0	41	1.38498		Elkjaer et al. AL
100288413	ERVMER34-1	1	1	0	41	1.88349		Elkjaer et al. AL
100288974	BMS1P21	1	1	0	41	1.08162		Elkjaer et al. CAL
100289124	FAM27E2	1	1	0	41	1.6649		Elkjaer et al. CAL
100289509	KCNIP2-AS1	1	1	0	41	1.03794		Elkjaer et al. CAL
1003	CDH5	1	1	0	41	1.13221		Elkjaer et al. AL
100302143	MIR1248	1	1	0	41	1.35589		Elkjaer et al. CAL
100302522	PTCSC1	1	1	0	41	1.24391		Elkjaer et al. AL
100302740	FAS-AS1	1	1	0	41	1.45786		Elkjaer et al. AL
100310756	LOC100310756	1	1	0	41	1.31384		Elkjaer et al. AL
1004	CDH6	1	1	0	41	1.12016		Elkjaer et al. CAL
100422863	MIR4265	1	1	0	41	1.19099		Elkjaer et al. AL
100422976	MIR4256	1	1	0	41	1.11667		Elkjaer et al. AL
100423062	IGLL5	1	1	0	17	4.47594		Hendrickx et al CAL
10044	SH2D3C	1	1	0	41	1.26786		Elkjaer et al. AL
10045	SH2D3A	1	1	0	41	2.04009		Elkjaer et al. AL
100462981	MTRNR2L2	1	1	0	41	4.1319		Elkjaer et al. CAL
100463486	MTRNR2L8	1	1	0	41	2.8517		Elkjaer et al. AL
100463487	MTRNR2L9	1	1	0	41	3.60492		Elkjaer et al. CAL
1005	CDH7	1	1	0	41	1.25654		Elkjaer et al. CAL
100500849	MIR3916	1	1	0	41	1.28177		Elkjaer et al. AL
100500872	MIR3911	1	1	0	41	1.55477		Elkjaer et al. CAL
100505475	SYNE1-AS1	1	1	0	41	1.17264		Elkjaer et al. AL
100505495	PCAT19	1	1	0	41	3.10695		Elkjaer et al. AL
100505502	LOC100505502	1	1	0	41	1.03977		Elkjaer et al. AL
100505702	LINC01094	1	1	0	41	1.95599		Elkjaer et al. AL
100505841	LOC100505841	1	1	0	41	1.07247		Elkjaer et al. AL
100505875	LINC01088	1	1	0	41	1.42625		Elkjaer et al. CAL
100505996	SOX1-OT	1	1	0	41	1.0102		Elkjaer et al. CAL
100506076	LOC100506076	1	1	0	41	1.07959		Elkjaer et al. CAL
100506119	LINC01503	1	1	0	41	1.09026		Elkjaer et al. AL
100506123	APPAT	1	1	0	41	1.16518		Elkjaer et al. CAL
100506299	ID2-AS1	1	1	0	41	1.22182		Elkjaer et al. AL
100506334	LINC00649	1	1	0	41	2.44412		Elkjaer et al. AL
100506411	MAP3K9-DT	1	1	0	41	1.07506		Elkjaer et al. CAL
100506527	LINC01007	1	1	0	41	1.38224		Elkjaer et al. CAL
100506563	LOC100506563	1	1	0	41	1.28594		Elkjaer et al. CAL
100506585	PTPRN2-AS1	1	1	0	41	1.01543		Elkjaer et al. CAL
100506599	PPP1R26-AS1	1	1	0	41	1.51005		Elkjaer et al. CAL
100506668	NRAV	1	1	0	41	1.27162		Elkjaer et al. AL
100506677	AA06	1	1	0	41	1.42735		Elkjaer et al. CAL
100506731	FLRT2-AS1	1	1	0	41	1.24975		Elkjaer et al. CAL
100506736	SLFN12L	1	1	0	41	2.47438		Elkjaer et al. AL
100506737	LINC01589	1	1	0	41	1.19491		Elkjaer et al. AL
100506776	TRG-AS1	1	1	0	41	1.97937		Elkjaer et al. AL
100506795	LINC01354	1	1	0	41	1.59917		Elkjaer et al. AL
100506827	LINC02475	1	1	0	41	2.72433		Elkjaer et al. AL
100506885	LNC-LBCS	1	1	0	41	2.32533		Elkjaer et al. AL
100506897	DAPK1-IT1	1	1	0	41	1.3977		Elkjaer et al. CAL
100507043	TUNAR	1	1	0	41	2.41096		Elkjaer et al. CAL
100507091	PITPNM2-AS1	1	1	0	41	1.37565		Elkjaer et al. AL
100507144	CD44-DT	1	1	0	41	1.21463		Elkjaer et al. CAL
100507347	VIM-AS1	1	1	0	41	1.56746		Elkjaer et al. AL
100507351	LOC100507351	1	1	0	41	1.36358		Elkjaer et al. CAL
100507381	KCNQ5-IT1	1	1	0	41	2.45166		Elkjaer et al. CAL
100507388	PARM1-AS1	1	1	0	41	2.21266		Elkjaer et al. CAL
100507392	SENCR	1	1	0	41	2.28639		Elkjaer et al. AL
100507412	LOC100507412	1	1	0	41	1.80082		Elkjaer et al. AL
100507435	DLGAP2-AS1	1	1	0	41	1.31322		Elkjaer et al. CAL
100507436	MICA	1	1	0	41	1.00643		Elkjaer et al. AL
100507639	LINC02432	1	1	0	41	1.56781		Elkjaer et al. CAL
100507642	LINC03014	1	1	0	41	1.11954		Elkjaer et al. AL
100507661	LINC02082	1	1	0	41	1.18406		Elkjaer et al. CAL
100526739	CENPS-CORT	1	1	0	41	1.01292		Elkjaer et al. CAL
100526761	CCDC169-SOHLH2	1	1	0	41	1.14069		Elkjaer et al. CAL
100526771	SMIM35	1	1	0	41	1.6599		Elkjaer et al. AL
100527949	GIMAP1-GIMAP5	1	1	0	41	1.31613		Elkjaer et al. AL
100533789	LRRC37A8P	1	1	0	41	1.48582		Elkjaer et al. CAL
10060	ABCC9	1	1	0	17	1.04104		Hendrickx et al CAL
100616358	MIR4800	1	1	0	41	1.33137		Elkjaer et al. AL
100652824	KIAA2012	1	1	0	41	2.56853		Elkjaer et al. AL
100653133	LOC100653133	1	1	0	41	1.16845		Elkjaer et al. AL
100653210	LOC100653210	1	1	0	17	1.94323		Hendrickx et al CAL
10068	IL18BP	1	1	0	17	1.00308		Hendrickx et al CAL
1007	CDH9	1	1	0	41	1.76858		Elkjaer et al. CAL
10071	MUC12	1	1	0	41	1.79464		Elkjaer et al. CAL
100861532	RNA45SN5	1	1	0	41	5.40155		Elkjaer et al. CAL
100862680	LINC00507	1	1	0	41	2.08536		Elkjaer et al. CAL
100873065	PTCHD1-AS	1	1	0	41	1.21465		Elkjaer et al. CAL
100873962	LINC00278	1	1	0	41	1.93275		Elkjaer et al. AL
100873975	CNTN4-AS1	1	1	0	41	1.09417		Elkjaer et al. CAL
100873986	FGF12-AS1	1	1	0	41	1.02949		Elkjaer et al. CAL
100873997	KCNQ5-AS1	1	1	0	41	1.75158		Elkjaer et al. CAL
100874019	KLHL6-AS1	1	1	0	41	1.90993		Elkjaer et al. AL
100874029	CFAP44-AS1	1	1	0	41	1.06106		Elkjaer et al. AL
100874047	LINC00499	1	1	0	41	1.37547		Elkjaer et al. CAL
100874051	LZTS1-AS1	1	1	0	41	1.50582		Elkjaer et al. CAL
100874074	DLEU7-AS1	1	1	0	41	1.29523		Elkjaer et al. AL
100874081	FGF14-AS1	1	1	0	41	1.38118		Elkjaer et al. CAL
100874084	KCNAB1-AS1	1	1	0	41	1.2982		Elkjaer et al. CAL
100874107	MTUS2-AS1	1	1	0	41	2.13099		Elkjaer et al. CAL
100874234	CACNA1C-AS4	1	1	0	41	1.06516		Elkjaer et al. CAL
100874246	ARHGAP31-AS1	1	1	0	41	1.21631		Elkjaer et al. AL
100874264	AOAH-IT1	1	1	0	41	1.0157		Elkjaer et al. AL
100874313	AGBL4-IT1	1	1	0	41	1.28707		Elkjaer et al. CAL
100874337	PLCB1-IT1	1	1	0	41	1.30942		Elkjaer et al. CAL
100874370	CACNA1C-IT3	1	1	0	41	1.12905		Elkjaer et al. CAL
100874372	ARHGAP26-IT1	1	1	0	41	1.14322		Elkjaer et al. AL
10089	KCNK7	1	1	0	41	1.21307		Elkjaer et al. AL
10092	ARPC5	1	1	0	17	1.0743		Hendrickx et al CAL
100996351	GNA15-DT	1	1	0	41	1.30112		Elkjaer et al. CAL
100996506	LOC100996506	1	1	0	41	1.39171		Elkjaer et al. AL
100996539	ITPR1-DT	1	1	0	41	1.24606		Elkjaer et al. CAL
100996571	CYYR1-AS1	1	1	0	41	1.19518		Elkjaer et al. AL
100996574	LOC100996574	1	1	0	41	1.54924		Elkjaer et al. CAL
100996583	LOC100996583	1	1	0	41	1.50412		Elkjaer et al. AL
10100	TSPAN2	1	1	0	41	1.16449		Elkjaer et al. AL
101060179	LOC101060179	1	1	0	41	1.27492		Elkjaer et al. AL
101060553	LOC101060553	1	1	0	41	1.27112		Elkjaer et al. CAL
10123	ARL7	1	1	0	17	2.2		Lindberg et al. AL
10135	NAMPT	1	1	0	17	1.01809		Hendrickx et al CAL
101410534	DLGAP1-AS4	1	1	0	41	1.50272		Elkjaer et al. CAL
10147	SUGP2; KIAA0365	1	1	1	29	1.35746	3.73712	Hendrickx et al NAWM; Chabbas et al (2AL+1CL)
10148	EBI3	1	1	0	41	1.24808		Elkjaer et al. AL
1016	CDH18	1	1	0	17	2.56		Lindberg et al. AL
10161	LPAR6	1	1	0	17	1.02542		Hendrickx et al CAL
10184	LHFPL2	1	1	0	17	1.26493		Hendrickx et al CAL
101926908	LOC101926908	1	1	0	41	1.64594		Elkjaer et al. CAL
101926924	LINC01375	1	1	0	41	1.69192		Elkjaer et al. AL
101926963	PRKAR1B-AS1	1	1	0	41	1.37554		Elkjaer et al. AL
101927023	LOC101927023	1	1	0	41	1.62164		Elkjaer et al. AL
101927049	PLCE1-AS2	1	1	0	41	1.28319		Elkjaer et al. AL
101927051	PDXP-DT	1	1	0	41	1.06932		Elkjaer et al. AL
101927073	LOC101927073	1	1	0	41	1.8945		Elkjaer et al. CAL
101927167	GATA2-AS1	1	1	0	41	2.2755		Elkjaer et al. AL
101927204	FAM111A-DT	1	1	0	41	1.00521		Elkjaer et al. AL
101927213	LOC101927213	1	1	0	41	1.23769		Elkjaer et al. AL
101927249	PDZRN3-AS1	1	1	0	41	1.00896		Elkjaer et al. AL
101927296	LOC101927296	1	1	0	41	1.71368		Elkjaer et al. AL
101927311	LINC02185	1	1	0	41	3.67838		Elkjaer et al. AL
101927320	ERICH3-AS1	1	1	0	41	1.27806		Elkjaer et al. CAL
101927355	EYA2-AS1	1	1	0	41	1.2791		Elkjaer et al. CAL
101927417	FHAD1-AS1	1	1	0	41	1.23685		Elkjaer et al. AL
101927472	ITPRIP-AS1	1	1	0	41	1.07166		Elkjaer et al. AL
101927511	LOC101927511	1	1	0	41	1.24149		Elkjaer et al. AL
101927531	LOC101927531	1	1	0	41	1.74215		Elkjaer et al. CAL
101927541	LINC01273	1	1	0	41	1.19949		Elkjaer et al. CAL
101927554	LINC01250	1	1	0	41	1.60685		Elkjaer et al. CAL
101927558	LOC101927558	1	1	0	41	1.31183		Elkjaer et al. CAL
101927603	LOC101927603	1	1	0	46	1.03036		Elkjaer et al. NAWM
101927659	SMAD1-AS2	1	1	0	41	1.75785		Elkjaer et al. AL
101927727	LOC101927727	1	1	0	41	1.44429		Elkjaer et al. AL
101927746	EMSLR	1	1	0	41	1.20129		Elkjaer et al. CAL
101927760	LINC02944	1	1	0	41	1.02401		Elkjaer et al. CAL
101927763	OLFM5P	1	1	0	41	1.02108		Elkjaer et al. CAL
101927790	LOC101927790	1	1	0	41	1.1095		Elkjaer et al. CAL
101927793	LOC101927793	1	1	0	41	1.15874		Elkjaer et al. AL
101927854	THRB-AS2	1	1	0	41	1.05498		Elkjaer et al. CAL
101927868	GRK5-IT1	1	1	0	41	1.09595		Elkjaer et al. AL
101927870	SLC26A5-AS1	1	1	0	41	1.18621		Elkjaer et al. AL
101927880	LINC02669	1	1	0	41	1.70069		Elkjaer et al. CAL
101927954	LOC101927954	1	1	0	41	1.33015		Elkjaer et al. AL
101927969	SLIT3-AS2	1	1	0	41	1.12829		Elkjaer et al. CAL
101927980	SLC14A2-AS1	1	1	0	41	1.03312		Elkjaer et al. CAL
101928085	ERICH6-AS1	1	1	0	41	1.10163		Elkjaer et al. AL
101928158	LAMA5-AS1	1	1	0	41	1.52105		Elkjaer et al. AL
101928212	LOC101928212	1	1	0	41	1.27744		Elkjaer et al. AL
101928228	LOC101928228	1	1	0	41	1.87572		Elkjaer et al. AL
101928235	PIK3R5-DT	1	1	0	41	2.47121		Elkjaer et al. AL
101928268	LOC101928268	1	1	0	41	1.03741		Elkjaer et al. AL
101928290	PLBD1-AS1	1	1	0	41	1.00261		Elkjaer et al. AL
101928335	LOC101928335	1	1	0	41	1.31997		Elkjaer et al. CAL
101928350	LOC101928350	1	1	0	41	1.57657		Elkjaer et al. AL
101928361	LOC101928361	1	1	0	41	1.31394		Elkjaer et al. AL
101928368	LOC101928368	1	1	0	41	1.36939		Elkjaer et al. CAL
101928377	JDP2-AS1	1	1	0	41	1.33948		Elkjaer et al. CAL
101928389	LOC101928389	1	1	0	41	1.06167		Elkjaer et al. AL
101928453	LOC101928453	1	1	0	41	1.13007		Elkjaer et al. CAL
101928461	MAP3K5-AS1	1	1	0	41	1.16321		Elkjaer et al. CAL
101928465	SLCO4A1-AS2	1	1	0	41	1.92589		Elkjaer et al. AL
101928491	LOC101928491	1	1	0	41	2.23058		Elkjaer et al. CAL
101928510	LOC101928510	1	1	0	41	1.09921		Elkjaer et al. AL
101928514	LINC02080	1	1	0	41	1.40997		Elkjaer et al. AL
101928555	LINC01537	1	1	0	41	1.73915		Elkjaer et al. CAL
101928570	LOC101928570	1	1	0	41	1.9698		Elkjaer et al. AL
101928572	LOC101928572	1	1	0	41	1.21891		Elkjaer et al. CAL
101928590	GPM6A-DT	1	1	0	41	1.14814		Elkjaer et al. CAL
101928604	ZBTB46-AS1	1	1	0	41	2.44301		Elkjaer et al. AL
101928656	LINC01099	1	1	0	46	1.37713		Elkjaer et al. NAWM
101928786	LOC101928786	1	1	0	41	1.08953		Elkjaer et al. CAL
101928816	LOC101928816	1	1	0	41	1.63442		Elkjaer et al. AL
101928849	LOC101928849	1	1	0	41	1.02634		Elkjaer et al. CAL
101928869	GABRG3-AS1	1	1	0	41	1.03073		Elkjaer et al. CAL
101928885	LINC02198	1	1	0	41	1.09433		Elkjaer et al. CAL
101928906	LOC101928906	1	1	0	41	1.05512		Elkjaer et al. CAL
101928913	LINC01515	1	1	0	41	2.0409		Elkjaer et al. CAL
101928929	LOC101928929	1	1	0	41	1.43964		Elkjaer et al. CAL
101928937	LOC101928937	1	1	0	41	1.5105		Elkjaer et al. CAL
101929072	MICA-AS1	1	1	0	41	1.01563		Elkjaer et al. AL
101929125	LINC01730	1	1	0	41	1.54625		Elkjaer et al. AL
101929173	THSD4-AS2	1	1	0	41	1.83931		Elkjaer et al. AL
101929174	LOC101929174	1	1	0	41	2.10521		Elkjaer et al. AL
101929179	LINC01388	1	1	0	41	1.52005		Elkjaer et al. AL
101929196	THSD4-AS1	1	1	0	41	1.3373		Elkjaer et al. CAL
101929201	LOC101929201	1	1	0	41	1.09893		Elkjaer et al. CAL
101929234	LOC101929234	1	1	0	41	2.23087		Elkjaer et al. CAL
101929248	LOC101929248	1	1	0	41	1.0084		Elkjaer et al. CAL
101929256	LOC101929256	1	1	0	41	1.08697		Elkjaer et al. CAL
101929269	LOC101929269	1	1	0	41	1.10852		Elkjaer et al. CAL
101929278	LOC101929278	1	1	0	41	1.75977		Elkjaer et al. CAL
101929291	LOC101929291	1	1	0	41	1.04358		Elkjaer et al. AL
101929331	LINC02975	1	1	0	41	2.04959		Elkjaer et al. AL
101929355	CFAP97D2	1	1	0	41	2.38795		Elkjaer et al. AL
101929532	LOC101929532	1	1	0	41	1.35635		Elkjaer et al. CAL
101929550	LOC101929550	1	1	0	41	1.03283		Elkjaer et al. CAL
101929570	KCNH7-AS1	1	1	0	41	1.76299		Elkjaer et al. CAL
101929574	TSPAN14-AS1	1	1	0	41	1.14509		Elkjaer et al. AL
101929633	LOC101929633	1	1	0	41	1.657		Elkjaer et al. AL
101929638	LOC101929638	1	1	0	41	1.00497		Elkjaer et al. AL
101929643	LOC101929643	1	1	0	41	1.42911		Elkjaer et al. AL
101929716	ARMC2-AS1	1	1	0	41	1.47333		Elkjaer et al. AL
101929727	LOC101929727	1	1	0	41	1.19028		Elkjaer et al. AL
101929798	PDE4DIPP4	1	1	0	41	1.06083		Elkjaer et al. AL
101929805	LOC101929805	1	1	0	41	1.17858		Elkjaer et al. CAL
101929882	KLF11-DT	1	1	0	41	1.02292		Elkjaer et al. AL
101929947	ITGA6-AS1	1	1	0	41	1.40325		Elkjaer et al. AL
101929974	LOC101929974	1	1	0	41	1.54581		Elkjaer et al. CAL
101929989	LITAFD	1	1	0	41	1.11708		Elkjaer et al. CAL
101930028	LOC101930028	1	1	0	41	1.76767		Elkjaer et al. AL
101930094	RSPH1-DT	1	1	0	41	1.09303		Elkjaer et al. CAL
10205	MPZL2	1	1	0	41	2.20783		Elkjaer et al. AL
10225	CD96	1	1	0	41	3.07712		Elkjaer et al. AL
10235	RASGRP2	1	1	1	66	0.112869	1.73373	Hendrickx et al NAWM; Elkjaer et al. AL
102465993	MIR7847	1	1	0	41	1.03262		Elkjaer et al. AL
10252	SPRY1	1	1	0	41	1.13851		Elkjaer et al. AL
10255	HCG9	1	1	0	41	1.06808		Elkjaer et al. AL
102606463	LINC01152	1	1	0	41	1.13281		Elkjaer et al. AL
10266	RAMP2	1	1	0	41	1.52263		Elkjaer et al. AL
10268	RAMP3	1	1	0	41	1.0546		Elkjaer et al. AL
102723341	LOC102723341	1	1	0	41	1.39739		Elkjaer et al. CAL
102723444	LOC102723444	1	1	0	41	1.55928		Elkjaer et al. AL
102723506	LOC102723506	1	1	0	41	3.02082		Elkjaer et al. AL
102723507	LOC102723507	1	1	0	41	1.82174		Elkjaer et al. AL
102723663	LOC102723663	1	1	0	41	2.30047		Elkjaer et al. AL
102723675	LOC102723675	1	1	0	41	1.299		Elkjaer et al. AL
102723678	LOC102723678	1	1	0	41	1.19825		Elkjaer et al. CAL
102723709	LOC102723709	1	1	0	41	1.52183		Elkjaer et al. AL
102723724	LOC102723724	1	1	0	41	2.14902		Elkjaer et al. AL
102723733	LOC102723733	1	1	0	41	1.44659		Elkjaer et al. AL
102723750	LOC102723750	1	1	0	41	1.14778		Elkjaer et al. AL
102723798	LOC102723798	1	1	0	41	1.52912		Elkjaer et al. AL
102723878	LOC102723878	1	1	0	41	1.18088		Elkjaer et al. AL
102723922	LOC102723922	1	1	0	41	1.98941		Elkjaer et al. AL
102723955	PDE4DIPP7	1	1	0	41	1.5655		Elkjaer et al. CAL
102723989	FRMD3-AS1	1	1	0	41	1.52858		Elkjaer et al. AL
102724019	LOC102724019	1	1	0	41	1.17345		Elkjaer et al. CAL
102724046	LOC102724046	1	1	0	41	2.81766		Elkjaer et al. AL
102724050	GPR84-AS1	1	1	0	41	1.65089		Elkjaer et al. AL
102724055	LOC102724055	1	1	0	41	1.36451		Elkjaer et al. AL
102724078	LOC102724078	1	1	0	41	1.97301		Elkjaer et al. AL
102724100	SLC35F3-AS1	1	1	0	41	1.4015		Elkjaer et al. CAL
102724153	FLVCR2-AS1	1	1	0	41	1.22619		Elkjaer et al. AL
102724165	LINC02703	1	1	0	41	1.07581		Elkjaer et al. AL
102724551	LOC102724551	1	1	0	41	1.56385		Elkjaer et al. CAL
102724584	LOC102724584	1	1	0	41	1.15801		Elkjaer et al. AL
102724699	LINC02043	1	1	0	41	1.482		Elkjaer et al. AL
102724711	LOC102724711	1	1	0	41	1.07322		Elkjaer et al. CAL
102724736	LOC102724736	1	1	0	41	1.94688		Elkjaer et al. CAL
102724740	LINC02940	1	1	0	41	1.61323		Elkjaer et al. AL
102724834	LINC02822	1	1	0	41	1.11053		Elkjaer et al. CAL
102724903	LOC102724903	1	1	0	41	1.05264		Elkjaer et al. CAL
102724949	LOC102724949	1	1	0	41	1.09284		Elkjaer et al. CAL
102725068	MICB-DT	1	1	0	41	1.1615		Elkjaer et al. AL
102725180	LOC102725180	1	1	0	41	1.19449		Elkjaer et al. AL
10288	LILRB2	1	1	0	41	1.49191		Elkjaer et al. AL
1030	CDKN2B	1	1	0	41	1.30748		Elkjaer et al. AL
103091866	LINC01145	1	1	0	41	1.36298		Elkjaer et al. AL
10317	B3GALT5	1	1	0	41	1.25826		Elkjaer et al. CAL
103344926	PYDC2-AS1	1	1	0	41	1.81232		Elkjaer et al. CAL
10345	TRDN	1	1	0	41	1.89604		Elkjaer et al. AL
103611157	TGFB2-OT1	1	1	0	41	1.22655		Elkjaer et al. AL
10368	CACNG3	1	1	0	41	1.38642		Elkjaer et al. CAL
10369	CACNG2	1	1	0	41	1.09873		Elkjaer et al. CAL
103695433	LINC01322	1	1	0	41	1.25991		Elkjaer et al. CAL
10385	BTN2A2	1	1	0	41	1.22991		Elkjaer et al. AL
10392	NOD1	1	1	0	41	1.0414		Elkjaer et al. AL
10398	MYL9	1	1	1	66	0.00870837	1.54336	Hendrickx et al NAWM; Elkjaer et al. AL
1040	CDS1	1	1	0	41	1.25099		Elkjaer et al. CAL
104054148	LOC104054148	1	1	0	41	1.0952		Elkjaer et al. CAL
10409	BASP1	1	1	0	17	2.53		Lindberg et al. AL
104326058	SMAD1-AS1	1	1	0	41	1.07509		Elkjaer et al. AL
10475	TRIM38	1	1	0	41	1.20354		Elkjaer et al. AL
10493	VAT1	1	1	0	17	1.25623		Hendrickx et al CAL
10498	CARM1	1	1	0	17	1.7		Lindberg et al. AL
1051	CEBPB	1	1	0	41	1.00488		Elkjaer et al. AL
10518	CIB2	1	1	0	41	1.02972		Elkjaer et al. AL
1052	CEBPD	1	1	0	4	6.4		Lock et al (2 CAL+1AL)
105221694	BISPR	1	1	0	41	1.81961		Elkjaer et al. AL
10529	NEBL	1	1	0	17	1.0253		Hendrickx et al CAL
105369151	LOC105369151	1	1	0	41	1.05457		Elkjaer et al. CAL
105369301	CLDN14-AS1	1	1	0	41	1.36744		Elkjaer et al. AL
105369309	LOC105369309	1	1	0	41	1.16194		Elkjaer et al. AL
105369319	LINC02705	1	1	0	41	2.98605		Elkjaer et al. AL
105369360	LINC02754	1	1	0	41	1.64331		Elkjaer et al. CAL
105369379	PDE2A-AS1	1	1	0	41	1.87135		Elkjaer et al. CAL
105369388	LOC105369388	1	1	0	41	1.18939		Elkjaer et al. AL
105369457	LOC105369457	1	1	0	41	1.35721		Elkjaer et al. CAL
105369464	LOC105369464	1	1	0	41	1.69068		Elkjaer et al. CAL
105369475	LOC105369475	1	1	0	41	1.72572		Elkjaer et al. CAL
105369552	LOC105369552	1	1	0	41	1.04641		Elkjaer et al. CAL
105369606	LINC02827	1	1	0	41	1.55585		Elkjaer et al. CAL
105369621	LOC105369621	1	1	0	41	1.70208		Elkjaer et al. AL
105369667	LOC105369667	1	1	0	41	1.4581		Elkjaer et al. CAL
105369672	LOC105369672	1	1	0	41	1.03671		Elkjaer et al. CAL
105369673	LOC105369673	1	1	0	41	2.00186		Elkjaer et al. CAL
105369711	LOC105369711	1	1	0	41	1.72846		Elkjaer et al. AL
105369714	LOC105369714	1	1	0	41	1.15609		Elkjaer et al. CAL
105369828	LOC105369828	1	1	0	41	1.20263		Elkjaer et al. AL
105369863	LOC105369863	1	1	0	41	1.00198		Elkjaer et al. CAL
105369869	LOC105369869	1	1	0	41	1.38283		Elkjaer et al. CAL
105369885	LOC105369885	1	1	0	41	1.06245		Elkjaer et al. CAL
105369957	LOC105369957	1	1	0	41	1.0737		Elkjaer et al. CAL
105369961	LOC105369961	1	1	0	41	1.35344		Elkjaer et al. CAL
105369965	LOC105369965	1	1	0	41	1.69531		Elkjaer et al. CAL
105370021	LOC105370021	1	1	0	41	1.3143		Elkjaer et al. CAL
105370022	LOC105370022	1	1	0	41	1.02046		Elkjaer et al. CAL
105370030	LOC105370030	1	1	0	41	1.17324		Elkjaer et al. AL
105370114	LOC105370114	1	1	0	41	1.36883		Elkjaer et al. AL
105370148	LOC105370148	1	1	0	41	1.99797		Elkjaer et al. AL
105370152	LOC105370152	1	1	0	41	1.11119		Elkjaer et al. CAL
105370154	LINC02344	1	1	0	41	1.32667		Elkjaer et al. AL
105370163	LOC105370163	1	1	0	41	1.58064		Elkjaer et al. CAL
105370173	LOC105370173	1	1	0	41	1.64095		Elkjaer et al. AL
105370205	LOC105370205	1	1	0	41	1.54925		Elkjaer et al. AL
105370423	LINC02281	1	1	0	41	2.20866		Elkjaer et al. CAL
105370424	LINC02282	1	1	0	41	1.36303		Elkjaer et al. CAL
105370449	LOC105370449	1	1	0	41	1.54359		Elkjaer et al. AL
105370469	LRFN5-DT	1	1	0	41	1.14778		Elkjaer et al. CAL
105370512	LOC105370512	1	1	0	41	1.14419		Elkjaer et al. CAL
105370525	LOC105370525	1	1	0	41	1.17096		Elkjaer et al. AL
105370610	LINC02296	1	1	0	41	1.3949		Elkjaer et al. CAL
105370624	LOC105370624	1	1	0	41	2.1119		Elkjaer et al. CAL
105370783	LOC105370783	1	1	0	41	1.05094		Elkjaer et al. CAL
105370804	LOC105370804	1	1	0	41	1.55927		Elkjaer et al. CAL
105370819	LOC105370819	1	1	0	41	1.09594		Elkjaer et al. AL
105370841	LOC105370841	1	1	0	41	1.36852		Elkjaer et al. CAL
105370844	LOC105370844	1	1	0	41	1.01237		Elkjaer et al. CAL
105370884	LOC105370884	1	1	0	41	1.2356		Elkjaer et al. AL
105371008	LINC02251	1	1	0	41	1.89861		Elkjaer et al. AL
105371009	LOC105371009	1	1	0	41	1.97496		Elkjaer et al. CAL
105371019	LOC105371019	1	1	0	41	1.1944		Elkjaer et al. AL
105371044	LOC105371044	1	1	0	41	1.22573		Elkjaer et al. AL
105371058	LOC105371058	1	1	0	41	1.43299		Elkjaer et al. AL
105371076	LOC105371076	1	1	0	41	1.35884		Elkjaer et al. CAL
105371080	LOC105371080	1	1	0	41	1.32983		Elkjaer et al. AL
105371092	LOC105371092	1	1	0	41	1.24787		Elkjaer et al. CAL
105371114	LOC105371114	1	1	0	41	1.06913		Elkjaer et al. AL
105371126	LOC105371126	1	1	0	41	1.56934		Elkjaer et al. AL
105371129	LOC105371129	1	1	0	41	1.11402		Elkjaer et al. CAL
105371146	LINC02191	1	1	0	41	1.14047		Elkjaer et al. AL
105371168	LOC105371168	1	1	0	41	1.10828		Elkjaer et al. AL
105371240	LOC105371240	1	1	0	41	1.33881		Elkjaer et al. AL
105371251	LOC105371251	1	1	0	41	1.06802		Elkjaer et al. CAL
105371267	CHD9NB	1	1	0	41	3.72363		Elkjaer et al. AL
105371307	LOC105371307	1	1	0	41	1.16287		Elkjaer et al. CAL
105371308	LOC105371308	1	1	0	41	1.43564		Elkjaer et al. CAL
105371356	LOC105371356	1	1	0	41	1.62406		Elkjaer et al. AL
105371406	LOC105371406	1	1	0	41	1.41258		Elkjaer et al. AL
105371441	LOC105371441	1	1	0	41	2.0066		Elkjaer et al. AL
105371464	LOC105371464	1	1	0	41	2.24697		Elkjaer et al. AL
105371479	ABR-AS1	1	1	0	41	1.25953		Elkjaer et al. AL
105371480	LOC105371480	1	1	0	41	1.25479		Elkjaer et al. AL
105371502	LOC105371502	1	1	0	41	1.29274		Elkjaer et al. AL
105371574	LOC105371574	1	1	0	41	1.28202		Elkjaer et al. CAL
105371589	LOC105371589	1	1	0	41	1.39053		Elkjaer et al. CAL
105371638	LINC02816	1	1	0	41	1.63395		Elkjaer et al. AL
105371768	LOC105371768	1	1	0	41	1.29867		Elkjaer et al. CAL
105371867	LOC105371867	1	1	0	41	1.30218		Elkjaer et al. AL
105371873	LOC105371873	1	1	0	41	1.54537		Elkjaer et al. AL
105371933	LOC105371933	1	1	0	41	1.77336		Elkjaer et al. AL
105371967	LOC105371967	1	1	0	41	1.19515		Elkjaer et al. CAL
105372026	LOC105372026	1	1	0	41	2.18363		Elkjaer et al. CAL
105372061	LOC105372061	1	1	0	41	1.13448		Elkjaer et al. AL
105372104	ZBTB7C-AS1	1	1	0	41	1.0162		Elkjaer et al. AL
105372201	LOC105372201	1	1	0	41	1.65482		Elkjaer et al. AL
105372270	LOC105372270	1	1	0	41	1.37738		Elkjaer et al. AL
105372283	LOC105372283	1	1	0	41	1.24872		Elkjaer et al. CAL
105372300	LOC105372300	1	1	0	41	1.14615		Elkjaer et al. AL
105372383	LOC105372383	1	1	0	41	1.20072		Elkjaer et al. AL
105372426	LOC105372426	1	1	0	41	1.30225		Elkjaer et al. AL
105372521	LOC105372521	1	1	0	41	1.85242		Elkjaer et al. CAL
105372523	LOC105372523	1	1	0	41	1.25163		Elkjaer et al. CAL
105372539	LOC105372539	1	1	0	41	1.85313		Elkjaer et al. AL
105372546	LOC105372546	1	1	0	41	1.44095		Elkjaer et al. CAL
105372579	LOC105372579	1	1	0	41	1.86498		Elkjaer et al. CAL
105372669	LOC105372669	1	1	0	41	1.57226		Elkjaer et al. AL
105372720	KCNQ2-AS1	1	1	0	41	2.70644		Elkjaer et al. CAL
105372721	LOC105372721	1	1	0	41	1.70772		Elkjaer et al. CAL
105372724	LOC105372724	1	1	0	41	1.67315		Elkjaer et al. CAL
105372751	LINC01684	1	1	0	41	1.38602		Elkjaer et al. AL
105372799	KCNJ6-AS1	1	1	0	41	1.0751		Elkjaer et al. CAL
105372803	LOC105372803	1	1	0	41	2.07065		Elkjaer et al. AL
105372835	LOC105372835	1	1	0	41	1.70067		Elkjaer et al. AL
105372883	LINC02767	1	1	0	41	1.45023		Elkjaer et al. AL
105372891	LINC02769	1	1	0	41	1.64605		Elkjaer et al. CAL
105372892	LOC105372892	1	1	0	41	1.45442		Elkjaer et al. CAL
105372903	LOC105372903	1	1	0	41	1.37957		Elkjaer et al. AL
105372998	LOC105372998	1	1	0	41	1.28921		Elkjaer et al. CAL
105373002	LOC105373002	1	1	0	41	1.72966		Elkjaer et al. CAL
105373003	LOC105373003	1	1	0	41	1.61271		Elkjaer et al. CAL
105373004	SYN3-AS1	1	1	0	41	1.59001		Elkjaer et al. CAL
105373077	LOC105373077	1	1	0	41	1.32453		Elkjaer et al. AL
105373083	LOC105373083	1	1	0	41	1.10188		Elkjaer et al. AL
105373105	LINC02968	1	1	0	41	1.21906		Elkjaer et al. AL
105373204	LOC105373204	1	1	0	41	1.83169		Elkjaer et al. CAL
105373206	LOC105373206	1	1	0	41	1.43232		Elkjaer et al. CAL
105373212	LINC02768	1	1	0	41	1.74434		Elkjaer et al. AL
105373215	LOC105373215	1	1	0	41	1.71991		Elkjaer et al. AL
105373225	LOC105373225	1	1	0	41	1.36571		Elkjaer et al. CAL
105373230	LOC105373230	1	1	0	41	1.27098		Elkjaer et al. CAL
105373310	LOC105373310	1	1	0	41	1.70094		Elkjaer et al. CAL
105373312	LOC105373312	1	1	0	41	1.08256		Elkjaer et al. CAL
105373328	LOC105373328	1	1	0	41	1.05093		Elkjaer et al. CAL
105373467	LOC105373467	1	1	0	41	1.19073		Elkjaer et al. AL
105373591	LOC105373591	1	1	0	41	1.37888		Elkjaer et al. CAL
105373654	ARHGAP15-AS1	1	1	0	41	1.21879		Elkjaer et al. AL
105373713	LOC105373713	1	1	0	41	1.90673		Elkjaer et al. AL
105373722	LOC105373722	1	1	0	41	1.1267		Elkjaer et al. CAL
105373805	STAT4-AS1	1	1	0	41	1.60497		Elkjaer et al. CAL
105373872	LOC105373872	1	1	0	41	1.21034		Elkjaer et al. CAL
105373878	TNS1-AS1	1	1	0	41	1.42821		Elkjaer et al. AL
105373883	LOC105373883	1	1	0	41	1.06606		Elkjaer et al. AL
105373925	LOC105373925	1	1	0	41	1.23979		Elkjaer et al. AL
105373945	LOC105373945	1	1	0	41	1.09625		Elkjaer et al. CAL
105373991	LOC105373991	1	1	0	41	1.77414		Elkjaer et al. AL
105374020	LOC105374020	1	1	0	41	1.27831		Elkjaer et al. AL
105374031	LOC105374031	1	1	0	41	1.01159		Elkjaer et al. CAL
105374062	LOC105374062	1	1	0	41	2.17181		Elkjaer et al. AL
105374122	LOC105374122	1	1	0	41	1.47635		Elkjaer et al. CAL
105374127	LOC105374127	1	1	0	41	1.88934		Elkjaer et al. AL
105374128	LOC105374128	1	1	0	41	1.59322		Elkjaer et al. AL
105374132	LOC105374132	1	1	0	41	1.17997		Elkjaer et al. CAL
105374145	LOC105374145	1	1	0	41	1.13612		Elkjaer et al. AL
105374165	LINC02006	1	1	0	41	1.18629		Elkjaer et al. AL
105374197	LOC105374197	1	1	0	41	1.56223		Elkjaer et al. AL
105374235	LOC105374235	1	1	0	41	1.45384		Elkjaer et al. CAL
105374336	LOC105374336	1	1	0	41	1.03		Elkjaer et al. CAL
105374340	LOC105374340	1	1	0	41	1.38655		Elkjaer et al. CAL
105374344	LOC105374344	1	1	0	41	1.03515		Elkjaer et al. CAL
105374369	LOC105374369	1	1	0	41	1.20434		Elkjaer et al. CAL
105374438	LOC105374438	1	1	0	41	3.04629		Elkjaer et al. AL
105374442	LOC105374442	1	1	0	41	1.13094		Elkjaer et al. CAL
105374471	LOC105374471	1	1	0	41	1.29459		Elkjaer et al. CAL
105374476	SLC2A9-AS1	1	1	0	41	1.60897		Elkjaer et al. AL
105374493	LOC105374493	1	1	0	41	1.06536		Elkjaer et al. CAL
105374494	LOC105374494	1	1	0	41	1.12663		Elkjaer et al. AL
105374646	LOC105374646	1	1	0	41	1.11838		Elkjaer et al. CAL
105374664	LOC105374664	1	1	0	41	1.35464		Elkjaer et al. CAL
105374668	LOC105374668	1	1	0	41	1.19921		Elkjaer et al. CAL
105374672	LOC105374672	1	1	0	41	1.30351		Elkjaer et al. CAL
105374724	LOC105374724	1	1	0	41	1.30592		Elkjaer et al. AL
105374740	LOC105374740	1	1	0	41	2.37501		Elkjaer et al. AL
105374768	LOC105374768	1	1	0	41	1.11519		Elkjaer et al. AL
105374794	LOC105374794	1	1	0	41	1.45411		Elkjaer et al. CAL
105374808	LOC105374808	1	1	0	41	1.1038		Elkjaer et al. CAL
105374815	LOC105374815	1	1	0	41	1.1906		Elkjaer et al. CAL
105374824	LOC105374824	1	1	0	41	1.75406		Elkjaer et al. CAL
105374846	LOC105374846	1	1	0	41	1.21546		Elkjaer et al. CAL
105374879	LOC105374879	1	1	0	41	1.41123		Elkjaer et al. AL
105374907	LOC105374907	1	1	0	41	1.3772		Elkjaer et al. AL
105374933	LOC105374933	1	1	0	41	1.44044		Elkjaer et al. CAL
105374934	LOC105374934	1	1	0	41	2.25126		Elkjaer et al. CAL
105374971	LOC105374971	1	1	0	41	1.7113		Elkjaer et al. CAL
105374973	LOC105374973	1	1	0	41	1.90841		Elkjaer et al. CAL
105374985	LOC105374985	1	1	0	41	1.33924		Elkjaer et al. AL
105375021	LOC105375021	1	1	0	41	1.29406		Elkjaer et al. CAL
105375059	LOC105375059	1	1	0	41	1.91853		Elkjaer et al. AL
105375060	LOC105375060	1	1	0	41	1.92289		Elkjaer et al. AL
105375077	RUNX2-AS1	1	1	0	41	1.04744		Elkjaer et al. AL
105375080	LOC105375080	1	1	0	41	2.73369		Elkjaer et al. AL
105375097	LOC105375097	1	1	0	41	1.24334		Elkjaer et al. CAL
105375120	LOC105375120	1	1	0	41	1.23028		Elkjaer et al. AL
105375123	LOC105375123	1	1	0	41	1.11024		Elkjaer et al. AL
105375124	LOC105375124	1	1	0	41	1.1205		Elkjaer et al. AL
105375132	SDK1-AS1	1	1	0	41	1.13915		Elkjaer et al. CAL
105375151	LOC105375151	1	1	0	41	1.63874		Elkjaer et al. AL
105375164	LOC105375164	1	1	0	41	1.84298		Elkjaer et al. CAL
105375170	LOC105375170	1	1	0	41	1.09192		Elkjaer et al. CAL
105375183	LOC105375183	1	1	0	41	3.09758		Elkjaer et al. AL
105375221	LOC105375221	1	1	0	41	1.10963		Elkjaer et al. AL
105375222	LOC105375222	1	1	0	41	1.1482		Elkjaer et al. AL
105375228	LOC105375228	1	1	0	41	1.23371		Elkjaer et al. CAL
105375253	LOC105375253	1	1	0	41	1.53515		Elkjaer et al. CAL
105375435	LOC105375435	1	1	0	41	1.28154		Elkjaer et al. CAL
105375441	PRKAR2B-AS1	1	1	0	41	1.68446		Elkjaer et al. CAL
105375448	LOC105375448	1	1	0	41	1.26959		Elkjaer et al. AL
105375481	LOC105375481	1	1	0	41	1.08941		Elkjaer et al. AL
105375520	LOC105375520	1	1	0	41	1.79484		Elkjaer et al. AL
105375523	LOC105375523	1	1	0	41	2.13639		Elkjaer et al. AL
105375532	LOC105375532	1	1	0	41	1.1618		Elkjaer et al. AL
105375535	LOC105375535	1	1	0	41	1.32344		Elkjaer et al. AL
105375560	LOC105375560	1	1	0	41	1.71953		Elkjaer et al. CAL
105375566	LOC105375566	1	1	0	41	1.95872		Elkjaer et al. AL
105375567	LOC105375567	1	1	0	41	2.69768		Elkjaer et al. AL
105375580	LOC105375580	1	1	0	41	1.1631		Elkjaer et al. CAL
105375581	LOC105375581	1	1	0	41	1.55418		Elkjaer et al. CAL
105375613	LOC105375613	1	1	0	41	1.36704		Elkjaer et al. CAL
105375629	LOC105375629	1	1	0	41	1.15195		Elkjaer et al. CAL
105375668	LOC105375668	1	1	0	41	1.14555		Elkjaer et al. AL
105375709	LOC105375709	1	1	0	41	1.10375		Elkjaer et al. CAL
105375726	MAL2-AS1	1	1	0	41	1.68405		Elkjaer et al. CAL
105375743	LOC105375743	1	1	0	41	1.32388		Elkjaer et al. AL
105375828	LOC105375828	1	1	0	41	1.10745		Elkjaer et al. AL
105375829	LOC105375829	1	1	0	41	1.46174		Elkjaer et al. CAL
105375846	LOC105375846	1	1	0	41	1.10966		Elkjaer et al. AL
105375870	LOC105375870	1	1	0	41	1.43795		Elkjaer et al. CAL
105375911	LOC105375911	1	1	0	41	1.48673		Elkjaer et al. CAL
105375913	LOC105375913	1	1	0	41	1.44959		Elkjaer et al. AL
105375914	LOC105375914	1	1	0	41	1.15959		Elkjaer et al. AL
105375916	LOC105375916	1	1	0	41	1.52157		Elkjaer et al. CAL
105375925	LOC105375925	1	1	0	41	1.05082		Elkjaer et al. AL
105375945	LOC105375945	1	1	0	41	1.03819		Elkjaer et al. AL
105375999	LOC105375999	1	1	0	41	1.32446		Elkjaer et al. AL
105376003	LOC105376003	1	1	0	41	1.27976		Elkjaer et al. CAL
105376004	LOC105376004	1	1	0	41	1.31032		Elkjaer et al. CAL
105376093	LOC105376093	1	1	0	41	1.08297		Elkjaer et al. AL
105376121	LOC105376121	1	1	0	41	2.23538		Elkjaer et al. CAL
105376220	LINC02977	1	1	0	41	1.37619		Elkjaer et al. AL
105376257	LOC105376257	1	1	0	41	1.04729		Elkjaer et al. AL
105376269	LOC105376269	1	1	0	41	1.02545		Elkjaer et al. CAL
105376281	LOC105376281	1	1	0	41	1.24984		Elkjaer et al. AL
105376328	LOC105376328	1	1	0	41	1.38922		Elkjaer et al. CAL
105376331	CACNA1B-AS1	1	1	0	41	1.27797		Elkjaer et al. CAL
105376353	LOC105376353	1	1	0	41	1.40743		Elkjaer et al. CAL
105376361	LOC105376361	1	1	0	41	1.20995		Elkjaer et al. CAL
105376405	LOC105376405	1	1	0	41	1.25561		Elkjaer et al. CAL
105376436	LOC105376436	1	1	0	41	2.98615		Elkjaer et al. AL
105376477	LOC105376477	1	1	0	41	1.57123		Elkjaer et al. CAL
105376557	RASSF10-DT	1	1	0	41	1.25964		Elkjaer et al. AL
105376611	LOC105376611	1	1	0	41	1.69299		Elkjaer et al. AL
105376687	LOC105376687	1	1	0	41	1.52729		Elkjaer et al. CAL
105376718	LOC105376718	1	1	0	41	1.37151		Elkjaer et al. AL
105376744	LINC02766	1	1	0	41	1.17546		Elkjaer et al. AL
105376805	LOC105376805	1	1	0	41	1.42803		Elkjaer et al. AL
105376825	LOC105376825	1	1	0	41	1.95535		Elkjaer et al. CAL
105376866	LOC105376866	1	1	0	41	2.35481		Elkjaer et al. AL
105376878	RUNX3-AS1	1	1	0	41	3.28812		Elkjaer et al. AL
105376933	LOC105376933	1	1	0	41	1.17478		Elkjaer et al. CAL
105376946	GRM7-AS2	1	1	0	41	1.21231		Elkjaer et al. CAL
105376950	LOC105376950	1	1	0	41	1.5604		Elkjaer et al. CAL
105377009	LOC105377009	1	1	0	41	1.00357		Elkjaer et al. CAL
105377016	LOC105377016	1	1	0	41	1.49029		Elkjaer et al. AL
105377068	LINC02009	1	1	0	41	1.88157		Elkjaer et al. AL
105377134	LOC105377134	1	1	0	41	1.26774		Elkjaer et al. CAL
105377182	FAM247C	1	1	0	41	1.13349		Elkjaer et al. CAL
105377289	SHROOM3-AS1	1	1	0	41	1.42748		Elkjaer et al. CAL
105377290	LOC105377290	1	1	0	41	1.36242		Elkjaer et al. AL
105377295	LOC105377295	1	1	0	41	1.69545		Elkjaer et al. AL
105377299	LOC105377299	1	1	0	41	1.02305		Elkjaer et al. AL
105377329	LOC105377329	1	1	0	41	1.52134		Elkjaer et al. CAL
105377394	LOC105377394	1	1	0	41	1.14948		Elkjaer et al. CAL
105377395	LOC105377395	1	1	0	41	1.13363		Elkjaer et al. CAL
105377413	LOC105377413	1	1	0	41	1.05825		Elkjaer et al. CAL
105377499	LOC105377499	1	1	0	41	1.07018		Elkjaer et al. CAL
105377561	LOC105377561	1	1	0	46	1.23971		Elkjaer et al. NAWM
105377567	LOC105377567	1	1	0	46	1.45873		Elkjaer et al. NAWM
105377571	LOC105377571	1	1	0	41	1.12483		Elkjaer et al. CAL
105377576	LOC105377576	1	1	0	41	1.55657		Elkjaer et al. AL
105377663	LOC105377663	1	1	0	41	1.58312		Elkjaer et al. AL
105377667	CHAER1	1	1	0	41	1.95456		Elkjaer et al. AL
105377694	LOC105377694	1	1	0	41	1.64535		Elkjaer et al. CAL
105377701	LINC01938	1	1	0	41	3.01506		Elkjaer et al. CAL
105377703	LINC03000	1	1	0	41	3.1188		Elkjaer et al. CAL
105377709	LOC105377709	1	1	0	41	1.30815		Elkjaer et al. CAL
105377743	LOC105377743	1	1	0	41	1.42187		Elkjaer et al. CAL
105377762	LOC105377762	1	1	0	41	1.00457		Elkjaer et al. CAL
105377775	LOC105377775	1	1	0	41	1.70573		Elkjaer et al. CAL
105377789	LOC105377789	1	1	0	41	1.07109		Elkjaer et al. CAL
105377855	LOC105377855	1	1	0	41	1.94403		Elkjaer et al. CAL
105377918	LOC105377918	1	1	0	41	1.36825		Elkjaer et al. CAL
105377973	LOC105377973	1	1	0	41	1.31894		Elkjaer et al. AL
105377975	LOC105377975	1	1	0	41	1.38933		Elkjaer et al. CAL
105377979	LOC105377979	1	1	0	41	2.06041		Elkjaer et al. CAL
105377982	LOC105377982	1	1	0	41	1.36696		Elkjaer et al. AL
105378047	UST-AS2	1	1	0	41	1.52506		Elkjaer et al. CAL
105378049	TAB2-AS1	1	1	0	41	3.16946		Elkjaer et al. AL
105378102	LOC105378102	1	1	0	41	1.04516		Elkjaer et al. AL
105378106	LOC105378106	1	1	0	41	1.05615		Elkjaer et al. AL
105378109	LOC105378109	1	1	0	41	1.05749		Elkjaer et al. CAL
105378116	LOC105378116	1	1	0	41	2.37656		Elkjaer et al. CAL
105378178	LOC105378178	1	1	0	41	1.96118		Elkjaer et al. CAL
105378217	STK32A-AS1	1	1	0	41	1.11039		Elkjaer et al. AL
105378230	LOC105378230	1	1	0	41	1.427		Elkjaer et al. AL
105378299	LOC105378299	1	1	0	41	1.46654		Elkjaer et al. AL
105378305	LOC105378305	1	1	0	41	1.47733		Elkjaer et al. AL
105378367	LOC105378367	1	1	0	41	1.40591		Elkjaer et al. AL
105378426	LOC105378426	1	1	0	41	1.36881		Elkjaer et al. AL
105378444	LOC105378444	1	1	0	41	1.27026		Elkjaer et al. CAL
105378473	LOC105378473	1	1	0	41	1.36081		Elkjaer et al. CAL
105378490	LOC105378490	1	1	0	41	1.71165		Elkjaer et al. CAL
105378494	LOC105378494	1	1	0	41	1.43302		Elkjaer et al. AL
105378497	LOC105378497	1	1	0	41	1.03746		Elkjaer et al. CAL
105378511	LOC105378511	1	1	0	41	1.09551		Elkjaer et al. AL
105378558	EBF3-AS1	1	1	0	41	1.23075		Elkjaer et al. CAL
105378571	LOC105378571	1	1	0	41	2.43951		Elkjaer et al. AL
105378598	LOC105378598	1	1	0	41	2.50139		Elkjaer et al. AL
105378616	TAF12-DT	1	1	0	41	1.4039		Elkjaer et al. CAL
105378620	LOC105378620	1	1	0	41	1.1396		Elkjaer et al. AL
105378626	LOC105378626	1	1	0	41	1.15294		Elkjaer et al. AL
105378653	MIR3659HG	1	1	0	41	1.3874		Elkjaer et al. CAL
105378701	LOC105378701	1	1	0	41	1.03413		Elkjaer et al. CAL
105378726	LOC105378726	1	1	0	41	1.26709		Elkjaer et al. AL
105378798	LOC105378798	1	1	0	41	1.15999		Elkjaer et al. CAL
105378861	LOC105378861	1	1	0	41	1.10398		Elkjaer et al. CAL
105378924	LOC105378924	1	1	0	41	1.05841		Elkjaer et al. CAL
105378980	LOC105378980	1	1	0	41	1.02398		Elkjaer et al. AL
105379010	LOC105379010	1	1	0	41	1.68778		Elkjaer et al. CAL
105379011	LOC105379011	1	1	0	41	1.62149		Elkjaer et al. CAL
105379012	LOC105379012	1	1	0	41	1.81802		Elkjaer et al. CAL
105379013	LOC105379013	1	1	0	41	1.54012		Elkjaer et al. CAL
105379014	LOC105379014	1	1	0	41	1.58883		Elkjaer et al. CAL
105379015	LOC105379015	1	1	0	41	1.5647		Elkjaer et al. CAL
105379031	LOC105379031	1	1	0	41	1.67215		Elkjaer et al. AL
105379117	LOC105379117	1	1	0	41	1.27271		Elkjaer et al. AL
105379170	LOC105379170	1	1	0	41	1.26234		Elkjaer et al. CAL
105379180	CTB-3M24.3	1	1	0	41	1.43319		Elkjaer et al. CAL
105379181	CTB-49A3.2	1	1	0	41	1.3923		Elkjaer et al. CAL
105379361	LOC105379361	1	1	0	41	1.06385		Elkjaer et al. CAL
105379586	LOC105379586	1	1	0	41	1.80828		Elkjaer et al. CAL
105379599	LOC105379599	1	1	0	41	1.16634		Elkjaer et al. AL
105379695	IER3-AS1	1	1	0	41	1.14383		Elkjaer et al. CAL
105379827	LOC105379827	1	1	0	41	1.17636		Elkjaer et al. AL
105379841	LOC105379841	1	1	0	41	1.39234		Elkjaer et al. AL
10555	AGPAT2	1	1	0	41	2.12806		Elkjaer et al. AL
10561	IFI44	1	1	0	17	1.51332		Hendrickx et al CAL
10562	OLFM4	1	1	0	41	1.26469		Elkjaer et al. CAL
10574	CCT7	1	1	0	7	14.3		Licht-Meyer et al. AL
10577	NPC2	1	1	0	17	1.21152		Hendrickx et al CAL
10587	TXNRD2	1	1	0	7	1.88		Licht-Meyer et al. NAWM
1059	CENPB	1	1	0	4	2.5		Chabbas et al (2AL+1CL)
10602	CDC42EP3	1	1	0	41	1.29514		Elkjaer et al. CAL
10610	ST6GALNAC2	1	1	0	41	1.34788		Elkjaer et al. AL
1063	CENPF	1	1	0	46	1.04819		Elkjaer et al. NAWM
10630	PDPN	1	1	0	17	1.58739		Hendrickx et al CAL
10636	RGS14	1	1	0	41	2.51661		Elkjaer et al. CAL
10643	IGF2BP3	1	1	0	17	1.14175		Hendrickx et al CAL
10644	IGF2BP2	1	1	0	41	1.0011		Elkjaer et al. AL
106480429	HLA-DQB1-AS1	1	1	0	41	1.43206		Elkjaer et al. AL
1066	CES1	1	1	0	17	1.22412		Hendrickx et al CAL
106631777	RNA45SN1	1	1	0	41	5.98243		Elkjaer et al. CAL
106631781	RNA18SN1	1	1	0	41	7.49305		Elkjaer et al. CAL
106632260	RNA5-8SN1	1	1	0	41	10.455		Elkjaer et al. CAL
106632264	RNA28SN1	1	1	0	41	5.29449		Elkjaer et al. AL
106633816	SCARNA26B	1	1	0	41	1.00789		Elkjaer et al. AL
106635540	SNORA105B	1	1	0	41	1.00625		Elkjaer et al. AL
10673	TNFSF13B	1	1	0	17	1.37542		Hendrickx et al CAL
1069	CETN2	1	1	0	41	1.01922		Elkjaer et al. AL
10694	CCT8	1	1	0	4	2.5		Chabbas et al (2AL+1CL)
1071	CETP	1	1	0	41	1.60736		Elkjaer et al. AL
10721	POLQ	1	1	0	41	1.24313		Elkjaer et al. CAL
10723	SLC12A7	1	1	0	41	1.55331		Elkjaer et al. AL
10735	STAG2	1	1	0	25	1.0167		Hendrickx et al NAWM
10739	RFPL2	1	1	0	41	1.22778		Elkjaer et al. CAL
10742	RAI2	1	1	0	41	1.39624		Elkjaer et al. AL
10750	GRAP	1	1	0	41	1.99049		Elkjaer et al. AL
10768	AHCYL1	1	1	0	4	2.5		Chabbas et al (2AL+1CL)
10777	ARPP21	1	1	1	66	0.136431	1.81977	Hendrickx et al NAWM; Elkjaer et al. CAL
10783	NEK6	1	1	0	17	1.35773		Hendrickx et al CAL
10788	IQGAP2	1	1	0	41	3.02256		Elkjaer et al. AL
107983976	LOC107983976	1	1	0	41	1.4027		Elkjaer et al. AL
107983985	LOC107983985	1	1	0	41	1.29441		Elkjaer et al. AL
107984019	LOC107984019	1	1	0	41	1.66483		Elkjaer et al. CAL
107984116	LOC107984116	1	1	0	41	1.37696		Elkjaer et al. CAL
107984120	LOC107984120	1	1	0	41	1.71715		Elkjaer et al. CAL
107984128	LOC107984128	1	1	0	41	1.29963		Elkjaer et al. CAL
107984183	LOC107984183	1	1	0	46	1.1325		Elkjaer et al. NAWM
107984192	LOC107984192	1	1	0	41	1.3818		Elkjaer et al. CAL
107984200	LOC107984200	1	1	0	41	1.40349		Elkjaer et al. AL
107984213	LOC107984213	1	1	0	41	1.99597		Elkjaer et al. CAL
107984234	LOC107984234	1	1	0	41	1.11801		Elkjaer et al. CAL
107984255	LOC107984255	1	1	0	41	1.12283		Elkjaer et al. AL
107984270	LOC107984270	1	1	0	41	1.75183		Elkjaer et al. AL
107984275	LOC107984275	1	1	0	41	1.63862		Elkjaer et al. AL
107984302	LOC107984302	1	1	0	41	1.33068		Elkjaer et al. AL
107984315	LOC107984315	1	1	0	41	1.48581		Elkjaer et al. AL
107984324	SLC1A2-AS1	1	1	0	41	1.22613		Elkjaer et al. CAL
107984326	LOC107984326	1	1	0	41	1.11581		Elkjaer et al. CAL
107984360	LOC107984360	1	1	0	41	1.61675		Elkjaer et al. AL
107984361	LOC107984361	1	1	0	41	1.71568		Elkjaer et al. AL
107984406	LOC107984406	1	1	0	41	1.10447		Elkjaer et al. AL
107984431	LOC107984431	1	1	0	41	1.65386		Elkjaer et al. CAL
107984440	LOC107984440	1	1	0	41	1.33234		Elkjaer et al. AL
107984445	LOC107984445	1	1	0	41	1.17366		Elkjaer et al. CAL
107984526	LOC107984526	1	1	0	41	1.2357		Elkjaer et al. AL
107984580	LOC107984580	1	1	0	41	1.25407		Elkjaer et al. AL
107984590	LOC107984590	1	1	0	41	1.85397		Elkjaer et al. AL
107984591	LOC107984591	1	1	0	41	1.37534		Elkjaer et al. AL
107984615	LOC107984615	1	1	0	41	1.08151		Elkjaer et al. CAL
107984685	LOC107984685	1	1	0	41	1.16416		Elkjaer et al. AL
107984701	LOC107984701	1	1	0	41	1.17676		Elkjaer et al. AL
107984702	LOC107984702	1	1	0	41	1.15197		Elkjaer et al. AL
107984766	LOC107984766	1	1	0	41	1.17225		Elkjaer et al. CAL
107984770	LOC107984770	1	1	0	41	2.85504		Elkjaer et al. AL
107984787	LOC107984787	1	1	0	41	1.54159		Elkjaer et al. CAL
107984805	LOC107984805	1	1	0	41	1.10633		Elkjaer et al. CAL
107984817	LOC107984817	1	1	0	41	1.39463		Elkjaer et al. CAL
107984825	LOC107984825	1	1	0	41	1.0216		Elkjaer et al. AL
107984827	LOC107984827	1	1	0	41	1.20712		Elkjaer et al. CAL
107984834	CORO1A-AS1	1	1	0	41	1.01878		Elkjaer et al. AL
107984851	LOC107984851	1	1	0	41	1.09769		Elkjaer et al. CAL
107984871	LOC107984871	1	1	0	41	2.54226		Elkjaer et al. AL
107984894	LOC107984894	1	1	0	41	2.07449		Elkjaer et al. AL
107984995	LINC02094	1	1	0	41	1.81365		Elkjaer et al. CAL
107985036	LOC107985036	1	1	0	41	1.08558		Elkjaer et al. CAL
107985038	LOC107985038	1	1	0	41	1.22396		Elkjaer et al. CAL
107985039	LOC107985039	1	1	0	41	1.32946		Elkjaer et al. CAL
107985145	LOC107985145	1	1	0	41	1.57199		Elkjaer et al. CAL
107985155	LOC107985155	1	1	0	41	1.46291		Elkjaer et al. CAL
107985217	LOC107985217	1	1	0	41	2.21265		Elkjaer et al. AL
107985230	LOC107985230	1	1	0	41	1.79403		Elkjaer et al. AL
107985253	LOC107985253	1	1	0	41	1.3774		Elkjaer et al. AL
107985256	LOC107985256	1	1	0	41	1.64382		Elkjaer et al. CAL
107985263	LOC107985263	1	1	0	41	1.09775		Elkjaer et al. CAL
107985323	LOC107985323	1	1	0	41	3.09829		Elkjaer et al. AL
107985354	LOC107985354	1	1	0	41	1.04559		Elkjaer et al. AL
107985363	LOC107985363	1	1	0	41	2.52584		Elkjaer et al. CAL
107985409	LOC107985409	1	1	0	41	1.3064		Elkjaer et al. AL
107985435	LOC107985435	1	1	0	41	1.85674		Elkjaer et al. AL
107985467	LOC107985467	1	1	0	41	1.18616		Elkjaer et al. CAL
107985484	LINC02943	1	1	0	41	1.84383		Elkjaer et al. AL
107985497	LOC107985497	1	1	0	41	1.1625		Elkjaer et al. AL
107985499	LOC107985499	1	1	0	41	1.07365		Elkjaer et al. CAL
107985561	LOC107985561	1	1	0	41	1.97992		Elkjaer et al. AL
107985627	LOC107985627	1	1	0	41	1.23223		Elkjaer et al. AL
107985658	LOC107985658	1	1	0	41	1.70947		Elkjaer et al. AL
107985679	LOC107985679	1	1	0	41	1.40925		Elkjaer et al. AL
107985684	LOC107985684	1	1	0	41	1.30912		Elkjaer et al. CAL
107985838	LOC107985838	1	1	0	41	1.22802		Elkjaer et al. CAL
107985903	LOC107985903	1	1	0	41	1.1922		Elkjaer et al. CAL
107985904	LOC107985904	1	1	0	41	1.27837		Elkjaer et al. CAL
107985909	LOC107985909	1	1	0	41	1.27265		Elkjaer et al. AL
107985949	LOC107985949	1	1	0	41	1.4725		Elkjaer et al. AL
107985967	LOC107985967	1	1	0	41	1.86878		Elkjaer et al. CAL
107985972	LOC107985972	1	1	0	41	1.45915		Elkjaer et al. AL
107985983	LOC107985983	1	1	0	41	1.12603		Elkjaer et al. CAL
107986004	LOC107986004	1	1	0	41	1.25556		Elkjaer et al. AL
107986013	LOC107986013	1	1	0	41	2.65996		Elkjaer et al. AL
107986016	LOC107986016	1	1	0	41	1.66988		Elkjaer et al. AL
107986019	LOC107986019	1	1	0	41	1.3986		Elkjaer et al. CAL
107986024	LOC107986024	1	1	0	41	1.43463		Elkjaer et al. AL
107986031	LOC107986031	1	1	0	41	1.43745		Elkjaer et al. CAL
107986088	LOC107986088	1	1	0	41	1.17449		Elkjaer et al. CAL
107986103	LOC107986103	1	1	0	41	1.5926		Elkjaer et al. CAL
107986153	LOC107986153	1	1	0	41	1.08958		Elkjaer et al. AL
107986167	LOC107986167	1	1	0	41	2.29533		Elkjaer et al. AL
107986168	LOC107986168	1	1	0	41	1.99924		Elkjaer et al. AL
107986178	LOC107986178	1	1	0	41	1.11587		Elkjaer et al. AL
107986188	LOC107986188	1	1	0	41	1.27806		Elkjaer et al. CAL
107986205	LOC107986205	1	1	0	46	1.35337		Elkjaer et al. NAWM
107986251	LINC02600	1	1	0	41	1.05476		Elkjaer et al. CAL
107986289	LOC107986289	1	1	0	41	2.23499		Elkjaer et al. CAL
107986291	LOC107986291	1	1	0	41	1.52326		Elkjaer et al. CAL
107986293	LOC107986293	1	1	0	41	1.26723		Elkjaer et al. CAL
107986304	LOC107986304	1	1	0	41	1.37057		Elkjaer et al. AL
107986307	LOC107986307	1	1	0	41	1.8494		Elkjaer et al. CAL
107986350	LOC107986350	1	1	0	41	1.01343		Elkjaer et al. CAL
107986407	MARCHF11-AS1	1	1	0	41	1.34033		Elkjaer et al. CAL
107986408	LINC02100	1	1	0	41	1.28924		Elkjaer et al. AL
107986412	SLC1A3-AS1	1	1	0	41	1.74092		Elkjaer et al. AL
107986414	LOC107986414	1	1	0	41	1.33154		Elkjaer et al. AL
107986426	LOC107986426	1	1	0	41	1.3869		Elkjaer et al. CAL
107986445	ZNF474-AS1	1	1	0	41	1.28512		Elkjaer et al. AL
107986446	LOC107986446	1	1	0	41	1.00787		Elkjaer et al. CAL
107986452	LOC107986452	1	1	0	41	1.22968		Elkjaer et al. AL
107986485	LOC107986485	1	1	0	41	1.33819		Elkjaer et al. AL
107986525	LOC107986525	1	1	0	41	1.51354		Elkjaer et al. AL
107986526	LOC107986526	1	1	0	41	2.00881		Elkjaer et al. AL
107986554	LOC107986554	1	1	0	41	1.6236		Elkjaer et al. AL
107986558	LOC107986558	1	1	0	41	1.5904		Elkjaer et al. AL
107986575	LOC107986575	1	1	0	41	1.3248		Elkjaer et al. CAL
107986603	LOC107986603	1	1	0	41	1.05684		Elkjaer et al. AL
107986675	LOC107986675	1	1	0	41	1.03481		Elkjaer et al. CAL
107986697	LOC107986697	1	1	0	41	1.29635		Elkjaer et al. CAL
107986698	LOC107986698	1	1	0	41	1.19027		Elkjaer et al. AL
107986718	LOC107986718	1	1	0	41	2.03279		Elkjaer et al. CAL
107986769	LOC107986769	1	1	0	41	2.02281		Elkjaer et al. AL
107986777	LOC107986777	1	1	0	41	1.30262		Elkjaer et al. CAL
107986829	LOC107986829	1	1	0	41	1.49449		Elkjaer et al. CAL
107986837	LOC107986837	1	1	0	41	1.19441		Elkjaer et al. CAL
107986838	LOC107986838	1	1	0	41	1.01268		Elkjaer et al. AL
107986853	LOC107986853	1	1	0	41	1.4226		Elkjaer et al. AL
107986874	LOC107986874	1	1	0	41	1.41919		Elkjaer et al. AL
107986963	LOC107986963	1	1	0	41	1.37713		Elkjaer et al. CAL
107987113	LOC107987113	1	1	0	41	1.33466		Elkjaer et al. CAL
107987119	LOC107987119	1	1	0	41	1.04946		Elkjaer et al. AL
107987139	LOC107987139	1	1	0	41	1.26651		Elkjaer et al. CAL
107987237	LOC107987237	1	1	0	41	1.65594		Elkjaer et al. AL
107987256	LOC107987256	1	1	0	41	1.21153		Elkjaer et al. AL
107987261	LOC107987261	1	1	0	41	1.12019		Elkjaer et al. AL
107987269	LOC107987269	1	1	0	41	1.22751		Elkjaer et al. AL
107987326	LOC107987326	1	1	0	41	1.43351		Elkjaer et al. AL
107987388	LOC107987388	1	1	0	41	1.39891		Elkjaer et al. CAL
10804	GJB6	1	1	0	41	1.33948		Elkjaer et al. CAL
10814	CPLX2	1	1	0	17	3.92		Lindberg et al. AL
10819	OR7E14P	1	1	0	41	1.03851		Elkjaer et al. CAL
10846	PDE10A	1	1	0	41	2.07612		Elkjaer et al. CAL
10859	LILRB1	1	1	0	17	1.18102		Hendrickx et al CAL
10866	HCP5	1	1	0	41	1.02155		Elkjaer et al. AL
10867	TSPAN9	1	1	0	41	1.35164		Elkjaer et al. AL
10871	CD300C	1	1	0	41	1.15077		Elkjaer et al. AL
10878	CFHR3	1	1	0	41	2.1738		Elkjaer et al. AL
10888	GPR83	1	1	0	41	1.19295		Elkjaer et al. CAL
10894	LYVE1	1	1	0	41	1.88746		Elkjaer et al. CAL
10914	PAPOLA	1	1	0	25	1.12195		Hendrickx et al NAWM
10928	RALBP1	1	1	0	17	1.25174		Hendrickx et al CAL
10944	SMAP	1	1	0	4	3.5		Chabbas et al (2AL+1CL)
10961	ERP29	1	1	0	7	4.76		Licht-Meyer et al. AL
10963	STIP1	1	1	0	7	2.05		Licht-Meyer et al. AL
10964	IFI44L	1	1	0	17	1.10926		Hendrickx et al CAL
109729137	MEF2C-AS2	1	1	0	41	1.21108		Elkjaer et al. CAL
10974	C10orf116	1	1	0	17	1.05143		Hendrickx et al CAL
109864271	RNA45SN4	1	1	0	41	4.64889		Elkjaer et al. AL
109864272	RNA28SN4	1	1	0	41	4.38358		Elkjaer et al. AL
109864273	RNA18SN4	1	1	0	41	8.04357		Elkjaer et al. CAL
109864274	RNA5-8SN4	1	1	0	41	7.54174		Elkjaer et al. CAL
109864279	RNA45SN2	1	1	0	41	4.07476		Elkjaer et al. AL
109864280	RNA18SN2	1	1	0	41	5.44536		Elkjaer et al. AL
109864281	RNA5-8SN2	1	1	0	41	4.58389		Elkjaer et al. AL
109864282	RNA28SN2	1	1	0	41	4.13813		Elkjaer et al. AL
109910379	RNA45SN3	1	1	0	41	5.24457		Elkjaer et al. CAL
109910380	RNA18SN3	1	1	0	41	7.15242		Elkjaer et al. CAL
109910381	RNA5-8SN3	1	1	0	41	7.31917		Elkjaer et al. CAL
109910382	RNA28SN3	1	1	0	41	5.46276		Elkjaer et al. CAL
11006	LILRB4	1	1	0	17	1.56743		Hendrickx et al CAL
110091776	LOC110091776	1	1	0	41	2.93797		Elkjaer et al. CAL
11027	LILRA2	1	1	0	41	2.16395		Elkjaer et al. AL
11030	RBPMS	1	1	0	41	1.14547		Elkjaer et al. AL
11035	RIPK3	1	1	0	41	1.20274		Elkjaer et al. AL
11036	GTF2A1L	1	1	0	41	2.795		Elkjaer et al. AL
11037	STON1	1	1	0	41	1.82046		Elkjaer et al. AL
1104	RCC1	1	1	0	41	1.19479		Elkjaer et al. AL
11040	PIM2	1	1	0	41	1.23849		Elkjaer et al. CAL
11067	DEPP1	1	1	0	41	1.07537		Elkjaer et al. AL
11075	STMN2	1	1	0	17	6.88		Lindberg et al. AL
110806273	SLC5A4-AS1	1	1	0	41	1.07623		Elkjaer et al. CAL
11099	PTPN21	1	1	0	41	1.05393		Elkjaer et al. AL
111064646	TPM1-AS	1	1	0	41	1.28993		Elkjaer et al. AL
11113	CIT	1	1	0	41	1.0512		Elkjaer et al. CAL
11118	BTN3A2	1	1	0	41	1.02904		Elkjaer et al. AL
111216284	BNC2-AS1	1	1	0	41	1.39267		Elkjaer et al. AL
1113	CHGA	1	1	0	17	2.19		Lindberg et al. AL
11130	ZWINT	1	1	0	46	1.05851		Elkjaer et al. NAWM
11136	SLC7A9	1	1	0	41	1.06133		Elkjaer et al. AL
11156	PTP4A3	1	1	0	41	1.26649		Elkjaer et al. AL
11185	INMT	1	1	0	41	2.20232		Elkjaer et al. AL
1119	CHKA	1	1	1	45	1.13319	3.06433	Elkjaer et al. CAL; Lock et al (2 CAL+1AL)
11197	WIF1	1	1	1	66	0.493337	2.33004	Hendrickx et al NAWM; Elkjaer et al. CAL
11200	CHEK2	1	1	0	41	1.05462		Elkjaer et al. AL
11213	IRAK3	1	1	0	41	1.17053		Elkjaer et al. AL
112267859	LOC112267859	1	1	0	41	2.55682		Elkjaer et al. AL
112267878	LOC112267878	1	1	0	41	1.07906		Elkjaer et al. AL
112267904	LOC112267904	1	1	0	41	1.71259		Elkjaer et al. CAL
112267915	LOC112267915	1	1	0	41	1.24655		Elkjaer et al. AL
112267917	LOC112267917	1	1	0	41	1.07205		Elkjaer et al. CAL
112267944	LOC112267944	1	1	0	41	1.00368		Elkjaer et al. CAL
112267968	LOC112267968	1	1	0	41	2.12916		Elkjaer et al. AL
112268022	LOC112268022	1	1	0	41	1.07207		Elkjaer et al. CAL
112268024	LOC112268024	1	1	0	41	1.02827		Elkjaer et al. AL
112268025	LOC112268025	1	1	0	41	1.36963		Elkjaer et al. AL
112268042	DOCK8-AS2	1	1	0	41	1.29943		Elkjaer et al. AL
112268044	LOC112268044	1	1	0	41	1.50978		Elkjaer et al. CAL
112268057	LOC112268057	1	1	0	41	1.25857		Elkjaer et al. AL
112268066	LOC112268066	1	1	0	41	1.71576		Elkjaer et al. AL
112268081	LOC112268081	1	1	0	41	1.48536		Elkjaer et al. CAL
112268093	LOC112268093	1	1	0	41	1.13103		Elkjaer et al. CAL
112268099	LOC112268099	1	1	0	41	1.3799		Elkjaer et al. AL
112268101	LOC112268101	1	1	0	41	1.18678		Elkjaer et al. CAL
112268143	LOC112268143	1	1	0	41	1.11434		Elkjaer et al. AL
112268151	LOC112268151	1	1	0	41	1.4432		Elkjaer et al. CAL
112268199	LOC112268199	1	1	0	41	1.38557		Elkjaer et al. AL
112268206	LOC112268206	1	1	0	41	1.25725		Elkjaer et al. CAL
112268235	LOC112268235	1	1	0	41	1.8873		Elkjaer et al. AL
112268238	LOC112268238	1	1	0	41	1.40443		Elkjaer et al. CAL
112268246	LOC112268246	1	1	0	41	1.12349		Elkjaer et al. AL
112268267	LOC112268267	1	1	0	41	1.31401		Elkjaer et al. AL
112268276	LOC112268276	1	1	0	41	1.13113		Elkjaer et al. CAL
112268284	LOC112268284	1	1	0	41	4.16289		Elkjaer et al. AL
112268296	LOC112268296	1	1	0	41	1.99191		Elkjaer et al. AL
112268323	LOC112268323	1	1	0	41	1.38191		Elkjaer et al. CAL
112268416	LOC112268416	1	1	0	41	1.78933		Elkjaer et al. CAL
112268426	LOC112268426	1	1	0	41	1.75323		Elkjaer et al. AL
112268445	LOC112268445	1	1	0	41	1.55102		Elkjaer et al. AL
11227	GALNT5	1	1	0	41	1.12888		Elkjaer et al. AL
1123	CHN1	1	1	0	41	1.27462		Elkjaer et al. CAL
1124	CHN2	1	1	0	17	1.15849		Hendrickx et al CAL
11244	ZHX1	1	1	0	17	1.22264		Hendrickx et al CAL
112464	CAVIN3	1	1	0	41	1.27085		Elkjaer et al. AL
11255	HRH3	1	1	0	41	1.49921		Elkjaer et al. CAL
112597	CYTOR	1	1	0	41	1.08813		Elkjaer et al. AL
11262	SP140	1	1	0	17	1.43788		Hendrickx et al CAL
11270	NRM	1	1	0	41	1.03855		Elkjaer et al. AL
11309	SLCO2B1	1	1	0	41	1.46097		Elkjaer et al. AL
1131	CHRM3	1	1	0	41	1.05242		Elkjaer et al. CAL
11314	CD300A	1	1	0	17	1.04856		Hendrickx et al CAL
113146	AHNAK2	1	1	0	41	1.26892		Elkjaer et al. AL
11320	MGAT4A	1	1	0	17	1.09221		Hendrickx et al CAL
113218503	MIR10399	1	1	0	41	1.4698		Elkjaer et al. AL
113219467	MIR12136	1	1	0	41	1.20429		Elkjaer et al. CAL
113278	SLC52A3	1	1	0	41	2.56699		Elkjaer et al. AL
1134	CHRNA1	1	1	0	17	1.02522		Hendrickx et al CAL
113452	TMEM54	1	1	0	41	1.04674		Elkjaer et al. AL
11346	SYNPO	1	1	0	41	1.37199		Elkjaer et al. CAL
1135	CHRNA2	1	1	0	41	1.19396		Elkjaer et al. CAL
1136	CHRNA3	1	1	0	41	1.08367		Elkjaer et al. CAL
113763	ZBED10P	1	1	0	41	1.12897		Elkjaer et al. AL
114036	LINC00310	1	1	0	41	1.06397		Elkjaer et al. AL
114041	B3GALT5-AS1	1	1	0	41	1.11693		Elkjaer et al. CAL
114132	SIGLEC11	1	1	0	41	1.40545		Elkjaer et al. AL
114569	MAL2	1	1	0	41	1.51496		Elkjaer et al. CAL
114815	SORCS1	1	1	0	41	1.14189		Elkjaer et al. CAL
114827	FHAD1	1	1	0	41	1.58294		Elkjaer et al. AL
114880	OSBPL6	1	1	0	41	1.07035		Elkjaer et al. CAL
114885	OSBPL11	1	1	0	17	1.07983		Hendrickx et al CAL
114907	FBXO32	1	1	0	17	1.02711		Hendrickx et al CAL
115	ADCY9	1	1	0	17	2.29		Lindberg et al. AL
115004	CGAS	1	1	0	41	1.33257		Elkjaer et al. AL
115110	TNFRSF14-AS1	1	1	0	41	2.33675		Elkjaer et al. AL
1152	CKB	1	1	1	32	1.13954	3.33819	Hendrickx et al NAWM; Tajour et al. CAL
115330	GPR146	1	1	0	41	1.0811		Elkjaer et al. AL
115361	GBP4	1	1	0	41	1.72523		Elkjaer et al. AL
115362	GBP5	1	1	0	41	2.67423		Elkjaer et al. AL
115572	TENT5B	1	1	0	41	1.9955		Elkjaer et al. AL
115677	NOSTRIN	1	1	0	41	1.15464		Elkjaer et al. AL
115727	RASGRP4	1	1	0	41	1.12717		Elkjaer et al. AL
115761	ARL11	1	1	0	41	1.36463		Elkjaer et al. AL
1158	CKM	1	1	0	41	1.79034		Elkjaer et al. AL
115948	ODAD3	1	1	0	41	1.25098		Elkjaer et al. AL
116071	BATF2	1	1	0	41	1.10932		Elkjaer et al. AL
116159	CYYR1	1	1	0	41	1.79964		Elkjaer et al. AL
116328	C8orf34	1	1	0	41	1.57844		Elkjaer et al. AL
116441	TM4SF18	1	1	0	41	1.86151		Elkjaer et al. AL
116496	FAM129A	1	1	0	17	1.49282		Hendrickx et al CAL
116535	MRGPRF	1	1	0	41	1.84023		Elkjaer et al. AL
116835	HSPA12B	1	1	0	41	1.70696		Elkjaer et al. AL
116844	LRG1	1	1	0	41	1.26078		Elkjaer et al. AL
117531	TMC1	1	1	0	41	1.74204		Elkjaer et al. AL
118427	OLFM3	1	1	0	41	1.10752		Elkjaer et al. CAL
120114	FAT3	1	1	0	41	1.32962		Elkjaer et al. CAL
120939	TMEM52B	1	1	0	41	1.2756		Elkjaer et al. AL
121456	SLC9A7P1	1	1	0	41	1.26274		Elkjaer et al. CAL
121643	FOXN4	1	1	0	41	1.92085		Elkjaer et al. AL
122046	TEX26	1	1	0	41	1.25512		Elkjaer et al. AL
122953	JDP2	1	1	0	41	1.5041		Elkjaer et al. AL
123036	TC2N	1	1	0	41	1.93515		Elkjaer et al. AL
1233	CCR4	1	1	0	16	2.17		Baranzini et al. AL
123872	DNAAF1	1	1	0	41	2.00703		Elkjaer et al. AL
124404	SEPT12; SEPTIN12	1	1	1	63	0.12408	1.65237	Hendrickx et al CAL; Elkjaer et al. NAWM
125	ADH1B	1	1	0	41	1.23774		Elkjaer et al. AL
125113	KRT222	1	1	0	41	1.02777		Elkjaer et al. CAL
125206	SLC5A10	1	1	0	41	2.16248		Elkjaer et al. AL
125336	LOXHD1	1	1	0	41	2.76485		Elkjaer et al. CAL
126014	OSCAR	1	1	0	41	1.06002		Elkjaer et al. AL
126282	TNFAIP8L1	1	1	0	41	1.02481		Elkjaer et al. AL
126326	GIPC3	1	1	0	41	1.28082		Elkjaer et al. AL
126364	LRRC25	1	1	0	41	1.73731		Elkjaer et al. AL
126393	HSPB6	1	1	0	41	1.18947		Elkjaer et al. AL
1264	CNN1	1	1	0	41	1.08522		Elkjaer et al. AL
1266	CNN3	1	1	0	17	1.46656		Hendrickx et al CAL
126668	TDRD10	1	1	0	41	2.38147		Elkjaer et al. AL
126669	SHE	1	1	0	41	1.43891		Elkjaer et al. AL
126695	KDF1	1	1	0	41	1.24148		Elkjaer et al. AL
1268	CNR1	1	1	0	41	1.59947		Elkjaer et al. CAL
126820	DNAI3	1	1	0	41	3.12002		Elkjaer et al. AL
126961	H3C14	1	1	0	41	2.02586		Elkjaer et al. AL
127003	CFAP276	1	1	0	41	1.61946		Elkjaer et al. AL
127254	ERICH3	1	1	0	41	1.32261		Elkjaer et al. CAL
127435	PODN	1	1	0	41	2.22058		Elkjaer et al. AL
127670	TEDDM1	1	1	0	41	1.04208		Elkjaer et al. AL
1277	COL1A1	1	1	0	41	1.60856		Elkjaer et al. AL
127731	VWA5B1	1	1	0	41	3.65822		Elkjaer et al. AL
127733	UBXN10	1	1	0	41	2.19353		Elkjaer et al. AL
127795	C1orf87	1	1	0	41	3.21518		Elkjaer et al. AL
1278	COL1A2	1	1	0	41	1.82255		Elkjaer et al. AL
1281	COL3A1	1	1	1	47	-17.1114	26.854	Elkjaer et al. AL; Tajour et al. AL
128102	HSD3BP4	1	1	0	41	1.11237		Elkjaer et al. CAL
128153	SPATA17	1	1	0	41	1.87917		Elkjaer et al. AL
128272	ARHGEF19	1	1	0	41	1.70036		Elkjaer et al. AL
128344	PIFO	1	1	0	41	1.5142		Elkjaer et al. AL
1284	COL4A2	1	1	0	4	4.7		Lock et al (2 CAL+1AL)
128553	TSHZ2	1	1	0	41	1.35873		Elkjaer et al. AL
128611	ZNF831	1	1	0	41	1.4212		Elkjaer et al. AL
128653	C20orf141	1	1	0	17	1.3492		Hendrickx et al CAL
129293	TRABD2A	1	1	0	41	1.15973		Elkjaer et al. AL
1293	COL6A3	1	1	0	41	1.6701		Elkjaer et al. AL
129881	CFAP210	1	1	0	41	1.54815		Elkjaer et al. AL
130367	SGPP2	1	1	0	41	1.46842		Elkjaer et al. CAL
1305	COL13A1	1	1	0	41	1.5082		Elkjaer et al. AL
130574	LYPD6	1	1	0	41	1.06116		Elkjaer et al. CAL
130813	C2orf50	1	1	0	41	1.66753		Elkjaer et al. CAL
131450	CD200R1	1	1	0	41	1.38617		Elkjaer et al. AL
131583	FAM43A	1	1	0	41	1.36192		Elkjaer et al. AL
1316	KLF6	1	1	0	17	1.04767		Hendrickx et al CAL
132160	PPM1M	1	1	0	41	1.12426		Elkjaer et al. AL
132430	PABPC4L	1	1	0	41	2.13677		Elkjaer et al. AL
1325	CORT	1	1	0	41	1.24923		Elkjaer et al. CAL
1326	MAP3K8	1	1	0	41	1.17724		Elkjaer et al. AL
132671	SPATA18	1	1	0	41	2.10664		Elkjaer et al. AL
1327	COX4I1	1	1	0	4	2.5		Chabbas et al (2AL+1CL)
132884	EVC2	1	1	0	41	1.48351		Elkjaer et al. AL
133522	PPARGC1B	1	1	0	7	1.05		Licht-Meyer et al. NAWM
133874	C5orf58	1	1	0	41	1.04595		Elkjaer et al. AL
133923	ZNF474	1	1	0	41	1.34645		Elkjaer et al. AL
134265	AFAP1L1	1	1	0	41	1.74585		Elkjaer et al. AL
134829	CLVS2	1	1	0	41	1.40747		Elkjaer et al. CAL
135	ADORA2A	1	1	0	41	2.02172		Elkjaer et al. CAL
136288	C7orf57	1	1	0	41	2.23577		Elkjaer et al. CAL
136332	LRGUK	1	1	0	41	1.33546		Elkjaer et al. AL
137835	TMEM71	1	1	0	41	1.7422		Elkjaer et al. AL
138046	RALYL	1	1	0	41	1.17095		Elkjaer et al. CAL
1381	CRABP1	1	1	0	41	2.10139		Elkjaer et al. CAL
138429	PIP5KL1	1	1	0	41	1.23377		Elkjaer et al. AL
138715	ARID3C	1	1	0	41	1.43591		Elkjaer et al. CAL
139065	SLITRK4	1	1	0	41	1.10953		Elkjaer et al. CAL
139411	PTCHD1	1	1	0	41	1.17377		Elkjaer et al. CAL
139599	MAGEE2	1	1	0	41	1.10637		Elkjaer et al. CAL
1397	CRIP2	1	1	1	66	0.10819	1.57728	Hendrickx et al NAWM; Elkjaer et al. AL
140564	APOBEC3D	1	1	0	41	2.22976		Elkjaer et al. AL
140597	TCEAL2	1	1	0	41	1.01042		Elkjaer et al. CAL
140685	ZBTB46	1	1	0	41	1.38602		Elkjaer et al. AL
140706	CCM2L	1	1	0	41	1.51945		Elkjaer et al. AL
140738	TMEM37	1	1	0	41	1.19651		Elkjaer et al. AL
140767	NRSN1	1	1	0	41	1.50293		Elkjaer et al. CAL
140809	SRXN1	1	1	0	41	1.1544		Elkjaer et al. AL
140862	ISM1	1	1	0	41	1.47664		Elkjaer et al. AL
140876	RIPOR3	1	1	0	41	1.38724		Elkjaer et al. AL
141	ADPRH	1	1	0	41	1.25388		Elkjaer et al. AL
1417	CRYBB3	1	1	0	41	1.09052		Elkjaer et al. CAL
142913	CFL1P1	1	1	0	41	1.08516		Elkjaer et al. CAL
143162	FRMPD2	1	1	0	41	1.06823		Elkjaer et al. AL
143662	MUC15	1	1	0	41	2.92686		Elkjaer et al. CAL
143872	ARHGAP42	1	1	0	17	1.24941		Hendrickx et al CAL
1439	CSF2RB	1	1	0	41	1.48588		Elkjaer et al. AL
144402	CPNE8	1	1	0	41	1.1055		Elkjaer et al. AL
144455	E2F7	1	1	0	41	1.58175		Elkjaer et al. AL
144535	CFAP54	1	1	0	41	2.00579		Elkjaer et al. AL
145624	PWAR1	1	1	0	41	1.41748		Elkjaer et al. CAL
145694	KIF23-AS1	1	1	0	41	1.63279		Elkjaer et al. AL
145820	LINC00924	1	1	0	41	1.29599		Elkjaer et al. AL
145864	HAPLN3	1	1	0	41	1.63818		Elkjaer et al. AL
146177	VWA3A	1	1	0	41	1.37329		Elkjaer et al. AL
146183	OTOA	1	1	0	41	2.10676		Elkjaer et al. AL
146330	FBXL16	1	1	0	41	1.06087		Elkjaer et al. CAL
146429	SLC22A31	1	1	0	17	1.36747		Hendrickx et al CAL
146713	RBFOX3	1	1	0	41	1.15508		Elkjaer et al. CAL
146754	DNAH2	1	1	1	58	0.525087	2.2805	Melief et al. NAWM; Elkjaer et al. AL
146795	LINC02003	1	1	0	41	1.37653		Elkjaer et al. CAL
146802	SLC47A2	1	1	0	41	1.7451		Elkjaer et al. AL
146845	CFAP52	1	1	0	41	2.37282		Elkjaer et al. AL
146857	SLFN13	1	1	0	41	1.61736		Elkjaer et al. AL
147004	LOC147004	1	1	0	41	1.05923		Elkjaer et al. CAL
1476	CSTB	1	1	0	17	1.13736		Hendrickx et al CAL
147746	HIPK4	1	1	0	41	1.20931		Elkjaer et al. CAL
147912	SIX5	1	1	0	41	1.38475		Elkjaer et al. AL
148229	ATP8B3	1	1	0	41	1.26666		Elkjaer et al. AL
148523	CIART	1	1	0	41	1.13365		Elkjaer et al. CAL
148979	GLIS1	1	1	0	41	1.10949		Elkjaer et al. CAL
1490	CCN2	1	1	0	41	1.25203		Elkjaer et al. AL
149297	FAM78B	1	1	0	41	1.06876		Elkjaer et al. CAL
149465	CFAP57	1	1	0	41	2.19271		Elkjaer et al. AL
149499	LRRC71	1	1	0	41	2.02207		Elkjaer et al. AL
149563	SRARP	1	1	0	41	1.75939		Elkjaer et al. AL
149628	PYHIN1	1	1	0	41	4.55824		Elkjaer et al. AL
150084	IGSF5	1	1	0	41	1.20945		Elkjaer et al. CAL
1501	CTNND2	1	1	0	17	1.06022		Hendrickx et al CAL
150365	MEI1	1	1	0	41	1.13931		Elkjaer et al. AL
150368	PHETA2	1	1	0	41	1.58396		Elkjaer et al. AL
1509	CTSD	1	1	0	4	3.5		Chabbas et al (2AL+1CL)
151009	LINC01106	1	1	0	41	1.2124		Elkjaer et al. CAL
151126	ZNF385B	1	1	0	41	1.76016		Elkjaer et al. CAL
1512	CTSH	1	1	0	17	1.35315		Hendrickx et al CAL
151258	SLC38A11	1	1	0	41	1.05201		Elkjaer et al. CAL
151295	SLC23A3	1	1	0	41	2.17467		Elkjaer et al. AL
151475	LINC01907	1	1	0	41	1.26081		Elkjaer et al. AL
151484	GCSIR	1	1	0	41	2.3204		Elkjaer et al. CAL
151534	LBX2-AS1	1	1	0	41	1.67302		Elkjaer et al. AL
151790	WDR49	1	1	0	41	1.24729		Elkjaer et al. AL
1520	CTSS	1	1	0	41	1.97576		Elkjaer et al. AL
152065	C3orf22	1	1	0	41	1.33849		Elkjaer et al. AL
1521	CTSW	1	1	0	41	1.18442		Elkjaer et al. AL
152110	NEK10	1	1	0	41	1.49626		Elkjaer et al. CAL
152189	CMTM8	1	1	0	41	1.21017		Elkjaer et al. AL
152273	FGD5	1	1	0	41	1.90056		Elkjaer et al. AL
152573	SHISA3	1	1	0	41	1.55068		Elkjaer et al. AL
153020	RASGEF1B	1	1	0	17	1.03694		Hendrickx et al CAL
153478	PLEKHG4B	1	1	0	41	4.03057		Elkjaer et al. AL
153562	MARVELD2	1	1	0	41	1.58602		Elkjaer et al. AL
1536	CYBB	1	1	0	41	1.25526		Elkjaer et al. AL
153643	FAM81B	1	1	0	41	2.49407		Elkjaer et al. AL
153769	SH3RF2	1	1	0	41	2.19201		Elkjaer et al. CAL
154075	SAMD3	1	1	0	41	1.10851		Elkjaer et al. AL
154197	PNLDC1	1	1	0	41	1.30091		Elkjaer et al. AL
1543	CYP1A1	1	1	0	7	1.64		Licht-Meyer et al. AL
154313	CFAP206	1	1	0	41	1.48183		Elkjaer et al. AL
154386	LINC01600	1	1	0	41	1.02694		Elkjaer et al. AL
154664	ABCA13	1	1	0	41	2.30717		Elkjaer et al. AL
155038	GIMAP8	1	1	0	41	1.60252		Elkjaer et al. AL
157574	FBXO16	1	1	0	41	1.41096		Elkjaer et al. CAL
157753	TMEM74	1	1	0	41	1.29181		Elkjaer et al. AL
157869	SBSPON	1	1	0	41	1.73633		Elkjaer et al. CAL
158038	LINGO2	1	1	0	41	1.1168		Elkjaer et al. CAL
158158	RASEF	1	1	0	41	1.05819		Elkjaer et al. AL
158295	MGC24103	1	1	0	25	1.08699		Hendrickx et al NAWM
1583	CYP11A1	1	1	0	41	1.13884		Elkjaer et al. AL
158376	SPAAR	1	1	0	41	1.56506		Elkjaer et al. AL
158402	LOC158402	1	1	0	17	1.11835		Hendrickx et al CAL
158787	RIBC1	1	1	0	41	1.04875		Elkjaer et al. AL
158866	ZDHHC15	1	1	0	41	1.22461		Elkjaer et al. CAL
1596	ADAM3B	1	1	0	41	1.13081		Elkjaer et al. AL
159686	CFAP58	1	1	0	41	1.54254		Elkjaer et al. AL
1602	DACH1	1	1	0	41	1.68976		Elkjaer et al. CAL
160492	LMNTD1	1	1	0	41	1.51188		Elkjaer et al. AL
160622	GRASP; TAMALIN	1	1	1	66	-0.0400931	1.84095	Hendrickx et al NAWM; Elkjaer et al. AL
1607	DGKB	1	1	0	41	1.0728		Elkjaer et al. CAL
160777	CCDC60	1	1	0	41	2.51038		Elkjaer et al. AL
160851	DGKH	1	1	0	41	1.32556		Elkjaer et al. CAL
161394	SAMD15	1	1	0	41	1.31821		Elkjaer et al. CAL
161502	CFAP161	1	1	0	41	1.72579		Elkjaer et al. AL
161582	DNAAF4	1	1	0	41	1.14285		Elkjaer et al. CAL
162417	NAGS	1	1	0	41	1.08336		Elkjaer et al. AL
162461	TMEM92	1	1	0	41	1.22836		Elkjaer et al. AL
162699	ELOA3P	1	1	0	41	1.53493		Elkjaer et al. AL
1630	DCC	1	1	0	41	1.03606		Elkjaer et al. CAL
163175	LGI4	1	1	0	41	1.39995		Elkjaer et al. AL
163351	GBP6	1	1	0	41	1.99224		Elkjaer et al. CAL
1634	DCN	1	1	0	41	1.48559		Elkjaer et al. AL
163589	TDRD5	1	1	0	41	1.19596		Elkjaer et al. CAL
1636	ACE	1	1	0	41	1.95234		Elkjaer et al. CAL
1641	DCX	1	1	0	17	1.87		Lindberg et al. AL
1646	AKR1C2	1	1	0	41	1.04636		Elkjaer et al. AL
164656	TMPRSS6	1	1	0	41	1.92899		Elkjaer et al. CAL
164684	WBP2NL	1	1	0	41	1.17898		Elkjaer et al. CAL
164781	DAW1	1	1	0	41	3.13304		Elkjaer et al. AL
165186	TOGARAM2	1	1	0	41	1.73266		Elkjaer et al. AL
165631	PARP15	1	1	0	41	1.72173		Elkjaer et al. AL
165679	SPTSSB	1	1	0	41	1.16223		Elkjaer et al. CAL
166	AES; TLE5	1	1	1	21	1.21032	3.2381	Hendrickx et al CAL; Chabbas et al (2AL+1CL)
166379	BBS12	1	1	0	41	1.10265		Elkjaer et al. CAL
1674	DES	1	1	0	41	1.82959		Elkjaer et al. CAL
167465	ZNF366	1	1	0	41	1.5958		Elkjaer et al. AL
167838	TXLNB	1	1	0	41	1.65426		Elkjaer et al. AL
168002	DACT2	1	1	0	41	1.93292		Elkjaer et al. CAL
168090	C6orf118	1	1	0	41	3.57014		Elkjaer et al. AL
168400	DDX53	1	1	0	41	1.26662		Elkjaer et al. CAL
168537	GIMAP7	1	1	0	41	1.21938		Elkjaer et al. AL
1690	COCH	1	1	0	41	1.17788		Elkjaer et al. CAL
169044	COL22A1	1	1	0	41	1.53302		Elkjaer et al. AL
169611	OLFML2A	1	1	0	41	1.37317		Elkjaer et al. AL
170394	PWWP2B	1	1	0	41	1.36638		Elkjaer et al. AL
170575	GIMAP1	1	1	0	41	1.08408		Elkjaer et al. AL
170591	S100Z	1	1	0	17	1.37333		Hendrickx et al CAL
170850	KCNG3	1	1	0	41	1.2705		Elkjaer et al. CAL
171389	NLRP6	1	1	0	41	1.26337		Elkjaer et al. AL
171586	ABHD3	1	1	0	41	1.28252		Elkjaer et al. AL
1745	DLX1	1	1	0	41	1.14059		Elkjaer et al. CAL
175	GA	1	1	0	17	3.94		Lindberg et al. AL
1750	DLX6	1	1	0	41	2.37898		Elkjaer et al. CAL
1759	DNM1	1	1	0	17	8.13		Lindberg et al. AL
176	ACAN	1	1	1	58	0.391559	2.06788	Hendrickx et al CAL; Elkjaer et al. CAL
1767	DNAH5	1	1	0	41	2.41411		Elkjaer et al. AL
1768	DNAH6	1	1	0	41	1.20067		Elkjaer et al. CAL
1770	DNAH9	1	1	0	41	2.10573		Elkjaer et al. AL
1774	DNASE1L1	1	1	0	17	3.01		Lindberg et al. AL
1783	DNCLI2	1	1	0	7	8		Tajour et al. CAL
1794	DOCK2	1	1	0	41	1.05274		Elkjaer et al. AL
1807	DPYS	1	1	0	41	1.47956		Elkjaer et al. CAL
1812	DRD1	1	1	0	41	2.56773		Elkjaer et al. CAL
1813	DRD2	1	1	0	41	2.40754		Elkjaer et al. CAL
1821	DRP2	1	1	0	41	1.07825		Elkjaer et al. CAL
1824	DSC2	1	1	0	17	1.0237		Hendrickx et al CAL
1829	DSG2	1	1	0	41	2.03769		Elkjaer et al. CAL
1832	DSP	1	1	0	41	1.74832		Elkjaer et al. AL
187	APLNR	1	1	0	17	1.05816		Hendrickx et al CAL
1879	EBF1	1	1	0	41	1.93336		Elkjaer et al. AL
1890	TYMP	1	1	0	41	1.06976		Elkjaer et al. AL
19	ABCA1	1	1	0	17	2.196		Hendrickx et al CAL
1908	EDN3	1	1	0	41	1.22541		Elkjaer et al. AL
191585	PLAC4	1	1	0	41	1.62706		Elkjaer et al. AL
192668	CYS1	1	1	0	41	1.16952		Elkjaer et al. AL
1942	EFNA1	1	1	1	21	2.115	5.77706	Lindberg et al. AL; Lock et al (2 CAL+1AL)
1945	EFNA4	1	1	0	41	1.19614		Elkjaer et al. AL
1946	EFNA5	1	1	0	41	1.08279		Elkjaer et al. CAL
1947	EFNB1	1	1	0	41	1.64728		Elkjaer et al. AL
1950	EGF	1	1	0	41	1.49937		Elkjaer et al. AL
1960	EGR3	1	1	0	41	1.38088		Elkjaer et al. CAL
196047	EMX2OS	1	1	0	41	1.26222		Elkjaer et al. CAL
196264	MPZL3	1	1	0	41	1.97642		Elkjaer et al. AL
196446	MYRFL	1	1	0	41	1.26674		Elkjaer et al. CAL
196527	ANO6	1	1	0	17	1.8347		Hendrickx et al CAL
196549	EEF1DP3	1	1	0	41	1.44216		Elkjaer et al. CAL
196883	ADCY4	1	1	0	41	2.2873		Elkjaer et al. AL
197259	MLKL	1	1	0	41	1.6145		Elkjaer et al. AL
1983	EIF5	1	1	0	4	3		Chabbas et al (2AL+1CL)
199	AIF1	1	1	0	17	1.05896		Hendrickx et al CAL
199221	DZIP1L	1	1	0	41	1.24859		Elkjaer et al. AL
199882	PDE4DIPP3	1	1	0	41	1.21598		Elkjaer et al. CAL
199920	FYB2	1	1	0	41	1.09302		Elkjaer et al. AL
2000	ELF4	1	1	0	7	17.5		Tajour et al. CAL
200132	DYNLT5	1	1	0	41	2.42335		Elkjaer et al. AL
200159	C1orf100	1	1	0	41	1.10928		Elkjaer et al. AL
200162	SPAG17	1	1	0	41	3.3862		Elkjaer et al. AL
2002	ELK1	1	1	0	41	1.1148		Elkjaer et al. AL
200316	APOBEC3F	1	1	0	41	1.58307		Elkjaer et al. AL
200373	CFAP221	1	1	0	41	1.25946		Elkjaer et al. CAL
200403	VWA3B	1	1	0	41	1.85062		Elkjaer et al. AL
200844	CFAP20DC	1	1	0	41	1.60695		Elkjaer et al. CAL
200942	KLHDC8B	1	1	0	41	1.19719		Elkjaer et al. AL
201134	CEP112	1	1	0	41	1.27809		Elkjaer et al. AL
2012	EMP1	1	1	0	17	1.93508		Hendrickx et al CAL
201232	SLC16A13	1	1	0	41	1.55712		Elkjaer et al. AL
201477	DLGAP1-AS3	1	1	0	41	1.16026		Elkjaer et al. CAL
201799	TMEM154	1	1	0	41	1.38073		Elkjaer et al. AL
202134	FAM153B	1	1	0	41	1.16035		Elkjaer et al. CAL
2022	ENG	1	1	0	41	1.38726		Elkjaer et al. AL
202309	GAPT	1	1	0	41	1.81137		Elkjaer et al. AL
202500	TCTE1	1	1	0	41	1.27846		Elkjaer et al. CAL
2026	ENO2	1	1	0	6	16.7		Tajour et al. AL
203100	HTRA4	1	1	0	41	2.31956		Elkjaer et al. AL
203111	ERICH5	1	1	0	41	1.87		Elkjaer et al. CAL
2034	EPAS1	1	1	0	41	1.18055		Elkjaer et al. AL
203427	SLC25A43	1	1	0	41	1.22394		Elkjaer et al. AL
2035	EPB41	1	1	0	41	1.4977		Elkjaer et al. CAL
2041	EPHA1	1	1	0	41	1.06721		Elkjaer et al. AL
2042	EPHA3	1	1	0	41	1.34603		Elkjaer et al. AL
2043	EPHA4	1	1	0	41	1.26787		Elkjaer et al. CAL
2044	EPHA5	1	1	0	41	1.08342		Elkjaer et al. CAL
2045	EPHA7	1	1	0	41	1.25481		Elkjaer et al. CAL
204851	HIPK1	1	1	0	41	1.14225		Elkjaer et al. AL
205	AK4	1	1	0	17	1.13458		Hendrickx et al CAL
2050	EPHB4	1	1	0	41	1.31676		Elkjaer et al. AL
2059	EPS8	1	1	0	25	1.1092		Hendrickx et al NAWM
207107	SFTA1P	1	1	0	41	1.3622		Elkjaer et al. CAL
2078	ERG	1	1	0	41	1.42783		Elkjaer et al. AL
2081	ERN1	1	1	0	41	1.01797		Elkjaer et al. AL
2113	ETS1	1	1	1	48	-0.282459	1.86328	Licht-Meyer et al. AL; Elkjaer et al. AL
2114	ETS2	1	1	0	41	1.70607		Elkjaer et al. AL
2122	MECOM	1	1	0	41	1.80898		Elkjaer et al. AL
2124	EVI2B	1	1	0	17	1.95939		Hendrickx et al CAL
2134	EXTL1	1	1	1	32	3.93792	7.15887	Hendrickx et al NAWM; Tajour et al. CAL
2138	EYA1	1	1	0	41	1.65365		Elkjaer et al. CAL
2139	EYA2	1	1	0	41	1.15816		Elkjaer et al. AL
2149	F2R	1	1	0	41	1.14555		Elkjaer et al. AL
2152	F3	1	1	0	17	1.12772		Hendrickx et al CAL
2162	F13A1	1	1	0	41	2.72847		Elkjaer et al. CAL
2171	FABP5	1	1	0	17	1.21523		Hendrickx et al CAL
2173	FABP7	1	1	0	17	1.39564		Hendrickx et al CAL
2176	FANCC	1	1	0	5	2.4		Lindberg et al. NAWM
2184	FAH	1	1	0	4	2		Lock et al (2 CAL+1AL)
2192	FBLN1	1	1	0	41	1.16461		Elkjaer et al. AL
219348	PLAC9	1	1	0	41	1.32203		Elkjaer et al. AL
219623	TMEM26	1	1	0	41	1.37206		Elkjaer et al. CAL
219681	ARMC3	1	1	0	41	1.77803		Elkjaer et al. AL
2199	FBLN2	1	1	0	41	1.50955		Elkjaer et al. AL
2200	FBN1	1	1	0	4	2		Lock et al (2 CAL+1AL)
220032	GDPD4	1	1	0	41	1.306		Elkjaer et al. CAL
2202	EFEMP1	1	1	0	17	1.53016		Hendrickx et al CAL
220930	ZEB1-AS1	1	1	0	41	1.0902		Elkjaer et al. AL
221303	FAM162B	1	1	0	41	1.30683		Elkjaer et al. CAL
221357	GSTA5	1	1	0	7	1.21		Licht-Meyer et al. NAWM
221395	ADGRF5	1	1	0	41	1.68309		Elkjaer et al. AL
221662	RBM24	1	1	0	41	1.89001		Elkjaer et al. CAL
221692	PHACTR1	1	1	0	41	1.03985		Elkjaer et al. CAL
2217	FCGRT	1	1	0	41	1.46739		Elkjaer et al. AL
221806	VWDE	1	1	0	41	1.23117		Elkjaer et al. CAL
2219	FCN1	1	1	0	41	1.10475		Elkjaer et al. AL
222008	VSTM2A	1	1	0	41	1.20076		Elkjaer et al. CAL
222389	BEND7	1	1	0	41	1.02423		Elkjaer et al. AL
2224	FDPS	1	1	0	6	8.1		Tajour et al. AL
223117	SEMA3D	1	1	0	41	1.38033		Elkjaer et al. AL
2235	FECH	1	1	0	7	1.47		Licht-Meyer et al. AL
2242	FES	1	1	0	41	1.50293		Elkjaer et al. AL
225	ABCD2	1	1	0	41	1.06537		Elkjaer et al. CAL
2255	FGF10	1	1	0	41	1.51157		Elkjaer et al. CAL
225689	MAPK15	1	1	0	41	3.2641		Elkjaer et al. AL
2258	FGF13	1	1	0	41	1.37825		Elkjaer et al. CAL
226	ALDOA	1	1	0	6	8		Tajour et al. AL
2275	FHL3	1	1	0	41	1.10412		Elkjaer et al. AL
22800	RRAS2	1	1	0	17	1.12973		Hendrickx et al CAL
22806	IKZF3	1	1	0	41	3.75444		Elkjaer et al. AL
22824	HSPA4L	1	1	0	41	1.47114		Elkjaer et al. CAL
22837	COBLL1	1	1	0	41	1.77739		Elkjaer et al. AL
22849	CPEB3	1	1	0	7	2.33		Licht-Meyer et al. AL
22861	NLRP1	1	1	0	41	1.77749		Elkjaer et al. AL
22866	CNKSR2	1	1	0	41	1.24787		Elkjaer et al. CAL
22899	ARHGEF15	1	1	0	41	1.87849		Elkjaer et al. AL
22914	KLRK1	1	1	0	41	1.04026		Elkjaer et al. AL
22915	MMRN1	1	1	0	41	2.63658		Elkjaer et al. AL
22918	CD93	1	1	0	41	1.82762		Elkjaer et al. AL
22925	PLA2R1	1	1	0	41	1.04623		Elkjaer et al. AL
2295	FOXF2	1	1	0	41	1.78944		Elkjaer et al. AL
2296	FOXC1	1	1	0	41	1.68373		Elkjaer et al. AL
22987	SV2C	1	1	0	41	3.24836		Elkjaer et al. CAL
23002	DAAM1	1	1	0	17	1.72783		Hendrickx et al CAL
2302	FOXJ1	1	1	0	41	2.72228		Elkjaer et al. AL
23025	UNC13A	1	1	0	41	1.06396		Elkjaer et al. CAL
23034	SAMD4A	1	1	0	41	1.54165		Elkjaer et al. AL
23049	SMG1	1	1	0	17	1.01868		Hendrickx et al CAL
23062	GGA2	1	1	0	17	1.011		Hendrickx et al CAL
23075	SWAP70	1	1	0	17	1.2144		Hendrickx et al CAL
23086	EXPH5	1	1	0	41	1.1463		Elkjaer et al. AL
23105	FSTL4	1	1	0	41	1.60565		Elkjaer et al. CAL
23118	TAB2	1	1	0	17	1.57119		Hendrickx et al CAL
2312	FLG	1	1	0	41	1.01673		Elkjaer et al. AL
23143	LRCH1	1	1	0	41	1.11282		Elkjaer et al. AL
23157	SEPT6	1	1	0	17	1.02838		Hendrickx et al CAL
2316	FLNA	1	1	0	41	1.17061		Elkjaer et al. AL
23166	STAB1	1	1	0	41	1.72333		Elkjaer et al. AL
23177	KIAA0582	1	1	0	4	2.5		Chabbas et al (2AL+1CL)
23178	PASK	1	1	0	41	1.10235		Elkjaer et al. CAL
2321	FLT1	1	1	0	41	1.18606		Elkjaer et al. AL
23218	NBEAL2	1	1	0	41	1.69791		Elkjaer et al. AL
23231	SEL1L3	1	1	0	41	1.23976		Elkjaer et al. AL
23236	PLCB1	1	1	0	41	1.34431		Elkjaer et al. CAL
2324	FLT4	1	1	0	41	2.46189		Elkjaer et al. AL
23266	ADGRL2	1	1	0	41	1.57196		Elkjaer et al. CAL
23268	TUBA	1	1	0	17	4.17		Lindberg et al. AL
2327	FMO2	1	1	0	41	1.15237		Elkjaer et al. AL
23286	WWC1	1	1	0	17	1.3033		Hendrickx et al CAL
23301	EHBP1	1	1	0	17	1.34802		Hendrickx et al CAL
2331	FMOD	1	1	0	41	1.45298		Elkjaer et al. AL
23321	TRIM2	1	1	0	4	3		Chabbas et al (2AL+1CL)
23327	NEDD4L	1	1	0	41	1.14575		Elkjaer et al. CAL
23345	SYNE1	1	1	0	41	1.12412		Elkjaer et al. AL
23349	KIAA1045	1	1	0	17	1.87		Lindberg et al. AL
23363	KIAA0657	1	1	0	17	2.15		Lindberg et al. AL
23396	PIP5K1C	1	1	0	41	1.00795		Elkjaer et al. AL
23415	KCNH4	1	1	0	41	2.16407		Elkjaer et al. CAL
23433	RHOQ	1	1	0	17	1.05728		Hendrickx et al CAL
23468	CBX5	1	1	0	17	1.1816		Hendrickx et al CAL
23504	KIAA0318	1	1	0	17	2.06		Lindberg et al. AL
23508	TTC9	1	1	0	41	1.04637		Elkjaer et al. CAL
23526	ARHGAP45	1	1	0	41	1.25207		Elkjaer et al. AL
23529	CLCF1	1	1	0	41	1.09853		Elkjaer et al. AL
23533	PIK3R5	1	1	0	41	2.0287		Elkjaer et al. AL
23547	LILRA4	1	1	0	17	1.09864		Hendrickx et al CAL
2355	FOSL2	1	1	0	41	1.41594		Elkjaer et al. AL
23551	RASD2	1	1	0	41	1.26325		Elkjaer et al. CAL
23562	CLDN14	1	1	0	41	1.49576		Elkjaer et al. AL
23566	LPAR3	1	1	0	41	2.72502		Elkjaer et al. CAL
23580	CDC42EP4	1	1	0	41	1.37027		Elkjaer et al. AL
23584	VSIG2	1	1	0	41	1.15664		Elkjaer et al. AL
23593	HEBP2	1	1	0	41	1.39304		Elkjaer et al. AL
23601	CLEC5A	1	1	0	41	2.01735		Elkjaer et al. AL
23636	NUP62	1	1	0	7	2.34		Licht-Meyer et al. NAWM
23639	DNAAF11	1	1	0	41	1.02583		Elkjaer et al. CAL
23657	SLC7A11	1	1	0	17	1.01767		Hendrickx et al CAL
23670	CEMIP2	1	1	0	41	1.46104		Elkjaer et al. AL
23766	GABARAPL3	1	1	0	41	1.09116		Elkjaer et al. CAL
23768	FLRT2	1	1	0	41	1.52701		Elkjaer et al. CAL
23770	FKBP38	1	1	0	4	2.5		Chabbas et al (2AL+1CL)
24	ABCA4	1	1	0	41	1.7896		Elkjaer et al. AL
24141	LAMP5	1	1	0	41	2.1046		Elkjaer et al. CAL
246176	GAS2L2	1	1	0	41	1.51949		Elkjaer et al. AL
246182	AKR7A2P1	1	1	0	41	1.47821		Elkjaer et al. AL
2492	FSHR	1	1	0	41	1.97163		Elkjaer et al. CAL
2494	NR5A2	1	1	0	41	2.19507		Elkjaer et al. AL
2495	FTH1	1	1	0	7	1.45		Licht-Meyer et al. NAWM
25	ABL1	1	1	0	6	5.3		Tajour et al. AL
2523	FUT1	1	1	0	41	1.247		Elkjaer et al. AL
253152	EPHX4	1	1	0	41	1.12018		Elkjaer et al. CAL
2533	FYB	1	1	0	17	1.30472		Hendrickx et al CAL
253935	ANGPTL5	1	1	0	41	1.26244		Elkjaer et al. CAL
254050	LRRC43	1	1	0	41	1.18477		Elkjaer et al. AL
254102	EHBP1L1	1	1	0	41	1.12285		Elkjaer et al. AL
254312	LINC00710	1	1	0	41	1.06261		Elkjaer et al. CAL
254427	PROSER2	1	1	0	41	1.50791		Elkjaer et al. AL
254887	ZDHHC23	1	1	0	41	1.14894		Elkjaer et al. CAL
254956	MORN5	1	1	0	41	1.73992		Elkjaer et al. AL
255101	CFAP65	1	1	0	41	1.9371		Elkjaer et al. AL
255104	TMCO4	1	1	0	41	1.31115		Elkjaer et al. AL
255119	CFAP299	1	1	0	41	1.99946		Elkjaer et al. AL
255167	LINC01018	1	1	0	41	1.20566		Elkjaer et al. CAL
255231	MCOLN2	1	1	0	41	1.58126		Elkjaer et al. AL
2554	GABRA1	1	1	0	41	1.05819		Elkjaer et al. CAL
255488	RNF144B	1	1	0	41	1.65746		Elkjaer et al. AL
2555	GABRA2	1	1	0	41	1.13793		Elkjaer et al. CAL
255631	COL24A1	1	1	0	41	1.19919		Elkjaer et al. CAL
2557	GABRA4	1	1	0	41	1.84294		Elkjaer et al. CAL
2558	GABRA5	1	1	0	41	1.25493		Elkjaer et al. CAL
255877	BCL6B	1	1	0	41	2.09242		Elkjaer et al. AL
256021	LINC01619	1	1	0	41	1.04515		Elkjaer et al. AL
2561	GABRB2	1	1	0	41	1.07076		Elkjaer et al. CAL
2562	GABRB3	1	1	0	41	1.27882		Elkjaer et al. CAL
256309	CCDC110	1	1	0	41	1.06518		Elkjaer et al. CAL
256329	LMNTD2	1	1	0	41	1.3782		Elkjaer et al. AL
256380	SCML4	1	1	0	41	2.1931		Elkjaer et al. AL
2565	GABRG1	1	1	0	41	1.01359		Elkjaer et al. CAL
256691	MAMDC2	1	1	0	41	1.11997		Elkjaer et al. AL
2567	GABRG3	1	1	0	41	1.09362		Elkjaer et al. CAL
256714	MAP7D2	1	1	0	41	1.00976		Elkjaer et al. CAL
256949	KANK3	1	1	0	41	1.47769		Elkjaer et al. AL
256957	HEATR9	1	1	0	41	1.28371		Elkjaer et al. AL
257019	FRMD3	1	1	0	17	2.06964		Hendrickx et al CAL
257106	ARHGAP30	1	1	0	41	1.35394		Elkjaer et al. AL
257144	GCSAM	1	1	0	41	2.36023		Elkjaer et al. AL
2572	GAD2	1	1	1	45	-0.780804	3.56268	Elkjaer et al. CAL; Lock et al (2 CAL+1AL)
257236	CCDC96	1	1	0	41	1.09501		Elkjaer et al. AL
257240	KLHL34	1	1	0	41	1.04069		Elkjaer et al. CAL
257364	SNX33	1	1	0	41	1.14123		Elkjaer et al. AL
25758	KIAA1549L	1	1	0	41	1.65874		Elkjaer et al. CAL
257629	ANKS4B	1	1	0	41	1.70191		Elkjaer et al. CAL
25790	CFAP45	1	1	0	41	3.73135		Elkjaer et al. AL
25794	FSCN2	1	1	0	41	1.02998		Elkjaer et al. AL
25802	LMOD1	1	1	0	17	1.72254		Hendrickx et al CAL
25816	TNFAIP8	1	1	0	41	1.72277		Elkjaer et al. AL
2582	GALE	1	1	0	4	2.6		Lock et al (2 CAL+1AL)
25825	BACE2	1	1	0	41	1.03015		Elkjaer et al. AL
2583	B4GALNT1	1	1	0	41	1.05727		Elkjaer et al. CAL
25830	SULT4A1	1	1	0	17	3.65		Lindberg et al. AL
25849	PARM1	1	1	0	41	1.69631		Elkjaer et al. CAL
25859	PART1	1	1	0	41	1.74002		Elkjaer et al. CAL
25865	PRKD2	1	1	0	41	1.5752		Elkjaer et al. AL
25876	SPEF1	1	1	1	66	0.15453	1.8577	Hendrickx et al NAWM; Elkjaer et al. AL
25878	MXRA5	1	1	0	41	1.00225		Elkjaer et al. AL
[truncated: 3,210 more rows]

## Sheet: S7
Table S7 - Gene ranking NAWM vs Control WM
Entrez	Gene_Symbols	Lists_in_agreement	Upregulated_lists	Downregulated_lists	Total_samples	Mean_fold_change	SD_fold_change	Articles
140766	ADAMTS14	2	0	2	71	-1.17957	0.200068	Hendrickx et al; Elkjaer et al. NAWM
25759	SHC2	2	0	2	71	-1.19062	0.0382602	Hendrickx et al; Elkjaer et al. NAWM
10841	FTCD	2	0	2	71	-1.24029	0.339368	Hendrickx et al; Elkjaer et al. NAWM
55502	HES6	2	0	2	71	-1.26753	0.00560005	Hendrickx et al; Elkjaer et al. NAWM
27151	CPAMD8	2	0	2	71	-1.59722	0.440682	Hendrickx et al; Elkjaer et al. NAWM
1610	DAO	2	0	2	71	-1.65124	0.106814	Hendrickx et al; Elkjaer et al. NAWM
29948	OSGIN1	2	0	2	53	-1.35891	0.0863956	Licht-Meyer et al. NAWM; Elkjaer et al. NAWM
93233	CCDC114	2	0	2	42	-1.15423	0.173582	Melief et al. NAWM; Hendrickx et al
7276	TTR	2	0	2	42	-1.74102	0.360416	Melief et al. NAWM; Hendrickx et al
10457	GPNMB	2	2	0	71	1.78759	0.275915	Hendrickx et al; Elkjaer et al. NAWM
4481	MSR1	2	2	0	71	1.46311	0.135464	Hendrickx et al; Elkjaer et al. NAWM
8832	CD84	2	2	0	71	1.34192	0.0127837	Hendrickx et al; Elkjaer et al. NAWM
2359	FPR3	2	2	0	71	1.32442	0.0106954	Hendrickx et al; Elkjaer et al. NAWM
9935	MAFB	2	2	0	71	1.30653	0.0580199	Hendrickx et al; Elkjaer et al. NAWM
1295	COL8A1	2	2	0	71	1.21965	0.0195524	Hendrickx et al; Elkjaer et al. NAWM
3426	CFI	2	2	0	71	1.14342	0.118899	Hendrickx et al; Elkjaer et al. NAWM
1601	DAB2	2	2	0	71	1.06264	0.0650049	Hendrickx et al; Elkjaer et al. NAWM
10461	MERTK	2	2	0	71	1.04362	0.00683649	Hendrickx et al; Elkjaer et al. NAWM
3500	IGHG1	2	2	0	63	5.41456	4.45827	Melief et al. NAWM; Elkjaer et al. NAWM
3514	IGKC	2	2	0	63	4.8662	3.44972	Melief et al. NAWM; Elkjaer et al. NAWM
2350	FOLR2	2	2	0	51	2.72393	1.46523	Lindberg et al. NAWM; Elkjaer et al. NAWM
4313	MMP2	2	2	0	51	1.12145	0.111087	Lindberg et al. NAWM; Elkjaer et al. NAWM
12	SERPINA3	2	2	0	42	1.97374	0.870745	Melief et al. NAWM; Hendrickx et al
1117	CHI3L2	2	2	0	42	1.37468	0.421692	Melief et al. NAWM; Hendrickx et al
847	CAT	2	2	0	32	1.44379	0.220917	Licht-Meyer et al. NAWM; Hendrickx et al
4921	DDR2	2	2	0	30	1.65281	0.0667328	Lindberg et al. NAWM; Hendrickx et al
7431	VIM	2	2	0	30	1.64191	0.766372	Lindberg et al. NAWM; Hendrickx et al
1116	CHI3L1	1	1	1	71	-0.256105	2.11895	Hendrickx et al; Elkjaer et al. NAWM
5900	RALGDS	1	1	1	30	-0.00757665	1.42493	Lindberg et al. NAWM; Hendrickx et al
101927924	LINC01856	1	0	1	46	-1.00336		Elkjaer et al. NAWM
105378575	LOC105378575	1	0	1	46	-1.00444		Elkjaer et al. NAWM
1360	CPB1	1	0	1	46	-1.00506		Elkjaer et al. NAWM
157310	PEBP4	1	0	1	46	-1.00776		Elkjaer et al. NAWM
100033411	DUXB	1	0	1	46	-1.00816		Elkjaer et al. NAWM
9153	SLC28A2	1	0	1	46	-1.00844		Elkjaer et al. NAWM
4501	MT1X	1	0	1	46	-1.01597		Elkjaer et al. NAWM
105370966	IDH2-DT	1	0	1	46	-1.02507		Elkjaer et al. NAWM
105374882	LOC105374882	1	0	1	46	-1.02916		Elkjaer et al. NAWM
729085	GASK1A	1	0	1	46	-1.03124		Elkjaer et al. NAWM
118421	LINC00161	1	0	1	46	-1.03207		Elkjaer et al. NAWM
9098	USP6	1	0	1	46	-1.03395		Elkjaer et al. NAWM
195828	ZNF367	1	0	1	46	-1.03428		Elkjaer et al. NAWM
158381	ATP8B5P	1	0	1	46	-1.03748		Elkjaer et al. NAWM
101927973	LINC01695	1	0	1	46	-1.03814		Elkjaer et al. NAWM
79586	CHPF	1	0	1	46	-1.04403		Elkjaer et al. NAWM
3099	HK2	1	0	1	46	-1.05359		Elkjaer et al. NAWM
105373970	SNED1-AS1	1	0	1	46	-1.05453		Elkjaer et al. NAWM
102723708	LOC102723708	1	0	1	46	-1.05495		Elkjaer et al. NAWM
102724521	LOC102724521	1	0	1	46	-1.06309		Elkjaer et al. NAWM
163747	LEXM	1	0	1	46	-1.06508		Elkjaer et al. NAWM
64651	CSRNP1	1	0	1	46	-1.0827		Elkjaer et al. NAWM
101928414	SLC28A2-AS1	1	0	1	46	-1.08646		Elkjaer et al. NAWM
115265	DDIT4L	1	0	1	46	-1.09274		Elkjaer et al. NAWM
101927999	LOC101927999	1	0	1	46	-1.09375		Elkjaer et al. NAWM
4499	MT1M	1	0	1	46	-1.09952		Elkjaer et al. NAWM
105369792	LINC02448	1	0	1	46	-1.10562		Elkjaer et al. NAWM
105371075	LOC105371075	1	0	1	46	-1.1089		Elkjaer et al. NAWM
100507395	LOC100507395	1	0	1	46	-1.12228		Elkjaer et al. NAWM
107986025	LOC107986025	1	0	1	46	-1.12694		Elkjaer et al. NAWM
100128908	CIROP	1	0	1	46	-1.12788		Elkjaer et al. NAWM
650	BMP2	1	0	1	46	-1.13778		Elkjaer et al. NAWM
105371346	CPHXL	1	0	1	46	-1.13962		Elkjaer et al. NAWM
107987374	LOC107987374	1	0	1	46	-1.14032		Elkjaer et al. NAWM
5224	PGAM2	1	0	1	46	-1.14257		Elkjaer et al. NAWM
105371786	LINC02594	1	0	1	46	-1.14676		Elkjaer et al. NAWM
100652739	RAET1E-AS1	1	0	1	46	-1.15622		Elkjaer et al. NAWM
105371347	LOC105371347	1	0	1	46	-1.16131		Elkjaer et al. NAWM
51129	ANGPTL4	1	0	1	46	-1.17326		Elkjaer et al. NAWM
5346	PLIN1	1	0	1	46	-1.19709		Elkjaer et al. NAWM
349196	LINC00965	1	0	1	46	-1.21093		Elkjaer et al. NAWM
107984284	LOC107984284	1	0	1	46	-1.21605		Elkjaer et al. NAWM
8013	NR4A3	1	0	1	46	-1.21718		Elkjaer et al. NAWM
388743	CAPN8	1	0	1	46	-1.22305		Elkjaer et al. NAWM
105376253	LOC105376253	1	0	1	46	-1.224		Elkjaer et al. NAWM
102724428	LOC102724428	1	0	1	46	-1.22626		Elkjaer et al. NAWM
1380	CR2	1	0	1	46	-1.23045		Elkjaer et al. NAWM
105378995	LOC105378995	1	0	1	46	-1.25697		Elkjaer et al. NAWM
8877	SPHK1	1	0	1	46	-1.25741		Elkjaer et al. NAWM
619207	SCART1	1	0	1	46	-1.25751		Elkjaer et al. NAWM
105377382	LOC105377382	1	0	1	46	-1.25799		Elkjaer et al. NAWM
102723854	LINC01819	1	0	1	46	-1.25968		Elkjaer et al. NAWM
153328	SLC25A48	1	0	1	46	-1.27546		Elkjaer et al. NAWM
51330	TNFRSF12A	1	0	1	46	-1.27881		Elkjaer et al. NAWM
105372832	LOC105372832	1	0	1	46	-1.28263		Elkjaer et al. NAWM
3642	INSM1	1	0	1	46	-1.31849		Elkjaer et al. NAWM
2304	FOXE1	1	0	1	46	-1.31948		Elkjaer et al. NAWM
1647	GADD45A	1	0	1	46	-1.33299		Elkjaer et al. NAWM
284581	LOC284581	1	0	1	46	-1.33426		Elkjaer et al. NAWM
285735	LINC00326	1	0	1	46	-1.34434		Elkjaer et al. NAWM
101927811	ITGB8-AS1	1	0	1	46	-1.36541		Elkjaer et al. NAWM
107984027	LINC02277	1	0	1	46	-1.36864		Elkjaer et al. NAWM
101928277	LOC101928277	1	0	1	46	-1.38713		Elkjaer et al. NAWM
7201	TRHR	1	0	1	46	-1.38865		Elkjaer et al. NAWM
8061	FOSL1	1	0	1	46	-1.41759		Elkjaer et al. NAWM
100131320	RAB6C-AS1	1	0	1	46	-1.42132		Elkjaer et al. NAWM
4616	GADD45B	1	0	1	46	-1.4575		Elkjaer et al. NAWM
105377786	LOC105377786	1	0	1	46	-1.46822		Elkjaer et al. NAWM
102725231	LOC102725231	1	0	1	46	-1.47072		Elkjaer et al. NAWM
3990	LIPC	1	0	1	46	-1.52898		Elkjaer et al. NAWM
26830	RNU5D-1	1	0	1	46	-1.54826		Elkjaer et al. NAWM
100506211	MIR210HG	1	0	1	46	-1.56332		Elkjaer et al. NAWM
133	ADM	1	0	1	46	-1.585		Elkjaer et al. NAWM
102724660	HILPDA-AS1	1	0	1	46	-1.63478		Elkjaer et al. NAWM
3578	IL9	1	0	1	46	-1.63689		Elkjaer et al. NAWM
467	ATF3	1	0	1	46	-1.7485		Elkjaer et al. NAWM
29923	HILPDA	1	0	1	46	-1.79381		Elkjaer et al. NAWM
4880	NPPC	1	0	1	46	-1.81647		Elkjaer et al. NAWM
8614	STC2	1	0	1	46	-1.84013		Elkjaer et al. NAWM
105371893	SLC9A3R1-AS1	1	0	1	46	-1.9028		Elkjaer et al. NAWM
7422	VEGFA	1	0	1	46	-1.92621		Elkjaer et al. NAWM
23237	ARC	1	0	1	46	-1.94046		Elkjaer et al. NAWM
105372558	LOC105372558	1	0	1	46	-1.94295		Elkjaer et al. NAWM
387763	C11orf96	1	0	1	46	-2.23328		Elkjaer et al. NAWM
51316	PLAC8	1	0	1	46	-2.29467		Elkjaer et al. NAWM
9052	GPRC5A	1	0	1	46	-2.30683		Elkjaer et al. NAWM
57822	GRHL3	1	0	1	46	-2.34943		Elkjaer et al. NAWM
642934	CERNA2	1	0	1	46	-2.70572		Elkjaer et al. NAWM
2810	SFN	1	0	1	46	-3.23578		Elkjaer et al. NAWM
375790	AGRN	1	0	1	25	-1.00014		Hendrickx et al
10900	RUNDC3A	1	0	1	25	-1.00064		Hendrickx et al
4162	MCAM	1	0	1	25	-1.0011		Hendrickx et al
2812	GP1BB	1	0	1	25	-1.00197		Hendrickx et al
8771	TNFRSF6B	1	0	1	25	-1.00211		Hendrickx et al
26088	GGA1	1	0	1	25	-1.0028		Hendrickx et al
84861	KLHL22	1	0	1	25	-1.00341		Hendrickx et al
64788	LMF1	1	0	1	25	-1.00345		Hendrickx et al
1855	DVL1	1	0	1	25	-1.00356		Hendrickx et al
9091	PIGQ	1	0	1	25	-1.00366		Hendrickx et al
440508	CLEC4GP1	1	0	1	25	-1.00378		Hendrickx et al
54758	KLHDC4	1	0	1	25	-1.00477		Hendrickx et al
6638	SNRPN	1	0	1	25	-1.00591		Hendrickx et al
26173	INTS1	1	0	1	25	-1.00597		Hendrickx et al
1397	CRIP2	1	0	1	25	-1.00711		Hendrickx et al
112398	EGLN2	1	0	1	25	-1.00757		Hendrickx et al
23113	CUL9	1	0	1	25	-1.00767		Hendrickx et al
57104	PNPLA2	1	0	1	25	-1.0079		Hendrickx et al
653319	KIAA0895L	1	0	1	25	-1.00835		Hendrickx et al
8420	SNHG3	1	0	1	25	-1.00968		Hendrickx et al
1302	COL11A2	1	0	1	25	-1.00998		Hendrickx et al
51073	MRPL4	1	0	1	25	-1.01011		Hendrickx et al
51329	ARL6IP4	1	0	1	25	-1.01187		Hendrickx et al
92822	ZNF276	1	0	1	25	-1.01193		Hendrickx et al
4849	CNOT3	1	0	1	25	-1.01412		Hendrickx et al
2010	EMD	1	0	1	25	-1.0144		Hendrickx et al
79874	RABEP2	1	0	1	25	-1.01447		Hendrickx et al
3757	KCNH2	1	0	1	25	-1.0147		Hendrickx et al
57799	RAB40C	1	0	1	25	-1.01583		Hendrickx et al
84966	IGSF21	1	0	1	25	-1.01627		Hendrickx et al
10421	CD2BP2	1	0	1	25	-1.01661		Hendrickx et al
26030	PLEKHG3	1	0	1	25	-1.01781		Hendrickx et al
343263	MYBPHL	1	0	1	25	-1.01867		Hendrickx et al
116115	ZNF526	1	0	1	25	-1.01886		Hendrickx et al
208	AKT2	1	0	1	25	-1.019		Hendrickx et al
51117	COQ4	1	0	1	25	-1.01902		Hendrickx et al
4598	MVK	1	0	1	25	-1.0203		Hendrickx et al
283870	C16orf79	1	0	1	25	-1.02057		Hendrickx et al
1294	COL7A1	1	0	1	25	-1.02075		Hendrickx et al
374291	NDUFS7	1	0	1	25	-1.02109		Hendrickx et al
23244	PDS5A	1	0	1	25	-1.02131		Hendrickx et al
2905	GRIN2C	1	0	1	25	-1.02237		Hendrickx et al
83445	GSG1	1	0	1	25	-1.02294		Hendrickx et al
339983	NAT8L	1	0	1	25	-1.02348		Hendrickx et al
23354	HAUS5	1	0	1	25	-1.02434		Hendrickx et al
57497	LRFN2	1	0	1	25	-1.02438		Hendrickx et al
80199	FUZ	1	0	1	25	-1.0247		Hendrickx et al
1394	CRHR1	1	0	1	25	-1.02485		Hendrickx et al
730318	FLJ45445	1	0	1	25	-1.02589		Hendrickx et al
339665	SLC35E4	1	0	1	25	-1.02697		Hendrickx et al
3765	KCNJ9	1	0	1	25	-1.02943		Hendrickx et al
27352	SGSM3	1	0	1	25	-1.02974		Hendrickx et al
400099	LOC400099	1	0	1	25	-1.02999		Hendrickx et al
26118	WSB1	1	0	1	25	-1.03058		Hendrickx et al
55643	BTBD2	1	0	1	25	-1.03073		Hendrickx et al
6601	SMARCC2	1	0	1	25	-1.03188		Hendrickx et al
114904	C1QTNF6	1	0	1	25	-1.03202		Hendrickx et al
6286	S100P	1	0	1	25	-1.03278		Hendrickx et al
64772	ENGASE	1	0	1	25	-1.03302		Hendrickx et al
755	C21orf2	1	0	1	25	-1.03416		Hendrickx et al
5600	MAPK11	1	0	1	25	-1.03458		Hendrickx et al
58506	SCAF1	1	0	1	25	-1.03471		Hendrickx et al
126129	CPT1C	1	0	1	25	-1.03478		Hendrickx et al
576	BAI2	1	0	1	25	-1.03557		Hendrickx et al
22933	SIRT2	1	0	1	25	-1.03605		Hendrickx et al
60343	FAM3A	1	0	1	25	-1.0366		Hendrickx et al
54662	TBC1D13	1	0	1	25	-1.03665		Hendrickx et al
26048	ZNF500	1	0	1	25	-1.03687		Hendrickx et al
54972	TMEM132A	1	0	1	25	-1.03706		Hendrickx et al
56996	SLC12A9	1	0	1	25	-1.03884		Hendrickx et al
55049	C19orf60	1	0	1	25	-1.03932		Hendrickx et al
10645	CAMKK2	1	0	1	25	-1.03993		Hendrickx et al
11253	MAN1B1	1	0	1	25	-1.0402		Hendrickx et al
5300	PIN1	1	0	1	25	-1.04126		Hendrickx et al
9719	ADAMTSL2	1	0	1	25	-1.04208		Hendrickx et al
823	CAPN1	1	0	1	25	-1.04224		Hendrickx et al
5187	PER1	1	0	1	25	-1.04294		Hendrickx et al
84865	CCDC142	1	0	1	25	-1.0431		Hendrickx et al
6621	SNAPC4	1	0	1	25	-1.04346		Hendrickx et al
286262	TPRN	1	0	1	25	-1.04362		Hendrickx et al
80148	PQLC1	1	0	1	25	-1.04372		Hendrickx et al
9479	MAPK8IP1	1	0	1	25	-1.04442		Hendrickx et al
1114	CHGB	1	0	1	25	-1.04856		Hendrickx et al
53916	RAB4B	1	0	1	25	-1.04897		Hendrickx et al
654790	PCP4L1	1	0	1	25	-1.049		Hendrickx et al
23017	FAIM2	1	0	1	25	-1.04937		Hendrickx et al
90678	LRSAM1	1	0	1	25	-1.05002		Hendrickx et al
166	AES	1	0	1	25	-1.0504		Hendrickx et al
27239	GPR162	1	0	1	25	-1.05067		Hendrickx et al
83642	SELO	1	0	1	25	-1.05266		Hendrickx et al
5310	PKD1	1	0	1	25	-1.053		Hendrickx et al
728489	DNLZ	1	0	1	25	-1.05383		Hendrickx et al
9610	RIN1	1	0	1	25	-1.05534		Hendrickx et al
10444	ZER1	1	0	1	25	-1.05634		Hendrickx et al
90990	KIFC2	1	0	1	25	-1.05717		Hendrickx et al
84757	MGC10814	1	0	1	25	-1.05762		Hendrickx et al
5625	PRODH	1	0	1	25	-1.05814		Hendrickx et al
81669	CCNL2	1	0	1	25	-1.05815		Hendrickx et al
284339	TMEM145	1	0	1	25	-1.05815		Hendrickx et al
401508	FAM74A4	1	0	1	25	-1.05831		Hendrickx et al
23787	MTCH1	1	0	1	25	-1.05838		Hendrickx et al
246318	FLJ13773	1	0	1	25	-1.05869		Hendrickx et al
23513	SCRIB	1	0	1	25	-1.05877		Hendrickx et al
349114	LINC00265	1	0	1	25	-1.06086		Hendrickx et al
8534	CHST1	1	0	1	25	-1.06123		Hendrickx et al
63922	CHTF18	1	0	1	25	-1.06192		Hendrickx et al
6311	ATXN2	1	0	1	25	-1.06196		Hendrickx et al
342977	NANOS3	1	0	1	25	-1.06226		Hendrickx et al
547	KIF1A	1	0	1	25	-1.06289		Hendrickx et al
125150	ZSWIM7	1	0	1	25	-1.063		Hendrickx et al
79152	FA2H	1	0	1	25	-1.06302		Hendrickx et al
283576	ZDHHC22	1	0	1	25	-1.06307		Hendrickx et al
4099	MAG	1	0	1	25	-1.06345		Hendrickx et al
93185	IGSF8	1	0	1	25	-1.06426		Hendrickx et al
124401	ANKS3	1	0	1	25	-1.06494		Hendrickx et al
283237	TTC9C	1	0	1	25	-1.06686		Hendrickx et al
2101	ESRRA	1	0	1	25	-1.06726		Hendrickx et al
3300	DNAJB2	1	0	1	25	-1.06729		Hendrickx et al
57412	AS3MT	1	0	1	25	-1.06749		Hendrickx et al
90113	VWA5B2	1	0	1	25	-1.06796		Hendrickx et al
80028	FBXL18	1	0	1	25	-1.06812		Hendrickx et al
10156	RASA4	1	0	1	25	-1.06825		Hendrickx et al
114900	C1QTNF4	1	0	1	25	-1.06855		Hendrickx et al
5365	PLXNB3	1	0	1	25	-1.07014		Hendrickx et al
387700	SLC16A12	1	0	1	25	-1.07021		Hendrickx et al
51150	SDF4	1	0	1	25	-1.07246		Hendrickx et al
80325	ABTB1	1	0	1	25	-1.07339		Hendrickx et al
6449	SGTA	1	0	1	25	-1.07597		Hendrickx et al
6401	SELE	1	0	1	25	-1.07609		Hendrickx et al
79058	ASPSCR1	1	0	1	25	-1.0761		Hendrickx et al
2528	FUT6	1	0	1	25	-1.07725		Hendrickx et al
374920	C19orf68	1	0	1	25	-1.07963		Hendrickx et al
8912	CACNA1H	1	0	1	25	-1.07965		Hendrickx et al
10398	MYL9	1	0	1	25	-1.08261		Hendrickx et al
5905	RANGAP1	1	0	1	25	-1.08316		Hendrickx et al
6710	SPTB	1	0	1	25	-1.0841		Hendrickx et al
2593	GAMT	1	0	1	25	-1.08684		Hendrickx et al
285368	PRRT3	1	0	1	25	-1.08724		Hendrickx et al
90576	ZNF799	1	0	1	25	-1.08796		Hendrickx et al
10616	RBCK1	1	0	1	25	-1.08797		Hendrickx et al
84286	TMEM175	1	0	1	25	-1.08876		Hendrickx et al
81857	MED25	1	0	1	25	-1.08905		Hendrickx et al
5027	P2RX7	1	0	1	25	-1.08956		Hendrickx et al
57469	PNMAL2	1	0	1	25	-1.09009		Hendrickx et al
83858	ATAD3B	1	0	1	25	-1.09056		Hendrickx et al
285971	ZNF775	1	0	1	25	-1.09097		Hendrickx et al
441381	LRRC24	1	0	1	25	-1.0915		Hendrickx et al
5575	PRKAR1B	1	0	1	25	-1.0921		Hendrickx et al
3551	IKBKB	1	0	1	25	-1.09255		Hendrickx et al
26038	CHD5	1	0	1	25	-1.09725		Hendrickx et al
4185	ADAM11	1	0	1	25	-1.09966		Hendrickx et al
131034	CPNE4	1	0	1	25	-1.1011		Hendrickx et al
80142	PTGES2	1	0	1	25	-1.10135		Hendrickx et al
64319	FBRS	1	0	1	25	-1.10205		Hendrickx et al
23207	PLEKHM2	1	0	1	25	-1.10287		Hendrickx et al
26470	SEZ6L2	1	0	1	25	-1.10385		Hendrickx et al
27132	CPNE7	1	0	1	25	-1.10576		Hendrickx et al
23542	LOC23542	1	0	1	25	-1.10806		Hendrickx et al
10811	NOXA1	1	0	1	25	-1.11018		Hendrickx et al
51299	NRN1	1	0	1	25	-1.11287		Hendrickx et al
135114	HINT3	1	0	1	25	-1.11303		Hendrickx et al
10235	RASGRP2	1	0	1	25	-1.11307		Hendrickx et al
192683	SCAMP5	1	0	1	25	-1.11339		Hendrickx et al
29952	DPP7	1	0	1	25	-1.11341		Hendrickx et al
3732	CD82	1	0	1	25	-1.11349		Hendrickx et al
54681	P4HTM	1	0	1	25	-1.11457		Hendrickx et al
27338	UBE2S	1	0	1	25	-1.11565		Hendrickx et al
94235	GNG8	1	0	1	25	-1.11572		Hendrickx et al
50801	KCNK4	1	0	1	25	-1.11581		Hendrickx et al
9507	ADAMTS4	1	0	1	25	-1.11659		Hendrickx et al
414919	C8orf82	1	0	1	25	-1.11733		Hendrickx et al
339453	C1orf70	1	0	1	25	-1.11757		Hendrickx et al
57447	NDRG2	1	0	1	25	-1.1184		Hendrickx et al
23130	ATG2A	1	0	1	25	-1.11863		Hendrickx et al
6882	TAF11	1	0	1	25	-1.11982		Hendrickx et al
622	BDH1	1	0	1	25	-1.11993		Hendrickx et al
2785	GNG3	1	0	1	25	-1.12067		Hendrickx et al
54776	PPP1R12C	1	0	1	25	-1.12138		Hendrickx et al
396	ARHGDIA	1	0	1	25	-1.12163		Hendrickx et al
2134	EXTL1	1	0	1	25	-1.12417		Hendrickx et al
100	ADA	1	0	1	25	-1.12434		Hendrickx et al
7593	MZF1	1	0	1	25	-1.12464		Hendrickx et al
11188	NISCH	1	0	1	25	-1.12544		Hendrickx et al
114881	OSBPL7	1	0	1	25	-1.12587		Hendrickx et al
10120	ACTR1B	1	0	1	25	-1.1296		Hendrickx et al
117155	CATSPER2	1	0	1	25	-1.13059		Hendrickx et al
401357	LOC401357	1	0	1	25	-1.13073		Hendrickx et al
816	CAMK2B	1	0	1	25	-1.13148		Hendrickx et al
100287171	WASH1	1	0	1	25	-1.13181		Hendrickx et al
9145	SYNGR1	1	0	1	25	-1.13255		Hendrickx et al
84786	MGC12488	1	0	1	25	-1.1326		Hendrickx et al
7089	TLE2	1	0	1	25	-1.13303		Hendrickx et al
57467	HHATL	1	0	1	25	-1.13386		Hendrickx et al
23149	FCHO1	1	0	1	25	-1.13439		Hendrickx et al
84504	NKX6-2	1	0	1	25	-1.13446		Hendrickx et al
100272216	LOC100272216	1	0	1	25	-1.13558		Hendrickx et al
6812	STXBP1	1	0	1	25	-1.13589		Hendrickx et al
80128	TRIM46	1	0	1	25	-1.13595		Hendrickx et al
100130370	LOC100130370	1	0	1	25	-1.13773		Hendrickx et al
283987	C17orf28	1	0	1	25	-1.13863		Hendrickx et al
1298	COL9A2	1	0	1	25	-1.13871		Hendrickx et al
29801	ZDHHC8	1	0	1	25	-1.14068		Hendrickx et al
2931	GSK3A	1	0	1	25	-1.14087		Hendrickx et al
388419	BTBD17	1	0	1	25	-1.14132		Hendrickx et al
7442	TRPV1	1	0	1	25	-1.14376		Hendrickx et al
6720	SREBF1	1	0	1	25	-1.14488		Hendrickx et al
197187	MGC23284	1	0	1	25	-1.14537		Hendrickx et al
3661	IRF3	1	0	1	25	-1.14577		Hendrickx et al
1815	DRD4	1	0	1	25	-1.1458		Hendrickx et al
23005	MAPKBP1	1	0	1	25	-1.14625		Hendrickx et al
151556	GPR155	1	0	1	25	-1.14822		Hendrickx et al
29903	CCDC106	1	0	1	25	-1.14934		Hendrickx et al
10777	ARPP21	1	0	1	25	-1.15034		Hendrickx et al
5730	PTGDS	1	0	1	25	-1.15156		Hendrickx et al
23031	MAST3	1	0	1	25	-1.15263		Hendrickx et al
11197	WIF1	1	0	1	25	-1.15425		Hendrickx et al
55210	ATAD3A	1	0	1	25	-1.15667		Hendrickx et al
27158	NDOR1	1	0	1	25	-1.15832		Hendrickx et al
25970	SH2B1	1	0	1	25	-1.15883		Hendrickx et al
101060394	LOC100132247	1	0	1	25	-1.15889		Hendrickx et al
25876	SPEF1	1	0	1	25	-1.15906		Hendrickx et al
23370	ARHGEF18	1	0	1	25	-1.15921		Hendrickx et al
55367	PIDD	1	0	1	25	-1.16014		Hendrickx et al
94032	CAMK2N2	1	0	1	25	-1.16047		Hendrickx et al
10912	GADD45G	1	0	1	25	-1.16053		Hendrickx et al
63982	ANO3	1	0	1	25	-1.16198		Hendrickx et al
5364	PLXNB1	1	0	1	25	-1.16215		Hendrickx et al
54905	CYP2W1	1	0	1	25	-1.16224		Hendrickx et al
57596	BEGAIN	1	0	1	25	-1.16275		Hendrickx et al
134549	SHROOM1	1	0	1	25	-1.16358		Hendrickx et al
9524	TECR	1	0	1	25	-1.16368		Hendrickx et al
10633	RASL10A	1	0	1	25	-1.16407		Hendrickx et al
347734	SLC35B2	1	0	1	25	-1.16487		Hendrickx et al
11093	ADAMTS13	1	0	1	25	-1.16519		Hendrickx et al
10452	TOMM40	1	0	1	25	-1.16592		Hendrickx et al
23217	ZFR2	1	0	1	25	-1.16683		Hendrickx et al
79885	HDAC11	1	0	1	25	-1.17081		Hendrickx et al
24139	EML2	1	0	1	25	-1.17149		Hendrickx et al
1440	CSF3	1	0	1	25	-1.17204		Hendrickx et al
11178	LZTS1	1	0	1	25	-1.17454		Hendrickx et al
158931	TCEAL6	1	0	1	25	-1.17475		Hendrickx et al
51157	ZNF580	1	0	1	25	-1.17537		Hendrickx et al
148014	TTC9B	1	0	1	25	-1.17594		Hendrickx et al
55111	PLEKHJ1	1	0	1	25	-1.17612		Hendrickx et al
11155	LDB3	1	0	1	25	-1.17796		Hendrickx et al
116983	ACAP3	1	0	1	25	-1.18019		Hendrickx et al
5301	PIN1P1	1	0	1	25	-1.18038		Hendrickx et al
28988	DBNL	1	0	1	25	-1.18085		Hendrickx et al
55700	MAP7D1	1	0	1	25	-1.18243		Hendrickx et al
147650	LINC00085	1	0	1	25	-1.18252		Hendrickx et al
8839	WISP2	1	0	1	25	-1.1834		Hendrickx et al
9564	BCAR1	1	0	1	25	-1.18568		Hendrickx et al
283981	PPP2R3B-AS1	1	0	1	25	-1.18715		Hendrickx et al
9112	MTA1	1	0	1	25	-1.18873		Hendrickx et al
401149	FLJ14186	1	0	1	25	-1.19003		Hendrickx et al
11135	CDC42EP1	1	0	1	25	-1.19051		Hendrickx et al
322	APBB1	1	0	1	25	-1.19182		Hendrickx et al
1388	ATF6B	1	0	1	25	-1.19188		Hendrickx et al
57060	PCBP4	1	0	1	25	-1.19245		Hendrickx et al
140467	ZNF358	1	0	1	25	-1.19279		Hendrickx et al
91683	SYT12	1	0	1	25	-1.19538		Hendrickx et al
64423	INF2	1	0	1	25	-1.19574		Hendrickx et al
27344	PCSK1N	1	0	1	25	-1.19919		Hendrickx et al
146691	TOM1L2	1	0	1	25	-1.19958		Hendrickx et al
2775	GNAO1	1	0	1	25	-1.20098		Hendrickx et al
107985332	ERVFRD-2	1	0	1	25	-1.20186		Hendrickx et al
933	CD22	1	0	1	25	-1.2039		Hendrickx et al
758	MPPED1	1	0	1	25	-1.20484		Hendrickx et al
6878	TAF6	1	0	1	25	-1.20615		Hendrickx et al
8525	DGKZ	1	0	1	25	-1.20689		Hendrickx et al
4597	MVD	1	0	1	25	-1.20841		Hendrickx et al
2648	KAT2A	1	0	1	25	-1.20882		Hendrickx et al
7916	PRRC2A	1	0	1	25	-1.20882		Hendrickx et al
399753	LOC399753	1	0	1	25	-1.21285		Hendrickx et al
55512	SMPD3	1	0	1	25	-1.21351		Hendrickx et al
23309	SIN3B	1	0	1	25	-1.21369		Hendrickx et al
25789	TMEM59L	1	0	1	25	-1.21853		Hendrickx et al
25851	TECPR1	1	0	1	25	-1.21913		Hendrickx et al
1152	CKB	1	0	1	25	-1.22091		Hendrickx et al
5297	PI4KA	1	0	1	25	-1.22128		Hendrickx et al
140689	CBLN4	1	0	1	25	-1.22152		Hendrickx et al
402501	DKFZP434F142	1	0	1	25	-1.22206		Hendrickx et al
84557	MAP1LC3A	1	0	1	25	-1.22328		Hendrickx et al
7869	SEMA3B	1	0	1	25	-1.22456		Hendrickx et al
8189	SYMPK	1	0	1	25	-1.22584		Hendrickx et al
221424	C6orf154	1	0	1	25	-1.22613		Hendrickx et al
23646	PLD3	1	0	1	25	-1.22674		Hendrickx et al
10361	NPM2	1	0	1	25	-1.22677		Hendrickx et al
54754	FAM22F	1	0	1	25	-1.22823		Hendrickx et al
9513	FXR2	1	0	1	25	-1.23009		Hendrickx et al
6624	FSCN1	1	0	1	25	-1.23149		Hendrickx et al
58526	MID1IP1	1	0	1	25	-1.23248		Hendrickx et al
84501	SPIRE2	1	0	1	25	-1.2335		Hendrickx et al
51162	EGFL7	1	0	1	25	-1.23422		Hendrickx et al
64112	MOAP1	1	0	1	25	-1.23554		Hendrickx et al
5590	PRKCZ	1	0	1	25	-1.2379		Hendrickx et al
58512	DLGAP3	1	0	1	25	-1.24052		Hendrickx et al
126520	PLK5	1	0	1	25	-1.24259		Hendrickx et al
50861	STMN3	1	0	1	25	-1.24334		Hendrickx et al
390595	UBAP1L	1	0	1	25	-1.2488		Hendrickx et al
115098	CCDC124	1	0	1	25	-1.2499		Hendrickx et al
26086	GPSM1	1	0	1	25	-1.25033		Hendrickx et al
116173	CMTM5	1	0	1	25	-1.25145		Hendrickx et al
84894	LINGO1	1	0	1	25	-1.25365		Hendrickx et al
80216	ALPK1	1	0	1	25	-1.25656		Hendrickx et al
1271	CNTFR	1	0	1	25	-1.25717		Hendrickx et al
100507290	ZNF865	1	0	1	25	-1.25755		Hendrickx et al
80233	C17orf70	1	0	1	25	-1.25775		Hendrickx et al
79992	AGPAT4-IT1	1	0	1	25	-1.26061		Hendrickx et al
9894	TELO2	1	0	1	25	-1.26089		Hendrickx et al
1760	DMPK	1	0	1	25	-1.26184		Hendrickx et al
23373	CRTC1	1	0	1	25	-1.26227		Hendrickx et al
575	BAI1	1	0	1	25	-1.26282		Hendrickx et al
65078	RTN4R	1	0	1	25	-1.26294		Hendrickx et al
6833	ABCC8	1	0	1	25	-1.26306		Hendrickx et al
57666	FBRSL1	1	0	1	25	-1.2641		Hendrickx et al
2705	GJB1	1	0	1	25	-1.26798		Hendrickx et al
9463	PICK1	1	0	1	25	-1.26962		Hendrickx et al
6484	ST3GAL4	1	0	1	25	-1.26989		Hendrickx et al
100129387	LOC100129387	1	0	1	25	-1.27214		Hendrickx et al
728294	D2HGDH	1	0	1	25	-1.27238		Hendrickx et al
3746	KCNC1	1	0	1	25	-1.27314		Hendrickx et al
2783	GNB2	1	0	1	25	-1.27358		Hendrickx et al
8786	RGS11	1	0	1	25	-1.27442		Hendrickx et al
1307	COL16A1	1	0	1	25	-1.27859		Hendrickx et al
342865	VSTM2B	1	0	1	25	-1.27994		Hendrickx et al
10188	TNK2	1	0	1	25	-1.28313		Hendrickx et al
115704	EVI5L	1	0	1	25	-1.28326		Hendrickx et al
22983	MAST1	1	0	1	25	-1.28352		Hendrickx et al
10147	SUGP2	1	0	1	25	-1.28509		Hendrickx et al
8718	TNFRSF25	1	0	1	25	-1.28536		Hendrickx et al
342667	STAC2	1	0	1	25	-1.29055		Hendrickx et al
283638	KIAA0284	1	0	1	25	-1.29514		Hendrickx et al
41	ACCN2	1	0	1	25	-1.29637		Hendrickx et al
80174	DBF4B	1	0	1	25	-1.29953		Hendrickx et al
84628	NTNG2	1	0	1	25	-1.30313		Hendrickx et al
55738	ARFGAP1	1	0	1	25	-1.30336		Hendrickx et al
56904	SH3GLB2	1	0	1	25	-1.30402		Hendrickx et al
3485	IGFBP2	1	0	1	25	-1.30402		Hendrickx et al
293	SLC25A6	1	0	1	25	-1.30865		Hendrickx et al
4123	MAN2C1	1	0	1	25	-1.30972		Hendrickx et al
5129	CDK18	1	0	1	25	-1.3135		Hendrickx et al
80725	SRCIN1	1	0	1	25	-1.31417		Hendrickx et al
126299	ZNF428	1	0	1	25	-1.31935		Hendrickx et al
3993	LLGL2	1	0	1	25	-1.32147		Hendrickx et al
9361	LONP1	1	0	1	25	-1.32284		Hendrickx et al
3340	NDST1	1	0	1	25	-1.32459		Hendrickx et al
57446	NDRG3	1	0	1	25	-1.3298		Hendrickx et al
321	APBA2	1	0	1	25	-1.3305		Hendrickx et al
80758	PRR7	1	0	1	25	-1.33507		Hendrickx et al
91304	C19orf6	1	0	1	25	-1.33595		Hendrickx et al
10570	DPYSL4	1	0	1	25	-1.33695		Hendrickx et al
114822	RHPN1	1	0	1	25	-1.33972		Hendrickx et al
114783	LMTK3	1	0	1	25	-1.34069		Hendrickx et al
160622	GRASP	1	0	1	25	-1.34184		Hendrickx et al
6199	RPS6KB2	1	0	1	25	-1.34281		Hendrickx et al
51807	TUBA8	1	0	1	25	-1.34398		Hendrickx et al
1917	EEF1A2	1	0	1	25	-1.34452		Hendrickx et al
79856	SNX22	1	0	1	25	-1.34522		Hendrickx et al
338799	LOC338799	1	0	1	25	-1.35104		Hendrickx et al
79724	ZNF768	1	0	1	25	-1.35508		Hendrickx et al
6280	S100A9	1	0	1	25	-1.35632		Hendrickx et al
4054	LTBP3	1	0	1	25	-1.3573		Hendrickx et al
55384	MEG3	1	0	1	25	-1.35866		Hendrickx et al
59284	CACNG7	1	0	1	25	-1.36392		Hendrickx et al
23162	MAPK8IP3	1	0	1	25	-1.36447		Hendrickx et al
253982	ASPHD1	1	0	1	25	-1.37648		Hendrickx et al
9725	TMEM63A	1	0	1	25	-1.38017		Hendrickx et al
398	ARHGDIG	1	0	1	25	-1.38029		Hendrickx et al
340335	LOC340335	1	0	1	25	-1.3803		Hendrickx et al
494514	C18orf56	1	0	1	25	-1.38122		Hendrickx et al
283248	RCOR2	1	0	1	25	-1.3823		Hendrickx et al
1299	COL9A3	1	0	1	25	-1.38243		Hendrickx et al
8437	RASAL1	1	0	1	25	-1.38312		Hendrickx et al
8078	USP5	1	0	1	25	-1.38336		Hendrickx et al
116986	AGAP2	1	0	1	25	-1.38386		Hendrickx et al
51286	CEND1	1	0	1	25	-1.38729		Hendrickx et al
9024	BRSK2	1	0	1	25	-1.39539		Hendrickx et al
10749	KIF1C	1	0	1	25	-1.39583		Hendrickx et al
478	ATP1A3	1	0	1	25	-1.39844		Hendrickx et al
26873	OPLAH	1	0	1	25	-1.40862		Hendrickx et al
80022	MYO15B	1	0	1	25	-1.4087		Hendrickx et al
10215	OLIG2	1	0	1	25	-1.41436		Hendrickx et al
9746	CLSTN3	1	0	1	25	-1.41468		Hendrickx et al
64714	PDIA2	1	0	1	25	-1.42041		Hendrickx et al
9796	PHYHIP	1	0	1	25	-1.42093		Hendrickx et al
4793	NFKBIB	1	0	1	25	-1.4273		Hendrickx et al
5864	RAB3A	1	0	1	25	-1.43089		Hendrickx et al
222183	SRRM3	1	0	1	25	-1.43196		Hendrickx et al
11189	CELF3	1	0	1	25	-1.4363		Hendrickx et al
11129	CLASRP	1	0	1	25	-1.43973		Hendrickx et al
9625	AATK	1	0	1	25	-1.44006		Hendrickx et al
84787	SUV420H2	1	0	1	25	-1.45224		Hendrickx et al
10922	FASTK	1	0	1	25	-1.45444		Hendrickx et al
9256	BZRAP1	1	0	1	25	-1.45489		Hendrickx et al
23241	PACS2	1	0	1	25	-1.45578		Hendrickx et al
142678	MIB2	1	0	1	25	-1.4616		Hendrickx et al
2521	FUS	1	0	1	25	-1.4717		Hendrickx et al
6305	SBF1	1	0	1	25	-1.47319		Hendrickx et al
23154	NCDN	1	0	1	25	-1.47327		Hendrickx et al
85378	TUBGCP6	1	0	1	25	-1.48562		Hendrickx et al
375775	PNPLA7	1	0	1	25	-1.49384		Hendrickx et al
11007	CCDC85B	1	0	1	25	-1.50477		Hendrickx et al
527	ATP6V0C	1	0	1	25	-1.5052		Hendrickx et al
55344	PLCXD1	1	0	1	25	-1.51126		Hendrickx et al
6283	S100A12	1	0	1	25	-1.51181		Hendrickx et al
23295	MGRN1	1	0	1	25	-1.53502		Hendrickx et al
399744	LOC399744	1	0	1	25	-1.53791		Hendrickx et al
283848	CES4A	1	0	1	25	-1.54512		Hendrickx et al
100133161	LOC100133161	1	0	1	25	-1.5491		Hendrickx et al
79751	SLC25A22	1	0	1	25	-1.5491		Hendrickx et al
100133234	SBF1P1	1	0	1	25	-1.56253		Hendrickx et al
402381	SOHLH1	1	0	1	25	-1.564		Hendrickx et al
9026	HIP1R	1	0	1	25	-1.5647		Hendrickx et al
20	ABCA2	1	0	1	25	-1.58341		Hendrickx et al
4741	NEFM	1	0	1	25	-1.58685		Hendrickx et al
4900	NRGN	1	0	1	25	-1.58708		Hendrickx et al
3991	LIPE	1	0	1	25	-1.58889		Hendrickx et al
51148	CERCAM	1	0	1	25	-1.60236		Hendrickx et al
283999	TMEM235	1	0	1	25	-1.61296		Hendrickx et al
4294	MAP3K10	1	0	1	25	-1.61985		Hendrickx et al
163732	CITED4	1	0	1	25	-1.62076		Hendrickx et al
83475	DOHH	1	0	1	25	-1.62221		Hendrickx et al
23265	EXOC7	1	0	1	25	-1.62362		Hendrickx et al
134	ADORA1	1	0	1	25	-1.63057		Hendrickx et al
155066	ATP6V0E2	1	0	1	25	-1.6537		Hendrickx et al
79957	PAQR6	1	0	1	25	-1.6717		Hendrickx et al
55753	OGDHL	1	0	1	25	-1.6901		Hendrickx et al
64837	KLC2	1	0	1	25	-1.69096		Hendrickx et al
735344	FLJ45340	1	0	1	25	-1.69634		Hendrickx et al
57571	CARNS1	1	0	1	25	-1.7197		Hendrickx et al
146664	MGAT5B	1	0	1	25	-1.75918		Hendrickx et al
1153	CIRBP	1	0	1	25	-1.75993		Hendrickx et al
2919	CXCL1	1	0	1	25	-1.76003		Hendrickx et al
116988	AGAP3	1	0	1	25	-1.79858		Hendrickx et al
81551	STMN4	1	0	1	25	-1.80005		Hendrickx et al
9478	CABP1	1	0	1	25	-1.83505		Hendrickx et al
5435	POLR2F	1	0	1	25	-1.85917		Hendrickx et al
25777	SUN2	1	0	1	25	-1.88207		Hendrickx et al
57644	MYH7B	1	0	1	25	-2.002		Hendrickx et al
124602	KIF19	1	0	1	25	-2.2521		Hendrickx et al
1668	DEFA3	1	0	1	25	-2.84087		Hendrickx et al
286207	C9orf117	1	0	1	17	-1.03215		Melief et al. NAWM
146754	DNAH2	1	0	1	17	-1.08747		Melief et al. NAWM
6351	CCL4	1	0	1	17	-1.13615		Melief et al. NAWM
1958	EGR1	1	0	1	17	-1.16844		Melief et al. NAWM
7086	TKT	1	0	1	7	-1.01		Licht-Meyer et al. NAWM
8544	PIR	1	0	1	7	-1.01		Licht-Meyer et al. NAWM
7296	TXNRD1	1	0	1	7	-1.02		Licht-Meyer et al. NAWM
29078	NDUFAF4	1	0	1	7	-1.03		Licht-Meyer et al. NAWM
9817	KEAP1	1	0	1	7	-1.04		Licht-Meyer et al. NAWM
4835	NQO2	1	0	1	7	-1.05		Licht-Meyer et al. NAWM
132864	CPEB2	1	0	1	7	-1.07		Licht-Meyer et al. NAWM
5226	PGD	1	0	1	7	-1.1		Licht-Meyer et al. NAWM
2730	GCLM	1	0	1	7	-1.12		Licht-Meyer et al. NAWM
5052	PRDX1	1	0	1	7	-1.12		Licht-Meyer et al. NAWM
7314	UBB	1	0	1	7	-1.12		Licht-Meyer et al. NAWM
5684	PSMA3	1	0	1	7	-1.13		Licht-Meyer et al. NAWM
5468	PPARG	1	0	1	7	-1.14		Licht-Meyer et al. NAWM
84883	AIFM2	1	0	1	7	-1.18		Licht-Meyer et al. NAWM
2939	GSTA2	1	0	1	7	-1.23		Licht-Meyer et al. NAWM
4489	MT1A	1	0	1	7	-1.28		Licht-Meyer et al. NAWM
2289	FKBP5	1	0	1	7	-1.33		Licht-Meyer et al. NAWM
2539	G6PD	1	0	1	7	-1.36		Licht-Meyer et al. NAWM
2326	FMO1	1	0	1	7	-1.4		Licht-Meyer et al. NAWM
10963	STIP1	1	0	1	7	-1.42		Licht-Meyer et al. NAWM
2113	ETS1	1	0	1	7	-1.48		Licht-Meyer et al. NAWM
3046	HBE1	1	0	1	7	-1.48		Licht-Meyer et al. NAWM
2052	EPHX1	1	0	1	7	-1.57		Licht-Meyer et al. NAWM
6888	TALDO1	1	0	1	7	-1.68		Licht-Meyer et al. NAWM
217	ALDH2	1	0	1	7	-1.86		Licht-Meyer et al. NAWM
6649	SOD3	1	0	1	7	-1.96		Licht-Meyer et al. NAWM
6256	RXRA	1	0	1	7	-1.97		Licht-Meyer et al. NAWM
2940	GSTA3	1	0	1	7	-2.11		Licht-Meyer et al. NAWM
4199	ME1	1	0	1	7	-2.12		Licht-Meyer et al. NAWM
10058	ABCB6	1	0	1	7	-2.15		Licht-Meyer et al. NAWM
3162	HMOX1	1	0	1	7	-2.44		Licht-Meyer et al. NAWM
4493	MT1E	1	0	1	7	-3.2		Licht-Meyer et al. NAWM
6647	SOD1	1	0	1	7	-3.47		Licht-Meyer et al. NAWM
2950	GSTP1	1	0	1	7	-4.92		Licht-Meyer et al. NAWM
8192	CLPP	1	0	1	7	-5.26		Licht-Meyer et al. NAWM
4502	MT2A	1	0	1	7	-9.27		Licht-Meyer et al. NAWM
2821	GPI	1	0	1	7	-12.1		Licht-Meyer et al. NAWM
6520	SLC3A2	1	0	1	7	-12.96		Licht-Meyer et al. NAWM
9709	HERPUD1	1	0	1	7	-22.51		Licht-Meyer et al. NAWM
443	ASPA	1	0	1	5	-0.99		Lindberg et al. NAWM
22905	EPN2	1	0	1	5	-1.12		Lindberg et al. NAWM
51665	ASB1	1	0	1	5	-1.15		Lindberg et al. NAWM
5156	PDGFRA	1	0	1	5	-1.18		Lindberg et al. NAWM
257354	KIAA0420	1	0	1	5	-1.19		Lindberg et al. NAWM
6457	SH3GL3	1	0	1	5	-1.19		Lindberg et al. NAWM
8558	CDK10	1	0	1	5	-1.28		Lindberg et al. NAWM
1717	DHCR7	1	0	1	5	-1.4		Lindberg et al. NAWM
4500	MT1L	1	0	1	5	-1.46		Lindberg et al. NAWM
5151	PDE8A	1	0	1	5	-1.47		Lindberg et al. NAWM
687	BTEB1	1	0	1	5	-1.49		Lindberg et al. NAWM
3043	HBB	1	0	1	5	-1.73		Lindberg et al. NAWM
22891	KIAA0844	1	0	1	5	-1.81		Lindberg et al. NAWM
1804	DPP6	1	0	1	5	-2.04		Lindberg et al. NAWM
109864280	RNA18SN2	1	1	0	46	4.60234		Elkjaer et al. NAWM
109910380	RNA18SN3	1	1	0	46	4.46676		Elkjaer et al. NAWM
109864273	RNA18SN4	1	1	0	46	3.14238		Elkjaer et al. NAWM
6997	TDGF1	1	1	0	46	2.99886		Elkjaer et al. NAWM
106631781	RNA18SN1	1	1	0	46	2.95785		Elkjaer et al. NAWM
109864274	RNA5-8SN4	1	1	0	46	2.71788		Elkjaer et al. NAWM
81796	SLCO5A1	1	1	0	46	2.71183		Elkjaer et al. NAWM
106632264	RNA28SN1	1	1	0	46	2.60174		Elkjaer et al. NAWM
109910381	RNA5-8SN3	1	1	0	46	2.55848		Elkjaer et al. NAWM
106631777	RNA45SN1	1	1	0	46	2.46393		Elkjaer et al. NAWM
100008587	RNA5-8SN5	1	1	0	46	2.44134		Elkjaer et al. NAWM
5179	PENK	1	1	0	46	2.3689		Elkjaer et al. NAWM
4549	RNR1	1	1	0	46	2.35705		Elkjaer et al. NAWM
3127	HLA-DRB5	1	1	0	46	2.32822		Elkjaer et al. NAWM
26664	OR7C1	1	1	0	46	2.32322		Elkjaer et al. NAWM
100008588	RNA18SN5	1	1	0	46	2.32183		Elkjaer et al. NAWM
5121	PCP4	1	1	0	46	2.31091		Elkjaer et al. NAWM
109864281	RNA5-8SN2	1	1	0	46	2.25319		Elkjaer et al. NAWM
106632260	RNA5-8SN1	1	1	0	46	2.24652		Elkjaer et al. NAWM
22806	IKZF3	1	1	0	46	2.1789		Elkjaer et al. NAWM
109864279	RNA45SN2	1	1	0	46	2.16749		Elkjaer et al. NAWM
26659	OR7A5	1	1	0	46	2.1001		Elkjaer et al. NAWM
109864282	RNA28SN2	1	1	0	46	2.08405		Elkjaer et al. NAWM
4558	TRNF	1	1	0	46	1.96145		Elkjaer et al. NAWM
6352	CCL5	1	1	0	46	1.95458		Elkjaer et al. NAWM
401492	LINC01235	1	1	0	46	1.94876		Elkjaer et al. NAWM
109910379	RNA45SN3	1	1	0	46	1.94045		Elkjaer et al. NAWM
109910382	RNA28SN3	1	1	0	46	1.92802		Elkjaer et al. NAWM
30835	CD209	1	1	0	46	1.91815		Elkjaer et al. NAWM
4577	TRNV	1	1	0	46	1.88099		Elkjaer et al. NAWM
3702	ITK	1	1	0	46	1.83585		Elkjaer et al. NAWM
102723506	LOC102723506	1	1	0	46	1.81135		Elkjaer et al. NAWM
3208	HPCA	1	1	0	46	1.80226		Elkjaer et al. NAWM
286530	P2RY8	1	1	0	46	1.74408		Elkjaer et al. NAWM
105376866	LOC105376866	1	1	0	46	1.6864		Elkjaer et al. NAWM
8685	MARCO	1	1	0	46	1.68493		Elkjaer et al. NAWM
10225	CD96	1	1	0	46	1.67402		Elkjaer et al. NAWM
2162	F13A1	1	1	0	46	1.66749		Elkjaer et al. NAWM
100189011	TRG-TCC2-6	1	1	0	46	1.66369		Elkjaer et al. NAWM
100505495	PCAT19	1	1	0	46	1.62931		Elkjaer et al. NAWM
342979	PALM3	1	1	0	46	1.62382		Elkjaer et al. NAWM
120425	JAML	1	1	0	46	1.62236		Elkjaer et al. NAWM
105377703	LINC03000	1	1	0	46	1.59499		Elkjaer et al. NAWM
9332	CD163	1	1	0	46	1.58104		Elkjaer et al. NAWM
4069	LYZ	1	1	0	46	1.56894		Elkjaer et al. NAWM
3561	IL2RG	1	1	0	46	1.55102		Elkjaer et al. NAWM
28638	TRBC2	1	1	0	46	1.52177		Elkjaer et al. NAWM
26863	RNVU1-18	1	1	0	46	1.5197		Elkjaer et al. NAWM
55655	NLRP2	1	1	0	46	1.5158		Elkjaer et al. NAWM
646658	SYNDIG1L	1	1	0	46	1.50533		Elkjaer et al. NAWM
8857	FCGBP	1	1	0	46	1.49327		Elkjaer et al. NAWM
115362	GBP5	1	1	0	46	1.48824		Elkjaer et al. NAWM
3662	IRF4	1	1	0	46	1.46756		Elkjaer et al. NAWM
105377567	LOC105377567	1	1	0	46	1.45873		Elkjaer et al. NAWM
105369319	LINC02705	1	1	0	46	1.4477		Elkjaer et al. NAWM
8854	ALDH1A2	1	1	0	46	1.43103		Elkjaer et al. NAWM
84689	MS4A14	1	1	0	46	1.42735		Elkjaer et al. NAWM
107985217	LOC107985217	1	1	0	46	1.40796		Elkjaer et al. NAWM
944	TNFSF8	1	1	0	46	1.40671		Elkjaer et al. NAWM
9480	ONECUT2	1	1	0	46	1.40633		Elkjaer et al. NAWM
8714	ABCC3	1	1	0	46	1.39415		Elkjaer et al. NAWM
1071	CETP	1	1	0	46	1.38921		Elkjaer et al. NAWM
105372026	LOC105372026	1	1	0	46	1.38798		Elkjaer et al. NAWM
101928656	LINC01099	1	1	0	46	1.37713		Elkjaer et al. NAWM
3358	HTR2C	1	1	0	46	1.37531		Elkjaer et al. NAWM
107986205	LOC107986205	1	1	0	46	1.35337		Elkjaer et al. NAWM
723961	INS-IGF2	1	1	0	46	1.35166		Elkjaer et al. NAWM
22987	SV2C	1	1	0	46	1.34313		Elkjaer et al. NAWM
101928228	LOC101928228	1	1	0	46	1.34063		Elkjaer et al. NAWM
677847	SNORA81	1	1	0	46	1.33136		Elkjaer et al. NAWM
1158	CKM	1	1	0	46	1.32872		Elkjaer et al. NAWM
3481	IGF2	1	1	0	46	1.32828		Elkjaer et al. NAWM
58475	MS4A7	1	1	0	46	1.3246		Elkjaer et al. NAWM
4277	MICB	1	1	0	46	1.32332		Elkjaer et al. NAWM
29125	C11orf21	1	1	0	46	1.31795		Elkjaer et al. NAWM
8740	TNFSF14	1	1	0	46	1.29455		Elkjaer et al. NAWM
124404	SEPTIN12	1	1	0	46	1.29248		Elkjaer et al. NAWM
3000	GUCY2D	1	1	0	46	1.28477		Elkjaer et al. NAWM
978	CDA	1	1	0	46	1.27686		Elkjaer et al. NAWM
6614	SIGLEC1	1	1	0	46	1.27109		Elkjaer et al. NAWM
116441	TM4SF18	1	1	0	46	1.26964		Elkjaer et al. NAWM
2635	GBP3	1	1	0	46	1.26393		Elkjaer et al. NAWM
4541	ND6	1	1	0	46	1.25874		Elkjaer et al. NAWM
9402	GRAP2	1	1	0	46	1.25795		Elkjaer et al. NAWM
10990	LILRB5	1	1	0	46	1.2554		Elkjaer et al. NAWM
688	KLF5	1	1	0	46	1.24635		Elkjaer et al. NAWM
105377561	LOC105377561	1	1	0	46	1.23971		Elkjaer et al. NAWM
3762	KCNJ5	1	1	0	46	1.23771		Elkjaer et al. NAWM
114132	SIGLEC11	1	1	0	46	1.22676		Elkjaer et al. NAWM
8340	H2BC13	1	1	0	46	1.21872		Elkjaer et al. NAWM
29785	CYP2S1	1	1	0	46	1.20552		Elkjaer et al. NAWM
101928913	LINC01515	1	1	0	46	1.20324		Elkjaer et al. NAWM
677819	SNORA37	1	1	0	46	1.19945		Elkjaer et al. NAWM
3082	HGF	1	1	0	46	1.19708		Elkjaer et al. NAWM
1807	DPYS	1	1	0	46	1.18104		Elkjaer et al. NAWM
3579	CXCR2	1	1	0	46	1.17508		Elkjaer et al. NAWM
196446	MYRFL	1	1	0	46	1.16943		Elkjaer et al. NAWM
51365	PLA1A	1	1	0	46	1.16942		Elkjaer et al. NAWM
79083	MLPH	1	1	0	46	1.16852		Elkjaer et al. NAWM
8477	GPR65	1	1	0	46	1.16829		Elkjaer et al. NAWM
53827	FXYD5	1	1	0	46	1.16815		Elkjaer et al. NAWM
27123	DKK2	1	1	0	46	1.16544		Elkjaer et al. NAWM
50486	G0S2	1	1	0	46	1.15135		Elkjaer et al. NAWM
9034	CCRL2	1	1	0	46	1.14814		Elkjaer et al. NAWM
259236	TMIE	1	1	0	46	1.14287		Elkjaer et al. NAWM
107984183	LOC107984183	1	1	0	46	1.1325		Elkjaer et al. NAWM
105375435	LOC105375435	1	1	0	46	1.12004		Elkjaer et al. NAWM
132430	PABPC4L	1	1	0	46	1.10977		Elkjaer et al. NAWM
352961	HCG26	1	1	0	46	1.10641		Elkjaer et al. NAWM
3973	LHCGR	1	1	0	46	1.10582		Elkjaer et al. NAWM
100101938	ANKRD26P3	1	1	0	46	1.10153		Elkjaer et al. NAWM
219855	SLC37A2	1	1	0	46	1.1011		Elkjaer et al. NAWM
54855	TENT5C	1	1	0	46	1.09927		Elkjaer et al. NAWM
101928491	LOC101928491	1	1	0	46	1.0896		Elkjaer et al. NAWM
1803	DPP4	1	1	0	46	1.08503		Elkjaer et al. NAWM
968	CD68	1	1	0	46	1.08193		Elkjaer et al. NAWM
25859	PART1	1	1	0	46	1.07949		Elkjaer et al. NAWM
10788	IQGAP2	1	1	0	46	1.07809		Elkjaer et al. NAWM
54502	RBM47	1	1	0	46	1.07452		Elkjaer et al. NAWM
107985967	LOC107985967	1	1	0	46	1.06553		Elkjaer et al. NAWM
57211	ADGRG6	1	1	0	46	1.06535		Elkjaer et al. NAWM
401647	GOLGA7B	1	1	0	46	1.06534		Elkjaer et al. NAWM
5763	PTMS	1	1	0	46	1.06255		Elkjaer et al. NAWM
11130	ZWINT	1	1	0	46	1.05851		Elkjaer et al. NAWM
1264	CNN1	1	1	0	46	1.0582		Elkjaer et al. NAWM
925	CD8A	1	1	0	46	1.05391		Elkjaer et al. NAWM
51705	EMCN	1	1	0	46	1.05311		Elkjaer et al. NAWM
8361	H4C6	1	1	0	46	1.05305		Elkjaer et al. NAWM
100506736	SLFN12L	1	1	0	46	1.05154		Elkjaer et al. NAWM
4023	LPL	1	1	0	46	1.051		Elkjaer et al. NAWM
400550	FENDRR	1	1	0	46	1.05045		Elkjaer et al. NAWM
1063	CENPF	1	1	0	46	1.04819		Elkjaer et al. NAWM
22914	KLRK1	1	1	0	46	1.03927		Elkjaer et al. NAWM
730	C7	1	1	0	46	1.03563		Elkjaer et al. NAWM
9953	HS3ST3B1	1	1	0	46	1.03075		Elkjaer et al. NAWM
101927603	LOC101927603	1	1	0	46	1.03036		Elkjaer et al. NAWM
445347	TARP	1	1	0	46	1.02981		Elkjaer et al. NAWM
390	RND3	1	1	0	46	1.02877		Elkjaer et al. NAWM
101929532	LOC101929532	1	1	0	46	1.02085		Elkjaer et al. NAWM
105374494	LOC105374494	1	1	0	46	1.02082		Elkjaer et al. NAWM
107984275	LOC107984275	1	1	0	46	1.01882		Elkjaer et al. NAWM
105378047	UST-AS2	1	1	0	46	1.01837		Elkjaer et al. NAWM
100500872	MIR3911	1	1	0	46	1.01795		Elkjaer et al. NAWM
146857	SLFN13	1	1	0	46	1.00922		Elkjaer et al. NAWM
9124	PDLIM1	1	1	0	46	1.00821		Elkjaer et al. NAWM
89857	KLHL6	1	1	0	46	1.00589		Elkjaer et al. NAWM
6819	SULT1C2	1	1	0	46	1.0024		Elkjaer et al. NAWM
3676	ITGA4	1	1	0	46	1.00177		Elkjaer et al. NAWM
100423062	IGLL5	1	1	0	25	2.41439		Hendrickx et al
6347	CCL2	1	1	0	25	2.05023		Hendrickx et al
23022	PALLD	1	1	0	25	2.01194		Hendrickx et al
341	APOC1	1	1	0	25	1.9176		Hendrickx et al
1356	CP	1	1	0	25	1.85669		Hendrickx et al
6281	S100A10	1	1	0	25	1.82277		Hendrickx et al
2634	GBP2	1	1	0	25	1.7877		Hendrickx et al
301	ANXA1	1	1	0	25	1.75501		Hendrickx et al
91947	ARRDC4	1	1	0	25	1.73607		Hendrickx et al
960	CD44	1	1	0	25	1.73037		Hendrickx et al
1837	DTNA	1	1	0	25	1.68636		Hendrickx et al
2012	EMP1	1	1	0	25	1.6158		Hendrickx et al
257019	FRMD3	1	1	0	25	1.61105		Hendrickx et al
8531	CSDA	1	1	0	25	1.59469		Hendrickx et al
6696	SPP1	1	1	0	25	1.55632		Hendrickx et al
284	ANGPT1	1	1	0	25	1.50546		Hendrickx et al
23002	DAAM1	1	1	0	25	1.45328		Hendrickx et al
6277	S100A6	1	1	0	25	1.43856		Hendrickx et al
81035	COLEC12	1	1	0	25	1.41789		Hendrickx et al
10580	SORBS1	1	1	0	25	1.41619		Hendrickx et al
3958	LGALS3	1	1	0	25	1.4113		Hendrickx et al
644139	PIRT	1	1	0	25	1.39079		Hendrickx et al
23180	RFTN1	1	1	0	25	1.3825		Hendrickx et al
6935	ZEB1	1	1	0	25	1.35778		Hendrickx et al
7042	TGFB2	1	1	0	25	1.30227		Hendrickx et al
4973	OLR1	1	1	0	25	1.27271		Hendrickx et al
196527	ANO6	1	1	0	25	1.26976		Hendrickx et al
1842	ECM2	1	1	0	25	1.24609		Hendrickx et al
1230	CCR1	1	1	0	25	1.23974		Hendrickx et al
3320	HSP90AA1	1	1	0	25	1.23933		Hendrickx et al
10437	IFI30	1	1	0	25	1.20679		Hendrickx et al
5648	MASP1	1	1	0	25	1.20468		Hendrickx et al
302	ANXA2	1	1	0	25	1.20277		Hendrickx et al
604	BCL6	1	1	0	25	1.20126		Hendrickx et al
27333	GOLIM4	1	1	0	25	1.19626		Hendrickx et al
5788	PTPRC	1	1	0	25	1.19022		Hendrickx et al
53840	TRIM34	1	1	0	25	1.18946		Hendrickx et al
4124	MAN2A1	1	1	0	25	1.18918		Hendrickx et al
51715	RAB23	1	1	0	25	1.18744		Hendrickx et al
4750	NEK1	1	1	0	25	1.18675		Hendrickx et al
57134	MAN1C1	1	1	0	25	1.17478		Hendrickx et al
5251	PHEX	1	1	0	25	1.1716		Hendrickx et al
1266	CNN3	1	1	0	25	1.16264		Hendrickx et al
171024	SYNPO2	1	1	0	25	1.15816		Hendrickx et al
25936	NSL1	1	1	0	25	1.15542		Hendrickx et al
176	ACAN	1	1	0	25	1.15501		Hendrickx et al
19	ABCA1	1	1	0	25	1.15455		Hendrickx et al
6444	SGCD	1	1	0	25	1.14693		Hendrickx et al
710	SERPING1	1	1	0	25	1.14375		Hendrickx et al
5507	PPP1R3C	1	1	0	25	1.14051		Hendrickx et al
55553	SOX6	1	1	0	25	1.13798		Hendrickx et al
1903	S1PR3	1	1	0	25	1.13332		Hendrickx et al
84168	ANTXR1	1	1	0	25	1.12989		Hendrickx et al
10914	PAPOLA	1	1	0	25	1.12195		Hendrickx et al
2059	EPS8	1	1	0	25	1.1092		Hendrickx et al
26851	SNORD3B-1	1	1	0	25	1.10667		Hendrickx et al
56245	C21orf62	1	1	0	25	1.10525		Hendrickx et al
51575	ESF1	1	1	0	25	1.10354		Hendrickx et al
6744	SSFA2	1	1	0	25	1.09853		Hendrickx et al
3324	HSP90AA2	1	1	0	25	1.0982		Hendrickx et al
5356	PLRG1	1	1	0	25	1.09726		Hendrickx et al
81539	SLC38A1	1	1	0	25	1.09555		Hendrickx et al
57496	MKL2	1	1	0	25	1.09522		Hendrickx et al
3709	ITPR2	1	1	0	25	1.09491		Hendrickx et al
2124	EVI2B	1	1	0	25	1.09413		Hendrickx et al
158295	MGC24103	1	1	0	25	1.08699		Hendrickx et al
23301	EHBP1	1	1	0	25	1.08487		Hendrickx et al
57088	PLSCR4	1	1	0	25	1.08307		Hendrickx et al
4154	MBNL1	1	1	0	25	1.08212		Hendrickx et al
8243	SMC1A	1	1	0	25	1.07827		Hendrickx et al
51574	LARP7	1	1	0	25	1.07624		Hendrickx et al
8460	TPST1	1	1	0	25	1.07067		Hendrickx et al
4129	MAOB	1	1	0	25	1.06829		Hendrickx et al
205	AK4	1	1	0	25	1.06269		Hendrickx et al
79961	DENND2D	1	1	0	25	1.05603		Hendrickx et al
3730	KAL1	1	1	0	25	1.05352		Hendrickx et al
2173	FABP7	1	1	0	25	1.05323		Hendrickx et al
6023	RMRP	1	1	0	25	1.05076		Hendrickx et al
10630	PDPN	1	1	0	25	1.05013		Hendrickx et al
7402	UTRN	1	1	0	25	1.03965		Hendrickx et al
5125	PCSK5	1	1	0	25	1.03935		Hendrickx et al
64092	SAMSN1	1	1	0	25	1.0372		Hendrickx et al
343477	HSP90B3P	1	1	0	25	1.02972		Hendrickx et al
8338	HIST2H2AC	1	1	0	25	1.02907		Hendrickx et al
84790	TUBA1C	1	1	0	25	1.02899		Hendrickx et al
5359	PLSCR1	1	1	0	25	1.02238		Hendrickx et al
2744	GLS	1	1	0	25	1.01901		Hendrickx et al
9659	PDE4DIP	1	1	0	25	1.01854		Hendrickx et al
116496	FAM129A	1	1	0	25	1.01749		Hendrickx et al
10735	STAG2	1	1	0	25	1.0167		Hendrickx et al
83640	FAM103A1	1	1	0	25	1.0119		Hendrickx et al
4291	MLF1	1	1	0	25	1.01096		Hendrickx et al
11244	ZHX1	1	1	0	25	1.00715		Hendrickx et al
2846	LPAR4	1	1	0	25	1.0064		Hendrickx et al
57713	SFMBT2	1	1	0	25	1.00567		Hendrickx et al
23118	TAB2	1	1	0	25	1.0036		Hendrickx et al
28935	IGKV1-27	1	1	0	17	1.59736		Melief et al. NAWM
28913	IGKV3-15	1	1	0	17	1.56495		Melief et al. NAWM
3303	HSPA1A	1	1	0	17	1.35941		Melief et al. NAWM
3310	HSPA6	1	1	0	17	1.18088		Melief et al. NAWM
9531	BAG3	1	1	0	17	1.13932		Melief et al. NAWM
9270	ITGB1BP1	1	1	0	17	1.07061		Melief et al. NAWM
1675	CFD	1	1	0	17	1.0422		Melief et al. NAWM
10007	GNPDA1	1	1	0	7	6.61		Licht-Meyer et al. NAWM
2512	FTL	1	1	0	7	5.02		Licht-Meyer et al. NAWM
259	AMBP	1	1	0	7	4.59		Licht-Meyer et al. NAWM
8878	SQSTM1	1	1	0	7	4.41		Licht-Meyer et al. NAWM
64718	UNKL	1	1	0	7	4		Licht-Meyer et al. NAWM
10574	CCT7	1	1	0	7	3.7		Licht-Meyer et al. NAWM
10961	ERP29	1	1	0	7	2.87		Licht-Meyer et al. NAWM
27302	BMP10	1	1	0	7	2.64		Licht-Meyer et al. NAWM
3417	IDH1	1	1	0	7	2.47		Licht-Meyer et al. NAWM
23636	NUP62	1	1	0	7	2.34		Licht-Meyer et al. NAWM
2771	GNAI2	1	1	0	7	2.27		Licht-Meyer et al. NAWM
29123	ANKRD11	1	1	0	7	2.21		Licht-Meyer et al. NAWM
873	CBR1	1	1	0	7	2.05		Licht-Meyer et al. NAWM
9978	RBX1	1	1	0	7	2.04		Licht-Meyer et al. NAWM
10587	TXNRD2	1	1	0	7	1.88		Licht-Meyer et al. NAWM
4097	MAFG	1	1	0	7	1.73		Licht-Meyer et al. NAWM
3801	KIFC3	1	1	0	7	1.69		Licht-Meyer et al. NAWM
7295	TXN	1	1	0	7	1.6		Licht-Meyer et al. NAWM
2495	FTH1	1	1	0	7	1.45		Licht-Meyer et al. NAWM
9097	USP14	1	1	0	7	1.38		Licht-Meyer et al. NAWM
3047	HBG1	1	1	0	7	1.26		Licht-Meyer et al. NAWM
2625	GATA3	1	1	0	7	1.25		Licht-Meyer et al. NAWM
5479	PPIB	1	1	0	7	1.25		Licht-Meyer et al. NAWM
221357	GSTA5	1	1	0	7	1.21		Licht-Meyer et al. NAWM
2820	GPD2	1	1	0	7	1.2		Licht-Meyer et al. NAWM
2877	GPX2	1	1	0	7	1.2		Licht-Meyer et al. NAWM
7030	TFE3	1	1	0	7	1.2		Licht-Meyer et al. NAWM
8452	CUL3	1	1	0	7	1.2		Licht-Meyer et al. NAWM
2938	GSTA1	1	1	0	7	1.18		Licht-Meyer et al. NAWM
1543	CYP1A1	1	1	0	7	1.17		Licht-Meyer et al. NAWM
22849	CPEB3	1	1	0	7	1.14		Licht-Meyer et al. NAWM
51495	PTPLAD1	1	1	0	7	1.12		Licht-Meyer et al. NAWM
1728	NQO1	1	1	0	7	1.11		Licht-Meyer et al. NAWM
316	AOX1	1	1	0	7	1.11		Licht-Meyer et al. NAWM
3301	DNAJA1	1	1	0	7	1.11		Licht-Meyer et al. NAWM
8365	HIST1H4H	1	1	0	7	1.1		Licht-Meyer et al. NAWM
571	BACH1	1	1	0	7	1.07		Licht-Meyer et al. NAWM
83592	tAKR	1	1	0	7	1.07		Licht-Meyer et al. NAWM
133522	PPARGC1B	1	1	0	7	1.05		Licht-Meyer et al. NAWM
7415	VCP	1	1	0	7	1.05		Licht-Meyer et al. NAWM
10553	HTATIP2	1	1	0	7	1.04		Licht-Meyer et al. NAWM
2235	FECH	1	1	0	7	1.02		Licht-Meyer et al. NAWM
2729	GCLC	1	1	0	7	1.02		Licht-Meyer et al. NAWM
2936	GSR	1	1	0	7	1.02		Licht-Meyer et al. NAWM
54436	SH3TC1	1	1	0	7	1.02		Licht-Meyer et al. NAWM
10891	PPARGC1A	1	1	0	7	1.01		Licht-Meyer et al. NAWM
2176	FANCC	1	1	0	5	2.4		Lindberg et al. NAWM
4094	MAF	1	1	0	5	1.81		Lindberg et al. NAWM
10095	ARPC1B	1	1	0	5	1.65		Lindberg et al. NAWM
1774	DNASE1L1	1	1	0	5	1.64		Lindberg et al. NAWM
834	CASP1	1	1	0	5	1.62		Lindberg et al. NAWM
8445	DYRK2	1	1	0	5	1.53		Lindberg et al. NAWM
2207	FCER1G	1	1	0	5	1.43		Lindberg et al. NAWM
3689	ITGB2	1	1	0	5	1.42		Lindberg et al. NAWM
1192	CLIC1	1	1	0	5	1.39		Lindberg et al. NAWM
3055	HCK	1	1	0	5	1.38		Lindberg et al. NAWM
3663	IRF5	1	1	0	5	1.33		Lindberg et al. NAWM
81544	PP1665	1	1	0	5	1.28		Lindberg et al. NAWM
6279	P8	1	1	0	5	1.25		Lindberg et al. NAWM
4689	NCF4	1	1	0	5	1.19		Lindberg et al. NAWM
1796	DOK1	1	1	0	5	1.16		Lindberg et al. NAWM
3071	HEM1	1	1	0	5	1.12		Lindberg et al. NAWM
3956	LGALS1	1	1	0	5	1.11		Lindberg et al. NAWM
9450	MD-1	1	1	0	5	1.06		Lindberg et al. NAWM
10516	FBLN5	1	1	0	5	1.05		Lindberg et al. NAWM
4149	MAX	1	1	0	5	1.04		Lindberg et al. NAWM
5023	P2RX1	1	1	0	5	1.01		Lindberg et al. NAWM
777	CACNA1E	1	1	0	5	1.01		Lindberg et al. NAWM
56255	DJ971N18.2	1	1	0	5	1		Lindberg et al. NAWM
MS: Multiple Sclerosis
WM: White Matter
NAWM: Normal appearing white matter
AL: active lesion
CAL: chronic active lesion
SD: standard deviation

## Sheet: S8
Table S8 - Gene ranking AL vs Control WM
Entrez	Gene_Symbols	Lists_in_agreement	Upregulated_lists	Downregulated_lists	Total_samples	Mean_fold_change	SD_fold_change	Articles
83700	JAM3	2	0	2	58	-1.32718	0.414111	Lindberg et al.; Elkjaer et al (AL)
6457	SH3GL3	2	0	2	58	-1.40965	0.5379	Lindberg et al.; Elkjaer et al (AL)
8632	DNEL2; DNAH17	2	0	2	58	-1.41719	0.230242	Lindberg et al.; Elkjaer et al (AL)
2065	ERBB3	2	0	2	58	-1.48819	0.172259	Lindberg et al.; Elkjaer et al (AL)
5168	ENPP2	2	0	2	58	-1.53282	0.165724	Lindberg et al.; Elkjaer et al (AL)
6695	SPOCK; SPOCK1	2	0	2	58	-1.56321	0.462155	Lindberg et al.; Elkjaer et al (AL)
8871	SYNJ2	2	0	2	58	-1.56985	0.0705004	Lindberg et al.; Elkjaer et al (AL)
51090	TM4SF11; PLLP	2	0	2	58	-1.59902	0.0551784	Lindberg et al.; Elkjaer et al (AL)
7058	THBS2	2	0	2	58	-1.62565	0.444564	Lindberg et al.; Elkjaer et al (AL)
443	ASPA	2	0	2	58	-1.66995	0.424341	Lindberg et al.; Elkjaer et al (AL)
5046	PACE4; PCSK6	2	0	2	58	-1.69497	0.388956	Lindberg et al.; Elkjaer et al (AL)
1717	DHCR7	2	0	2	58	-1.89036	0.353042	Lindberg et al.; Elkjaer et al (AL)
9745	ZNF536	2	0	2	58	-1.99125	0.592204	Lindberg et al.; Elkjaer et al (AL)
10231	ZAKI4; RCAN2	2	0	2	47	-6.12502	7.17711	Tajour et al. AL; Elkjaer et al (AL)
2289	FKBP5	2	0	2	24	-1.365	0.431335	Licht-Meyer et al. AL; Lindberg et al.
3514	IGKC	2	2	0	58	30.1402	29.8255	Lindberg et al.; Elkjaer et al (AL)
84525	SMAP31; HOPX	2	2	0	58	2.25587	1.00994	Lindberg et al.; Elkjaer et al (AL)
5241	PGR	2	2	0	58	1.78102	0.383276	Lindberg et al.; Elkjaer et al (AL)
5787	PTPRB	2	2	0	58	1.56758	0.215557	Lindberg et al.; Elkjaer et al (AL)
6352	RANTES; CCL5	2	2	0	57	4.27811	1.28961	Baranzini et al. 2000; Elkjaer et al (AL)
3561	IL2RG	2	2	0	57	3.30076	1.00302	Baranzini et al. 2000; Elkjaer et al (AL)
715	C1R	2	2	0	57	3.14424	2.18604	Baranzini et al. 2000; Elkjaer et al (AL)
1234	CCR5	2	2	0	57	2.63514	1.59079	Baranzini et al. 2000; Elkjaer et al (AL)
3600	IL-15; IL15	2	2	0	57	2.49597	0.684518	Baranzini et al. 2000; Elkjaer et al (AL)
5551	PFR-1; PRF1	2	2	0	57	2.35555	0.262403	Baranzini et al. 2000; Elkjaer et al (AL)
834	CASP1	2	2	0	57	2.21325	0.886357	Baranzini et al. 2000; Elkjaer et al (AL)
7132	TNFRSF1A	2	2	0	57	2.12051	1.00337	Baranzini et al. 2000; Elkjaer et al (AL)
1230	CCR1	2	2	0	57	2.03922	0.821342	Baranzini et al. 2000; Elkjaer et al (AL)
7040	TGFB1	2	2	0	57	1.98246	1.11375	Baranzini et al. 2000; Elkjaer et al (AL)
7133	TNFRSF1B	2	2	0	57	1.85204	0.789078	Baranzini et al. 2000; Elkjaer et al (AL)
2512	FTL	2	2	0	48	2.57773	1.26186	Licht-Meyer et al. AL; Elkjaer et al (AL)
3162	HMOX1	2	2	0	48	1.77314	0.56124	Licht-Meyer et al. AL; Elkjaer et al (AL)
54436	SH3TC1	2	2	0	48	1.46866	0.422369	Licht-Meyer et al. AL; Elkjaer et al (AL)
1728	NQO1	2	2	0	48	1.05086	0.0694997	Licht-Meyer et al. AL; Elkjaer et al (AL)
4500	MT1L	2	2	0	47	15.773	20.6857	Tajour et al. AL; Elkjaer et al (AL)
6554	SLC10A1	2	2	0	47	14.3523	18.8765	Tajour et al. AL; Elkjaer et al (AL)
2876	GPX1	2	2	0	47	10.6832	13.1759	Tajour et al. AL; Elkjaer et al (AL)
249	ALPL	2	2	0	47	6.94944	7.42542	Tajour et al. AL; Elkjaer et al (AL)
2294	FKHL5; FOXF1	2	2	0	47	6.40522	5.64947	Tajour et al. AL; Elkjaer et al (AL)
7431	VIM	2	2	0	45	2.96557	2.17	Chabbas et al (2AL+1CL); Elkjaer et al (AL)
2697	GJA1	2	2	0	45	2.51492	2.10021	Chabbas et al (2AL+1CL); Elkjaer et al (AL)
4609	MYC	2	2	0	45	2.02695	1.3761	Chabbas et al (2AL+1CL); Elkjaer et al (AL)
3570	IL-6R; IL6R	2	2	0	33	2.94	0.806102	Baranzini et al. 2000; Lindberg et al.
2051	EPHB6	2	2	0	23	33.895	42.4335	Tajour et al. AL; Lindberg et al.
203068	TBB5; TUBB	2	2	0	23	9.12	10.1541	Tajour et al. AL; Lindberg et al.
6647	SOD1	2	2	0	13	15.435	2.0294	Tajour et al. AL; Licht-Meyer et al. AL
2771	GNAI2	2	2	0	13	5.875	3.71231	Tajour et al. AL; Licht-Meyer et al. AL
1410	CRYAB	2	2	0	10	14.4	6.92965	Tajour et al. AL; Chabbas et al (2AL+1CL)
1471	CSTC; CST3	2	2	0	10	13.1	14.9907	Tajour et al. AL; Chabbas et al (2AL+1CL)
610	HCN2	1	1	1	58	0.170298	1.93705	Lindberg et al.; Elkjaer et al (AL)
3578	IL-9; IL9	1	1	1	57	-0.55317	3.46931	Baranzini et al. 2000; Elkjaer et al (AL)
5468	PPARG	1	1	1	48	0.183706	1.73058	Licht-Meyer et al. AL; Elkjaer et al (AL)
6649	SOD3	1	1	1	48	0.0130038	1.44675	Licht-Meyer et al. AL; Elkjaer et al (AL)
873	CBR1	1	1	1	48	-0.0620479	1.81309	Licht-Meyer et al. AL; Elkjaer et al (AL)
316	AOX1	1	1	1	48	-0.137791	1.83535	Licht-Meyer et al. AL; Elkjaer et al (AL)
2113	ETS1	1	1	1	48	-0.282459	1.86328	Licht-Meyer et al. AL; Elkjaer et al (AL)
7018	TF	1	1	1	47	15.6351	24.1334	Tajour et al. AL; Elkjaer et al (AL)
6035	RNASE1	1	1	1	47	9.63653	15.6461	Tajour et al. AL; Elkjaer et al (AL)
4118	MAL	1	1	1	47	9.58416	15.8616	Tajour et al. AL; Elkjaer et al (AL)
5129	PCTK3; CDK18	1	1	1	47	9.49166	15.2853	Tajour et al. AL; Elkjaer et al (AL)
133	ADM	1	1	1	47	2.82248	6.47358	Tajour et al. AL; Elkjaer et al (AL)
10413	YAP1	1	1	1	47	-0.31935	1.95253	Tajour et al. AL; Elkjaer et al (AL)
1281	COL3A1	1	1	1	47	-17.1114	26.854	Tajour et al. AL; Elkjaer et al (AL)
4647	MYO7A	1	1	1	47	-124.363	177.678	Tajour et al. AL; Elkjaer et al (AL)
5730	PTGDS	1	1	1	45	3.04107	6.30588	Chabbas et al (2AL+1CL); Elkjaer et al (AL)
333	APLP1	1	1	1	45	1.15446	3.3171	Chabbas et al (2AL+1CL); Elkjaer et al (AL)
5860	QDPR	1	1	1	45	0.657909	2.60511	Chabbas et al (2AL+1CL); Elkjaer et al (AL)
51533	PHF7	1	0	1	41	-1.00087		Elkjaer et al (AL)
729234	FAHD2CP	1	0	1	41	-1.00107		Elkjaer et al (AL)
1183	CLCN4	1	0	1	41	-1.00138		Elkjaer et al (AL)
105376901	LOC105376901	1	0	1	41	-1.00158		Elkjaer et al (AL)
5214	PFKP	1	0	1	41	-1.00202		Elkjaer et al (AL)
55150	C19orf73	1	0	1	41	-1.00252		Elkjaer et al (AL)
650	BMP2	1	0	1	41	-1.00409		Elkjaer et al (AL)
101927366	LOC101927366	1	0	1	41	-1.00523		Elkjaer et al (AL)
1382	CRABP2	1	0	1	41	-1.00553		Elkjaer et al (AL)
105375634	LOC105375634	1	0	1	41	-1.00646		Elkjaer et al (AL)
55314	TMEM144	1	0	1	41	-1.00764		Elkjaer et al (AL)
285498	RNF212	1	0	1	41	-1.00773		Elkjaer et al (AL)
2048	EPHB2	1	0	1	41	-1.00775		Elkjaer et al (AL)
677802	SNORA14B	1	0	1	41	-1.00777		Elkjaer et al (AL)
101928847	LOC101928847	1	0	1	41	-1.00813		Elkjaer et al (AL)
84628	NTNG2	1	0	1	41	-1.00833		Elkjaer et al (AL)
101928449	LINC02426	1	0	1	41	-1.00877		Elkjaer et al (AL)
105376095	LOC105376095	1	0	1	41	-1.00921		Elkjaer et al (AL)
100505696	SH3BP5-AS1	1	0	1	41	-1.01065		Elkjaer et al (AL)
3628	INPP1	1	0	1	41	-1.0108		Elkjaer et al (AL)
107987266	LOC107987266	1	0	1	41	-1.01105		Elkjaer et al (AL)
51433	ANAPC5	1	0	1	41	-1.01171		Elkjaer et al (AL)
338963	LOC338963	1	0	1	41	-1.01177		Elkjaer et al (AL)
105377800	LOC105377800	1	0	1	41	-1.01178		Elkjaer et al (AL)
64849	SLC13A3	1	0	1	41	-1.01196		Elkjaer et al (AL)
643008	SMIM5	1	0	1	41	-1.01204		Elkjaer et al (AL)
105377559	LOC105377559	1	0	1	41	-1.01206		Elkjaer et al (AL)
55124	PIWIL2	1	0	1	41	-1.01227		Elkjaer et al (AL)
9635	CLCA2	1	0	1	41	-1.01234		Elkjaer et al (AL)
57580	PREX1	1	0	1	41	-1.01346		Elkjaer et al (AL)
353500	BMP8A	1	0	1	41	-1.01376		Elkjaer et al (AL)
9118	INA	1	0	1	41	-1.01399		Elkjaer et al (AL)
107984748	LOC107984748	1	0	1	41	-1.01499		Elkjaer et al (AL)
117532	TMC2	1	0	1	41	-1.01555		Elkjaer et al (AL)
100996425	ARLNC1	1	0	1	41	-1.01575		Elkjaer et al (AL)
100422914	MIR4253	1	0	1	41	-1.01607		Elkjaer et al (AL)
115704	EVI5L	1	0	1	41	-1.01672		Elkjaer et al (AL)
9463	PICK1	1	0	1	41	-1.01672		Elkjaer et al (AL)
100507194	LINC02525	1	0	1	41	-1.01686		Elkjaer et al (AL)
26470	SEZ6L2	1	0	1	41	-1.01744		Elkjaer et al (AL)
5274	SERPINI1	1	0	1	41	-1.01817		Elkjaer et al (AL)
10570	DPYSL4	1	0	1	41	-1.0186		Elkjaer et al (AL)
23671	TMEFF2	1	0	1	41	-1.01876		Elkjaer et al (AL)
105377431	LOC105377431	1	0	1	41	-1.01919		Elkjaer et al (AL)
23254	KAZN	1	0	1	41	-1.02011		Elkjaer et al (AL)
51151	SLC45A2	1	0	1	41	-1.02036		Elkjaer et al (AL)
80005	DOCK5	1	0	1	41	-1.0205		Elkjaer et al (AL)
729085	GASK1A	1	0	1	41	-1.02071		Elkjaer et al (AL)
105372217	LOC105372217	1	0	1	41	-1.02098		Elkjaer et al (AL)
103021296	SLC26A9-AS1	1	0	1	41	-1.02131		Elkjaer et al (AL)
90527	DUOXA1	1	0	1	41	-1.02281		Elkjaer et al (AL)
105375956	LOC105375956	1	0	1	41	-1.02478		Elkjaer et al (AL)
3996	LLGL1	1	0	1	41	-1.02491		Elkjaer et al (AL)
57636	ARHGAP23	1	0	1	41	-1.02517		Elkjaer et al (AL)
54463	RETREG1	1	0	1	41	-1.02528		Elkjaer et al (AL)
338382	RAB7B	1	0	1	41	-1.02536		Elkjaer et al (AL)
26045	LRRTM2	1	0	1	41	-1.02646		Elkjaer et al (AL)
102524628	RASGRF2-AS1	1	0	1	41	-1.02668		Elkjaer et al (AL)
101928931	SEMA3B-AS1	1	0	1	41	-1.0268		Elkjaer et al (AL)
100130370	LINC03048	1	0	1	41	-1.02707		Elkjaer et al (AL)
107984292	LOC107984292	1	0	1	41	-1.02767		Elkjaer et al (AL)
101928307	ADGRB3-DT	1	0	1	41	-1.02781		Elkjaer et al (AL)
102723406	LOC102723406	1	0	1	41	-1.02792		Elkjaer et al (AL)
255512	TOLLIP-DT	1	0	1	41	-1.0291		Elkjaer et al (AL)
100131234	MIR181A1HG	1	0	1	41	-1.02936		Elkjaer et al (AL)
199731	CADM4	1	0	1	41	-1.02958		Elkjaer et al (AL)
64834	ELOVL1	1	0	1	41	-1.03005		Elkjaer et al (AL)
2342	FNTB	1	0	1	41	-1.03005		Elkjaer et al (AL)
100885778	NALCN-AS1	1	0	1	41	-1.03012		Elkjaer et al (AL)
105371027	PCSK6-AS1	1	0	1	41	-1.03101		Elkjaer et al (AL)
105371075	LOC105371075	1	0	1	41	-1.03159		Elkjaer et al (AL)
441308	OR4F21	1	0	1	41	-1.03304		Elkjaer et al (AL)
105379448	LOC105379448	1	0	1	41	-1.0332		Elkjaer et al (AL)
158381	ATP8B5P	1	0	1	41	-1.03332		Elkjaer et al (AL)
112268318	LOC112268318	1	0	1	41	-1.03351		Elkjaer et al (AL)
10418	SPON1	1	0	1	41	-1.03467		Elkjaer et al (AL)
1718	DHCR24	1	0	1	41	-1.0352		Elkjaer et al (AL)
26047	CNTNAP2	1	0	1	41	-1.03524		Elkjaer et al (AL)
57406	ABHD6	1	0	1	41	-1.03552		Elkjaer et al (AL)
347689	SOX2-OT	1	0	1	41	-1.03623		Elkjaer et al (AL)
107987102	LOC107987102	1	0	1	41	-1.03661		Elkjaer et al (AL)
105377303	PRDM8-AS1	1	0	1	41	-1.0373		Elkjaer et al (AL)
159195	USP54	1	0	1	41	-1.03842		Elkjaer et al (AL)
101928521	PDE6B-AS1	1	0	1	41	-1.03846		Elkjaer et al (AL)
101929341	LOC101929341	1	0	1	41	-1.03869		Elkjaer et al (AL)
105376218	LOC105376218	1	0	1	41	-1.0387		Elkjaer et al (AL)
9771	RAPGEF5	1	0	1	41	-1.039		Elkjaer et al (AL)
112268230	LOC112268230	1	0	1	41	-1.04006		Elkjaer et al (AL)
9472	AKAP6	1	0	1	41	-1.04039		Elkjaer et al (AL)
102465693	MIR7158	1	0	1	41	-1.04103		Elkjaer et al (AL)
400073	C12orf76	1	0	1	41	-1.0415		Elkjaer et al (AL)
123041	SLC24A4	1	0	1	41	-1.04182		Elkjaer et al (AL)
105373822	LOC105373822	1	0	1	41	-1.04202		Elkjaer et al (AL)
83992	CTTNBP2	1	0	1	41	-1.04278		Elkjaer et al (AL)
646576	HHIP-AS1	1	0	1	41	-1.04313		Elkjaer et al (AL)
89883	OR6W1P	1	0	1	41	-1.04382		Elkjaer et al (AL)
151760	LOC151760	1	0	1	41	-1.04574		Elkjaer et al (AL)
374291	NDUFS7	1	0	1	41	-1.04623		Elkjaer et al (AL)
6484	ST3GAL4	1	0	1	41	-1.04651		Elkjaer et al (AL)
51660	MPC1	1	0	1	41	-1.04726		Elkjaer et al (AL)
105379192	LOC105379192	1	0	1	41	-1.04926		Elkjaer et al (AL)
100505683	LINC01431	1	0	1	41	-1.04927		Elkjaer et al (AL)
6557	SLC12A1	1	0	1	41	-1.04944		Elkjaer et al (AL)
101927397	LOC101927397	1	0	1	41	-1.04972		Elkjaer et al (AL)
105379057	EDIL3-DT	1	0	1	41	-1.05002		Elkjaer et al (AL)
105370397	LOC105370397	1	0	1	41	-1.05022		Elkjaer et al (AL)
285231	FBXW12	1	0	1	41	-1.05035		Elkjaer et al (AL)
101928304	LINC03002	1	0	1	41	-1.05064		Elkjaer et al (AL)
100049076	GUSBP17	1	0	1	41	-1.05111		Elkjaer et al (AL)
100287029	DDX11L10	1	0	1	41	-1.05127		Elkjaer et al (AL)
6558	SLC12A2	1	0	1	41	-1.05127		Elkjaer et al (AL)
346171	ZFP57	1	0	1	41	-1.05175		Elkjaer et al (AL)
27098	CLUL1	1	0	1	41	-1.05194		Elkjaer et al (AL)
100132686	LOC100132686	1	0	1	41	-1.05206		Elkjaer et al (AL)
4616	GADD45B	1	0	1	41	-1.05368		Elkjaer et al (AL)
100507058	LINC00845	1	0	1	41	-1.05379		Elkjaer et al (AL)
85414	SLC45A3	1	0	1	41	-1.05415		Elkjaer et al (AL)
399694	SHC4	1	0	1	41	-1.05553		Elkjaer et al (AL)
9498	SLC4A8	1	0	1	41	-1.05578		Elkjaer et al (AL)
57556	SEMA6A	1	0	1	41	-1.05584		Elkjaer et al (AL)
105377432	LOC105377432	1	0	1	41	-1.05609		Elkjaer et al (AL)
6514	SLC2A2	1	0	1	41	-1.05619		Elkjaer et al (AL)
54820	NDE1	1	0	1	41	-1.05691		Elkjaer et al (AL)
107985349	LOC107985349	1	0	1	41	-1.05698		Elkjaer et al (AL)
5523	PPP2R3A	1	0	1	41	-1.05715		Elkjaer et al (AL)
51285	RASL12	1	0	1	41	-1.0578		Elkjaer et al (AL)
102723382	LOC102723382	1	0	1	41	-1.0585		Elkjaer et al (AL)
692227	SNORD104	1	0	1	41	-1.05863		Elkjaer et al (AL)
57520	HECW2	1	0	1	41	-1.05962		Elkjaer et al (AL)
105378548	LOC105378548	1	0	1	41	-1.06016		Elkjaer et al (AL)
105374875	LOC105374875	1	0	1	41	-1.06144		Elkjaer et al (AL)
23148	NACAD	1	0	1	41	-1.06237		Elkjaer et al (AL)
2741	GLRA1	1	0	1	41	-1.06271		Elkjaer et al (AL)
105377202	LOC105377202	1	0	1	41	-1.06292		Elkjaer et al (AL)
163782	KANK4	1	0	1	41	-1.06374		Elkjaer et al (AL)
105377496	LOC105377496	1	0	1	41	-1.06414		Elkjaer et al (AL)
101927359	PCDH10-DT	1	0	1	41	-1.06496		Elkjaer et al (AL)
79628	SH3TC2	1	0	1	41	-1.06528		Elkjaer et al (AL)
216	ALDH1A1	1	0	1	41	-1.06573		Elkjaer et al (AL)
105373071	LOC105373071	1	0	1	41	-1.06608		Elkjaer et al (AL)
101927233	SEMA6A-AS1	1	0	1	41	-1.06709		Elkjaer et al (AL)
105374882	LOC105374882	1	0	1	41	-1.06734		Elkjaer et al (AL)
220108	FAM124A	1	0	1	41	-1.06851		Elkjaer et al (AL)
7130	TNFAIP6	1	0	1	41	-1.06952		Elkjaer et al (AL)
121952	METTL21EP	1	0	1	41	-1.07		Elkjaer et al (AL)
223075	ITPRID1	1	0	1	41	-1.07016		Elkjaer et al (AL)
4804	NGFR	1	0	1	41	-1.07074		Elkjaer et al (AL)
105373354	TMEM18-DT	1	0	1	41	-1.07103		Elkjaer et al (AL)
105377158	LOC105377158	1	0	1	41	-1.07168		Elkjaer et al (AL)
57143	ADCK1	1	0	1	41	-1.07179		Elkjaer et al (AL)
283248	RCOR2	1	0	1	41	-1.07236		Elkjaer et al (AL)
107985933	LOC107985933	1	0	1	41	-1.07383		Elkjaer et al (AL)
1153	CIRBP	1	0	1	41	-1.07449		Elkjaer et al (AL)
107986712	LOC107986712	1	0	1	41	-1.07453		Elkjaer et al (AL)
84504	NKX6-2	1	0	1	41	-1.07488		Elkjaer et al (AL)
118663	BTBD16	1	0	1	41	-1.07546		Elkjaer et al (AL)
9638	FEZ1	1	0	1	41	-1.07732		Elkjaer et al (AL)
105378575	LOC105378575	1	0	1	41	-1.07746		Elkjaer et al (AL)
105372832	LOC105372832	1	0	1	41	-1.07757		Elkjaer et al (AL)
9369	NRXN3	1	0	1	41	-1.07768		Elkjaer et al (AL)
4047	LSS	1	0	1	41	-1.07791		Elkjaer et al (AL)
107985044	LOC107985044	1	0	1	41	-1.07825		Elkjaer et al (AL)
105378585	ANKRD65-AS1	1	0	1	41	-1.07844		Elkjaer et al (AL)
105377503	LOC105377503	1	0	1	41	-1.07918		Elkjaer et al (AL)
50652	PCA3	1	0	1	41	-1.07973		Elkjaer et al (AL)
102724312	LINC01770	1	0	1	41	-1.07992		Elkjaer et al (AL)
440533	PSG8	1	0	1	41	-1.08007		Elkjaer et al (AL)
26873	OPLAH	1	0	1	41	-1.08022		Elkjaer et al (AL)
6242	RTKN	1	0	1	41	-1.0812		Elkjaer et al (AL)
1080	CFTR	1	0	1	41	-1.08208		Elkjaer et al (AL)
105370456	LOC105370456	1	0	1	41	-1.08212		Elkjaer et al (AL)
105375544	LOC105375544	1	0	1	41	-1.08215		Elkjaer et al (AL)
107984576	LOC107984576	1	0	1	41	-1.08287		Elkjaer et al (AL)
118672	PSTK	1	0	1	41	-1.08331		Elkjaer et al (AL)
56650	CLDND1	1	0	1	41	-1.08362		Elkjaer et al (AL)
100628307	DIO2-AS1	1	0	1	41	-1.08459		Elkjaer et al (AL)
3418	IDH2	1	0	1	41	-1.08468		Elkjaer et al (AL)
114118903	ARHGAP11A-SCG5	1	0	1	41	-1.0851		Elkjaer et al (AL)
112268413	LOC112268413	1	0	1	41	-1.08591		Elkjaer et al (AL)
286262	TPRN	1	0	1	41	-1.08672		Elkjaer et al (AL)
323	APBB2	1	0	1	41	-1.08756		Elkjaer et al (AL)
105377161	LOC105377161	1	0	1	41	-1.08804		Elkjaer et al (AL)
163747	LEXM	1	0	1	41	-1.08848		Elkjaer et al (AL)
101926967	ATXN7L3-AS1	1	0	1	41	-1.08852		Elkjaer et al (AL)
101928177	LOC101928177	1	0	1	41	-1.08877		Elkjaer et al (AL)
112268051	LOC112268051	1	0	1	41	-1.08915		Elkjaer et al (AL)
105375674	LINC03044	1	0	1	41	-1.08996		Elkjaer et al (AL)
105377342	TSPAN5-DT	1	0	1	41	-1.09044		Elkjaer et al (AL)
392636	AGMO	1	0	1	41	-1.09093		Elkjaer et al (AL)
107985250	LOC107985250	1	0	1	41	-1.09115		Elkjaer et al (AL)
664701	ZNF826P	1	0	1	41	-1.09119		Elkjaer et al (AL)
107984655	LOC107984655	1	0	1	41	-1.09245		Elkjaer et al (AL)
2263	FGFR2	1	0	1	41	-1.09326		Elkjaer et al (AL)
345051	REELD1	1	0	1	41	-1.0935		Elkjaer et al (AL)
6091	ROBO1	1	0	1	41	-1.09419		Elkjaer et al (AL)
4222	MEOX1	1	0	1	41	-1.09433		Elkjaer et al (AL)
101929307	LOC101929307	1	0	1	41	-1.09436		Elkjaer et al (AL)
102724832	ANKRD17-DT	1	0	1	41	-1.09571		Elkjaer et al (AL)
102723854	LINC01819	1	0	1	41	-1.09652		Elkjaer et al (AL)
107985406	LOC107985406	1	0	1	41	-1.09734		Elkjaer et al (AL)
101929609	LOC101929609	1	0	1	41	-1.09788		Elkjaer et al (AL)
112817	HOGA1	1	0	1	41	-1.09808		Elkjaer et al (AL)
63895	PIEZO2	1	0	1	41	-1.09912		Elkjaer et al (AL)
105369528	LINC02744	1	0	1	41	-1.09998		Elkjaer et al (AL)
23604	DAPK2	1	0	1	41	-1.10019		Elkjaer et al (AL)
100422875	MIR3192	1	0	1	41	-1.10107		Elkjaer et al (AL)
80975	TMPRSS5	1	0	1	41	-1.10255		Elkjaer et al (AL)
100133050	GUSBP19	1	0	1	41	-1.10277		Elkjaer et al (AL)
100874433	IQCJ-SCHIP1-AS1	1	0	1	41	-1.10375		Elkjaer et al (AL)
57460	PPM1H	1	0	1	41	-1.10473		Elkjaer et al (AL)
22875	ENPP4	1	0	1	41	-1.10559		Elkjaer et al (AL)
150622	SILC1	1	0	1	41	-1.10569		Elkjaer et al (AL)
105369699	LOC105369699	1	0	1	41	-1.10588		Elkjaer et al (AL)
114900	C1QTNF4	1	0	1	41	-1.10603		Elkjaer et al (AL)
3959	LGALS3BP	1	0	1	41	-1.10659		Elkjaer et al (AL)
101926887	LOC101926887	1	0	1	41	-1.10689		Elkjaer et al (AL)
105369768	LOC105369768	1	0	1	41	-1.10707		Elkjaer et al (AL)
23187	PHLDB1	1	0	1	41	-1.10781		Elkjaer et al (AL)
64064	OXCT2	1	0	1	41	-1.10881		Elkjaer et al (AL)
10803	CCR9	1	0	1	41	-1.11017		Elkjaer et al (AL)
105376171	LOC105376171	1	0	1	41	-1.1107		Elkjaer et al (AL)
112267914	LOC112267914	1	0	1	41	-1.11088		Elkjaer et al (AL)
341880	SLC35F4	1	0	1	41	-1.11107		Elkjaer et al (AL)
105374816	LOC105374816	1	0	1	41	-1.11211		Elkjaer et al (AL)
91894	C11orf52	1	0	1	41	-1.11266		Elkjaer et al (AL)
23149	FCHO1	1	0	1	41	-1.11302		Elkjaer et al (AL)
5304	PIP	1	0	1	41	-1.11316		Elkjaer et al (AL)
101928583	SLC7A14-AS1	1	0	1	41	-1.11513		Elkjaer et al (AL)
283177	B3GAT1-DT	1	0	1	41	-1.1176		Elkjaer et al (AL)
284293	HMSD	1	0	1	41	-1.11844		Elkjaer et al (AL)
54886	PLPPR1	1	0	1	41	-1.11913		Elkjaer et al (AL)
101928922	LINC00463	1	0	1	41	-1.11936		Elkjaer et al (AL)
79905	TMC7	1	0	1	41	-1.1195		Elkjaer et al (AL)
105370540	LINC02290	1	0	1	41	-1.11993		Elkjaer et al (AL)
9514	GAL3ST1	1	0	1	41	-1.12038		Elkjaer et al (AL)
143903	LAYN	1	0	1	41	-1.12105		Elkjaer et al (AL)
9479	MAPK8IP1	1	0	1	41	-1.12127		Elkjaer et al (AL)
6446	SGK1	1	0	1	41	-1.12182		Elkjaer et al (AL)
401535	LINC02872	1	0	1	41	-1.12209		Elkjaer et al (AL)
340371	NRBP2	1	0	1	41	-1.12303		Elkjaer et al (AL)
55879	GABRQ	1	0	1	41	-1.12311		Elkjaer et al (AL)
105375484	LOC105375484	1	0	1	41	-1.12313		Elkjaer et al (AL)
100129055	CCNYL4	1	0	1	41	-1.12344		Elkjaer et al (AL)
101930048	LOC101930048	1	0	1	41	-1.12367		Elkjaer et al (AL)
8549	LGR5	1	0	1	41	-1.12506		Elkjaer et al (AL)
3299	HSF4	1	0	1	41	-1.12568		Elkjaer et al (AL)
100033411	DUXB	1	0	1	41	-1.12581		Elkjaer et al (AL)
5337	PLD1	1	0	1	41	-1.12633		Elkjaer et al (AL)
101927088	LOC101927088	1	0	1	41	-1.12664		Elkjaer et al (AL)
23741	EID1	1	0	1	41	-1.12671		Elkjaer et al (AL)
105373984	LINC01918	1	0	1	41	-1.12741		Elkjaer et al (AL)
5672	PSG4	1	0	1	41	-1.12844		Elkjaer et al (AL)
105373027	LOC105373027	1	0	1	41	-1.12863		Elkjaer et al (AL)
4162	MCAM	1	0	1	41	-1.12866		Elkjaer et al (AL)
105372442	LOC105372442	1	0	1	41	-1.1287		Elkjaer et al (AL)
7681	MKRN3	1	0	1	41	-1.12883		Elkjaer et al (AL)
100302243	MIR1972-1	1	0	1	41	-1.12927		Elkjaer et al (AL)
11240	PADI2	1	0	1	41	-1.12943		Elkjaer et al (AL)
1852	DUSP9	1	0	1	41	-1.13038		Elkjaer et al (AL)
105373418	LOC105373418	1	0	1	41	-1.13114		Elkjaer et al (AL)
101928397	FAM131B-AS1	1	0	1	41	-1.1315		Elkjaer et al (AL)
100127983	C8orf88	1	0	1	41	-1.13174		Elkjaer et al (AL)
101928231	CT69	1	0	1	41	-1.13218		Elkjaer et al (AL)
253582	TMEM244	1	0	1	41	-1.13252		Elkjaer et al (AL)
57609	DIP2B	1	0	1	41	-1.13292		Elkjaer et al (AL)
100500808	MIR3917	1	0	1	41	-1.13371		Elkjaer et al (AL)
105376177	LOC105376177	1	0	1	41	-1.13431		Elkjaer et al (AL)
390598	SKOR1	1	0	1	41	-1.13449		Elkjaer et al (AL)
353149	TBC1D26	1	0	1	41	-1.13652		Elkjaer et al (AL)
441394	SUGT1P1	1	0	1	41	-1.13671		Elkjaer et al (AL)
5414	SEPTIN4	1	0	1	41	-1.1368		Elkjaer et al (AL)
102724960	LOC102724960	1	0	1	41	-1.13706		Elkjaer et al (AL)
100506733	FAM170B-AS1	1	0	1	41	-1.13722		Elkjaer et al (AL)
158471	PRUNE2	1	0	1	41	-1.13749		Elkjaer et al (AL)
401491	VLDLR-AS1	1	0	1	41	-1.13818		Elkjaer et al (AL)
105378997	LOC105378997	1	0	1	41	-1.13836		Elkjaer et al (AL)
274	BIN1	1	0	1	41	-1.1388		Elkjaer et al (AL)
118442	GPR62	1	0	1	41	-1.14111		Elkjaer et al (AL)
254268	AKNAD1	1	0	1	41	-1.14281		Elkjaer et al (AL)
105376982	LOC105376982	1	0	1	41	-1.14415		Elkjaer et al (AL)
10420	TESK2	1	0	1	41	-1.14433		Elkjaer et al (AL)
105378816	LOC105378816	1	0	1	41	-1.14486		Elkjaer et al (AL)
6900	CNTN2	1	0	1	41	-1.14581		Elkjaer et al (AL)
3231	HOXD1	1	0	1	41	-1.14597		Elkjaer et al (AL)
4501	MT1X	1	0	1	41	-1.1464		Elkjaer et al (AL)
105374647	LOC105374647	1	0	1	41	-1.14802		Elkjaer et al (AL)
144811	LACC1	1	0	1	41	-1.14814		Elkjaer et al (AL)
100288778	WASH8P	1	0	1	41	-1.14842		Elkjaer et al (AL)
10165	SLC25A13	1	0	1	41	-1.14892		Elkjaer et al (AL)
118611	C10orf90	1	0	1	41	-1.14899		Elkjaer et al (AL)
220965	FAM13C	1	0	1	41	-1.14921		Elkjaer et al (AL)
54938	SARS2	1	0	1	41	-1.14938		Elkjaer et al (AL)
9670	IPO13	1	0	1	41	-1.14972		Elkjaer et al (AL)
134	ADORA1	1	0	1	41	-1.14983		Elkjaer et al (AL)
4843	NOS2	1	0	1	41	-1.1501		Elkjaer et al (AL)
105371970	LOC105371970	1	0	1	41	-1.15057		Elkjaer et al (AL)
100128675	HPN-AS1	1	0	1	41	-1.15071		Elkjaer et al (AL)
100874361	PPP2R2B-IT1	1	0	1	41	-1.15093		Elkjaer et al (AL)
7108	TM7SF2	1	0	1	41	-1.15195		Elkjaer et al (AL)
7476	WNT7A	1	0	1	41	-1.15205		Elkjaer et al (AL)
152877	FAM53A	1	0	1	41	-1.15229		Elkjaer et al (AL)
102723332	LINC00412	1	0	1	41	-1.15302		Elkjaer et al (AL)
105370010	LOC105370010	1	0	1	41	-1.15305		Elkjaer et al (AL)
7436	VLDLR	1	0	1	41	-1.15412		Elkjaer et al (AL)
101928000	ZNF232-AS1	1	0	1	41	-1.15416		Elkjaer et al (AL)
102724604	LOC102724604	1	0	1	41	-1.15604		Elkjaer et al (AL)
767557	SYS1-DBNDD2	1	0	1	41	-1.15795		Elkjaer et al (AL)
105377157	LOC105377157	1	0	1	41	-1.15817		Elkjaer et al (AL)
101928738	LINC01978	1	0	1	41	-1.15962		Elkjaer et al (AL)
105378567	JAKMIP3-AS1	1	0	1	41	-1.15976		Elkjaer et al (AL)
7857	SCG2	1	0	1	41	-1.16064		Elkjaer et al (AL)
102724289	LOC102724289	1	0	1	41	-1.16148		Elkjaer et al (AL)
107986707	LOC107986707	1	0	1	41	-1.16402		Elkjaer et al (AL)
105375392	LINC02932	1	0	1	41	-1.16486		Elkjaer et al (AL)
115111	SLC26A7	1	0	1	41	-1.1649		Elkjaer et al (AL)
115749	C12orf56	1	0	1	41	-1.16517		Elkjaer et al (AL)
107987080	LOC107987080	1	0	1	41	-1.16533		Elkjaer et al (AL)
100419868	ZNF33BP1	1	0	1	41	-1.16617		Elkjaer et al (AL)
2894	GRID1	1	0	1	41	-1.16665		Elkjaer et al (AL)
143666	LOC143666	1	0	1	41	-1.16693		Elkjaer et al (AL)
3099	HK2	1	0	1	41	-1.16759		Elkjaer et al (AL)
29970	SCHIP1	1	0	1	41	-1.16905		Elkjaer et al (AL)
105376097	LOC105376097	1	0	1	41	-1.16989		Elkjaer et al (AL)
3656	IRAK2	1	0	1	41	-1.17053		Elkjaer et al (AL)
54514	DDX4	1	0	1	41	-1.17179		Elkjaer et al (AL)
100132103	FAM66E	1	0	1	41	-1.17353		Elkjaer et al (AL)
5137	PDE1C	1	0	1	41	-1.17413		Elkjaer et al (AL)
346517	OR6V1	1	0	1	41	-1.17504		Elkjaer et al (AL)
2696	GIPR	1	0	1	41	-1.17621		Elkjaer et al (AL)
256472	TMEM151A	1	0	1	41	-1.17649		Elkjaer et al (AL)
100509894	CPB2-AS1	1	0	1	41	-1.1766		Elkjaer et al (AL)
84557	MAP1LC3A	1	0	1	41	-1.17698		Elkjaer et al (AL)
1548	CYP2A6	1	0	1	41	-1.17966		Elkjaer et al (AL)
64399	HHIP	1	0	1	41	-1.18118		Elkjaer et al (AL)
1129	CHRM2	1	0	1	41	-1.18191		Elkjaer et al (AL)
100505385	IQCJ-SCHIP1	1	0	1	41	-1.18215		Elkjaer et al (AL)
54899	PXK	1	0	1	41	-1.18244		Elkjaer et al (AL)
112268038	LOC112268038	1	0	1	41	-1.18278		Elkjaer et al (AL)
154449	LOC154449	1	0	1	41	-1.18367		Elkjaer et al (AL)
5588	PRKCQ	1	0	1	41	-1.18385		Elkjaer et al (AL)
7562	ZNF708	1	0	1	41	-1.18442		Elkjaer et al (AL)
121601	ANO4	1	0	1	41	-1.18491		Elkjaer et al (AL)
55117	SLC6A15	1	0	1	41	-1.18501		Elkjaer et al (AL)
100130298	LOC100130298	1	0	1	41	-1.1855		Elkjaer et al (AL)
2346	FOLH1	1	0	1	41	-1.18604		Elkjaer et al (AL)
105374435	LOC105374435	1	0	1	41	-1.18761		Elkjaer et al (AL)
1302	COL11A2	1	0	1	41	-1.18792		Elkjaer et al (AL)
414300	LOC414300	1	0	1	41	-1.18899		Elkjaer et al (AL)
284581	LOC284581	1	0	1	41	-1.18911		Elkjaer et al (AL)
107986863	LOC107986863	1	0	1	41	-1.18937		Elkjaer et al (AL)
5653	KLK6	1	0	1	41	-1.18953		Elkjaer et al (AL)
4815	NINJ2	1	0	1	41	-1.18997		Elkjaer et al (AL)
64816	CYP3A43	1	0	1	41	-1.19193		Elkjaer et al (AL)
102723996	LOC102723996	1	0	1	41	-1.19335		Elkjaer et al (AL)
283547	LINC00639	1	0	1	41	-1.19351		Elkjaer et al (AL)
102724420	LOC102724420	1	0	1	41	-1.19383		Elkjaer et al (AL)
107987178	LOC107987178	1	0	1	41	-1.19409		Elkjaer et al (AL)
150356	CHADL	1	0	1	41	-1.19433		Elkjaer et al (AL)
23452	ANGPTL2	1	0	1	41	-1.19444		Elkjaer et al (AL)
6663	SOX10	1	0	1	41	-1.19469		Elkjaer et al (AL)
26030	PLEKHG3	1	0	1	41	-1.19513		Elkjaer et al (AL)
101929457	LOC101929457	1	0	1	41	-1.19635		Elkjaer et al (AL)
340277	FAM221A	1	0	1	41	-1.19688		Elkjaer et al (AL)
80339	PNPLA3	1	0	1	41	-1.19736		Elkjaer et al (AL)
1556	CYP2B7P	1	0	1	41	-1.19762		Elkjaer et al (AL)
4435	CITED1	1	0	1	41	-1.19763		Elkjaer et al (AL)
105371701	LOC105371701	1	0	1	41	-1.19862		Elkjaer et al (AL)
105372602	LOC105372602	1	0	1	41	-1.19882		Elkjaer et al (AL)
29119	CTNNA3	1	0	1	41	-1.19887		Elkjaer et al (AL)
406912	MIR125B2	1	0	1	41	-1.19987		Elkjaer et al (AL)
102723749	LOC102723749	1	0	1	41	-1.20001		Elkjaer et al (AL)
94015	TTYH2	1	0	1	41	-1.20031		Elkjaer et al (AL)
100861504	LINC00538	1	0	1	41	-1.20081		Elkjaer et al (AL)
112268420	LOC112268420	1	0	1	41	-1.20131		Elkjaer et al (AL)
79015	LINC01260	1	0	1	41	-1.20224		Elkjaer et al (AL)
101927957	LINC01572	1	0	1	41	-1.2031		Elkjaer et al (AL)
55861	DBNDD2	1	0	1	41	-1.20335		Elkjaer et al (AL)
107987363	LOC107987363	1	0	1	41	-1.20356		Elkjaer et al (AL)
101930071	LOC101930071	1	0	1	41	-1.20361		Elkjaer et al (AL)
109623479	SNORD169	1	0	1	41	-1.20482		Elkjaer et al (AL)
10105	PPIF	1	0	1	41	-1.20577		Elkjaer et al (AL)
5629	PROX1	1	0	1	41	-1.20706		Elkjaer et al (AL)
4355	MPP2	1	0	1	41	-1.20776		Elkjaer et al (AL)
1073	CFL2	1	0	1	41	-1.20793		Elkjaer et al (AL)
6319	SCD	1	0	1	41	-1.20887		Elkjaer et al (AL)
348938	NIPAL4	1	0	1	41	-1.20922		Elkjaer et al (AL)
728586	CCDC192	1	0	1	41	-1.21001		Elkjaer et al (AL)
107985144	LOC107985144	1	0	1	41	-1.21011		Elkjaer et al (AL)
105369823	LOC105369823	1	0	1	41	-1.21088		Elkjaer et al (AL)
219595	FOLH1B	1	0	1	41	-1.21142		Elkjaer et al (AL)
81551	STMN4	1	0	1	41	-1.21379		Elkjaer et al (AL)
9586	CREB5	1	0	1	41	-1.21519		Elkjaer et al (AL)
135932	TMEM139	1	0	1	41	-1.21521		Elkjaer et al (AL)
105377786	LOC105377786	1	0	1	41	-1.21669		Elkjaer et al (AL)
7705	ZNF146	1	0	1	41	-1.21723		Elkjaer et al (AL)
10857	PGRMC1	1	0	1	41	-1.2174		Elkjaer et al (AL)
105378419	LOC105378419	1	0	1	41	-1.21858		Elkjaer et al (AL)
145942	TMCO5A	1	0	1	41	-1.21866		Elkjaer et al (AL)
10753	CAPN9	1	0	1	41	-1.21891		Elkjaer et al (AL)
107987109	LOC107987109	1	0	1	41	-1.21954		Elkjaer et al (AL)
285888	CNPY1	1	0	1	41	-1.22188		Elkjaer et al (AL)
213	ALB	1	0	1	41	-1.22306		Elkjaer et al (AL)
105377335	UNC5C-AS1	1	0	1	41	-1.22336		Elkjaer et al (AL)
105371786	LINC02594	1	0	1	41	-1.22476		Elkjaer et al (AL)
79789	CLMN	1	0	1	41	-1.22624		Elkjaer et al (AL)
100500891	MIR3935	1	0	1	41	-1.22685		Elkjaer et al (AL)
107985304	LOC107985304	1	0	1	41	-1.22728		Elkjaer et al (AL)
5365	PLXNB3	1	0	1	41	-1.22824		Elkjaer et al (AL)
230	ALDOC	1	0	1	41	-1.2289		Elkjaer et al (AL)
619455	SPANXA2-OT1	1	0	1	41	-1.22919		Elkjaer et al (AL)
56062	KLHL4	1	0	1	41	-1.22983		Elkjaer et al (AL)
10408	MYCNOS	1	0	1	41	-1.2317		Elkjaer et al (AL)
23145	SSPOP	1	0	1	41	-1.23365		Elkjaer et al (AL)
105372511	LOC105372511	1	0	1	41	-1.23365		Elkjaer et al (AL)
401498	TMEM215	1	0	1	41	-1.23673		Elkjaer et al (AL)
23120	ATP10B	1	0	1	41	-1.23689		Elkjaer et al (AL)
103724389	LINC01170	1	0	1	41	-1.23735		Elkjaer et al (AL)
94233	OPN4	1	0	1	41	-1.23736		Elkjaer et al (AL)
1287	COL4A5	1	0	1	41	-1.2388		Elkjaer et al (AL)
100507472	LOC100507472	1	0	1	41	-1.23918		Elkjaer et al (AL)
2166	FAAH	1	0	1	41	-1.23928		Elkjaer et al (AL)
5096	PCCB	1	0	1	41	-1.23985		Elkjaer et al (AL)
30812	SOX8	1	0	1	41	-1.24082		Elkjaer et al (AL)
100130417	LINC02593	1	0	1	41	-1.24206		Elkjaer et al (AL)
4821	NKX2-2	1	0	1	41	-1.24284		Elkjaer et al (AL)
9829	DNAJC6	1	0	1	41	-1.24468		Elkjaer et al (AL)
28986	MAGEH1	1	0	1	41	-1.24494		Elkjaer et al (AL)
79695	GALNT12	1	0	1	41	-1.2481		Elkjaer et al (AL)
10655	DMRT2	1	0	1	41	-1.24836		Elkjaer et al (AL)
9153	SLC28A2	1	0	1	41	-1.24966		Elkjaer et al (AL)
107987060	LOC107987060	1	0	1	41	-1.25017		Elkjaer et al (AL)
100128079	LOC100128079	1	0	1	41	-1.25141		Elkjaer et al (AL)
2160	F11	1	0	1	41	-1.25187		Elkjaer et al (AL)
100505865	LINC00920	1	0	1	41	-1.25344		Elkjaer et al (AL)
392390	OR1L6	1	0	1	41	-1.2536		Elkjaer et al (AL)
286827	TRIM59	1	0	1	41	-1.25413		Elkjaer et al (AL)
101927999	LOC101927999	1	0	1	41	-1.25414		Elkjaer et al (AL)
101928338	LOC101928338	1	0	1	41	-1.25612		Elkjaer et al (AL)
404093	CUEDC1	1	0	1	41	-1.25699		Elkjaer et al (AL)
138639	PTPDC1	1	0	1	41	-1.25854		Elkjaer et al (AL)
101929402	EXTL3-AS1	1	0	1	41	-1.25871		Elkjaer et al (AL)
20	ABCA2	1	0	1	41	-1.26168		Elkjaer et al (AL)
57709	SLC7A14	1	0	1	41	-1.26279		Elkjaer et al (AL)
101927490	QKILA	1	0	1	41	-1.26309		Elkjaer et al (AL)
79987	SVEP1	1	0	1	41	-1.26399		Elkjaer et al (AL)
105371952	LOC105371952	1	0	1	41	-1.26555		Elkjaer et al (AL)
100131539	ZNF705EP	1	0	1	41	-1.26675		Elkjaer et al (AL)
9721	GPRIN2	1	0	1	41	-1.26739		Elkjaer et al (AL)
4598	MVK	1	0	1	41	-1.26829		Elkjaer et al (AL)
125704	DIPK1C	1	0	1	41	-1.26861		Elkjaer et al (AL)
342035	GLDN	1	0	1	41	-1.26886		Elkjaer et al (AL)
100874044	HHATL-AS1	1	0	1	41	-1.26893		Elkjaer et al (AL)
10226	PLIN3	1	0	1	41	-1.26914		Elkjaer et al (AL)
56344	CABP5	1	0	1	41	-1.26973		Elkjaer et al (AL)
107984629	LOC107984629	1	0	1	41	-1.26984		Elkjaer et al (AL)
101928033	KCNIP1-OT1	1	0	1	41	-1.2699		Elkjaer et al (AL)
282973	JAKMIP3	1	0	1	41	-1.27026		Elkjaer et al (AL)
5669	PSG1	1	0	1	41	-1.27137		Elkjaer et al (AL)
105379107	LOC105379107	1	0	1	41	-1.27139		Elkjaer et al (AL)
60484	HAPLN2	1	0	1	41	-1.27167		Elkjaer et al (AL)
23308	ICOSLG	1	0	1	41	-1.27175		Elkjaer et al (AL)
107987183	LOC107987183	1	0	1	41	-1.27246		Elkjaer et al (AL)
105378549	LOC105378549	1	0	1	41	-1.27268		Elkjaer et al (AL)
105370756	LOC105370756	1	0	1	41	-1.27274		Elkjaer et al (AL)
23742	NPAP1	1	0	1	41	-1.27319		Elkjaer et al (AL)
105378220	MARCOL	1	0	1	41	-1.27441		Elkjaer et al (AL)
105375938	LOC105375938	1	0	1	41	-1.27491		Elkjaer et al (AL)
3249	HPN	1	0	1	41	-1.27505		Elkjaer et al (AL)
253039	CUTALP	1	0	1	41	-1.27612		Elkjaer et al (AL)
6447	SCG5	1	0	1	41	-1.27638		Elkjaer et al (AL)
101928176	LINC01411	1	0	1	41	-1.27654		Elkjaer et al (AL)
5305	PIP4K2A	1	0	1	41	-1.2784		Elkjaer et al (AL)
23539	SLC16A8	1	0	1	41	-1.27959		Elkjaer et al (AL)
101928470	TMEM246-AS1	1	0	1	41	-1.28175		Elkjaer et al (AL)
101928211	LOC101928211	1	0	1	41	-1.28192		Elkjaer et al (AL)
105378161	LOC105378161	1	0	1	41	-1.28235		Elkjaer et al (AL)
93185	IGSF8	1	0	1	41	-1.28322		Elkjaer et al (AL)
100847070	MIR5196	1	0	1	41	-1.28433		Elkjaer et al (AL)
107985299	LOC107985299	1	0	1	41	-1.28489		Elkjaer et al (AL)
408187	SPINK14	1	0	1	41	-1.2851		Elkjaer et al (AL)
107985686	LOC107985686	1	0	1	41	-1.28593		Elkjaer et al (AL)
101928988	LOC101928988	1	0	1	41	-1.2875		Elkjaer et al (AL)
105371828	LINC02073	1	0	1	41	-1.28939		Elkjaer et al (AL)
107984951	LOC107984951	1	0	1	41	-1.2906		Elkjaer et al (AL)
105378628	LOC105378628	1	0	1	41	-1.2921		Elkjaer et al (AL)
100505806	SNHG18	1	0	1	41	-1.29248		Elkjaer et al (AL)
648740	ACTG1P4	1	0	1	41	-1.29272		Elkjaer et al (AL)
5475	PPEF1	1	0	1	41	-1.29494		Elkjaer et al (AL)
64122	FN3K	1	0	1	41	-1.29535		Elkjaer et al (AL)
105370518	LOC105370518	1	0	1	41	-1.29723		Elkjaer et al (AL)
5654	HTRA1	1	0	1	41	-1.29727		Elkjaer et al (AL)
285590	SH3PXD2B	1	0	1	41	-1.29778		Elkjaer et al (AL)
105372764	LOC105372764	1	0	1	41	-1.29827		Elkjaer et al (AL)
57475	PLEKHH1	1	0	1	41	-1.29884		Elkjaer et al (AL)
11135	CDC42EP1	1	0	1	41	-1.29991		Elkjaer et al (AL)
105377451	LOC105377451	1	0	1	41	-1.30151		Elkjaer et al (AL)
51148	CERCAM	1	0	1	41	-1.30234		Elkjaer et al (AL)
5151	PDE8A	1	0	1	41	-1.30238		Elkjaer et al (AL)
288	ANK3	1	0	1	41	-1.3025		Elkjaer et al (AL)
55323	LARP6	1	0	1	41	-1.30309		Elkjaer et al (AL)
56302	TRPV5	1	0	1	41	-1.3032		Elkjaer et al (AL)
645402	USP17L4	1	0	1	41	-1.30376		Elkjaer et al (AL)
105369376	LOC105369376	1	0	1	41	-1.30472		Elkjaer et al (AL)
3306	HSPA2	1	0	1	41	-1.30493		Elkjaer et al (AL)
112268271	LOC112268271	1	0	1	41	-1.30518		Elkjaer et al (AL)
8605	PLA2G4C	1	0	1	41	-1.30533		Elkjaer et al (AL)
283045	LOC283045	1	0	1	41	-1.30683		Elkjaer et al (AL)
101929444	LOC101929444	1	0	1	41	-1.30694		Elkjaer et al (AL)
84084	RAB6C	1	0	1	41	-1.30939		Elkjaer et al (AL)
115019	SLC26A9	1	0	1	41	-1.31319		Elkjaer et al (AL)
107985404	LOC107985404	1	0	1	41	-1.31416		Elkjaer et al (AL)
467	ATF3	1	0	1	41	-1.31451		Elkjaer et al (AL)
55556	ENOSF1	1	0	1	41	-1.31471		Elkjaer et al (AL)
195828	ZNF367	1	0	1	41	-1.31595		Elkjaer et al (AL)
105374211	LOC105374211	1	0	1	41	-1.31617		Elkjaer et al (AL)
3638	INSIG1	1	0	1	41	-1.31883		Elkjaer et al (AL)
1549	CYP2A7	1	0	1	41	-1.31921		Elkjaer et al (AL)
100128890	FAM66B	1	0	1	41	-1.32054		Elkjaer et al (AL)
101927688	SEPTIN4-AS1	1	0	1	41	-1.32079		Elkjaer et al (AL)
55503	TRPV6	1	0	1	41	-1.32126		Elkjaer et al (AL)
101929637	NTM-AS1	1	0	1	41	-1.32142		Elkjaer et al (AL)
105375543	LOC105375543	1	0	1	41	-1.32312		Elkjaer et al (AL)
9467	SH3BP5	1	0	1	41	-1.32418		Elkjaer et al (AL)
105378067	LOC105378067	1	0	1	41	-1.32505		Elkjaer et al (AL)
57060	PCBP4	1	0	1	41	-1.32591		Elkjaer et al (AL)
105377697	LOC105377697	1	0	1	41	-1.32705		Elkjaer et al (AL)
114004396	LNCRNA-ATB	1	0	1	41	-1.32729		Elkjaer et al (AL)
84063	KIRREL2	1	0	1	41	-1.32758		Elkjaer et al (AL)
9770	RASSF2	1	0	1	41	-1.3281		Elkjaer et al (AL)
106144526	PLA2G4C-AS1	1	0	1	41	-1.32891		Elkjaer et al (AL)
165257	C1QL2	1	0	1	41	-1.32942		Elkjaer et al (AL)
9625	AATK	1	0	1	41	-1.32997		Elkjaer et al (AL)
4146	MATN1	1	0	1	41	-1.33079		Elkjaer et al (AL)
338328	GPIHBP1	1	0	1	41	-1.33255		Elkjaer et al (AL)
107984398	LOC107984398	1	0	1	41	-1.33457		Elkjaer et al (AL)
105372493	LOC105372493	1	0	1	41	-1.33549		Elkjaer et al (AL)
102466719	MIR6716	1	0	1	41	-1.33589		Elkjaer et al (AL)
105372585	LOC105372585	1	0	1	41	-1.3364		Elkjaer et al (AL)
89958	SAPCD2	1	0	1	41	-1.3396		Elkjaer et al (AL)
105376872	LOC105376872	1	0	1	41	-1.3403		Elkjaer et al (AL)
342865	VSTM2B	1	0	1	41	-1.34335		Elkjaer et al (AL)
8796	SCEL	1	0	1	41	-1.34631		Elkjaer et al (AL)
1361	CPB2	1	0	1	41	-1.34721		Elkjaer et al (AL)
102724948	LOC102724948	1	0	1	41	-1.34847		Elkjaer et al (AL)
259285	TAS2R39	1	0	1	41	-1.34878		Elkjaer et al (AL)
441884	CALR4P	1	0	1	41	-1.34925		Elkjaer et al (AL)
10675	CSPG5	1	0	1	41	-1.35002		Elkjaer et al (AL)
254528	MEIOB	1	0	1	41	-1.35311		Elkjaer et al (AL)
10507	SEMA4D	1	0	1	41	-1.35339		Elkjaer et al (AL)
10841	FTCD	1	0	1	41	-1.35839		Elkjaer et al (AL)
4974	OMG	1	0	1	41	-1.35903		Elkjaer et al (AL)
105376874	LOC105376874	1	0	1	41	-1.35906		Elkjaer et al (AL)
107987013	LOC107987013	1	0	1	41	-1.35923		Elkjaer et al (AL)
105379155	LOC105379155	1	0	1	41	-1.35966		Elkjaer et al (AL)
100507395	LOC100507395	1	0	1	41	-1.36072		Elkjaer et al (AL)
3293	HSD17B3	1	0	1	41	-1.36229		Elkjaer et al (AL)
101929544	LINC02217	1	0	1	41	-1.36267		Elkjaer et al (AL)
677837	SNORA60	1	0	1	41	-1.36403		Elkjaer et al (AL)
85417	CCNB3	1	0	1	41	-1.36408		Elkjaer et al (AL)
105375483	LOC105375483	1	0	1	41	-1.36436		Elkjaer et al (AL)
9026	HIP1R	1	0	1	41	-1.36436		Elkjaer et al (AL)
105376182	LOC105376182	1	0	1	41	-1.36705		Elkjaer et al (AL)
201617	LINC00870	1	0	1	41	-1.36915		Elkjaer et al (AL)
283848	CES4A	1	0	1	41	-1.3703		Elkjaer et al (AL)
117283	IP6K3	1	0	1	41	-1.37103		Elkjaer et al (AL)
105378526	LOC105378526	1	0	1	41	-1.37121		Elkjaer et al (AL)
29763	PACSIN3	1	0	1	41	-1.37257		Elkjaer et al (AL)
8482	SEMA7A	1	0	1	41	-1.37393		Elkjaer et al (AL)
5158	PDE6B	1	0	1	41	-1.37477		Elkjaer et al (AL)
105374140	LOC105374140	1	0	1	41	-1.37584		Elkjaer et al (AL)
1571	CYP2E1	1	0	1	41	-1.37697		Elkjaer et al (AL)
80725	SRCIN1	1	0	1	41	-1.37745		Elkjaer et al (AL)
4036	LRP2	1	0	1	41	-1.37897		Elkjaer et al (AL)
100507377	LINC02882	1	0	1	41	-1.381		Elkjaer et al (AL)
154092	LINC01010	1	0	1	41	-1.38105		Elkjaer et al (AL)
745	MYRF	1	0	1	41	-1.38211		Elkjaer et al (AL)
105369201	GCAWKR	1	0	1	41	-1.38404		Elkjaer et al (AL)
91156	IGFN1	1	0	1	41	-1.38632		Elkjaer et al (AL)
105375356	LOC105375356	1	0	1	41	-1.38635		Elkjaer et al (AL)
729506	LINC02226	1	0	1	41	-1.38655		Elkjaer et al (AL)
203190	LGI3	1	0	1	41	-1.38797		Elkjaer et al (AL)
11247	NXPH4	1	0	1	41	-1.38872		Elkjaer et al (AL)
101929524	RETREG1-AS1	1	0	1	41	-1.38891		Elkjaer et al (AL)
107984508	SLC4A8-AS1	1	0	1	41	-1.39239		Elkjaer et al (AL)
54586	EQTN	1	0	1	41	-1.39256		Elkjaer et al (AL)
102724720	LOC102724720	1	0	1	41	-1.39302		Elkjaer et al (AL)
94274	PPP1R14A	1	0	1	41	-1.39307		Elkjaer et al (AL)
401447	USP17L1	1	0	1	41	-1.39427		Elkjaer et al (AL)
3792	KEL	1	0	1	41	-1.39553		Elkjaer et al (AL)
2861	GPR37	1	0	1	41	-1.39655		Elkjaer et al (AL)
728411	GUSBP1	1	0	1	41	-1.39698		Elkjaer et al (AL)
192217	OXCT2P1	1	0	1	41	-1.39704		Elkjaer et al (AL)
10085	EDIL3	1	0	1	41	-1.39907		Elkjaer et al (AL)
285796	PACRG-AS1	1	0	1	41	-1.40022		Elkjaer et al (AL)
105369782	LOC105369782	1	0	1	41	-1.40023		Elkjaer et al (AL)
105375545	TMEM139-AS1	1	0	1	41	-1.40231		Elkjaer et al (AL)
441869	ANKRD65	1	0	1	41	-1.40335		Elkjaer et al (AL)
100289341	MAN1B1-DT	1	0	1	41	-1.40376		Elkjaer et al (AL)
10215	OLIG2	1	0	1	41	-1.4043		Elkjaer et al (AL)
105376456	LOC105376456	1	0	1	41	-1.40721		Elkjaer et al (AL)
259286	TAS2R40	1	0	1	41	-1.40821		Elkjaer et al (AL)
392391	OR5C1	1	0	1	41	-1.4095		Elkjaer et al (AL)
105375542	LOC105375542	1	0	1	41	-1.41341		Elkjaer et al (AL)
105375591	INSIG1-DT	1	0	1	41	-1.41366		Elkjaer et al (AL)
105379417	LOC105379417	1	0	1	41	-1.41545		Elkjaer et al (AL)
105379215	LOC105379215	1	0	1	41	-1.41724		Elkjaer et al (AL)
285889	LOC285889	1	0	1	41	-1.42046		Elkjaer et al (AL)
3232	HOXD3	1	0	1	41	-1.42238		Elkjaer et al (AL)
100996295	DNAH17-AS1	1	0	1	41	-1.42664		Elkjaer et al (AL)
139081	MAGEC3	1	0	1	41	-1.42882		Elkjaer et al (AL)
105375556	LOC105375556	1	0	1	41	-1.43109		Elkjaer et al (AL)
107986025	LOC107986025	1	0	1	41	-1.43345		Elkjaer et al (AL)
100233156	LOC100233156	1	0	1	41	-1.43562		Elkjaer et al (AL)
105369306	LOC105369306	1	0	1	41	-1.43911		Elkjaer et al (AL)
105379412	LOC105379412	1	0	1	41	-1.43959		Elkjaer et al (AL)
101927967	LOC101927967	1	0	1	41	-1.44085		Elkjaer et al (AL)
79641	ROGDI	1	0	1	41	-1.44392		Elkjaer et al (AL)
363	AQP6	1	0	1	41	-1.44458		Elkjaer et al (AL)
118421	LINC00161	1	0	1	41	-1.44767		Elkjaer et al (AL)
202299	LINC01554	1	0	1	41	-1.44988		Elkjaer et al (AL)
105372120	LOC105372120	1	0	1	41	-1.45331		Elkjaer et al (AL)
105376183	LOC105376183	1	0	1	41	-1.45426		Elkjaer et al (AL)
2752	GLUL	1	0	1	41	-1.45548		Elkjaer et al (AL)
100507140	LINC01792	1	0	1	41	-1.45556		Elkjaer et al (AL)
11005	SPINK5	1	0	1	41	-1.45594		Elkjaer et al (AL)
4211	MEIS1	1	0	1	41	-1.45704		Elkjaer et al (AL)
6720	SREBF1	1	0	1	41	-1.45824		Elkjaer et al (AL)
400940	LOC400940	1	0	1	41	-1.45907		Elkjaer et al (AL)
105378157	LOC105378157	1	0	1	41	-1.46313		Elkjaer et al (AL)
64168	NECAB1	1	0	1	41	-1.46401		Elkjaer et al (AL)
9098	USP6	1	0	1	41	-1.46415		Elkjaer et al (AL)
1358	CPA2	1	0	1	41	-1.46462		Elkjaer et al (AL)
58480	RHOU	1	0	1	41	-1.46735		Elkjaer et al (AL)
54766	BTG4	1	0	1	41	-1.46879		Elkjaer et al (AL)
88	ACTN2	1	0	1	41	-1.47105		Elkjaer et al (AL)
105371679	LOC105371679	1	0	1	41	-1.47106		Elkjaer et al (AL)
79929	MAP6D1	1	0	1	41	-1.47166		Elkjaer et al (AL)
23632	CA14	1	0	1	41	-1.47444		Elkjaer et al (AL)
5673	PSG5	1	0	1	41	-1.47535		Elkjaer et al (AL)
128218	TMEM125	1	0	1	41	-1.47553		Elkjaer et al (AL)
285045	LINC00486	1	0	1	41	-1.47613		Elkjaer et al (AL)
64714	PDIA2	1	0	1	41	-1.47668		Elkjaer et al (AL)
65108	MARCKSL1	1	0	1	41	-1.47762		Elkjaer et al (AL)
101927053	LOC101927053	1	0	1	41	-1.47993		Elkjaer et al (AL)
677823	SNORA80E	1	0	1	41	-1.47994		Elkjaer et al (AL)
7298	TYMS	1	0	1	41	-1.48203		Elkjaer et al (AL)
107986841	LOC107986841	1	0	1	41	-1.48313		Elkjaer et al (AL)
107987250	LOC107987250	1	0	1	41	-1.48348		Elkjaer et al (AL)
101928469	MIR325HG	1	0	1	41	-1.48379		Elkjaer et al (AL)
286186	LINC01299	1	0	1	41	-1.48466		Elkjaer et al (AL)
100287177	EML2-AS1	1	0	1	41	-1.48489		Elkjaer et al (AL)
53637	S1PR5	1	0	1	41	-1.48926		Elkjaer et al (AL)
105370732	LOC105370732	1	0	1	41	-1.49056		Elkjaer et al (AL)
79290	OR13A1	1	0	1	41	-1.49063		Elkjaer et al (AL)
825	CAPN3	1	0	1	41	-1.4932		Elkjaer et al (AL)
1307	COL16A1	1	0	1	41	-1.49389		Elkjaer et al (AL)
4340	MOG	1	0	1	41	-1.49485		Elkjaer et al (AL)
105378118	LOC105378118	1	0	1	41	-1.49495		Elkjaer et al (AL)
2819	GPD1	1	0	1	41	-1.49596		Elkjaer et al (AL)
105370791	LOC105370791	1	0	1	41	-1.49707		Elkjaer et al (AL)
105374809	LOC105374809	1	0	1	41	-1.49783		Elkjaer et al (AL)
340075	ARSI	1	0	1	41	-1.49882		Elkjaer et al (AL)
100506725	LINC03013	1	0	1	41	-1.49886		Elkjaer et al (AL)
102467212	LINC02115	1	0	1	41	-1.50012		Elkjaer et al (AL)
10083	USH1C	1	0	1	41	-1.50045		Elkjaer et al (AL)
64577	ALDH8A1	1	0	1	41	-1.50507		Elkjaer et al (AL)
100288866	NGFR-AS1	1	0	1	41	-1.50524		Elkjaer et al (AL)
1028	CDKN1C	1	0	1	41	-1.50929		Elkjaer et al (AL)
100129196	MATN1-AS1	1	0	1	41	-1.515		Elkjaer et al (AL)
51129	ANGPTL4	1	0	1	41	-1.51627		Elkjaer et al (AL)
79992	AGPAT4-IT1	1	0	1	41	-1.51687		Elkjaer et al (AL)
104266961	LINC01221	1	0	1	41	-1.5187		Elkjaer et al (AL)
3990	LIPC	1	0	1	41	-1.5204		Elkjaer et al (AL)
105375741	LOC105375741	1	0	1	41	-1.52075		Elkjaer et al (AL)
3991	LIPE	1	0	1	41	-1.52215		Elkjaer et al (AL)
124602	KIF19	1	0	1	41	-1.5229		Elkjaer et al (AL)
105377684	LOC105377684	1	0	1	41	-1.52364		Elkjaer et al (AL)
100507008	LINC00844	1	0	1	41	-1.52454		Elkjaer et al (AL)
116173	CMTM5	1	0	1	41	-1.52504		Elkjaer et al (AL)
107984774	LOC107984774	1	0	1	41	-1.52594		Elkjaer et al (AL)
105377441	LINC02511	1	0	1	41	-1.52763		Elkjaer et al (AL)
102465526	MIR6872	1	0	1	41	-1.52987		Elkjaer et al (AL)
220158	GTSCR1	1	0	1	41	-1.53212		Elkjaer et al (AL)
4613	MYCN	1	0	1	41	-1.53257		Elkjaer et al (AL)
80000	GREB1L	1	0	1	41	-1.53371		Elkjaer et al (AL)
92291	CAPN13	1	0	1	41	-1.53393		Elkjaer et al (AL)
439949	PRKCQ-AS1	1	0	1	41	-1.53467		Elkjaer et al (AL)
100847089	MIR5584	1	0	1	41	-1.53788		Elkjaer et al (AL)
133396	IL31RA	1	0	1	41	-1.53891		Elkjaer et al (AL)
101929284	LINC02199	1	0	1	41	-1.54095		Elkjaer et al (AL)
100286906	LINC03010	1	0	1	41	-1.54675		Elkjaer et al (AL)
105375635	LOC105375635	1	0	1	41	-1.54702		Elkjaer et al (AL)
392392	OR1K1	1	0	1	41	-1.54939		Elkjaer et al (AL)
105376737	LOC105376737	1	0	1	41	-1.55174		Elkjaer et al (AL)
404203	SPINK6	1	0	1	41	-1.55466		Elkjaer et al (AL)
64579	NDST4	1	0	1	41	-1.56131		Elkjaer et al (AL)
641517	DEFB109B	1	0	1	41	-1.56747		Elkjaer et al (AL)
105376162	HSD17B3-AS1	1	0	1	41	-1.57068		Elkjaer et al (AL)
101927360	LINC01103	1	0	1	41	-1.57521		Elkjaer et al (AL)
105371347	LOC105371347	1	0	1	41	-1.58376		Elkjaer et al (AL)
5865	RAB3B	1	0	1	41	-1.58462		Elkjaer et al (AL)
284825	LINC01697	1	0	1	41	-1.58503		Elkjaer et al (AL)
494514	TYMSOS	1	0	1	41	-1.58581		Elkjaer et al (AL)
105378336	LOC105378336	1	0	1	41	-1.58583		Elkjaer et al (AL)
102466723	MIR6734	1	0	1	41	-1.58894		Elkjaer et al (AL)
254973	OR1L4	1	0	1	41	-1.58905		Elkjaer et al (AL)
101927641	LINC01877	1	0	1	41	-1.58981		Elkjaer et al (AL)
116362	RBP7	1	0	1	41	-1.59351		Elkjaer et al (AL)
83475	DOHH	1	0	1	41	-1.59357		Elkjaer et al (AL)
105372763	LINC01673	1	0	1	41	-1.59374		Elkjaer et al (AL)
10382	TUBB4A	1	0	1	41	-1.59481		Elkjaer et al (AL)
57467	HHATL	1	0	1	41	-1.59553		Elkjaer et al (AL)
100507336	LOC100507336	1	0	1	41	-1.59629		Elkjaer et al (AL)
55998	NXF5	1	0	1	41	-1.59717		Elkjaer et al (AL)
105376815	LOC105376815	1	0	1	41	-1.60017		Elkjaer et al (AL)
9507	ADAMTS4	1	0	1	41	-1.60497		Elkjaer et al (AL)
1299	COL9A3	1	0	1	41	-1.60744		Elkjaer et al (AL)
105377350	LOC105377350	1	0	1	41	-1.61496		Elkjaer et al (AL)
101927924	LINC01856	1	0	1	41	-1.61555		Elkjaer et al (AL)
102725231	LOC102725231	1	0	1	41	-1.6197		Elkjaer et al (AL)
107985166	LOC107985166	1	0	1	41	-1.62057		Elkjaer et al (AL)
101928150	LINC02648	1	0	1	41	-1.62267		Elkjaer et al (AL)
53828	FXYD4	1	0	1	41	-1.62546		Elkjaer et al (AL)
107985703	LOC107985703	1	0	1	41	-1.62603		Elkjaer et al (AL)
9363	RAB33A	1	0	1	41	-1.62728		Elkjaer et al (AL)
5794	PTPRH	1	0	1	41	-1.62856		Elkjaer et al (AL)
101926898	RCAN2-DT	1	0	1	41	-1.63419		Elkjaer et al (AL)
104266957	KBTBD11-OT1	1	0	1	41	-1.63753		Elkjaer et al (AL)
122622	ADSS1	1	0	1	41	-1.63989		Elkjaer et al (AL)
22952	CYP2G1P	1	0	1	41	-1.64211		Elkjaer et al (AL)
112268012	LOC112268012	1	0	1	41	-1.64226		Elkjaer et al (AL)
105370904	LOC105370904	1	0	1	41	-1.6446		Elkjaer et al (AL)
1298	COL9A2	1	0	1	41	-1.64496		Elkjaer et al (AL)
387763	C11orf96	1	0	1	41	-1.65353		Elkjaer et al (AL)
255187	SH3TC2-DT	1	0	1	41	-1.65431		Elkjaer et al (AL)
105373314	LOC105373314	1	0	1	41	-1.65854		Elkjaer et al (AL)
101929452	LOC101929452	1	0	1	41	-1.65996		Elkjaer et al (AL)
105375586	LOC105375586	1	0	1	41	-1.66036		Elkjaer et al (AL)
3834	KIF25	1	0	1	41	-1.66419		Elkjaer et al (AL)
100189589	DCTN1-AS1	1	0	1	41	-1.67377		Elkjaer et al (AL)
56895	AGPAT4	1	0	1	41	-1.67745		Elkjaer et al (AL)
105371348	LOC105371348	1	0	1	41	-1.67781		Elkjaer et al (AL)
101927973	LINC01695	1	0	1	41	-1.68012		Elkjaer et al (AL)
105372185	LOC105372185	1	0	1	41	-1.68688		Elkjaer et al (AL)
107985050	LOC107985050	1	0	1	41	-1.68814		Elkjaer et al (AL)
619207	SCART1	1	0	1	41	-1.68824		Elkjaer et al (AL)
101927440	SRGAP3-AS4	1	0	1	41	-1.69022		Elkjaer et al (AL)
1267	CNP	1	0	1	41	-1.69133		Elkjaer et al (AL)
100133286	CBR1-AS1	1	0	1	41	-1.69268		Elkjaer et al (AL)
135927	LLCFC1	1	0	1	41	-1.69527		Elkjaer et al (AL)
3440	IFNA2	1	0	1	41	-1.69761		Elkjaer et al (AL)
27151	CPAMD8	1	0	1	41	-1.69912		Elkjaer et al (AL)
9651	PLCH2	1	0	1	41	-1.69947		Elkjaer et al (AL)
107985359	LOC107985359	1	0	1	41	-1.7103		Elkjaer et al (AL)
105369792	LINC02448	1	0	1	41	-1.71112		Elkjaer et al (AL)
107985812	LOC107985812	1	0	1	41	-1.71118		Elkjaer et al (AL)
2705	GJB1	1	0	1	41	-1.71129		Elkjaer et al (AL)
105370414	LINC02286	1	0	1	41	-1.71517		Elkjaer et al (AL)
107984670	LOC107984670	1	0	1	41	-1.7152		Elkjaer et al (AL)
100507086	DLG1-AS1	1	0	1	41	-1.71642		Elkjaer et al (AL)
105371366	LOC105371366	1	0	1	41	-1.71656		Elkjaer et al (AL)
102724521	LOC102724521	1	0	1	41	-1.71714		Elkjaer et al (AL)
101928113	ST3GAL5-AS1	1	0	1	41	-1.72065		Elkjaer et al (AL)
105377739	LOC105377739	1	0	1	41	-1.72236		Elkjaer et al (AL)
9717	SEC14L5	1	0	1	41	-1.72561		Elkjaer et al (AL)
105377936	LOC105377936	1	0	1	41	-1.72715		Elkjaer et al (AL)
114043	TSPEAR-AS2	1	0	1	41	-1.72894		Elkjaer et al (AL)
101930276	LOC101930276	1	0	1	41	-1.73471		Elkjaer et al (AL)
794	CALB2	1	0	1	41	-1.73502		Elkjaer et al (AL)
105374461	LOC105374461	1	0	1	41	-1.73593		Elkjaer et al (AL)
7201	TRHR	1	0	1	41	-1.7443		Elkjaer et al (AL)
150568	LINC01102	1	0	1	41	-1.74446		Elkjaer et al (AL)
100500861	MIR3665	1	0	1	41	-1.75203		Elkjaer et al (AL)
440446	LINC02072	1	0	1	41	-1.75347		Elkjaer et al (AL)
105373490	LOC105373490	1	0	1	41	-1.75373		Elkjaer et al (AL)
51700	CYB5R2	1	0	1	41	-1.75678		Elkjaer et al (AL)
101929380	LOC101929380	1	0	1	41	-1.76165		Elkjaer et al (AL)
3290	HSD11B1	1	0	1	41	-1.76545		Elkjaer et al (AL)
101927521	LOC101927521	1	0	1	41	-1.76924		Elkjaer et al (AL)
10110	SGK2	1	0	1	41	-1.77059		Elkjaer et al (AL)
285668	C5orf64	1	0	1	41	-1.77134		Elkjaer et al (AL)
131096	KCNH8	1	0	1	41	-1.77136		Elkjaer et al (AL)
102724660	HILPDA-AS1	1	0	1	41	-1.77545		Elkjaer et al (AL)
285800	PRR18	1	0	1	41	-1.78028		Elkjaer et al (AL)
3642	INSM1	1	0	1	41	-1.78291		Elkjaer et al (AL)
105375633	LOC105375633	1	0	1	41	-1.78456		Elkjaer et al (AL)
107984226	LOC107984226	1	0	1	41	-1.78872		Elkjaer et al (AL)
26585	GREM1	1	0	1	41	-1.79072		Elkjaer et al (AL)
51252	FAM178B	1	0	1	41	-1.79556		Elkjaer et al (AL)
4099	MAG	1	0	1	41	-1.79859		Elkjaer et al (AL)
115584	SLC5A11	1	0	1	41	-1.80009		Elkjaer et al (AL)
102724768	LOC102724768	1	0	1	41	-1.8007		Elkjaer et al (AL)
7869	SEMA3B	1	0	1	41	-1.83298		Elkjaer et al (AL)
349196	LINC00965	1	0	1	41	-1.83842		Elkjaer et al (AL)
374877	TEX45	1	0	1	41	-1.84129		Elkjaer et al (AL)
101927579	DNM1P50	1	0	1	41	-1.85113		Elkjaer et al (AL)
107985808	LOC107985808	1	0	1	41	-1.85391		Elkjaer et al (AL)
84899	TMTC4	1	0	1	41	-1.85775		Elkjaer et al (AL)
1515	CTSV	1	0	1	41	-1.87689		Elkjaer et al (AL)
101928058	KBTBD11-AS1	1	0	1	41	-1.88348		Elkjaer et al (AL)
105371346	CPHXL	1	0	1	41	-1.88544		Elkjaer et al (AL)
157310	PEBP4	1	0	1	41	-1.88667		Elkjaer et al (AL)
57626	KLHL1	1	0	1	41	-1.88721		Elkjaer et al (AL)
105370158	LINC02343	1	0	1	41	-1.89441		Elkjaer et al (AL)
107161151	AOX3P-AOX2P	1	0	1	41	-1.90614		Elkjaer et al (AL)
114780	PKD1L2	1	0	1	41	-1.9107		Elkjaer et al (AL)
107985847	LOC107985847	1	0	1	41	-1.91795		Elkjaer et al (AL)
102724577	LOC102724577	1	0	1	41	-1.91943		Elkjaer et al (AL)
7422	VEGFA	1	0	1	41	-1.91956		Elkjaer et al (AL)
101927152	SAMMSON	1	0	1	41	-1.92085		Elkjaer et al (AL)
105378271	LOC105378271	1	0	1	41	-1.93793		Elkjaer et al (AL)
105373406	LOC105373406	1	0	1	41	-1.93925		Elkjaer et al (AL)
57165	GJC2	1	0	1	41	-1.94258		Elkjaer et al (AL)
101928651	LOC101928651	1	0	1	41	-1.94627		Elkjaer et al (AL)
100287225	LINC01630	1	0	1	41	-1.97466		Elkjaer et al (AL)
8437	RASAL1	1	0	1	41	-1.98472		Elkjaer et al (AL)
100128946	LINC01310	1	0	1	41	-1.99429		Elkjaer et al (AL)
105377382	LOC105377382	1	0	1	41	-2.01416		Elkjaer et al (AL)
29923	HILPDA	1	0	1	41	-2.01518		Elkjaer et al (AL)
390928	ACP7	1	0	1	41	-2.02585		Elkjaer et al (AL)
100506526	C5orf64-AS1	1	0	1	41	-2.03404		Elkjaer et al (AL)
107985681	LOC107985681	1	0	1	41	-2.04541		Elkjaer et al (AL)
100506211	MIR210HG	1	0	1	41	-2.05328		Elkjaer et al (AL)
57571	CARNS1	1	0	1	41	-2.05505		Elkjaer et al (AL)
161829	EXD1	1	0	1	41	-2.07014		Elkjaer et al (AL)
93377	OPALIN	1	0	1	41	-2.07229		Elkjaer et al (AL)
11226	GALNT6	1	0	1	41	-2.07369		Elkjaer et al (AL)
105379065	LOC105379065	1	0	1	41	-2.07718		Elkjaer et al (AL)
57822	GRHL3	1	0	1	41	-2.0928		Elkjaer et al (AL)
4070	TACSTD2	1	0	1	41	-2.09317		Elkjaer et al (AL)
101928277	LOC101928277	1	0	1	41	-2.09401		Elkjaer et al (AL)
100131315	GREM1-AS1	1	0	1	41	-2.09634		Elkjaer et al (AL)
100128908	CIROP	1	0	1	41	-2.10498		Elkjaer et al (AL)
11155	LDB3	1	0	1	41	-2.11881		Elkjaer et al (AL)
8614	STC2	1	0	1	41	-2.12161		Elkjaer et al (AL)
100506274	LOC100506274	1	0	1	41	-2.13106		Elkjaer et al (AL)
1360	CPB1	1	0	1	41	-2.14441		Elkjaer et al (AL)
1755	DMBT1	1	0	1	41	-2.19722		Elkjaer et al (AL)
643965	TMEM88B	1	0	1	41	-2.24558		Elkjaer et al (AL)
221223	CES5A	1	0	1	41	-2.24644		Elkjaer et al (AL)
100131320	RAB6C-AS1	1	0	1	41	-2.26141		Elkjaer et al (AL)
63928	CHP2	1	0	1	41	-2.33435		Elkjaer et al (AL)
54088	LINC00113	1	0	1	41	-2.34025		Elkjaer et al (AL)
1380	CR2	1	0	1	41	-2.34038		Elkjaer et al (AL)
153328	SLC25A48	1	0	1	41	-2.36875		Elkjaer et al (AL)
1610	DAO	1	0	1	41	-2.39542		Elkjaer et al (AL)
107984624	LOC107984624	1	0	1	41	-2.40387		Elkjaer et al (AL)
134285	TMEM171	1	0	1	41	-2.40717		Elkjaer et al (AL)
105374411	LINC02278	1	0	1	41	-2.43451		Elkjaer et al (AL)
140766	ADAMTS14	1	0	1	41	-2.48595		Elkjaer et al (AL)
285735	LINC00326	1	0	1	41	-2.48666		Elkjaer et al (AL)
105378995	LOC105378995	1	0	1	41	-2.49948		Elkjaer et al (AL)
105369526	LOC105369526	1	0	1	41	-2.5029		Elkjaer et al (AL)
105372558	LOC105372558	1	0	1	41	-2.55565		Elkjaer et al (AL)
999	CDH1	1	0	1	41	-2.56228		Elkjaer et al (AL)
84735	CNDP1	1	0	1	41	-2.60747		Elkjaer et al (AL)
104797537	GACAT3	1	0	1	41	-2.62124		Elkjaer et al (AL)
1133	CHRM5	1	0	1	41	-2.63779		Elkjaer et al (AL)
101926923	LOC101926923	1	0	1	41	-2.65097		Elkjaer et al (AL)
51316	PLAC8	1	0	1	41	-2.70807		Elkjaer et al (AL)
2810	SFN	1	0	1	41	-2.75275		Elkjaer et al (AL)
105371708	LINC01992	1	0	1	41	-2.75538		Elkjaer et al (AL)
387065	HMGA1P7	1	0	1	41	-2.86136		Elkjaer et al (AL)
642934	CERNA2	1	0	1	41	-3.72157		Elkjaer et al (AL)
1977	EIF4E	1	0	1	17	-1.51		Lindberg et al.
5638	PRRG1	1	0	1	17	-1.51		Lindberg et al.
23387	KIAA0999	1	0	1	17	-1.54		Lindberg et al.
684112	LOC689939	1	0	1	17	-1.54		Lindberg et al.
28513	CDH19	1	0	1	17	-1.55		Lindberg et al.
9469	CHST3	1	0	1	17	-1.57		Lindberg et al.
2770	GNAI1	1	0	1	17	-1.6		Lindberg et al.
3920	LAMP-2	1	0	1	17	-1.69		Lindberg et al.
11342	RNF13	1	0	1	17	-1.7		Lindberg et al.
50859	HSAJ1454	1	0	1	17	-1.77		Lindberg et al.
687	BTEB1	1	0	1	17	-1.78		Lindberg et al.
4684	NCAM1	1	0	1	17	-1.81		Lindberg et al.
1942	EFNA1	1	0	1	17	-1.97		Lindberg et al.
1902	EDG2	1	0	1	17	-2.03		Lindberg et al.
5663	PS1	1	0	1	17	-2.17		Lindberg et al.
400961	KIAA1155	1	0	1	17	-2.7		Lindberg et al.
7043	TGFB3	1	0	1	17	-3.05		Lindberg et al.
6422	SFRP1	1	0	1	17	-3.23		Lindberg et al.
6888	TALDO1	1	0	1	7	-1		Licht-Meyer et al. AL
10553	HTATIP2	1	0	1	7	-1.01		Licht-Meyer et al. AL
7296	TXNRD1	1	0	1	7	-1.01		Licht-Meyer et al. AL
571	BACH1	1	0	1	7	-1.02		Licht-Meyer et al. AL
7314	UBB	1	0	1	7	-1.02		Licht-Meyer et al. AL
7086	TKT	1	0	1	7	-1.03		Licht-Meyer et al. AL
3301	DNAJA1	1	0	1	7	-1.09		Licht-Meyer et al. AL
9817	KEAP1	1	0	1	7	-1.1		Licht-Meyer et al. AL
132864	CPEB2	1	0	1	7	-1.11		Licht-Meyer et al. AL
84883	AIFM2	1	0	1	7	-1.13		Licht-Meyer et al. AL
27302	BMP10	1	0	1	7	-1.15		Licht-Meyer et al. AL
5684	PSMA3	1	0	1	7	-1.18		Licht-Meyer et al. AL
2326	FMO1	1	0	1	7	-1.19		Licht-Meyer et al. AL
29948	OSGIN1	1	0	1	7	-1.19		Licht-Meyer et al. AL
9709	HERPUD1	1	0	1	7	-1.21		Licht-Meyer et al. AL
7295	TXN	1	0	1	7	-1.23		Licht-Meyer et al. AL
2940	GSTA3	1	0	1	7	-1.24		Licht-Meyer et al. AL
10891	PPARGC1A	1	0	1	7	-1.26		Licht-Meyer et al. AL
2730	GCLM	1	0	1	7	-1.26		Licht-Meyer et al. AL
2939	GSTA2	1	0	1	7	-1.28		Licht-Meyer et al. AL
2539	G6PD	1	0	1	7	-1.35		Licht-Meyer et al. AL
5226	PGD	1	0	1	7	-1.35		Licht-Meyer et al. AL
3046	HBE1	1	0	1	7	-1.48		Licht-Meyer et al. AL
6256	RXRA	1	0	1	7	-1.53		Licht-Meyer et al. AL
2052	EPHX1	1	0	1	7	-1.59		Licht-Meyer et al. AL
8192	CLPP	1	0	1	7	-1.62		Licht-Meyer et al. AL
2936	GSR	1	0	1	7	-1.64		Licht-Meyer et al. AL
4489	MT1A	1	0	1	7	-1.77		Licht-Meyer et al. AL
7030	TFE3	1	0	1	7	-2.53		Licht-Meyer et al. AL
10058	ABCB6	1	0	1	7	-3.31		Licht-Meyer et al. AL
2821	GPI	1	0	1	7	-3.56		Licht-Meyer et al. AL
10299	TEB4	1	0	1	6	-2.4		Tajour et al. AL
7784	ZP3	1	0	1	6	-4.5		Tajour et al. AL
54726	KIAA1046	1	0	1	6	-5		Tajour et al. AL
3643	INSR	1	0	1	6	-5.8		Tajour et al. AL
2314	FLII	1	0	1	6	-6.3		Tajour et al. AL
891	CCNB1	1	0	1	6	-6.5		Tajour et al. AL
320	APBA1	1	0	1	6	-7.1		Tajour et al. AL
116	ADCYAP1	1	0	1	6	-7.2		Tajour et al. AL
1537	CYC1	1	0	1	6	-9		Tajour et al. AL
13	AADAC	1	0	1	6	-9.3		Tajour et al. AL
4814	NINJ1	1	0	1	6	-9.6		Tajour et al. AL
5612	PRKRIR	1	0	1	6	-10		Tajour et al. AL
1555	CYP2B6	1	0	1	6	-11.8		Tajour et al. AL
5795	PTPRJ	1	0	1	6	-15.4		Tajour et al. AL
287	ANK2	1	0	1	6	-16.1		Tajour et al. AL
30849	PIK3R4	1	0	1	6	-16.1		Tajour et al. AL
7109	TMEM1	1	0	1	6	-16.7		Tajour et al. AL
5977	REQ	1	0	1	6	-17.5		Tajour et al. AL
3489	IGFBP6	1	0	1	6	-18.39		Tajour et al. AL
4968	OGG1	1	0	1	6	-19.2		Tajour et al. AL
8209	C21ORF33	1	0	1	6	-19.3		Tajour et al. AL
8065	CUL5	1	0	1	6	-22.7		Tajour et al. AL
1033	CDKN3	1	0	1	6	-24.4		Tajour et al. AL
10544	PROCR	1	0	1	6	-25.6		Tajour et al. AL
8554	PIAS1	1	0	1	6	-26.3		Tajour et al. AL
580	BARD1	1	0	1	6	-27.9		Tajour et al. AL
10540	DCTN2	1	0	1	6	-28.5		Tajour et al. AL
829	CAPPA1	1	0	1	6	-28.6		Tajour et al. AL
3659	IRF1	1	0	1	6	-46.3		Tajour et al. AL
7589	ZNF38	1	0	1	6	-47.6		Tajour et al. AL
8813	DPM1	1	0	1	6	-47.6		Tajour et al. AL
5538	PPT1	1	0	1	6	-48.9		Tajour et al. AL
3096	HIVEP1	1	0	1	6	-52.2		Tajour et al. AL
2073	ERCC5	1	0	1	6	-55.1		Tajour et al. AL
22924	MAPRE3	1	0	1	6	-55.6		Tajour et al. AL
8846	ALKBH1	1	0	1	6	-57.2		Tajour et al. AL
10410	IFITM3	1	0	1	6	-58.1		Tajour et al. AL
3482	IGF2R	1	0	1	6	-66.7		Tajour et al. AL
1595	CYP51	1	0	1	6	-98.2		Tajour et al. AL
1528	CYB5	1	0	1	6	-111.1		Tajour et al. AL
3682	ITGAE	1	0	1	6	-145.9		Tajour et al. AL
8618	CADPS	1	0	1	6	-166.7		Tajour et al. AL
3376	IARS	1	0	1	6	-181		Tajour et al. AL
1265	CNN2	1	0	1	6	-333.3		Tajour et al. AL
2189	XRCC9	1	0	1	6	-500		Tajour et al. AL
9712	RNTRE	1	0	1	6	-1000		Tajour et al. AL
3501	IGHG2	1	1	0	41	10.1307		Elkjaer et al (AL)
3500	IGHG1	1	1	0	41	9.87478		Elkjaer et al (AL)
3503	IGHG4	1	1	0	41	8.7353		Elkjaer et al (AL)
3507	IGHM	1	1	0	41	8.04592		Elkjaer et al (AL)
109864273	RNA18SN4	1	1	0	41	7.84125		Elkjaer et al (AL)
106632260	RNA5-8SN1	1	1	0	41	7.6686		Elkjaer et al (AL)
106631781	RNA18SN1	1	1	0	41	7.28076		Elkjaer et al (AL)
109864274	RNA5-8SN4	1	1	0	41	7.21846		Elkjaer et al (AL)
100008588	RNA18SN5	1	1	0	41	6.98709		Elkjaer et al (AL)
109910381	RNA5-8SN3	1	1	0	41	6.93995		Elkjaer et al (AL)
109910380	RNA18SN3	1	1	0	41	6.36192		Elkjaer et al (AL)
81796	SLCO5A1	1	1	0	41	6.14985		Elkjaer et al (AL)
100008587	RNA5-8SN5	1	1	0	41	6.05476		Elkjaer et al (AL)
106631777	RNA45SN1	1	1	0	41	5.80481		Elkjaer et al (AL)
109864280	RNA18SN2	1	1	0	41	5.44536		Elkjaer et al (AL)
100861532	RNA45SN5	1	1	0	41	5.29866		Elkjaer et al (AL)
106632264	RNA28SN1	1	1	0	41	5.29449		Elkjaer et al (AL)
109910382	RNA28SN3	1	1	0	41	5.1854		Elkjaer et al (AL)
109910379	RNA45SN3	1	1	0	41	5.00213		Elkjaer et al (AL)
109864271	RNA45SN4	1	1	0	41	4.64889		Elkjaer et al (AL)
109864281	RNA5-8SN2	1	1	0	41	4.58389		Elkjaer et al (AL)
1118	CHIT1	1	1	0	41	4.57409		Elkjaer et al (AL)
149628	PYHIN1	1	1	0	41	4.55824		Elkjaer et al (AL)
79747	ADGB	1	1	0	41	4.39127		Elkjaer et al (AL)
109864272	RNA28SN4	1	1	0	41	4.38358		Elkjaer et al (AL)
100008589	RNA28SN5	1	1	0	41	4.36229		Elkjaer et al (AL)
112268284	LOC112268284	1	1	0	41	4.16289		Elkjaer et al (AL)
109864282	RNA28SN2	1	1	0	41	4.13813		Elkjaer et al (AL)
729230	CCR2	1	1	0	41	4.11643		Elkjaer et al (AL)
342979	PALM3	1	1	0	41	4.09845		Elkjaer et al (AL)
109864279	RNA45SN2	1	1	0	41	4.07476		Elkjaer et al (AL)
91807	MYLK3	1	1	0	41	4.04169		Elkjaer et al (AL)
153478	PLEKHG4B	1	1	0	41	4.03057		Elkjaer et al (AL)
962	CD48	1	1	0	41	3.98732		Elkjaer et al (AL)
93190	CFAP107	1	1	0	41	3.97585		Elkjaer et al (AL)
916	CD3E	1	1	0	41	3.95768		Elkjaer et al (AL)
28820	IGLV1-51	1	1	0	41	3.84418		Elkjaer et al (AL)
4549	RNR1	1	1	0	41	3.76088		Elkjaer et al (AL)
22806	IKZF3	1	1	0	41	3.75444		Elkjaer et al (AL)
25790	CFAP45	1	1	0	41	3.73135		Elkjaer et al (AL)
105371267	CHD9NB	1	1	0	41	3.72363		Elkjaer et al (AL)
101927311	LINC02185	1	1	0	41	3.67838		Elkjaer et al (AL)
100462981	MTRNR2L2	1	1	0	41	3.66901		Elkjaer et al (AL)
127731	VWA5B1	1	1	0	41	3.65822		Elkjaer et al (AL)
100130231	LINC00861	1	1	0	41	3.59694		Elkjaer et al (AL)
168090	C6orf118	1	1	0	41	3.57014		Elkjaer et al (AL)
4069	LYZ	1	1	0	41	3.53838		Elkjaer et al (AL)
286530	P2RY8	1	1	0	41	3.51749		Elkjaer et al (AL)
4550	RNR2	1	1	0	41	3.49395		Elkjaer et al (AL)
3932	LCK	1	1	0	41	3.44855		Elkjaer et al (AL)
10457	GPNMB	1	1	0	41	3.44223		Elkjaer et al (AL)
200162	SPAG17	1	1	0	41	3.3862		Elkjaer et al (AL)
132112	RTP1	1	1	0	41	3.37814		Elkjaer et al (AL)
3575	IL7R	1	1	0	41	3.36747		Elkjaer et al (AL)
6382	SDC1	1	1	0	41	3.35141		Elkjaer et al (AL)
100133941	CD24	1	1	0	41	3.3385		Elkjaer et al (AL)
3702	ITK	1	1	0	41	3.33773		Elkjaer et al (AL)
7276	TTR	1	1	0	41	3.31475		Elkjaer et al (AL)
9214	FCMR	1	1	0	41	3.31437		Elkjaer et al (AL)
6997	TDGF1	1	1	0	41	3.30805		Elkjaer et al (AL)
3662	IRF4	1	1	0	41	3.29082		Elkjaer et al (AL)
105376878	RUNX3-AS1	1	1	0	41	3.28812		Elkjaer et al (AL)
225689	MAPK15	1	1	0	41	3.2641		Elkjaer et al (AL)
4887	NPY2R	1	1	0	41	3.24238		Elkjaer et al (AL)
127795	C1orf87	1	1	0	41	3.21518		Elkjaer et al (AL)
105378049	TAB2-AS1	1	1	0	41	3.16946		Elkjaer et al (AL)
28755	TRAC	1	1	0	41	3.14025		Elkjaer et al (AL)
164781	DAW1	1	1	0	41	3.13304		Elkjaer et al (AL)
126820	DNAI3	1	1	0	41	3.12002		Elkjaer et al (AL)
84734	FAM167B	1	1	0	41	3.10899		Elkjaer et al (AL)
100505495	PCAT19	1	1	0	41	3.10695		Elkjaer et al (AL)
107985323	LOC107985323	1	1	0	41	3.09829		Elkjaer et al (AL)
105375183	LOC105375183	1	1	0	41	3.09758		Elkjaer et al (AL)
10225	CD96	1	1	0	41	3.07712		Elkjaer et al (AL)
84793	FOXD2-AS1	1	1	0	41	3.05424		Elkjaer et al (AL)
105374438	LOC105374438	1	1	0	41	3.04629		Elkjaer et al (AL)
978	CDA	1	1	0	41	3.03112		Elkjaer et al (AL)
10788	IQGAP2	1	1	0	41	3.02256		Elkjaer et al (AL)
55567	DNAH3	1	1	0	41	3.02104		Elkjaer et al (AL)
102723506	LOC102723506	1	1	0	41	3.02082		Elkjaer et al (AL)
3568	IL5RA	1	1	0	41	3.00452		Elkjaer et al (AL)
105376436	LOC105376436	1	1	0	41	2.98615		Elkjaer et al (AL)
105369319	LINC02705	1	1	0	41	2.98605		Elkjaer et al (AL)
79054	TRPM8	1	1	0	41	2.95343		Elkjaer et al (AL)
3973	LHCGR	1	1	0	41	2.9499		Elkjaer et al (AL)
259236	TMIE	1	1	0	41	2.93182		Elkjaer et al (AL)
4481	MSR1	1	1	0	41	2.92055		Elkjaer et al (AL)
79083	MLPH	1	1	0	41	2.91984		Elkjaer et al (AL)
57664	PLEKHA4	1	1	0	41	2.90929		Elkjaer et al (AL)
2213	FCGR2B	1	1	0	41	2.90091		Elkjaer et al (AL)
100463487	MTRNR2L9	1	1	0	41	2.87727		Elkjaer et al (AL)
3127	HLA-DRB5	1	1	0	41	2.86912		Elkjaer et al (AL)
107984770	LOC107984770	1	1	0	41	2.85504		Elkjaer et al (AL)
100463486	MTRNR2L8	1	1	0	41	2.8517		Elkjaer et al (AL)
57211	ADGRG6	1	1	0	41	2.84458		Elkjaer et al (AL)
28638	TRBC2	1	1	0	41	2.83136		Elkjaer et al (AL)
319089	TTC6	1	1	0	41	2.83106		Elkjaer et al (AL)
83659	TEKT1	1	1	0	41	2.82734		Elkjaer et al (AL)
6614	SIGLEC1	1	1	0	41	2.82028		Elkjaer et al (AL)
102724046	LOC102724046	1	1	0	41	2.81766		Elkjaer et al (AL)
400757	C1orf141	1	1	0	41	2.81168		Elkjaer et al (AL)
5729	PTGDR	1	1	0	41	2.80884		Elkjaer et al (AL)
3082	HGF	1	1	0	41	2.80847		Elkjaer et al (AL)
346389	MACC1	1	1	0	41	2.8049		Elkjaer et al (AL)
92749	DRC1	1	1	0	41	2.80009		Elkjaer et al (AL)
11036	GTF2A1L	1	1	0	41	2.795		Elkjaer et al (AL)
54855	TENT5C	1	1	0	41	2.77984		Elkjaer et al (AL)
120425	JAML	1	1	0	41	2.77285		Elkjaer et al (AL)
9332	CD163	1	1	0	41	2.76837		Elkjaer et al (AL)
8714	ABCC3	1	1	0	41	2.76303		Elkjaer et al (AL)
4057	LTF	1	1	0	41	2.76128		Elkjaer et al (AL)
401089	FOXL2NB	1	1	0	41	2.73741		Elkjaer et al (AL)
105375080	LOC105375080	1	1	0	41	2.73369		Elkjaer et al (AL)
8857	FCGBP	1	1	0	41	2.73334		Elkjaer et al (AL)
100506827	LINC02475	1	1	0	41	2.72433		Elkjaer et al (AL)
2302	FOXJ1	1	1	0	41	2.72228		Elkjaer et al (AL)
105375567	LOC105375567	1	1	0	41	2.69768		Elkjaer et al (AL)
4277	MICB	1	1	0	41	2.69407		Elkjaer et al (AL)
247	ALOX15B	1	1	0	41	2.68614		Elkjaer et al (AL)
286207	CFAP157	1	1	0	41	2.68252		Elkjaer et al (AL)
115362	GBP5	1	1	0	41	2.67423		Elkjaer et al (AL)
2350	FOLR2	1	1	0	41	2.66816		Elkjaer et al (AL)
107986013	LOC107986013	1	1	0	41	2.65996		Elkjaer et al (AL)
3676	ITGA4	1	1	0	41	2.65397		Elkjaer et al (AL)
29941	PKN3	1	1	0	41	2.64718		Elkjaer et al (AL)
339778	FAM166C	1	1	0	41	2.64112		Elkjaer et al (AL)
22915	MMRN1	1	1	0	41	2.63658		Elkjaer et al (AL)
26150	RIBC2	1	1	0	41	2.63116		Elkjaer et al (AL)
79740	ZBBX	1	1	0	41	2.61569		Elkjaer et al (AL)
925	CD8A	1	1	0	41	2.60495		Elkjaer et al (AL)
105372720	KCNQ2-AS1	1	1	0	41	2.60215		Elkjaer et al (AL)
9227	LRAT	1	1	0	41	2.58412		Elkjaer et al (AL)
58475	MS4A7	1	1	0	41	2.58331		Elkjaer et al (AL)
9182	RASSF9	1	1	0	41	2.57076		Elkjaer et al (AL)
100652824	KIAA2012	1	1	0	41	2.56853		Elkjaer et al (AL)
113278	SLC52A3	1	1	0	41	2.56699		Elkjaer et al (AL)
27019	DNAI1	1	1	0	41	2.56516		Elkjaer et al (AL)
3753	KCNE1	1	1	0	41	2.56398		Elkjaer et al (AL)
923	CD6	1	1	0	41	2.55881		Elkjaer et al (AL)
112267859	LOC112267859	1	1	0	41	2.55682		Elkjaer et al (AL)
90288	EFCAB12	1	1	0	41	2.55108		Elkjaer et al (AL)
107984871	LOC107984871	1	1	0	41	2.54226		Elkjaer et al (AL)
85016	CFAP300	1	1	0	41	2.5422		Elkjaer et al (AL)
23566	LPAR3	1	1	0	41	2.54039		Elkjaer et al (AL)
51365	PLA1A	1	1	0	41	2.53421		Elkjaer et al (AL)
1295	COL8A1	1	1	0	41	2.53382		Elkjaer et al (AL)
414332	LCN10	1	1	0	41	2.52065		Elkjaer et al (AL)
283755	HERC2P3	1	1	0	41	2.51671		Elkjaer et al (AL)
160777	CCDC60	1	1	0	41	2.51038		Elkjaer et al (AL)
80122	MAP3K19	1	1	0	41	2.50374		Elkjaer et al (AL)
105378598	LOC105378598	1	1	0	41	2.50139		Elkjaer et al (AL)
153643	FAM81B	1	1	0	41	2.49407		Elkjaer et al (AL)
375719	AQP7P1	1	1	0	41	2.49399		Elkjaer et al (AL)
84229	DRC7	1	1	0	41	2.48814		Elkjaer et al (AL)
79645	CLXN	1	1	0	41	2.47941		Elkjaer et al (AL)
219855	SLC37A2	1	1	0	41	2.47467		Elkjaer et al (AL)
9935	MAFB	1	1	0	41	2.47462		Elkjaer et al (AL)
100506736	SLFN12L	1	1	0	41	2.47438		Elkjaer et al (AL)
101928235	PIK3R5-DT	1	1	0	41	2.47121		Elkjaer et al (AL)
944	TNFSF8	1	1	0	41	2.46601		Elkjaer et al (AL)
348807	CFAP100	1	1	0	41	2.46547		Elkjaer et al (AL)
2324	FLT4	1	1	0	41	2.46189		Elkjaer et al (AL)
51338	MS4A4A	1	1	0	41	2.46088		Elkjaer et al (AL)
100506334	LINC00649	1	1	0	41	2.44412		Elkjaer et al (AL)
101928604	ZBTB46-AS1	1	1	0	41	2.44301		Elkjaer et al (AL)
9121	SLC16A5	1	1	0	41	2.44126		Elkjaer et al (AL)
105378571	LOC105378571	1	1	0	41	2.43951		Elkjaer et al (AL)
81030	ZBP1	1	1	0	41	2.43654		Elkjaer et al (AL)
8701	DNAH11	1	1	0	41	2.4332		Elkjaer et al (AL)
343413	FCRL6	1	1	0	41	2.4294		Elkjaer et al (AL)
2672	GFI1	1	1	0	41	2.42918		Elkjaer et al (AL)
3755	KCNG1	1	1	0	41	2.42516		Elkjaer et al (AL)
200132	DYNLT5	1	1	0	41	2.42335		Elkjaer et al (AL)
9955	HS3ST3A1	1	1	0	41	2.41994		Elkjaer et al (AL)
53904	MYO3A	1	1	0	41	2.41887		Elkjaer et al (AL)
8793	TNFRSF10D	1	1	0	41	2.41414		Elkjaer et al (AL)
1767	DNAH5	1	1	0	41	2.41411		Elkjaer et al (AL)
79574	EPS8L3	1	1	0	41	2.41373		Elkjaer et al (AL)
84125	LRRIQ1	1	1	0	41	2.40709		Elkjaer et al (AL)
8318	CDC45	1	1	0	41	2.40439		Elkjaer et al (AL)
730	C7	1	1	0	41	2.39122		Elkjaer et al (AL)
101929355	CFAP97D2	1	1	0	41	2.38795		Elkjaer et al (AL)
4060	LUM	1	1	0	41	2.38656		Elkjaer et al (AL)
126668	TDRD10	1	1	0	41	2.38147		Elkjaer et al (AL)
2359	FPR3	1	1	0	41	2.37568		Elkjaer et al (AL)
3083	HGFAC	1	1	0	41	2.37541		Elkjaer et al (AL)
105374740	LOC105374740	1	1	0	41	2.37501		Elkjaer et al (AL)
146845	CFAP52	1	1	0	41	2.37282		Elkjaer et al (AL)
57047	PLSCR2	1	1	0	41	2.3665		Elkjaer et al (AL)
257144	GCSAM	1	1	0	41	2.36023		Elkjaer et al (AL)
9244	CRLF1	1	1	0	41	2.35744		Elkjaer et al (AL)
105376866	LOC105376866	1	1	0	41	2.35481		Elkjaer et al (AL)
493869	GPX8	1	1	0	41	2.34951		Elkjaer et al (AL)
3426	CFI	1	1	0	41	2.34383		Elkjaer et al (AL)
864	RUNX3	1	1	0	41	2.34151		Elkjaer et al (AL)
9402	GRAP2	1	1	0	41	2.33918		Elkjaer et al (AL)
115110	TNFRSF14-AS1	1	1	0	41	2.33675		Elkjaer et al (AL)
6819	SULT1C2	1	1	0	41	2.33647		Elkjaer et al (AL)
64174	DPEP2	1	1	0	41	2.33195		Elkjaer et al (AL)
2203	FBP1	1	1	0	41	2.331		Elkjaer et al (AL)
9235	IL32	1	1	0	41	2.33003		Elkjaer et al (AL)
100506885	LNC-LBCS	1	1	0	41	2.32533		Elkjaer et al (AL)
8463	TEAD2	1	1	0	41	2.32426		Elkjaer et al (AL)
203100	HTRA4	1	1	0	41	2.31956		Elkjaer et al (AL)
89857	KLHL6	1	1	0	41	2.31879		Elkjaer et al (AL)
80704	SLC19A3	1	1	0	41	2.31434		Elkjaer et al (AL)
55283	MCOLN3	1	1	0	41	2.31057		Elkjaer et al (AL)
154664	ABCA13	1	1	0	41	2.30717		Elkjaer et al (AL)
29125	C11orf21	1	1	0	41	2.30713		Elkjaer et al (AL)
30835	CD209	1	1	0	41	2.30309		Elkjaer et al (AL)
102723663	LOC102723663	1	1	0	41	2.30047		Elkjaer et al (AL)
338596	ST8SIA6	1	1	0	41	2.29807		Elkjaer et al (AL)
79843	FAM124B	1	1	0	41	2.29712		Elkjaer et al (AL)
107986167	LOC107986167	1	1	0	41	2.29533		Elkjaer et al (AL)
4360	MRC1	1	1	0	41	2.29301		Elkjaer et al (AL)
341019	DCDC1	1	1	0	41	2.2898		Elkjaer et al (AL)
196883	ADCY4	1	1	0	41	2.2873		Elkjaer et al (AL)
100507392	SENCR	1	1	0	41	2.28639		Elkjaer et al (AL)
285423	IQCM	1	1	0	41	2.28014		Elkjaer et al (AL)
4242	MFNG	1	1	0	41	2.27988		Elkjaer et al (AL)
54502	RBM47	1	1	0	41	2.27797		Elkjaer et al (AL)
1803	DPP4	1	1	0	41	2.27584		Elkjaer et al (AL)
101927167	GATA2-AS1	1	1	0	41	2.2755		Elkjaer et al (AL)
7122	CLDN5	1	1	0	41	2.26528		Elkjaer et al (AL)
378832	COL18A1-AS1	1	1	0	41	2.25625		Elkjaer et al (AL)
2162	F13A1	1	1	0	41	2.25401		Elkjaer et al (AL)
105371464	LOC105371464	1	1	0	41	2.24697		Elkjaer et al (AL)
8832	CD84	1	1	0	41	2.242		Elkjaer et al (AL)
57194	ATP10A	1	1	0	41	2.23896		Elkjaer et al (AL)
84689	MS4A14	1	1	0	41	2.2316		Elkjaer et al (AL)
433	ASGR2	1	1	0	41	2.23142		Elkjaer et al (AL)
4837	NNMT	1	1	0	41	2.23105		Elkjaer et al (AL)
140564	APOBEC3D	1	1	0	41	2.22976		Elkjaer et al (AL)
341	APOC1	1	1	0	41	2.22414		Elkjaer et al (AL)
55130	ODAD2	1	1	0	41	2.22157		Elkjaer et al (AL)
127435	PODN	1	1	0	41	2.22058		Elkjaer et al (AL)
10990	LILRB5	1	1	0	41	2.21809		Elkjaer et al (AL)
51176	LEF1	1	1	0	41	2.21793		Elkjaer et al (AL)
91947	ARRDC4	1	1	0	41	2.21713		Elkjaer et al (AL)
107985217	LOC107985217	1	1	0	41	2.21265		Elkjaer et al (AL)
26082	LINC02249	1	1	0	41	2.20828		Elkjaer et al (AL)
10205	MPZL2	1	1	0	41	2.20783		Elkjaer et al (AL)
6966	TRGC1	1	1	0	41	2.20585		Elkjaer et al (AL)
50486	G0S2	1	1	0	41	2.20478		Elkjaer et al (AL)
11185	INMT	1	1	0	41	2.20232		Elkjaer et al (AL)
83878	USHBP1	1	1	0	41	2.20047		Elkjaer et al (AL)
283143	LINC00900	1	1	0	41	2.19532		Elkjaer et al (AL)
2494	NR5A2	1	1	0	41	2.19507		Elkjaer et al (AL)
127733	UBXN10	1	1	0	41	2.19353		Elkjaer et al (AL)
7052	TGM2	1	1	0	41	2.19341		Elkjaer et al (AL)
256380	SCML4	1	1	0	41	2.1931		Elkjaer et al (AL)
149465	CFAP57	1	1	0	41	2.19271		Elkjaer et al (AL)
51705	EMCN	1	1	0	41	2.19193		Elkjaer et al (AL)
2268	FGR	1	1	0	41	2.19127		Elkjaer et al (AL)
283349	RASSF3	1	1	0	41	2.1909		Elkjaer et al (AL)
3000	GUCY2D	1	1	0	41	2.1898		Elkjaer et al (AL)
6768	ST14	1	1	0	41	2.18964		Elkjaer et al (AL)
4059	BCAM	1	1	0	41	2.1868		Elkjaer et al (AL)
402160	CFAP99	1	1	0	41	2.17848		Elkjaer et al (AL)
151295	SLC23A3	1	1	0	41	2.17467		Elkjaer et al (AL)
871	SERPINH1	1	1	0	41	2.17447		Elkjaer et al (AL)
9034	CCRL2	1	1	0	41	2.17408		Elkjaer et al (AL)
10878	CFHR3	1	1	0	41	2.1738		Elkjaer et al (AL)
105374062	LOC105374062	1	1	0	41	2.17181		Elkjaer et al (AL)
3664	IRF6	1	1	0	41	2.16487		Elkjaer et al (AL)
3762	KCNJ5	1	1	0	41	2.16455		Elkjaer et al (AL)
11027	LILRA2	1	1	0	41	2.16395		Elkjaer et al (AL)
125206	SLC5A10	1	1	0	41	2.16248		Elkjaer et al (AL)
8357	H3C10	1	1	0	41	2.16066		Elkjaer et al (AL)
399949	HOATZ	1	1	0	41	2.15215		Elkjaer et al (AL)
136288	C7orf57	1	1	0	41	2.15054		Elkjaer et al (AL)
102723724	LOC102723724	1	1	0	41	2.14902		Elkjaer et al (AL)
6512	SLC1A7	1	1	0	41	2.14186		Elkjaer et al (AL)
1601	DAB2	1	1	0	41	2.13969		Elkjaer et al (AL)
146754	DNAH2	1	1	0	41	2.13764		Elkjaer et al (AL)
132430	PABPC4L	1	1	0	41	2.13677		Elkjaer et al (AL)
105375523	LOC105375523	1	1	0	41	2.13639		Elkjaer et al (AL)
29775	CARD10	1	1	0	41	2.13611		Elkjaer et al (AL)
83894	TTC29	1	1	0	41	2.13033		Elkjaer et al (AL)
647309	GMNC	1	1	0	41	2.12997		Elkjaer et al (AL)
4068	SH2D1A	1	1	0	41	2.12986		Elkjaer et al (AL)
112267968	LOC112267968	1	1	0	41	2.12916		Elkjaer et al (AL)
83481	EPPK1	1	1	0	41	2.12873		Elkjaer et al (AL)
10555	AGPAT2	1	1	0	41	2.12806		Elkjaer et al (AL)
6405	SEMA3F	1	1	0	41	2.12086		Elkjaer et al (AL)
400550	FENDRR	1	1	0	41	2.12035		Elkjaer et al (AL)
27284	SULT1B1	1	1	0	41	2.11987		Elkjaer et al (AL)
9620	CELSR1	1	1	0	41	2.11679		Elkjaer et al (AL)
948	CD36	1	1	0	41	2.11296		Elkjaer et al (AL)
6424	SFRP4	1	1	0	41	2.11269		Elkjaer et al (AL)
146183	OTOA	1	1	0	41	2.10676		Elkjaer et al (AL)
132671	SPATA18	1	1	0	41	2.10664		Elkjaer et al (AL)
1770	DNAH9	1	1	0	41	2.10573		Elkjaer et al (AL)
101929174	LOC101929174	1	1	0	41	2.10521		Elkjaer et al (AL)
28968	SLC6A16	1	1	0	41	2.10359		Elkjaer et al (AL)
53947	A4GALT	1	1	0	41	2.10317		Elkjaer et al (AL)
1356	CP	1	1	0	41	2.10241		Elkjaer et al (AL)
8418	CMAHP	1	1	0	41	2.0964		Elkjaer et al (AL)
80217	CFAP43	1	1	0	41	2.09495		Elkjaer et al (AL)
255877	BCL6B	1	1	0	41	2.09242		Elkjaer et al (AL)
375298	CERKL	1	1	0	41	2.09227		Elkjaer et al (AL)
2635	GBP3	1	1	0	41	2.0911		Elkjaer et al (AL)
641518	LEF1-AS1	1	1	0	41	2.08484		Elkjaer et al (AL)
8626	TP63	1	1	0	41	2.08232		Elkjaer et al (AL)
333932	H3C15	1	1	0	41	2.08155		Elkjaer et al (AL)
5737	PTGFR	1	1	0	41	2.08127		Elkjaer et al (AL)
8477	GPR65	1	1	0	41	2.07882		Elkjaer et al (AL)
348645	MIR3667HG	1	1	0	41	2.07857		Elkjaer et al (AL)
107984894	LOC107984894	1	1	0	41	2.07449		Elkjaer et al (AL)
7291	TWIST1	1	1	0	41	2.07416		Elkjaer et al (AL)
105372803	LOC105372803	1	1	0	41	2.07065		Elkjaer et al (AL)
9754	STARD8	1	1	0	41	2.06939		Elkjaer et al (AL)
23022	PALLD	1	1	0	41	2.06421		Elkjaer et al (AL)
79887	PLBD1	1	1	0	41	2.056		Elkjaer et al (AL)
342	APOC1P1	1	1	0	41	2.05463		Elkjaer et al (AL)
26166	RGS22	1	1	0	41	2.05328		Elkjaer et al (AL)
101929331	LINC02975	1	1	0	41	2.04959		Elkjaer et al (AL)
284	ANGPT1	1	1	0	41	2.04795		Elkjaer et al (AL)
79825	EFCC1	1	1	0	41	2.04604		Elkjaer et al (AL)
54777	CFAP46	1	1	0	41	2.04229		Elkjaer et al (AL)
10045	SH2D3A	1	1	0	41	2.04009		Elkjaer et al (AL)
400581	GRAPL	1	1	0	41	2.03116		Elkjaer et al (AL)
63910	SLC17A9	1	1	0	41	2.03036		Elkjaer et al (AL)
23533	PIK3R5	1	1	0	41	2.0287		Elkjaer et al (AL)
285386	TPRG1	1	1	0	41	2.02601		Elkjaer et al (AL)
126961	H3C14	1	1	0	41	2.02586		Elkjaer et al (AL)
6967	TRGC2	1	1	0	41	2.02582		Elkjaer et al (AL)
107986769	LOC107986769	1	1	0	41	2.02281		Elkjaer et al (AL)
149499	LRRC71	1	1	0	41	2.02207		Elkjaer et al (AL)
6363	CCL19	1	1	0	41	2.02185		Elkjaer et al (AL)
8530	CST7	1	1	0	41	2.01985		Elkjaer et al (AL)
23601	CLEC5A	1	1	0	41	2.01735		Elkjaer et al (AL)
79652	TMEM204	1	1	0	41	2.01683		Elkjaer et al (AL)
54718	BTN2A3P	1	1	0	41	2.01379		Elkjaer et al (AL)
646023	ADORA2A-AS1	1	1	0	41	2.00906		Elkjaer et al (AL)
107986526	LOC107986526	1	1	0	41	2.00881		Elkjaer et al (AL)
123872	DNAAF1	1	1	0	41	2.00703		Elkjaer et al (AL)
105371441	LOC105371441	1	1	0	41	2.0066		Elkjaer et al (AL)
144535	CFAP54	1	1	0	41	2.00579		Elkjaer et al (AL)
51364	ZMYND10	1	1	0	41	2.00467		Elkjaer et al (AL)
255119	CFAP299	1	1	0	41	1.99946		Elkjaer et al (AL)
107986168	LOC107986168	1	1	0	41	1.99924		Elkjaer et al (AL)
105370148	LOC105370148	1	1	0	41	1.99797		Elkjaer et al (AL)
80129	CCDC170	1	1	0	41	1.99693		Elkjaer et al (AL)
115572	TENT5B	1	1	0	41	1.9955		Elkjaer et al (AL)
3481	IGF2	1	1	0	41	1.99536		Elkjaer et al (AL)
112268296	LOC112268296	1	1	0	41	1.99191		Elkjaer et al (AL)
301	ANXA1	1	1	0	41	1.99077		Elkjaer et al (AL)
10750	GRAP	1	1	0	41	1.99049		Elkjaer et al (AL)
64866	CDCP1	1	1	0	41	1.99045		Elkjaer et al (AL)
102723922	LOC102723922	1	1	0	41	1.98941		Elkjaer et al (AL)
1296	COL8A2	1	1	0	41	1.98842		Elkjaer et al (AL)
10004	NAALADL1	1	1	0	41	1.98289		Elkjaer et al (AL)
6693	SPN	1	1	0	41	1.98185		Elkjaer et al (AL)
107985561	LOC107985561	1	1	0	41	1.97992		Elkjaer et al (AL)
100506776	TRG-AS1	1	1	0	41	1.97937		Elkjaer et al (AL)
196264	MPZL3	1	1	0	41	1.97642		Elkjaer et al (AL)
1520	CTSS	1	1	0	41	1.97576		Elkjaer et al (AL)
3075	CFH	1	1	0	41	1.97439		Elkjaer et al (AL)
102724078	LOC102724078	1	1	0	41	1.97301		Elkjaer et al (AL)
79999	GRAPL-AS1	1	1	0	41	1.97279		Elkjaer et al (AL)
3118	HLA-DQA2	1	1	0	41	1.972		Elkjaer et al (AL)
163351	GBP6	1	1	0	41	1.97169		Elkjaer et al (AL)
101928570	LOC101928570	1	1	0	41	1.9698		Elkjaer et al (AL)
3078	CFHR1	1	1	0	41	1.96959		Elkjaer et al (AL)
8854	ALDH1A2	1	1	0	41	1.96162		Elkjaer et al (AL)
400759	GBP1P1	1	1	0	41	1.95976		Elkjaer et al (AL)
105375566	LOC105375566	1	1	0	41	1.95872		Elkjaer et al (AL)
55106	SLFN12	1	1	0	41	1.95602		Elkjaer et al (AL)
100505702	LINC01094	1	1	0	41	1.95599		Elkjaer et al (AL)
9060	PAPSS2	1	1	0	41	1.95574		Elkjaer et al (AL)
105377667	CHAER1	1	1	0	41	1.95456		Elkjaer et al (AL)
283897	C16orf54	1	1	0	41	1.95276		Elkjaer et al (AL)
723961	INS-IGF2	1	1	0	41	1.95265		Elkjaer et al (AL)
6510	SLC1A5	1	1	0	41	1.9501		Elkjaer et al (AL)
3315	HSPB1	1	1	0	41	1.9494		Elkjaer et al (AL)
729083	CCDC13-AS2	1	1	0	41	1.94874		Elkjaer et al (AL)
91607	SLFN11	1	1	0	41	1.948		Elkjaer et al (AL)
10461	MERTK	1	1	0	41	1.94772		Elkjaer et al (AL)
1193	CLIC2	1	1	0	41	1.9463		Elkjaer et al (AL)
8809	IL18R1	1	1	0	41	1.94599		Elkjaer et al (AL)
4982	TNFRSF11B	1	1	0	41	1.93833		Elkjaer et al (AL)
100130238	GALNT9-AS1	1	1	0	41	1.93735		Elkjaer et al (AL)
255101	CFAP65	1	1	0	41	1.9371		Elkjaer et al (AL)
123036	TC2N	1	1	0	41	1.93515		Elkjaer et al (AL)
1879	EBF1	1	1	0	41	1.93336		Elkjaer et al (AL)
84962	AJUBA	1	1	0	41	1.93332		Elkjaer et al (AL)
54852	PAQR5	1	1	0	41	1.9329		Elkjaer et al (AL)
100873962	LINC00278	1	1	0	41	1.93275		Elkjaer et al (AL)
89765	RSPH1	1	1	0	41	1.9315		Elkjaer et al (AL)
7075	TIE1	1	1	0	41	1.93048		Elkjaer et al (AL)
5328	PLAU	1	1	0	41	1.92703		Elkjaer et al (AL)
101928465	SLCO4A1-AS2	1	1	0	41	1.92589		Elkjaer et al (AL)
84952	CGNL1	1	1	0	41	1.92314		Elkjaer et al (AL)
105375060	LOC105375060	1	1	0	41	1.92289		Elkjaer et al (AL)
8764	TNFRSF14	1	1	0	41	1.92263		Elkjaer et al (AL)
63940	GPSM3	1	1	0	41	1.92223		Elkjaer et al (AL)
121643	FOXN4	1	1	0	41	1.92085		Elkjaer et al (AL)
105375059	LOC105375059	1	1	0	41	1.91853		Elkjaer et al (AL)
4121	MAN1A1	1	1	0	41	1.91814		Elkjaer et al (AL)
105371009	LOC105371009	1	1	0	41	1.9166		Elkjaer et al (AL)
729224	KIAA2012-AS1	1	1	0	41	1.91639		Elkjaer et al (AL)
55603	TENT5A	1	1	0	41	1.91623		Elkjaer et al (AL)
400891	LRRC74B	1	1	0	41	1.91282		Elkjaer et al (AL)
100874019	KLHL6-AS1	1	1	0	41	1.90993		Elkjaer et al (AL)
474344	GIMAP6	1	1	0	41	1.9089		Elkjaer et al (AL)
105373713	LOC105373713	1	1	0	41	1.90673		Elkjaer et al (AL)
152273	FGD5	1	1	0	41	1.90056		Elkjaer et al (AL)
105371008	LINC02251	1	1	0	41	1.89861		Elkjaer et al (AL)
8740	TNFSF14	1	1	0	41	1.8982		Elkjaer et al (AL)
10345	TRDN	1	1	0	41	1.89604		Elkjaer et al (AL)
6926	TBX3	1	1	0	41	1.89547		Elkjaer et al (AL)
4313	MMP2	1	1	0	41	1.89463		Elkjaer et al (AL)
4855	NOTCH4	1	1	0	41	1.89342		Elkjaer et al (AL)
3678	ITGA5	1	1	0	41	1.89208		Elkjaer et al (AL)
339512	CCDC190	1	1	0	41	1.8904		Elkjaer et al (AL)
843	CASP10	1	1	0	41	1.88965		Elkjaer et al (AL)
105374127	LOC105374127	1	1	0	41	1.88934		Elkjaer et al (AL)
112268235	LOC112268235	1	1	0	41	1.8873		Elkjaer et al (AL)
64123	ADGRL4	1	1	0	41	1.88445		Elkjaer et al (AL)
100288413	ERVMER34-1	1	1	0	41	1.88349		Elkjaer et al (AL)
51162	EGFL7	1	1	0	41	1.88274		Elkjaer et al (AL)
79366	HMGN5	1	1	0	41	1.88246		Elkjaer et al (AL)
105377068	LINC02009	1	1	0	41	1.88157		Elkjaer et al (AL)
128153	SPATA17	1	1	0	41	1.87917		Elkjaer et al (AL)
22899	ARHGEF15	1	1	0	41	1.87849		Elkjaer et al (AL)
8797	TNFRSF10A	1	1	0	41	1.87775		Elkjaer et al (AL)
101928228	LOC101928228	1	1	0	41	1.87572		Elkjaer et al (AL)
440028	LINC02709	1	1	0	41	1.87423		Elkjaer et al (AL)
9466	IL27RA	1	1	0	41	1.87154		Elkjaer et al (AL)
64065	PERP	1	1	0	41	1.86716		Elkjaer et al (AL)
9124	PDLIM1	1	1	0	41	1.86688		Elkjaer et al (AL)
80177	MYCT1	1	1	0	41	1.86601		Elkjaer et al (AL)
112616	CMTM7	1	1	0	41	1.86398		Elkjaer et al (AL)
84958	SYTL1	1	1	0	41	1.86268		Elkjaer et al (AL)
116441	TM4SF18	1	1	0	41	1.86151		Elkjaer et al (AL)
951	CD37	1	1	0	41	1.86033		Elkjaer et al (AL)
9953	HS3ST3B1	1	1	0	41	1.86022		Elkjaer et al (AL)
26153	KIF26A	1	1	0	41	1.85891		Elkjaer et al (AL)
8829	NRP1	1	1	0	41	1.85797		Elkjaer et al (AL)
3710	ITPR3	1	1	0	41	1.85776		Elkjaer et al (AL)
107985435	LOC107985435	1	1	0	41	1.85674		Elkjaer et al (AL)
8436	CAVIN2	1	1	0	41	1.8558		Elkjaer et al (AL)
366	AQP9	1	1	0	41	1.85494		Elkjaer et al (AL)
283463	MUC19	1	1	0	41	1.85474		Elkjaer et al (AL)
107984590	LOC107984590	1	1	0	41	1.85397		Elkjaer et al (AL)
105372539	LOC105372539	1	1	0	41	1.85313		Elkjaer et al (AL)
200403	VWA3B	1	1	0	41	1.85062		Elkjaer et al (AL)
3772	KCNJ15	1	1	0	41	1.84978		Elkjaer et al (AL)
11326	VSIG4	1	1	0	41	1.8475		Elkjaer et al (AL)
375033	PEAR1	1	1	0	41	1.8459		Elkjaer et al (AL)
375387	NRROS	1	1	0	41	1.84489		Elkjaer et al (AL)
114769	CARD16	1	1	0	41	1.84414		Elkjaer et al (AL)
107985484	LINC02943	1	1	0	41	1.84383		Elkjaer et al (AL)
100287898	TTC34	1	1	0	41	1.84185		Elkjaer et al (AL)
116535	MRGPRF	1	1	0	41	1.84023		Elkjaer et al (AL)
101929173	THSD4-AS2	1	1	0	41	1.83931		Elkjaer et al (AL)
4023	LPL	1	1	0	41	1.83921		Elkjaer et al (AL)
445347	TARP	1	1	0	41	1.8387		Elkjaer et al (AL)
51267	CLEC1A	1	1	0	41	1.83869		Elkjaer et al (AL)
401124	DTHD1	1	1	0	41	1.83733		Elkjaer et al (AL)
5763	PTMS	1	1	0	41	1.83712		Elkjaer et al (AL)
105372579	LOC105372579	1	1	0	41	1.83448		Elkjaer et al (AL)
6549	SLC9A2	1	1	0	41	1.83437		Elkjaer et al (AL)
1842	ECM2	1	1	0	41	1.83341		Elkjaer et al (AL)
3911	LAMA5	1	1	0	41	1.83152		Elkjaer et al (AL)
51296	SLC15A3	1	1	0	41	1.83051		Elkjaer et al (AL)
54863	TOR4A	1	1	0	41	1.83031		Elkjaer et al (AL)
22918	CD93	1	1	0	41	1.82762		Elkjaer et al (AL)
388436	LOC388436	1	1	0	41	1.82596		Elkjaer et al (AL)
390	RND3	1	1	0	41	1.8244		Elkjaer et al (AL)
64855	NIBAN2	1	1	0	41	1.82355		Elkjaer et al (AL)
1278	COL1A2	1	1	0	41	1.82255		Elkjaer et al (AL)
57716	PRX	1	1	0	41	1.82199		Elkjaer et al (AL)
102723507	LOC102723507	1	1	0	41	1.82174		Elkjaer et al (AL)
55244	SLC47A1	1	1	0	41	1.82144		Elkjaer et al (AL)
5583	PRKCH	1	1	0	41	1.821		Elkjaer et al (AL)
11037	STON1	1	1	0	41	1.82046		Elkjaer et al (AL)
105221694	BISPR	1	1	0	41	1.81961		Elkjaer et al (AL)
2492	FSHR	1	1	0	41	1.81911		Elkjaer et al (AL)
105370624	LOC105370624	1	1	0	41	1.81804		Elkjaer et al (AL)
340090	LOC340090	1	1	0	41	1.81693		Elkjaer et al (AL)
643733	CASP4LP	1	1	0	41	1.813		Elkjaer et al (AL)
283431	GAS2L3	1	1	0	41	1.81258		Elkjaer et al (AL)
79841	AGBL2	1	1	0	41	1.8118		Elkjaer et al (AL)
202309	GAPT	1	1	0	41	1.81137		Elkjaer et al (AL)
7123	CLEC3B	1	1	0	41	1.811		Elkjaer et al (AL)
2122	MECOM	1	1	0	41	1.80898		Elkjaer et al (AL)
2878	GPX3	1	1	0	41	1.80495		Elkjaer et al (AL)
90427	BMF	1	1	0	41	1.80279		Elkjaer et al (AL)
9576	SPAG6	1	1	0	41	1.80112		Elkjaer et al (AL)
100507412	LOC100507412	1	1	0	41	1.80082		Elkjaer et al (AL)
7048	TGFBR2	1	1	0	41	1.8		Elkjaer et al (AL)
8794	TNFRSF10C	1	1	0	41	1.79969		Elkjaer et al (AL)
116159	CYYR1	1	1	0	41	1.79964		Elkjaer et al (AL)
1050	CEBPA	1	1	0	41	1.79839		Elkjaer et al (AL)
401492	LINC01235	1	1	0	41	1.79556		Elkjaer et al (AL)
105375520	LOC105375520	1	1	0	41	1.79484		Elkjaer et al (AL)
25937	WWTR1	1	1	0	41	1.79414		Elkjaer et al (AL)
107985230	LOC107985230	1	1	0	41	1.79403		Elkjaer et al (AL)
414062	CCL3L3	1	1	0	41	1.79399		Elkjaer et al (AL)
646892	SH2D7	1	1	0	41	1.79109		Elkjaer et al (AL)
1158	CKM	1	1	0	41	1.79034		Elkjaer et al (AL)
24	ABCA4	1	1	0	41	1.7896		Elkjaer et al (AL)
2295	FOXF2	1	1	0	41	1.78944		Elkjaer et al (AL)
2683	B4GALT1	1	1	0	41	1.7887		Elkjaer et al (AL)
341883	LRRC9	1	1	0	41	1.78845		Elkjaer et al (AL)
3587	IL10RA	1	1	0	41	1.78824		Elkjaer et al (AL)
3040	HBA2	1	1	0	41	1.78584		Elkjaer et al (AL)
90246	LOC90246	1	1	0	41	1.78547		Elkjaer et al (AL)
80833	APOL3	1	1	0	41	1.78478		Elkjaer et al (AL)
26191	PTPN22	1	1	0	41	1.78381		Elkjaer et al (AL)
414152	C10orf105	1	1	0	41	1.78181		Elkjaer et al (AL)
1674	DES	1	1	0	41	1.7796		Elkjaer et al (AL)
219681	ARMC3	1	1	0	41	1.77803		Elkjaer et al (AL)
22861	NLRP1	1	1	0	41	1.77749		Elkjaer et al (AL)
22837	COBLL1	1	1	0	41	1.77739		Elkjaer et al (AL)
1261	CNGA3	1	1	0	41	1.77466		Elkjaer et al (AL)
101928491	LOC101928491	1	1	0	41	1.77416		Elkjaer et al (AL)
105373991	LOC105373991	1	1	0	41	1.77414		Elkjaer et al (AL)
105371933	LOC105371933	1	1	0	41	1.77336		Elkjaer et al (AL)
286749	STON1-GTF2A1L	1	1	0	41	1.77151		Elkjaer et al (AL)
8942	KYNU	1	1	0	41	1.7695		Elkjaer et al (AL)
26112	CCDC69	1	1	0	41	1.76922		Elkjaer et al (AL)
101930028	LOC101930028	1	1	0	41	1.76767		Elkjaer et al (AL)
23643	LY96	1	1	0	41	1.76245		Elkjaer et al (AL)
9429	ABCG2	1	1	0	41	1.76089		Elkjaer et al (AL)
8578	SCARF1	1	1	0	41	1.76039		Elkjaer et al (AL)
149563	SRARP	1	1	0	41	1.75939		Elkjaer et al (AL)
171024	SYNPO2	1	1	0	41	1.758		Elkjaer et al (AL)
101927659	SMAD1-AS2	1	1	0	41	1.75785		Elkjaer et al (AL)
387751	GVINP1	1	1	0	41	1.75733		Elkjaer et al (AL)
55930	MYO5C	1	1	0	41	1.75702		Elkjaer et al (AL)
26253	CLEC4E	1	1	0	41	1.75663		Elkjaer et al (AL)
7293	TNFRSF4	1	1	0	41	1.75448		Elkjaer et al (AL)
2624	GATA2	1	1	0	41	1.75387		Elkjaer et al (AL)
112268426	LOC112268426	1	1	0	41	1.75323		Elkjaer et al (AL)
2828	GPR4	1	1	0	41	1.75286		Elkjaer et al (AL)
107984270	LOC107984270	1	1	0	41	1.75183		Elkjaer et al (AL)
1832	DSP	1	1	0	41	1.74832		Elkjaer et al (AL)
134265	AFAP1L1	1	1	0	41	1.74585		Elkjaer et al (AL)
146802	SLC47A2	1	1	0	41	1.7451		Elkjaer et al (AL)
105373212	LINC02768	1	1	0	41	1.74434		Elkjaer et al (AL)
727910	TLCD2	1	1	0	41	1.74406		Elkjaer et al (AL)
3363	HTR7	1	1	0	41	1.74223		Elkjaer et al (AL)
137835	TMEM71	1	1	0	41	1.7422		Elkjaer et al (AL)
117531	TMC1	1	1	0	41	1.74204		Elkjaer et al (AL)
107986412	SLC1A3-AS1	1	1	0	41	1.74092		Elkjaer et al (AL)
254956	MORN5	1	1	0	41	1.73992		Elkjaer et al (AL)
253827	MSRB3	1	1	0	41	1.73937		Elkjaer et al (AL)
2995	GYPC	1	1	0	41	1.73835		Elkjaer et al (AL)
126364	LRRC25	1	1	0	41	1.73731		Elkjaer et al (AL)
90952	ESAM	1	1	0	41	1.73346		Elkjaer et al (AL)
4064	CD180	1	1	0	41	1.7333		Elkjaer et al (AL)
165186	TOGARAM2	1	1	0	41	1.73266		Elkjaer et al (AL)
4541	ND6	1	1	0	41	1.7321		Elkjaer et al (AL)
115273	RAB42	1	1	0	41	1.73181		Elkjaer et al (AL)
79669	C3orf52	1	1	0	41	1.73043		Elkjaer et al (AL)
7941	PLA2G7	1	1	0	41	1.72976		Elkjaer et al (AL)
105369711	LOC105369711	1	1	0	41	1.72846		Elkjaer et al (AL)
2687	GGT5	1	1	0	41	1.72815		Elkjaer et al (AL)
28231	SLCO4A1	1	1	0	41	1.72722		Elkjaer et al (AL)
684	BST2	1	1	0	41	1.72602		Elkjaer et al (AL)
161502	CFAP161	1	1	0	41	1.72579		Elkjaer et al (AL)
7041	TGFB1I1	1	1	0	41	1.72569		Elkjaer et al (AL)
115361	GBP4	1	1	0	41	1.72523		Elkjaer et al (AL)
23166	STAB1	1	1	0	41	1.72333		Elkjaer et al (AL)
374462	PTPRQ	1	1	0	41	1.72317		Elkjaer et al (AL)
25816	TNFAIP8	1	1	0	41	1.72277		Elkjaer et al (AL)
165631	PARP15	1	1	0	41	1.72173		Elkjaer et al (AL)
5616	PRKY	1	1	0	41	1.72154		Elkjaer et al (AL)
7004	TEAD4	1	1	0	41	1.72098		Elkjaer et al (AL)
105373215	LOC105373215	1	1	0	41	1.71991		Elkjaer et al (AL)
112268066	LOC112268066	1	1	0	41	1.71576		Elkjaer et al (AL)
107984361	LOC107984361	1	1	0	41	1.71568		Elkjaer et al (AL)
KCNJ5-AS1	KCNJ5-AS1	1	1	0	41	1.7154		Elkjaer et al (AL)
4920	ROR2	1	1	0	41	1.71528		Elkjaer et al (AL)
6778	STAT6	1	1	0	41	1.71504		Elkjaer et al (AL)
101927296	LOC101927296	1	1	0	41	1.71368		Elkjaer et al (AL)
9882	TBC1D4	1	1	0	41	1.71318		Elkjaer et al (AL)
4487	MSX1	1	1	0	41	1.71276		Elkjaer et al (AL)
7022	TFAP2C	1	1	0	41	1.71131		Elkjaer et al (AL)
22797	TFEC	1	1	0	41	1.71119		Elkjaer et al (AL)
107985658	LOC107985658	1	1	0	41	1.70947		Elkjaer et al (AL)
8638	OASL	1	1	0	41	1.70787		Elkjaer et al (AL)
116835	HSPA12B	1	1	0	41	1.70696		Elkjaer et al (AL)
2114	ETS2	1	1	0	41	1.70607		Elkjaer et al (AL)
4091	SMAD6	1	1	0	41	1.70535		Elkjaer et al (AL)
105369621	LOC105369621	1	1	0	41	1.70208		Elkjaer et al (AL)
105372835	LOC105372835	1	1	0	41	1.70067		Elkjaer et al (AL)
128272	ARHGEF19	1	1	0	41	1.70036		Elkjaer et al (AL)
105376825	LOC105376825	1	1	0	41	1.69915		Elkjaer et al (AL)
4556	TRNE	1	1	0	41	1.69859		Elkjaer et al (AL)
23218	NBEAL2	1	1	0	41	1.69791		Elkjaer et al (AL)
6387	CXCL12	1	1	0	41	1.69619		Elkjaer et al (AL)
105377295	LOC105377295	1	1	0	41	1.69545		Elkjaer et al (AL)
3310	HSPA6	1	1	0	41	1.69519		Elkjaer et al (AL)
6526	SLC5A3	1	1	0	41	1.69482		Elkjaer et al (AL)
9976	CLEC2B	1	1	0	41	1.69328		Elkjaer et al (AL)
105376611	LOC105376611	1	1	0	41	1.69299		Elkjaer et al (AL)
3039	HBA1	1	1	0	41	1.69296		Elkjaer et al (AL)
7547	ZIC3	1	1	0	41	1.69195		Elkjaer et al (AL)
101926924	LINC01375	1	1	0	41	1.69192		Elkjaer et al (AL)
27287	VENTX	1	1	0	41	1.69117		Elkjaer et al (AL)
57648	KIAA1522	1	1	0	41	1.68941		Elkjaer et al (AL)
3123	HLA-DRB1	1	1	0	41	1.68827		Elkjaer et al (AL)
25960	ADGRA2	1	1	0	41	1.68772		Elkjaer et al (AL)
4577	TRNV	1	1	0	41	1.68728		Elkjaer et al (AL)
643680	MS4A4E	1	1	0	41	1.6852		Elkjaer et al (AL)
3554	IL1R1	1	1	0	41	1.68465		Elkjaer et al (AL)
2296	FOXC1	1	1	0	41	1.68373		Elkjaer et al (AL)
221395	ADGRF5	1	1	0	41	1.68309		Elkjaer et al (AL)
89846	FGD3	1	1	0	41	1.68165		Elkjaer et al (AL)
4558	TRNF	1	1	0	41	1.6803		Elkjaer et al (AL)
286189	C8orf34-AS1	1	1	0	41	1.6763		Elkjaer et al (AL)
64411	ARAP3	1	1	0	41	1.67321		Elkjaer et al (AL)
151534	LBX2-AS1	1	1	0	41	1.67302		Elkjaer et al (AL)
105379031	LOC105379031	1	1	0	41	1.67215		Elkjaer et al (AL)
1293	COL6A3	1	1	0	41	1.6701		Elkjaer et al (AL)
107986016	LOC107986016	1	1	0	41	1.66988		Elkjaer et al (AL)
27350	APOBEC3C	1	1	0	41	1.66803		Elkjaer et al (AL)
3487	IGFBP4	1	1	0	41	1.66784		Elkjaer et al (AL)
11170	FAM107A	1	1	0	41	1.66371		Elkjaer et al (AL)
440836	ODF3B	1	1	0	41	1.66269		Elkjaer et al (AL)
2	A2M	1	1	0	41	1.66232		Elkjaer et al (AL)
84168	ANTXR1	1	1	0	41	1.66207		Elkjaer et al (AL)
100526771	SMIM35	1	1	0	41	1.6599		Elkjaer et al (AL)
100189011	TRG-TCC2-6	1	1	0	41	1.65955		Elkjaer et al (AL)
50848	F11R	1	1	0	41	1.65873		Elkjaer et al (AL)
255488	RNF144B	1	1	0	41	1.65746		Elkjaer et al (AL)
101929633	LOC101929633	1	1	0	41	1.657		Elkjaer et al (AL)
286464	CFAP47	1	1	0	41	1.65622		Elkjaer et al (AL)
107987237	LOC107987237	1	1	0	41	1.65594		Elkjaer et al (AL)
7412	VCAM1	1	1	0	41	1.65582		Elkjaer et al (AL)
105372201	LOC105372201	1	1	0	41	1.65482		Elkjaer et al (AL)
284933	LOC284933	1	1	0	41	1.65455		Elkjaer et al (AL)
9103	FCGR2C	1	1	0	41	1.65427		Elkjaer et al (AL)
167838	TXLNB	1	1	0	41	1.65426		Elkjaer et al (AL)
554313	LOC112268238	1	1	0	41	1.65424		Elkjaer et al (AL)
102724050	GPR84-AS1	1	1	0	41	1.65089		Elkjaer et al (AL)
80223	RAB11FIP1	1	1	0	41	1.65082		Elkjaer et al (AL)
286187	PPP1R42	1	1	0	41	1.64899		Elkjaer et al (AL)
1947	EFNB1	1	1	0	41	1.64728		Elkjaer et al (AL)
7421	VDR	1	1	0	41	1.64671		Elkjaer et al (AL)
27181	SIGLEC8	1	1	0	41	1.64125		Elkjaer et al (AL)
105370173	LOC105370173	1	1	0	41	1.64095		Elkjaer et al (AL)
5872	RAB13	1	1	0	41	1.64066		Elkjaer et al (AL)
9173	IL1RL1	1	1	0	41	1.63904		Elkjaer et al (AL)
105375151	LOC105375151	1	1	0	41	1.63874		Elkjaer et al (AL)
338440	ANO9	1	1	0	41	1.63872		Elkjaer et al (AL)
107984275	LOC107984275	1	1	0	41	1.63862		Elkjaer et al (AL)
145864	HAPLN3	1	1	0	41	1.63818		Elkjaer et al (AL)
79690	GAL3ST4	1	1	0	41	1.63794		Elkjaer et al (AL)
1903	C9orf47	1	1	0	41	1.63778		Elkjaer et al (AL)
93663	ARHGAP18	1	1	0	41	1.63717		Elkjaer et al (AL)
29765	TMOD4	1	1	0	41	1.6366		Elkjaer et al (AL)
2872	MKNK2	1	1	0	41	1.63596		Elkjaer et al (AL)
55065	SLC52A1	1	1	0	41	1.63584		Elkjaer et al (AL)
7173	TPO	1	1	0	41	1.63556		Elkjaer et al (AL)
10538	BATF	1	1	0	41	1.63513		Elkjaer et al (AL)
5420	PODXL	1	1	0	41	1.63453		Elkjaer et al (AL)
101928816	LOC101928816	1	1	0	41	1.63442		Elkjaer et al (AL)
105371638	LINC02816	1	1	0	41	1.63395		Elkjaer et al (AL)
5366	PMAIP1	1	1	0	41	1.63364		Elkjaer et al (AL)
145694	KIF23-AS1	1	1	0	41	1.63279		Elkjaer et al (AL)
81035	COLEC12	1	1	0	41	1.62914		Elkjaer et al (AL)
191585	PLAC4	1	1	0	41	1.62706		Elkjaer et al (AL)
3384	ICAM2	1	1	0	41	1.62646		Elkjaer et al (AL)
55655	NLRP2	1	1	0	41	1.62495		Elkjaer et al (AL)
105371356	LOC105371356	1	1	0	41	1.62406		Elkjaer et al (AL)
105377979	LOC105377979	1	1	0	41	1.62367		Elkjaer et al (AL)
399	RHOH	1	1	0	41	1.62366		Elkjaer et al (AL)
107986554	LOC107986554	1	1	0	41	1.6236		Elkjaer et al (AL)
7106	TSPAN4	1	1	0	41	1.6236		Elkjaer et al (AL)
7006	TEC	1	1	0	41	1.62324		Elkjaer et al (AL)
101927023	LOC101927023	1	1	0	41	1.62164		Elkjaer et al (AL)
10071	MUC12	1	1	0	41	1.62073		Elkjaer et al (AL)
79961	DENND2D	1	1	0	41	1.62003		Elkjaer et al (AL)
3958	LGALS3	1	1	0	41	1.61967		Elkjaer et al (AL)
127003	CFAP276	1	1	0	41	1.61946		Elkjaer et al (AL)
146857	SLFN13	1	1	0	41	1.61736		Elkjaer et al (AL)
107984360	LOC107984360	1	1	0	41	1.61675		Elkjaer et al (AL)
5549	PRELP	1	1	0	41	1.61654		Elkjaer et al (AL)
8870	IER3	1	1	0	41	1.61578		Elkjaer et al (AL)
9096	TBX18	1	1	0	41	1.61569		Elkjaer et al (AL)
4005	LMO2	1	1	0	41	1.61556		Elkjaer et al (AL)
644538	SMIM10	1	1	0	41	1.61544		Elkjaer et al (AL)
197259	MLKL	1	1	0	41	1.6145		Elkjaer et al (AL)
102724740	LINC02940	1	1	0	41	1.61323		Elkjaer et al (AL)
8676	STX11	1	1	0	41	1.61313		Elkjaer et al (AL)
105377701	LINC01938	1	1	0	41	1.61197		Elkjaer et al (AL)
347902	AMIGO2	1	1	0	41	1.6109		Elkjaer et al (AL)
6282	S100A11	1	1	0	41	1.61003		Elkjaer et al (AL)
105374476	SLC2A9-AS1	1	1	0	41	1.60897		Elkjaer et al (AL)
6332	SCN7A	1	1	0	41	1.60868		Elkjaer et al (AL)
1277	COL1A1	1	1	0	41	1.60856		Elkjaer et al (AL)
26136	TES	1	1	0	41	1.60745		Elkjaer et al (AL)
1071	CETP	1	1	0	41	1.60736		Elkjaer et al (AL)
5175	PECAM1	1	1	0	41	1.60663		Elkjaer et al (AL)
92340	PRR29	1	1	0	41	1.60553		Elkjaer et al (AL)
10437	IFI30	1	1	0	41	1.60488		Elkjaer et al (AL)
164656	TMPRSS6	1	1	0	41	1.60374		Elkjaer et al (AL)
155038	GIMAP8	1	1	0	41	1.60252		Elkjaer et al (AL)
100128927	ZBTB42	1	1	0	41	1.60091		Elkjaer et al (AL)
100506795	LINC01354	1	1	0	41	1.59917		Elkjaer et al (AL)
400322	HERC2P2	1	1	0	41	1.59814		Elkjaer et al (AL)
80162	PGGHG	1	1	0	41	1.59775		Elkjaer et al (AL)
2791	GNG11	1	1	0	41	1.59687		Elkjaer et al (AL)
167465	ZNF366	1	1	0	41	1.5958		Elkjaer et al (AL)
8795	TNFRSF10B	1	1	0	41	1.59571		Elkjaer et al (AL)
6899	TBX1	1	1	0	41	1.59503		Elkjaer et al (AL)
838	CASP5	1	1	0	41	1.59473		Elkjaer et al (AL)
80139	ZNF703	1	1	0	41	1.59437		Elkjaer et al (AL)
283314	C1RL-AS1	1	1	0	41	1.59367		Elkjaer et al (AL)
105374128	LOC105374128	1	1	0	41	1.59322		Elkjaer et al (AL)
284359	IZUMO1	1	1	0	41	1.59152		Elkjaer et al (AL)
1075	CTSC	1	1	0	41	1.59082		Elkjaer et al (AL)
93035	PKHD1L1	1	1	0	41	1.5908		Elkjaer et al (AL)
107986558	LOC107986558	1	1	0	41	1.5904		Elkjaer et al (AL)
730005	SEC14L6	1	1	0	41	1.59007		Elkjaer et al (AL)
8542	APOL1	1	1	0	41	1.58844		Elkjaer et al (AL)
26157	GIMAP2	1	1	0	41	1.58655		Elkjaer et al (AL)
57101	ANO2	1	1	0	41	1.58614		Elkjaer et al (AL)
153562	MARVELD2	1	1	0	41	1.58602		Elkjaer et al (AL)
2313	FLI1	1	1	0	41	1.58434		Elkjaer et al (AL)
54504	CPVL	1	1	0	41	1.5842		Elkjaer et al (AL)
150368	PHETA2	1	1	0	41	1.58396		Elkjaer et al (AL)
302	ANXA2	1	1	0	41	1.58395		Elkjaer et al (AL)
105377663	LOC105377663	1	1	0	41	1.58312		Elkjaer et al (AL)
200316	APOBEC3F	1	1	0	41	1.58307		Elkjaer et al (AL)
114827	FHAD1	1	1	0	41	1.58294		Elkjaer et al (AL)
94	ACVRL1	1	1	0	41	1.58262		Elkjaer et al (AL)
83541	FAM110A	1	1	0	41	1.58237		Elkjaer et al (AL)
5743	PTGS2	1	1	0	41	1.58188		Elkjaer et al (AL)
144455	E2F7	1	1	0	41	1.58175		Elkjaer et al (AL)
5243	ABCB1	1	1	0	41	1.58146		Elkjaer et al (AL)
255231	MCOLN2	1	1	0	41	1.58126		Elkjaer et al (AL)
170954	PPP1R18	1	1	0	41	1.57876		Elkjaer et al (AL)
116328	C8orf34	1	1	0	41	1.57844		Elkjaer et al (AL)
140	ADORA3	1	1	0	41	1.577		Elkjaer et al (AL)
101928350	LOC101928350	1	1	0	41	1.57657		Elkjaer et al (AL)
25865	PRKD2	1	1	0	41	1.5752		Elkjaer et al (AL)
7100	TLR5	1	1	0	41	1.57326		Elkjaer et al (AL)
92922	CCDC102A	1	1	0	41	1.57284		Elkjaer et al (AL)
105372669	LOC105372669	1	1	0	41	1.57226		Elkjaer et al (AL)
4050	LTB	1	1	0	41	1.57064		Elkjaer et al (AL)
105371126	LOC105371126	1	1	0	41	1.56934		Elkjaer et al (AL)
6692	SPINT1	1	1	0	41	1.56772		Elkjaer et al (AL)
100507347	VIM-AS1	1	1	0	41	1.56746		Elkjaer et al (AL)
3087	HHEX	1	1	0	41	1.56724		Elkjaer et al (AL)
6697	SPR	1	1	0	41	1.56606		Elkjaer et al (AL)
158376	SPAAR	1	1	0	41	1.56506		Elkjaer et al (AL)
83879	CDCA7	1	1	0	41	1.56444		Elkjaer et al (AL)
105374197	LOC105374197	1	1	0	41	1.56223		Elkjaer et al (AL)
102723444	LOC102723444	1	1	0	41	1.55928		Elkjaer et al (AL)
3311	HSPA7	1	1	0	41	1.55717		Elkjaer et al (AL)
201232	SLC16A13	1	1	0	41	1.55712		Elkjaer et al (AL)
2615	LRRC32	1	1	0	41	1.55687		Elkjaer et al (AL)
105377576	LOC105377576	1	1	0	41	1.55657		Elkjaer et al (AL)
716	C1S	1	1	0	41	1.5546		Elkjaer et al (AL)
53827	FXYD5	1	1	0	41	1.55409		Elkjaer et al (AL)
10723	SLC12A7	1	1	0	41	1.55331		Elkjaer et al (AL)
2014	EMP3	1	1	0	41	1.55239		Elkjaer et al (AL)
57761	TRIB3	1	1	0	41	1.55125		Elkjaer et al (AL)
112268445	LOC112268445	1	1	0	41	1.55102		Elkjaer et al (AL)
152573	SHISA3	1	1	0	41	1.55068		Elkjaer et al (AL)
5639	PRRG2	1	1	0	41	1.55045		Elkjaer et al (AL)
968	CD68	1	1	0	41	1.55009		Elkjaer et al (AL)
105370205	LOC105370205	1	1	0	41	1.54925		Elkjaer et al (AL)
129881	CFAP210	1	1	0	41	1.54815		Elkjaer et al (AL)
83758	RBP5	1	1	0	41	1.54768		Elkjaer et al (AL)
947	CD34	1	1	0	41	1.54704		Elkjaer et al (AL)
54209	TREM2	1	1	0	41	1.54667		Elkjaer et al (AL)
8876	VNN1	1	1	0	41	1.54658		Elkjaer et al (AL)
284297	SSC5D	1	1	0	41	1.54642		Elkjaer et al (AL)
101929125	LINC01730	1	1	0	41	1.54625		Elkjaer et al (AL)
8459	TPST2	1	1	0	41	1.54546		Elkjaer et al (AL)
105371873	LOC105371873	1	1	0	41	1.54537		Elkjaer et al (AL)
7852	CXCR4	1	1	0	41	1.5448		Elkjaer et al (AL)
9447	AIM2	1	1	0	41	1.54429		Elkjaer et al (AL)
105370449	LOC105370449	1	1	0	41	1.54359		Elkjaer et al (AL)
79927	FAM110D	1	1	0	41	1.54355		Elkjaer et al (AL)
159686	CFAP58	1	1	0	41	1.54254		Elkjaer et al (AL)
3337	DNAJB1	1	1	0	41	1.54203		Elkjaer et al (AL)
85391	SNORD14E	1	1	0	41	1.54193		Elkjaer et al (AL)
23034	SAMD4A	1	1	0	41	1.54165		Elkjaer et al (AL)
7045	TGFBI	1	1	0	41	1.53634		Elkjaer et al (AL)
54873	PALMD	1	1	0	41	1.53612		Elkjaer et al (AL)
51804	SIX4	1	1	0	41	1.53538		Elkjaer et al (AL)
162699	ELOA3P	1	1	0	41	1.53493		Elkjaer et al (AL)
3339	HSPG2	1	1	0	41	1.53404		Elkjaer et al (AL)
29881	NPC1L1	1	1	0	41	1.53322		Elkjaer et al (AL)
169044	COL22A1	1	1	0	41	1.53302		Elkjaer et al (AL)
102723798	LOC102723798	1	1	0	41	1.52912		Elkjaer et al (AL)
102723989	FRMD3-AS1	1	1	0	41	1.52858		Elkjaer et al (AL)
9033	PKD2L1	1	1	0	41	1.5279		Elkjaer et al (AL)
10894	LYVE1	1	1	0	41	1.52727		Elkjaer et al (AL)
430	ASCL2	1	1	0	41	1.52678		Elkjaer et al (AL)
23224	SYNE2	1	1	0	41	1.52672		Elkjaer et al (AL)
284260	LINC00907	1	1	0	41	1.52598		Elkjaer et al (AL)
10095	ARPC1B	1	1	0	41	1.52572		Elkjaer et al (AL)
56833	SLAMF8	1	1	0	41	1.5241		Elkjaer et al (AL)
837	CASP4	1	1	0	41	1.52319		Elkjaer et al (AL)
10266	RAMP2	1	1	0	41	1.52263		Elkjaer et al (AL)
79940	LINC00472	1	1	0	41	1.52204		Elkjaer et al (AL)
102723709	LOC102723709	1	1	0	41	1.52183		Elkjaer et al (AL)
83538	ODAD4	1	1	0	41	1.52141		Elkjaer et al (AL)
101928158	LAMA5-AS1	1	1	0	41	1.52105		Elkjaer et al (AL)
51284	TLR7	1	1	0	41	1.52096		Elkjaer et al (AL)
101929179	LINC01388	1	1	0	41	1.52005		Elkjaer et al (AL)
27333	GOLIM4	1	1	0	41	1.51962		Elkjaer et al (AL)
150372	NFAM1	1	1	0	41	1.51956		Elkjaer et al (AL)
246176	GAS2L2	1	1	0	41	1.51949		Elkjaer et al (AL)
140706	CCM2L	1	1	0	41	1.51945		Elkjaer et al (AL)
55024	BANK1	1	1	0	41	1.51708		Elkjaer et al (AL)
4824	NKX3-1	1	1	0	41	1.51647		Elkjaer et al (AL)
57523	NYNRIN	1	1	0	41	1.51621		Elkjaer et al (AL)
72	ACTG2	1	1	0	41	1.516		Elkjaer et al (AL)
3140	MR1	1	1	0	41	1.51544		Elkjaer et al (AL)
128344	PIFO	1	1	0	41	1.5142		Elkjaer et al (AL)
107986525	LOC107986525	1	1	0	41	1.51354		Elkjaer et al (AL)
160492	LMNTD1	1	1	0	41	1.51188		Elkjaer et al (AL)
100129503	LOC100129503	1	1	0	41	1.51162		Elkjaer et al (AL)
2199	FBLN2	1	1	0	41	1.50955		Elkjaer et al (AL)
6490	PMEL	1	1	0	41	1.50951		Elkjaer et al (AL)
390067	OR52H1	1	1	0	41	1.50943		Elkjaer et al (AL)
3579	CXCR2	1	1	0	41	1.50927		Elkjaer et al (AL)
200844	CFAP20DC	1	1	0	41	1.5089		Elkjaer et al (AL)
1305	COL13A1	1	1	0	41	1.5082		Elkjaer et al (AL)
254427	PROSER2	1	1	0	41	1.50791		Elkjaer et al (AL)
10008	KCNE3	1	1	0	41	1.50782		Elkjaer et al (AL)
3601	IL15RA	1	1	0	41	1.50758		Elkjaer et al (AL)
91351	DDX60L	1	1	0	41	1.50747		Elkjaer et al (AL)
51473	DCDC2	1	1	0	41	1.50724		Elkjaer et al (AL)
7305	TYROBP	1	1	0	41	1.50639		Elkjaer et al (AL)
EYA2-AS1	EYA2-AS1	1	1	0	41	1.50628		Elkjaer et al (AL)
219972	MPEG1	1	1	0	41	1.50504		Elkjaer et al (AL)
1240	CMKLR1	1	1	0	41	1.50466		Elkjaer et al (AL)
5880	RAC2	1	1	0	41	1.50448		Elkjaer et al (AL)
100996583	LOC100996583	1	1	0	41	1.50412		Elkjaer et al (AL)
122953	JDP2	1	1	0	41	1.5041		Elkjaer et al (AL)
8076	MFAP5	1	1	0	41	1.50317		Elkjaer et al (AL)
2242	FES	1	1	0	41	1.50293		Elkjaer et al (AL)
5618	PRLR	1	1	0	41	1.50149		Elkjaer et al (AL)
1535	CYBA	1	1	0	41	1.501		Elkjaer et al (AL)
8515	ITGA10	1	1	0	41	1.50005		Elkjaer et al (AL)
1950	EGF	1	1	0	41	1.49937		Elkjaer et al (AL)
639	PRDM1	1	1	0	41	1.49762		Elkjaer et al (AL)
6398	SECTM1	1	1	0	41	1.49677		Elkjaer et al (AL)
644634	LOC644634	1	1	0	41	1.4963		Elkjaer et al (AL)
23562	CLDN14	1	1	0	41	1.49576		Elkjaer et al (AL)
727684	TMEM51-AS2	1	1	0	41	1.4936		Elkjaer et al (AL)
5819	NECTIN2	1	1	0	41	1.49237		Elkjaer et al (AL)
387849	REP15	1	1	0	41	1.49222		Elkjaer et al (AL)
4921	DDR2	1	1	0	41	1.49212		Elkjaer et al (AL)
10288	LILRB2	1	1	0	41	1.49191		Elkjaer et al (AL)
4210	MEFV	1	1	0	41	1.49148		Elkjaer et al (AL)
7802	DNALI1	1	1	0	41	1.4911		Elkjaer et al (AL)
9501	RPH3AL	1	1	0	41	1.49097		Elkjaer et al (AL)
64167	ERAP2	1	1	0	41	1.49059		Elkjaer et al (AL)
105377016	LOC105377016	1	1	0	41	1.49029		Elkjaer et al (AL)
93233	ODAD1	1	1	0	41	1.48981		Elkjaer et al (AL)
64129	TINAGL1	1	1	0	41	1.48934		Elkjaer et al (AL)
3880	KRT19	1	1	0	41	1.48768		Elkjaer et al (AL)
1439	CSF2RB	1	1	0	41	1.48588		Elkjaer et al (AL)
107984315	LOC107984315	1	1	0	41	1.48581		Elkjaer et al (AL)
57608	JCAD	1	1	0	41	1.4858		Elkjaer et al (AL)
168002	DACT2	1	1	0	41	1.48572		Elkjaer et al (AL)
1634	DCN	1	1	0	41	1.48559		Elkjaer et al (AL)
1675	CFD	1	1	0	41	1.48553		Elkjaer et al (AL)
100507388	PARM1-AS1	1	1	0	41	1.48411		Elkjaer et al (AL)
26471	NUPR1	1	1	0	41	1.48411		Elkjaer et al (AL)
3399	ID3	1	1	0	41	1.48409		Elkjaer et al (AL)
8673	VAMP8	1	1	0	41	1.48384		Elkjaer et al (AL)
132884	EVC2	1	1	0	41	1.48351		Elkjaer et al (AL)
8366	H4C2	1	1	0	41	1.48297		Elkjaer et al (AL)
102724699	LINC02043	1	1	0	41	1.482		Elkjaer et al (AL)
154313	CFAP206	1	1	0	41	1.48183		Elkjaer et al (AL)
94234	FOXQ1	1	1	0	41	1.47945		Elkjaer et al (AL)
85366	MYLK2	1	1	0	41	1.47917		Elkjaer et al (AL)
79444	BIRC7	1	1	0	41	1.47835		Elkjaer et al (AL)
246182	AKR7A2P1	1	1	0	41	1.47821		Elkjaer et al (AL)
256949	KANK3	1	1	0	41	1.47769		Elkjaer et al (AL)
105378305	LOC105378305	1	1	0	41	1.47733		Elkjaer et al (AL)
51208	CLDN18	1	1	0	41	1.47673		Elkjaer et al (AL)
140862	ISM1	1	1	0	41	1.47664		Elkjaer et al (AL)
80054	CEBPA-DT	1	1	0	41	1.47528		Elkjaer et al (AL)
5321	PLA2G4A	1	1	0	41	1.47428		Elkjaer et al (AL)
101929716	ARMC2-AS1	1	1	0	41	1.47333		Elkjaer et al (AL)
107985949	LOC107985949	1	1	0	41	1.4725		Elkjaer et al (AL)
57146	LDAF1	1	1	0	41	1.47242		Elkjaer et al (AL)
4688	NCF2	1	1	0	41	1.47142		Elkjaer et al (AL)
80045	GPR157	1	1	0	41	1.47055		Elkjaer et al (AL)
113218503	MIR10399	1	1	0	41	1.4698		Elkjaer et al (AL)
84517	ACTRT3	1	1	0	41	1.46959		Elkjaer et al (AL)
339834	IHO1	1	1	0	41	1.46923		Elkjaer et al (AL)
58472	SQOR	1	1	0	41	1.46919		Elkjaer et al (AL)
25876	SPEF1	1	1	0	41	1.46812		Elkjaer et al (AL)
2217	FCGRT	1	1	0	41	1.46739		Elkjaer et al (AL)
84033	OBSCN	1	1	0	41	1.46712		Elkjaer et al (AL)
105378299	LOC105378299	1	1	0	41	1.46654		Elkjaer et al (AL)
4537	ND3	1	1	0	41	1.46648		Elkjaer et al (AL)
105375560	LOC105375560	1	1	0	41	1.46621		Elkjaer et al (AL)
4567	TRNL1	1	1	0	41	1.46564		Elkjaer et al (AL)
6281	S100A10	1	1	0	41	1.4648		Elkjaer et al (AL)
102723955	PDE4DIPP7	1	1	0	41	1.46165		Elkjaer et al (AL)
23670	CEMIP2	1	1	0	41	1.46104		Elkjaer et al (AL)
11309	SLCO2B1	1	1	0	41	1.46097		Elkjaer et al (AL)
107985972	LOC107985972	1	1	0	41	1.45915		Elkjaer et al (AL)
84674	CARD6	1	1	0	41	1.45829		Elkjaer et al (AL)
100302740	FAS-AS1	1	1	0	41	1.45786		Elkjaer et al (AL)
100128750	RBPMS-AS1	1	1	0	41	1.45762		Elkjaer et al (AL)
7148	TNXB	1	1	0	41	1.45702		Elkjaer et al (AL)
5341	PLEK	1	1	0	41	1.45626		Elkjaer et al (AL)
977	CD151	1	1	0	41	1.45522		Elkjaer et al (AL)
5251	PHEX	1	1	0	41	1.45432		Elkjaer et al (AL)
2331	FMOD	1	1	0	41	1.45298		Elkjaer et al (AL)
6237	RRAS	1	1	0	41	1.45174		Elkjaer et al (AL)
64231	MS4A6A	1	1	0	41	1.45152		Elkjaer et al (AL)
64098	PARVG	1	1	0	41	1.45089		Elkjaer et al (AL)
55640	FLVCR2	1	1	0	41	1.45073		Elkjaer et al (AL)
105372883	LINC02767	1	1	0	41	1.45023		Elkjaer et al (AL)
54510	PCDH18	1	1	0	41	1.4502		Elkjaer et al (AL)
4773	NFATC2	1	1	0	41	1.45006		Elkjaer et al (AL)
105375913	LOC105375913	1	1	0	41	1.44959		Elkjaer et al (AL)
304	ANXA2P2	1	1	0	41	1.44928		Elkjaer et al (AL)
840	CASP7	1	1	0	41	1.44919		Elkjaer et al (AL)
79864	JHY	1	1	0	41	1.44909		Elkjaer et al (AL)
55504	TNFRSF19	1	1	0	41	1.4487		Elkjaer et al (AL)
64115	VSIR	1	1	0	41	1.44674		Elkjaer et al (AL)
102723733	LOC102723733	1	1	0	41	1.44659		Elkjaer et al (AL)
7127	TNFAIP2	1	1	0	41	1.44494		Elkjaer et al (AL)
85452	CFAP74	1	1	0	41	1.44433		Elkjaer et al (AL)
101927727	LOC101927727	1	1	0	41	1.44429		Elkjaer et al (AL)
8771	TNFRSF6B	1	1	0	41	1.44406		Elkjaer et al (AL)
83872	HMCN1	1	1	0	41	1.44392		Elkjaer et al (AL)
685	BTC	1	1	0	41	1.4431		Elkjaer et al (AL)
54830	NUP62CL	1	1	0	41	1.44299		Elkjaer et al (AL)
7450	VWF	1	1	0	41	1.44205		Elkjaer et al (AL)
80332	ADAM33	1	1	0	41	1.44131		Elkjaer et al (AL)
5355	PLP2	1	1	0	41	1.44127		Elkjaer et al (AL)
90506	LRRC46	1	1	0	41	1.43941		Elkjaer et al (AL)
126669	SHE	1	1	0	41	1.43891		Elkjaer et al (AL)
3269	HRH1	1	1	0	41	1.43873		Elkjaer et al (AL)
135	ADORA2A	1	1	0	41	1.43681		Elkjaer et al (AL)
945	CD33	1	1	0	41	1.43608		Elkjaer et al (AL)
11025	LILRB3	1	1	0	41	1.4359		Elkjaer et al (AL)
107986024	LOC107986024	1	1	0	41	1.43463		Elkjaer et al (AL)
401944	LDLRAD2	1	1	0	41	1.43445		Elkjaer et al (AL)
107987326	LOC107987326	1	1	0	41	1.43351		Elkjaer et al (AL)
65999	LRRC61	1	1	0	41	1.43344		Elkjaer et al (AL)
105378494	LOC105378494	1	1	0	41	1.43302		Elkjaer et al (AL)
105371058	LOC105371058	1	1	0	41	1.43299		Elkjaer et al (AL)
642475	MROH6	1	1	0	41	1.43256		Elkjaer et al (AL)
106480429	HLA-DQB1-AS1	1	1	0	41	1.43206		Elkjaer et al (AL)
440248	HERC2P9	1	1	0	41	1.43133		Elkjaer et al (AL)
56935	SMCO4	1	1	0	41	1.43055		Elkjaer et al (AL)
101929643	LOC101929643	1	1	0	41	1.42911		Elkjaer et al (AL)
8324	FZD7	1	1	0	41	1.42891		Elkjaer et al (AL)
105373878	TNS1-AS1	1	1	0	41	1.42821		Elkjaer et al (AL)
105376805	LOC105376805	1	1	0	41	1.42803		Elkjaer et al (AL)
5724	PTAFR	1	1	0	41	1.42799		Elkjaer et al (AL)
55332	DRAM1	1	1	0	41	1.42798		Elkjaer et al (AL)
2078	ERG	1	1	0	41	1.42783		Elkjaer et al (AL)
105378230	LOC105378230	1	1	0	41	1.427		Elkjaer et al (AL)
54796	BNC2	1	1	0	41	1.4263		Elkjaer et al (AL)
5121	PCP4	1	1	0	41	1.42527		Elkjaer et al (AL)
79442	LRRC2	1	1	0	41	1.42405		Elkjaer et al (AL)
107986853	LOC107986853	1	1	0	41	1.4226		Elkjaer et al (AL)
90102	PHLDB2	1	1	0	41	1.42215		Elkjaer et al (AL)
55007	FAM118A	1	1	0	41	1.42208		Elkjaer et al (AL)
6121	RPE65	1	1	0	41	1.4217		Elkjaer et al (AL)
[truncated: 1,241 more rows]

## Sheet: S9
Table S9 - Gene ranking CAL vs Control WM
Entrez	Gene_Symbols	Lists_in_agreement	Upregulated_lists	Downregulated_lists	Total_samples	Mean_fold_change	SD_fold_change	Articles
1837	DTNA	3	3	0	62	4.3188	4.85762	Lock et al (2 CAL+1AL); Elkjaer et al. CAL; Hendrickx et al CAL
716	C1S	3	3	0	62	2.7694	2.22054	Lock et al (2 CAL+1AL); Elkjaer et al. CAL; Hendrickx et al CAL
5137	PDE1C	2	0	2	58	-1.01703	0.0148919	Elkjaer et al. CAL; Hendrickx et al CAL
340371	NRBP2	2	0	2	58	-1.03015	0.00685418	Elkjaer et al. CAL; Hendrickx et al CAL
5364	PLXNB1	2	0	2	58	-1.0412	0.0261581	Elkjaer et al. CAL; Hendrickx et al CAL
56996	SLC12A9	2	0	2	58	-1.05151	0.0573273	Elkjaer et al. CAL; Hendrickx et al CAL
283987	HID1; C17orf28	2	0	2	58	-1.05672	0.00414587	Elkjaer et al. CAL; Hendrickx et al CAL
5947	RBP1	2	0	2	58	-1.06078	0.0325465	Elkjaer et al. CAL; Hendrickx et al CAL
4123	MAN2C1	2	0	2	58	-1.06319	0.0124873	Elkjaer et al. CAL; Hendrickx et al CAL
23149	FCHO1	2	0	2	58	-1.0695	0.0691977	Elkjaer et al. CAL; Hendrickx et al CAL
5414	SEPTIN4; SEPT4	2	0	2	58	-1.07414	0.100849	Elkjaer et al. CAL; Hendrickx et al CAL
23604	DAPK2	2	0	2	58	-1.07478	0.0130091	Elkjaer et al. CAL; Hendrickx et al CAL
374291	NDUFS7	2	0	2	58	-1.08245	0.0837361	Elkjaer et al. CAL; Hendrickx et al CAL
6050	RNH1	2	0	2	58	-1.09282	0.0947676	Elkjaer et al. CAL; Hendrickx et al CAL
23370	ARHGEF18	2	0	2	58	-1.09419	0.0377757	Elkjaer et al. CAL; Hendrickx et al CAL
2166	FAAH	2	0	2	58	-1.09839	0.0530174	Elkjaer et al. CAL; Hendrickx et al CAL
80022	MYO15B	2	0	2	58	-1.09854	0.0616017	Elkjaer et al. CAL; Hendrickx et al CAL
116448	OLIG1	2	0	2	58	-1.10577	0.0366712	Elkjaer et al. CAL; Hendrickx et al CAL
11033	ADAP1	2	0	2	58	-1.10766	0.133378	Elkjaer et al. CAL; Hendrickx et al CAL
93643	TJAP1	2	0	2	58	-1.11044	0.0808713	Elkjaer et al. CAL; Hendrickx et al CAL
400073	C12orf76	2	0	2	58	-1.12072	0.0120816	Elkjaer et al. CAL; Hendrickx et al CAL
84787	KMT5C; SUV420H2	2	0	2	58	-1.1223	0.114199	Elkjaer et al. CAL; Hendrickx et al CAL
6440	SFTPC	2	0	2	58	-1.12689	0.0276875	Elkjaer et al. CAL; Hendrickx et al CAL
285971	ZNF775	2	0	2	58	-1.13674	0.020755	Elkjaer et al. CAL; Hendrickx et al CAL
11135	CDC42EP1	2	0	2	58	-1.1491	0.0922952	Elkjaer et al. CAL; Hendrickx et al CAL
333	APLP1	2	0	2	58	-1.15587	0.100897	Elkjaer et al. CAL; Hendrickx et al CAL
84628	NTNG2	2	0	2	58	-1.15632	0.143416	Elkjaer et al. CAL; Hendrickx et al CAL
286262	TPRN	2	0	2	58	-1.15818	0.0702095	Elkjaer et al. CAL; Hendrickx et al CAL
163782	KANK4	2	0	2	58	-1.16181	0.22265	Elkjaer et al. CAL; Hendrickx et al CAL
4336	MOBP	2	0	2	58	-1.17052	0.0268855	Elkjaer et al. CAL; Hendrickx et al CAL
388419	BTBD17	2	0	2	58	-1.17053	0.21503	Elkjaer et al. CAL; Hendrickx et al CAL
23148	NACAD	2	0	2	58	-1.17057	0.0457458	Elkjaer et al. CAL; Hendrickx et al CAL
79885	HDAC11	2	0	2	58	-1.1837	0.083785	Elkjaer et al. CAL; Hendrickx et al CAL
7108	TM7SF2	2	0	2	58	-1.18728	4.56987e-05	Elkjaer et al. CAL; Hendrickx et al CAL
342035	GLDN	2	0	2	58	-1.18812	0.0815355	Elkjaer et al. CAL; Hendrickx et al CAL
57467	HHATL	2	0	2	58	-1.18919	0.22689	Elkjaer et al. CAL; Hendrickx et al CAL
118663	BTBD16	2	0	2	58	-1.19003	0.23002	Elkjaer et al. CAL; Hendrickx et al CAL
93185	IGSF8	2	0	2	58	-1.19071	0.0492586	Elkjaer et al. CAL; Hendrickx et al CAL
8482	SEMA7A	2	0	2	58	-1.2009	0.250057	Elkjaer et al. CAL; Hendrickx et al CAL
745	MYRF; C11orf9	2	0	2	58	-1.20306	0.186359	Elkjaer et al. CAL; Hendrickx et al CAL
6900	CNTN2	2	0	2	58	-1.21519	0.0635275	Elkjaer et al. CAL; Hendrickx et al CAL
24139	EML2	2	0	2	58	-1.22717	0.0763952	Elkjaer et al. CAL; Hendrickx et al CAL
30850	CDR2L	2	0	2	58	-1.22823	0.0480163	Elkjaer et al. CAL; Hendrickx et al CAL
84557	MAP1LC3A	2	0	2	58	-1.22838	0.0216357	Elkjaer et al. CAL; Hendrickx et al CAL
4118	MAL	2	0	2	58	-1.23414	0.152803	Elkjaer et al. CAL; Hendrickx et al CAL
873	CBR1	2	0	2	58	-1.23422	0.0773629	Elkjaer et al. CAL; Hendrickx et al CAL
2065	ERBB3	2	0	2	58	-1.23598	0.126442	Elkjaer et al. CAL; Hendrickx et al CAL
3249	HPN	2	0	2	58	-1.23657	0.271146	Elkjaer et al. CAL; Hendrickx et al CAL
26030	PLEKHG3	2	0	2	58	-1.23781	0.193924	Elkjaer et al. CAL; Hendrickx et al CAL
84504	NKX6-2	2	0	2	58	-1.23821	0.168145	Elkjaer et al. CAL; Hendrickx et al CAL
1717	DHCR7	2	0	2	58	-1.23991	0.227143	Elkjaer et al. CAL; Hendrickx et al CAL
9026	HIP1R	2	0	2	58	-1.24604	0.198792	Elkjaer et al. CAL; Hendrickx et al CAL
2593	GAMT	2	0	2	58	-1.2472	0.011308	Elkjaer et al. CAL; Hendrickx et al CAL
57060	PCBP4	2	0	2	58	-1.25815	0.00499949	Elkjaer et al. CAL; Hendrickx et al CAL
1307	COL16A1	2	0	2	58	-1.2678	0.35596	Elkjaer et al. CAL; Hendrickx et al CAL
64423	INF2	2	0	2	58	-1.27608	0.0444964	Elkjaer et al. CAL; Hendrickx et al CAL
11155	LDB3	2	0	2	58	-1.28021	0.236713	Elkjaer et al. CAL; Hendrickx et al CAL
443	ASPA	2	0	2	58	-1.28321	0.0929249	Elkjaer et al. CAL; Hendrickx et al CAL
7298	TYMS	2	0	2	58	-1.28432	0.12231	Elkjaer et al. CAL; Hendrickx et al CAL
256472	TMEM151A	2	0	2	58	-1.28777	0.237109	Elkjaer et al. CAL; Hendrickx et al CAL
9725	TMEM63A	2	0	2	58	-1.28846	0.294928	Elkjaer et al. CAL; Hendrickx et al CAL
7089	TLE2	2	0	2	58	-1.29773	0.316653	Elkjaer et al. CAL; Hendrickx et al CAL
439949	PRKCQ-AS1; LOC439949	2	0	2	58	-1.31341	0.252848	Elkjaer et al. CAL; Hendrickx et al CAL
94015	TTYH2	2	0	2	58	-1.31717	0.323641	Elkjaer et al. CAL; Hendrickx et al CAL
56895	AGPAT4	2	0	2	58	-1.32166	0.2395	Elkjaer et al. CAL; Hendrickx et al CAL
10083	USH1C	2	0	2	58	-1.32269	0.16471	Elkjaer et al. CAL; Hendrickx et al CAL
89958	SAPCD2; C9orf140	2	0	2	58	-1.32734	0.403593	Elkjaer et al. CAL; Hendrickx et al CAL
1153	CIRBP	2	0	2	58	-1.33044	0.135217	Elkjaer et al. CAL; Hendrickx et al CAL
116362	RBP7	2	0	2	58	-1.33194	0.21173	Elkjaer et al. CAL; Hendrickx et al CAL
1028	CDKN1C	2	0	2	58	-1.33722	0.0438362	Elkjaer et al. CAL; Hendrickx et al CAL
5129	CDK18	2	0	2	58	-1.33855	0.0678469	Elkjaer et al. CAL; Hendrickx et al CAL
63928	CHP2	2	0	2	58	-1.34091	0.462343	Elkjaer et al. CAL; Hendrickx et al CAL
10507	SEMA4D	2	0	2	58	-1.34162	0.024504	Elkjaer et al. CAL; Hendrickx et al CAL
4598	MVK	2	0	2	58	-1.3442	0.0206922	Elkjaer et al. CAL; Hendrickx et al CAL
26873	OPLAH	2	0	2	58	-1.34686	0.223409	Elkjaer et al. CAL; Hendrickx et al CAL
84735	CNDP1	2	0	2	58	-1.3585	0.221747	Elkjaer et al. CAL; Hendrickx et al CAL
3993	LLGL2	2	0	2	58	-1.35978	0.114559	Elkjaer et al. CAL; Hendrickx et al CAL
51090	PLLP	2	0	2	58	-1.36517	0.180931	Elkjaer et al. CAL; Hendrickx et al CAL
253982	ASPHD1	2	0	2	58	-1.37247	0.434529	Elkjaer et al. CAL; Hendrickx et al CAL
60484	HAPLN2	2	0	2	58	-1.38174	0.213766	Elkjaer et al. CAL; Hendrickx et al CAL
51148	CERCAM	2	0	2	58	-1.38661	0.0637874	Elkjaer et al. CAL; Hendrickx et al CAL
6484	ST3GAL4	2	0	2	58	-1.38927	0.153651	Elkjaer et al. CAL; Hendrickx et al CAL
9507	ADAMTS4	2	0	2	58	-1.39215	0.0266335	Elkjaer et al. CAL; Hendrickx et al CAL
285800	PRR18	2	0	2	58	-1.41341	0.0647509	Elkjaer et al. CAL; Hendrickx et al CAL
20	ABCA2	2	0	2	58	-1.43096	0.104791	Elkjaer et al. CAL; Hendrickx et al CAL
338328	GPIHBP1	2	0	2	58	-1.43732	0.0129235	Elkjaer et al. CAL; Hendrickx et al CAL
283848	CES4A	2	0	2	58	-1.43792	0.26673	Elkjaer et al. CAL; Hendrickx et al CAL
116173	CMTM5	2	0	2	58	-1.43973	0.108078	Elkjaer et al. CAL; Hendrickx et al CAL
6305	SBF1	2	0	2	58	-1.4425	0.192964	Elkjaer et al. CAL; Hendrickx et al CAL
79992	AGPAT4-IT1	2	0	2	58	-1.44334	0.074268	Elkjaer et al. CAL; Hendrickx et al CAL
1267	CNP	2	0	2	58	-1.44452	0.432368	Elkjaer et al. CAL; Hendrickx et al CAL
115584	SLC5A11	2	0	2	58	-1.45263	0.2984	Elkjaer et al. CAL; Hendrickx et al CAL
1755	DMBT1	2	0	2	58	-1.45937	0.472975	Elkjaer et al. CAL; Hendrickx et al CAL
3834	KIF25	2	0	2	58	-1.46643	0.0491043	Elkjaer et al. CAL; Hendrickx et al CAL
4099	MAG	2	0	2	58	-1.47822	0.392279	Elkjaer et al. CAL; Hendrickx et al CAL
8437	RASAL1	2	0	2	58	-1.48248	0.0150844	Elkjaer et al. CAL; Hendrickx et al CAL
80725	SRCIN1	2	0	2	58	-1.49048	0.196625	Elkjaer et al. CAL; Hendrickx et al CAL
55502	HES6	2	0	2	58	-1.50401	0.50756	Elkjaer et al. CAL; Hendrickx et al CAL
7869	SEMA3B	2	0	2	58	-1.5182	0.303059	Elkjaer et al. CAL; Hendrickx et al CAL
10215	OLIG2	2	0	2	58	-1.5291	0.250957	Elkjaer et al. CAL; Hendrickx et al CAL
494514	TYMSOS; C18orf56	2	0	2	58	-1.54647	0.590135	Elkjaer et al. CAL; Hendrickx et al CAL
9717	SEC14L5	2	0	2	58	-1.55175	0.226033	Elkjaer et al. CAL; Hendrickx et al CAL
128218	TMEM125	2	0	2	58	-1.61889	0.0841954	Elkjaer et al. CAL; Hendrickx et al CAL
2705	GJB1	2	0	2	58	-1.63859	0.162747	Elkjaer et al. CAL; Hendrickx et al CAL
83475	DOHH	2	0	2	58	-1.63917	0.0283693	Elkjaer et al. CAL; Hendrickx et al CAL
81551	STMN4	2	0	2	58	-1.64856	0.409376	Elkjaer et al. CAL; Hendrickx et al CAL
79957	PAQR6	2	0	2	58	-1.6824	0.576252	Elkjaer et al. CAL; Hendrickx et al CAL
9625	AATK	2	0	2	58	-1.68784	0.0528528	Elkjaer et al. CAL; Hendrickx et al CAL
1299	COL9A3	2	0	2	58	-1.70644	0.367575	Elkjaer et al. CAL; Hendrickx et al CAL
57165	GJC2	2	0	2	58	-1.81539	0.730398	Elkjaer et al. CAL; Hendrickx et al CAL
3991	LIPE	2	0	2	58	-1.82934	0.289137	Elkjaer et al. CAL; Hendrickx et al CAL
140766	ADAMTS14	2	0	2	58	-1.83222	0.800261	Elkjaer et al. CAL; Hendrickx et al CAL
64714	PDIA2	2	0	2	58	-1.85662	0.00575276	Elkjaer et al. CAL; Hendrickx et al CAL
1610	DAO	2	0	2	58	-1.91166	0.329526	Elkjaer et al. CAL; Hendrickx et al CAL
57571	CARNS1	2	0	2	58	-1.97283	0.18203	Elkjaer et al. CAL; Hendrickx et al CAL
124602	KIF19	2	0	2	58	-2.12426	0.0591218	Elkjaer et al. CAL; Hendrickx et al CAL
2861	GPR37	2	0	2	45	-2.70252	1.97634	Lock et al (2 CAL+1AL); Elkjaer et al. CAL
10231	ZAKI4; RCAN2	2	0	2	24	-16.7926	21.9307	Tajour et al. CAL; Hendrickx et al CAL
4974	OMG	2	0	2	21	-1.73818	0.653114	Lock et al (2 CAL+1AL); Hendrickx et al CAL
5860	QDPR	2	0	2	21	-2.05939	0.623114	Lock et al (2 CAL+1AL); Hendrickx et al CAL
2670	GFAP	2	2	1	28	0.673929	2.02911	Lock et al (2 CAL+1AL); Tajour et al. CAL; Hendrickx et al CAL
10457	GPNMB	2	2	0	58	3.15415	2.21584	Elkjaer et al. CAL; Hendrickx et al CAL
1118	CHIT1	2	2	0	58	2.47489	1.13457	Elkjaer et al. CAL; Hendrickx et al CAL
342979	PALM3	2	2	0	58	2.23996	1.32449	Elkjaer et al. CAL; Hendrickx et al CAL
4481	MSR1	2	2	0	58	2.2097	0.935085	Elkjaer et al. CAL; Hendrickx et al CAL
1356	CP	2	2	0	58	2.14846	0.271973	Elkjaer et al. CAL; Hendrickx et al CAL
9935	MAFB	2	2	0	58	2.1462	1.05011	Elkjaer et al. CAL; Hendrickx et al CAL
3127	HLA-DRB5	2	2	0	58	2.09858	0.303157	Elkjaer et al. CAL; Hendrickx et al CAL
1295	COL8A1	2	2	0	58	2.03435	0.275945	Elkjaer et al. CAL; Hendrickx et al CAL
58475	MS4A7	2	2	0	58	2.03251	0.750764	Elkjaer et al. CAL; Hendrickx et al CAL
23022	PALLD	2	2	0	58	2.00376	1.03708	Elkjaer et al. CAL; Hendrickx et al CAL
1675	CFD	2	2	0	58	1.98842	0.978947	Elkjaer et al. CAL; Hendrickx et al CAL
301	ANXA1	2	2	0	58	1.97517	0.945769	Elkjaer et al. CAL; Hendrickx et al CAL
6347	CCL2	2	2	0	58	1.96124	1.11246	Elkjaer et al. CAL; Hendrickx et al CAL
132112	RTP1	2	2	0	58	1.87746	1.19453	Elkjaer et al. CAL; Hendrickx et al CAL
4023	LPL	2	2	0	58	1.86954	0.131548	Elkjaer et al. CAL; Hendrickx et al CAL
2213	FCGR2B	2	2	0	58	1.86235	0.655756	Elkjaer et al. CAL; Hendrickx et al CAL
1601	DAB2	2	2	0	58	1.85347	0.39418	Elkjaer et al. CAL; Hendrickx et al CAL
84689	MS4A14	2	2	0	58	1.84634	0.0703795	Elkjaer et al. CAL; Hendrickx et al CAL
51338	MS4A4A	2	2	0	58	1.84166	0.0214825	Elkjaer et al. CAL; Hendrickx et al CAL
3082	HGF	2	2	0	58	1.83696	0.666747	Elkjaer et al. CAL; Hendrickx et al CAL
1132	CHRM4	2	2	0	58	1.79154	0.487777	Elkjaer et al. CAL; Hendrickx et al CAL
91947	ARRDC4	2	2	0	58	1.78905	0.47812	Elkjaer et al. CAL; Hendrickx et al CAL
9034	CCRL2	2	2	0	58	1.77821	0.4696	Elkjaer et al. CAL; Hendrickx et al CAL
2350	FOLR2	2	2	0	58	1.76491	0.66061	Elkjaer et al. CAL; Hendrickx et al CAL
81035	COLEC12	2	2	0	58	1.76225	0.71289	Elkjaer et al. CAL; Hendrickx et al CAL
6281	S100A10	2	2	0	58	1.7389	1.02038	Elkjaer et al. CAL; Hendrickx et al CAL
23180	RFTN1	2	2	0	58	1.73345	0.560727	Elkjaer et al. CAL; Hendrickx et al CAL
1842	ECM2	2	2	0	58	1.73111	0.187872	Elkjaer et al. CAL; Hendrickx et al CAL
3426	CFI	2	2	0	58	1.72367	0.109683	Elkjaer et al. CAL; Hendrickx et al CAL
2212	FCGR2A	2	2	0	58	1.70357	0.826842	Elkjaer et al. CAL; Hendrickx et al CAL
10461	MERTK	2	2	0	58	1.69563	0.0460777	Elkjaer et al. CAL; Hendrickx et al CAL
7305	TYROBP	2	2	0	58	1.69047	0.54899	Elkjaer et al. CAL; Hendrickx et al CAL
284	ANGPT1	2	2	0	58	1.65467	0.15351	Elkjaer et al. CAL; Hendrickx et al CAL
8832	CD84	2	2	0	58	1.6511	0.699377	Elkjaer et al. CAL; Hendrickx et al CAL
9033	PKD2L1	2	2	0	58	1.6494	0.832759	Elkjaer et al. CAL; Hendrickx et al CAL
89857	KLHL6	2	2	0	58	1.63054	0.602433	Elkjaer et al. CAL; Hendrickx et al CAL
7045	TGFBI	2	2	0	58	1.61504	0.432321	Elkjaer et al. CAL; Hendrickx et al CAL
171024	SYNPO2	2	2	0	58	1.61407	0.265571	Elkjaer et al. CAL; Hendrickx et al CAL
968	CD68	2	2	0	58	1.607	0.722078	Elkjaer et al. CAL; Hendrickx et al CAL
11326	VSIG4	2	2	0	58	1.59697	0.506802	Elkjaer et al. CAL; Hendrickx et al CAL
10580	SORBS1	2	2	0	58	1.58426	0.39158	Elkjaer et al. CAL; Hendrickx et al CAL
3310	HSPA6	2	2	0	58	1.57924	0.385875	Elkjaer et al. CAL; Hendrickx et al CAL
9103	FCGR2C	2	2	0	58	1.57835	0.770161	Elkjaer et al. CAL; Hendrickx et al CAL
54855	TENT5C; FAM46C	2	2	0	58	1.5777	0.0166657	Elkjaer et al. CAL; Hendrickx et al CAL
871	SERPINH1	2	2	0	58	1.56397	0.287473	Elkjaer et al. CAL; Hendrickx et al CAL
57664	PLEKHA4	2	2	0	58	1.55536	0.0244765	Elkjaer et al. CAL; Hendrickx et al CAL
1230	CCR1	2	2	0	58	1.55065	0.69926	Elkjaer et al. CAL; Hendrickx et al CAL
8714	ABCC3	2	2	0	58	1.54096	0.357521	Elkjaer et al. CAL; Hendrickx et al CAL
710	SERPING1	2	2	0	58	1.53965	0.393803	Elkjaer et al. CAL; Hendrickx et al CAL
8477	GPR65	2	2	0	58	1.53821	0.0312455	Elkjaer et al. CAL; Hendrickx et al CAL
3113	HLA-DPA1	2	2	0	58	1.52853	0.742648	Elkjaer et al. CAL; Hendrickx et al CAL
26471	NUPR1	2	2	0	58	1.52133	0.670067	Elkjaer et al. CAL; Hendrickx et al CAL
64231	MS4A6A	2	2	0	58	1.51749	0.479351	Elkjaer et al. CAL; Hendrickx et al CAL
120425	JAML; AMICA1	2	2	0	58	1.51585	0.234904	Elkjaer et al. CAL; Hendrickx et al CAL
4921	DDR2	2	2	0	58	1.51337	0.679508	Elkjaer et al. CAL; Hendrickx et al CAL
286530	P2RY8	2	2	0	58	1.51148	0.55377	Elkjaer et al. CAL; Hendrickx et al CAL
6526	SLC5A3	2	2	0	58	1.51088	0.27558	Elkjaer et al. CAL; Hendrickx et al CAL
9227	LRAT	2	2	0	58	1.49934	0.675473	Elkjaer et al. CAL; Hendrickx et al CAL
92749	DRC1; CCDC164	2	2	0	58	1.486	0.58156	Elkjaer et al. CAL; Hendrickx et al CAL
54502	RBM47	2	2	0	58	1.48143	0.142546	Elkjaer et al. CAL; Hendrickx et al CAL
6935	ZEB1	2	2	0	58	1.47557	0.282844	Elkjaer et al. CAL; Hendrickx et al CAL
23643	LY96	2	2	0	58	1.47472	0.538497	Elkjaer et al. CAL; Hendrickx et al CAL
834	CASP1	2	2	0	58	1.47209	0.0497144	Elkjaer et al. CAL; Hendrickx et al CAL
84168	ANTXR1	2	2	0	58	1.46802	0.0133245	Elkjaer et al. CAL; Hendrickx et al CAL
10538	BATF	2	2	0	58	1.46634	0.00918057	Elkjaer et al. CAL; Hendrickx et al CAL
4121	MAN1A1	2	2	0	58	1.46614	0.00872473	Elkjaer et al. CAL; Hendrickx et al CAL
165	AEBP1	2	2	0	58	1.46317	0.355178	Elkjaer et al. CAL; Hendrickx et al CAL
2014	EMP3	2	2	0	58	1.46074	0.626715	Elkjaer et al. CAL; Hendrickx et al CAL
91607	SLFN11	2	2	0	58	1.45769	0.388227	Elkjaer et al. CAL; Hendrickx et al CAL
27333	GOLIM4	2	2	0	58	1.43551	0.399644	Elkjaer et al. CAL; Hendrickx et al CAL
6282	S100A11	2	2	0	58	1.43266	0.498411	Elkjaer et al. CAL; Hendrickx et al CAL
1261	CNGA3	2	2	0	58	1.41296	0.371693	Elkjaer et al. CAL; Hendrickx et al CAL
4982	TNFRSF11B	2	2	0	58	1.39674	0.258877	Elkjaer et al. CAL; Hendrickx et al CAL
929	CD14	2	2	0	58	1.39362	0.382424	Elkjaer et al. CAL; Hendrickx et al CAL
115273	RAB42	2	2	0	58	1.37692	0.492376	Elkjaer et al. CAL; Hendrickx et al CAL
1193	CLIC2	2	2	0	58	1.36626	0.403289	Elkjaer et al. CAL; Hendrickx et al CAL
10990	LILRB5	2	2	0	58	1.34498	0.180748	Elkjaer et al. CAL; Hendrickx et al CAL
57146	LDAF1; TMEM159	2	2	0	58	1.34281	0.335399	Elkjaer et al. CAL; Hendrickx et al CAL
11170	FAM107A	2	2	0	58	1.33515	0.232064	Elkjaer et al. CAL; Hendrickx et al CAL
219855	SLC37A2	2	2	0	58	1.3188	0.399754	Elkjaer et al. CAL; Hendrickx et al CAL
3600	IL15	2	2	0	58	1.31197	0.332003	Elkjaer et al. CAL; Hendrickx et al CAL
5251	PHEX	2	2	0	58	1.30099	0.267759	Elkjaer et al. CAL; Hendrickx et al CAL
837	CASP4	2	2	0	58	1.29506	0.048807	Elkjaer et al. CAL; Hendrickx et al CAL
253827	MSRB3	2	2	0	58	1.29364	0.177077	Elkjaer et al. CAL; Hendrickx et al CAL
2995	GYPC	2	2	0	58	1.26467	0.23346	Elkjaer et al. CAL; Hendrickx et al CAL
79366	HMGN5	2	2	0	58	1.25531	0.341037	Elkjaer et al. CAL; Hendrickx et al CAL
25937	WWTR1	2	2	0	58	1.24517	0.345266	Elkjaer et al. CAL; Hendrickx et al CAL
84952	CGNL1	2	2	0	58	1.2414	0.137984	Elkjaer et al. CAL; Hendrickx et al CAL
114769	CARD16	2	2	0	58	1.22641	0.182452	Elkjaer et al. CAL; Hendrickx et al CAL
347902	AMIGO2	2	2	0	58	1.22392	0.170832	Elkjaer et al. CAL; Hendrickx et al CAL
1545	CYP1B1	2	2	0	58	1.22171	0.0750732	Elkjaer et al. CAL; Hendrickx et al CAL
715	C1R	2	2	0	58	1.21583	0.0834564	Elkjaer et al. CAL; Hendrickx et al CAL
255082	CASC2	2	2	0	58	1.21154	0.193977	Elkjaer et al. CAL; Hendrickx et al CAL
840	CASP7	2	2	0	58	1.21144	0.181178	Elkjaer et al. CAL; Hendrickx et al CAL
57496	MRTFB; MKL2	2	2	0	58	1.20522	0.064161	Elkjaer et al. CAL; Hendrickx et al CAL
23213	SULF1	2	2	0	58	1.19696	0.191081	Elkjaer et al. CAL; Hendrickx et al CAL
8324	FZD7	2	2	0	58	1.18657	0.176283	Elkjaer et al. CAL; Hendrickx et al CAL
6819	SULT1C2	2	2	0	58	1.18446	0.14407	Elkjaer et al. CAL; Hendrickx et al CAL
5937	RBMS1	2	2	0	58	1.16807	0.120887	Elkjaer et al. CAL; Hendrickx et al CAL
11167	FSTL1	2	2	0	58	1.14395	0.192981	Elkjaer et al. CAL; Hendrickx et al CAL
283431	GAS2L3	2	2	0	58	1.13762	0.112855	Elkjaer et al. CAL; Hendrickx et al CAL
7048	TGFBR2	2	2	0	58	1.11855	0.0692976	Elkjaer et al. CAL; Hendrickx et al CAL
684	BST2	2	2	0	58	1.11338	0.119178	Elkjaer et al. CAL; Hendrickx et al CAL
118429	ANTXR2	2	2	0	58	1.11316	0.0524329	Elkjaer et al. CAL; Hendrickx et al CAL
1803	DPP4	2	2	0	58	1.10912	0.0635278	Elkjaer et al. CAL; Hendrickx et al CAL
7164	TPD52L1	2	2	0	58	1.10587	0.131004	Elkjaer et al. CAL; Hendrickx et al CAL
7802	DNALI1	2	2	0	58	1.1024	0.0650052	Elkjaer et al. CAL; Hendrickx et al CAL
284297	SSC5D	2	2	0	58	1.10093	0.0731083	Elkjaer et al. CAL; Hendrickx et al CAL
1234	CCR5	2	2	0	58	1.0989	0.129836	Elkjaer et al. CAL; Hendrickx et al CAL
219670	ENKUR	2	2	0	58	1.07967	0.0828228	Elkjaer et al. CAL; Hendrickx et al CAL
10870	HCST	2	2	0	58	1.07551	0.0595268	Elkjaer et al. CAL; Hendrickx et al CAL
23224	SYNE2	2	2	0	58	1.06989	0.0649848	Elkjaer et al. CAL; Hendrickx et al CAL
9121	SLC16A5	2	2	0	58	1.05415	0.0495611	Elkjaer et al. CAL; Hendrickx et al CAL
10659	CELF2	2	2	0	58	1.05035	0.0626002	Elkjaer et al. CAL; Hendrickx et al CAL
92565	FANK1	2	2	0	58	1.04318	0.0264088	Elkjaer et al. CAL; Hendrickx et al CAL
861	RUNX1	2	2	0	58	1.0264	0.0182091	Elkjaer et al. CAL; Hendrickx et al CAL
2566	GABRG2	2	2	0	48	3.21545	2.52373	Tajour et al. CAL; Elkjaer et al. CAL
2294	FKHL5; FOXF1	2	2	0	48	1.7619	0.760994	Tajour et al. CAL; Elkjaer et al. CAL
5763	PTMS	2	2	0	48	1.44703	0.0749088	Tajour et al. CAL; Elkjaer et al. CAL
4069	LYZ	2	2	0	45	2.28785	0.865714	Lock et al (2 CAL+1AL); Elkjaer et al. CAL
713	C1QB	2	2	0	24	4.81025	4.51099	Tajour et al. CAL; Hendrickx et al CAL
2896	GRN	2	2	0	24	2.08206	1.15675	Tajour et al. CAL; Hendrickx et al CAL
4478	MSN	2	2	0	24	2.01268	1.25486	Tajour et al. CAL; Hendrickx et al CAL
567	B2M	2	2	0	24	1.58997	0.297021	Tajour et al. CAL; Hendrickx et al CAL
2876	GPX1	2	2	0	24	1.48301	0.117395	Tajour et al. CAL; Hendrickx et al CAL
721	C4B	2	2	0	24	1.46075	0.0555108	Tajour et al. CAL; Hendrickx et al CAL
12	AACT; SERPINA3	2	2	0	21	7.4947	5.9472	Lock et al (2 CAL+1AL); Hendrickx et al CAL
1116	CHI3L1	2	2	0	21	3.44417	1.77601	Lock et al (2 CAL+1AL); Hendrickx et al CAL
5954	RCN1	2	2	0	21	2.81645	2.52232	Lock et al (2 CAL+1AL); Hendrickx et al CAL
5121	PCP4	1	1	1	58	0.678919	2.40767	Elkjaer et al. CAL; Hendrickx et al CAL
11197	WIF1	1	1	1	58	0.521009	2.29091	Elkjaer et al. CAL; Hendrickx et al CAL
654790	PCP4L1	1	1	1	58	0.495678	2.40063	Elkjaer et al. CAL; Hendrickx et al CAL
176	ACAN	1	1	1	58	0.391559	2.06788	Elkjaer et al. CAL; Hendrickx et al CAL
6863	TAC1	1	1	1	58	0.305484	1.95529	Elkjaer et al. CAL; Hendrickx et al CAL
8912	CACNA1H	1	1	1	58	0.30476	1.8709	Elkjaer et al. CAL; Hendrickx et al CAL
23281	MTUS2	1	1	1	58	0.243909	1.78959	Elkjaer et al. CAL; Hendrickx et al CAL
2835	GPR12	1	1	1	58	0.0475454	1.53069	Elkjaer et al. CAL; Hendrickx et al CAL
51330	TNFRSF12A	1	1	1	58	-0.0127705	1.63054	Elkjaer et al. CAL; Hendrickx et al CAL
7018	TF	1	1	1	48	0.736798	3.05923	Tajour et al. CAL; Elkjaer et al. CAL
6035	RNASE1	1	1	1	48	0.636956	2.63474	Tajour et al. CAL; Elkjaer et al. CAL
2675	GFRA2	1	1	1	48	-1.69003	3.9739	Tajour et al. CAL; Elkjaer et al. CAL
133	ADM	1	1	1	45	2.85215	6.14879	Lock et al (2 CAL+1AL); Elkjaer et al. CAL
1119	CHKA	1	1	1	45	1.13319	3.06433	Lock et al (2 CAL+1AL); Elkjaer et al. CAL
2572	GAD2	1	1	1	45	-0.780804	3.56268	Lock et al (2 CAL+1AL); Elkjaer et al. CAL
1152	CKB	1	1	1	24	1.16753	3.29861	Tajour et al. CAL; Hendrickx et al CAL
4155	MBP	1	1	1	24	0.893778	3.54433	Tajour et al. CAL; Hendrickx et al CAL
5795	PTPRJ	1	1	1	24	-5.87728	9.79021	Tajour et al. CAL; Hendrickx et al CAL
8635	RNASE6PL; RNASET2	1	1	1	24	-23.2154	34.485	Tajour et al. CAL; Hendrickx et al CAL
203068	TUBB5; TBB5	1	1	1	11	-1.35	4.87904	Lock et al (2 CAL+1AL); Tajour et al. CAL
105374114	LOC105374114	1	0	1	41	-1.00079		Elkjaer et al. CAL
105378383	LOC105378383	1	0	1	41	-1.00092		Elkjaer et al. CAL
9098	USP6	1	0	1	41	-1.00152		Elkjaer et al. CAL
107987009	LOC107987009	1	0	1	41	-1.00195		Elkjaer et al. CAL
3638	INSIG1	1	0	1	41	-1.00196		Elkjaer et al. CAL
79874	RABEP2	1	0	1	41	-1.00203		Elkjaer et al. CAL
158381	ATP8B5P	1	0	1	41	-1.00206		Elkjaer et al. CAL
100419868	ZNF33BP1	1	0	1	41	-1.00333		Elkjaer et al. CAL
140803	TRPM6	1	0	1	41	-1.00334		Elkjaer et al. CAL
105370451	LOC105370451	1	0	1	41	-1.0039		Elkjaer et al. CAL
107987178	LOC107987178	1	0	1	41	-1.00448		Elkjaer et al. CAL
102724770	LOC102724770	1	0	1	41	-1.00462		Elkjaer et al. CAL
107984948	LOC107984948	1	0	1	41	-1.00479		Elkjaer et al. CAL
101929595	CYP2U1-AS1	1	0	1	41	-1.00592		Elkjaer et al. CAL
101927152	SAMMSON	1	0	1	41	-1.00624		Elkjaer et al. CAL
286186	LINC01299	1	0	1	41	-1.00635		Elkjaer et al. CAL
196968	DNM1P46	1	0	1	41	-1.00669		Elkjaer et al. CAL
105370543	LOC105370543	1	0	1	41	-1.00673		Elkjaer et al. CAL
23303	KIF13B	1	0	1	41	-1.00674		Elkjaer et al. CAL
57158	JPH2	1	0	1	41	-1.00742		Elkjaer et al. CAL
158035	LINC00032	1	0	1	41	-1.00764		Elkjaer et al. CAL
101929116	LOC101929116	1	0	1	41	-1.00819		Elkjaer et al. CAL
100861514	ELMO1-AS1	1	0	1	41	-1.00831		Elkjaer et al. CAL
105376201	LOC105376201	1	0	1	41	-1.00991		Elkjaer et al. CAL
23464	GCAT	1	0	1	41	-1.01032		Elkjaer et al. CAL
286467	FIRRE	1	0	1	41	-1.01066		Elkjaer et al. CAL
255512	TOLLIP-DT	1	0	1	41	-1.01097		Elkjaer et al. CAL
6199	RPS6KB2	1	0	1	41	-1.01114		Elkjaer et al. CAL
105377986	HEY2-AS1	1	0	1	41	-1.01281		Elkjaer et al. CAL
5151	PDE8A	1	0	1	41	-1.01294		Elkjaer et al. CAL
54938	SARS2	1	0	1	41	-1.01369		Elkjaer et al. CAL
105379059	LOC105379059	1	0	1	41	-1.01445		Elkjaer et al. CAL
643246	MAP1LC3B2	1	0	1	41	-1.0145		Elkjaer et al. CAL
105376710	LOC105376710	1	0	1	41	-1.01452		Elkjaer et al. CAL
85013	TMEM128	1	0	1	41	-1.01466		Elkjaer et al. CAL
84266	ALKBH7	1	0	1	41	-1.01539		Elkjaer et al. CAL
107986025	LOC107986025	1	0	1	41	-1.01545		Elkjaer et al. CAL
112399	EGLN3	1	0	1	41	-1.01567		Elkjaer et al. CAL
8744	TNFSF9	1	0	1	41	-1.01632		Elkjaer et al. CAL
101409261	OGFR-AS1	1	0	1	41	-1.01682		Elkjaer et al. CAL
9153	SLC28A2	1	0	1	41	-1.01749		Elkjaer et al. CAL
105371912	LOC105371912	1	0	1	41	-1.01764		Elkjaer et al. CAL
112268006	LOC112268006	1	0	1	41	-1.01801		Elkjaer et al. CAL
7681	MKRN3	1	0	1	41	-1.01868		Elkjaer et al. CAL
51282	SCAND1	1	0	1	41	-1.01943		Elkjaer et al. CAL
2934	GSN	1	0	1	41	-1.01994		Elkjaer et al. CAL
5822	PWP2	1	0	1	41	-1.02033		Elkjaer et al. CAL
5304	PIP	1	0	1	41	-1.02041		Elkjaer et al. CAL
441884	CALR4P	1	0	1	41	-1.02045		Elkjaer et al. CAL
27315	PGAP2	1	0	1	41	-1.0205		Elkjaer et al. CAL
105372997	LOC105372997	1	0	1	41	-1.02136		Elkjaer et al. CAL
135932	TMEM139	1	0	1	41	-1.02183		Elkjaer et al. CAL
107985946	LOC107985946	1	0	1	41	-1.02235		Elkjaer et al. CAL
728158	LOC728158	1	0	1	41	-1.02259		Elkjaer et al. CAL
101928988	LOC101928988	1	0	1	41	-1.02282		Elkjaer et al. CAL
107985013	LOC107985013	1	0	1	41	-1.02322		Elkjaer et al. CAL
8549	LGR5	1	0	1	41	-1.02484		Elkjaer et al. CAL
100652768	LOC100652768	1	0	1	41	-1.02559		Elkjaer et al. CAL
79290	OR13A1	1	0	1	41	-1.02583		Elkjaer et al. CAL
133022	TRAM1L1	1	0	1	41	-1.02678		Elkjaer et al. CAL
254973	OR1L4	1	0	1	41	-1.02695		Elkjaer et al. CAL
105370975	LOC105370975	1	0	1	41	-1.02726		Elkjaer et al. CAL
100874361	PPP2R2B-IT1	1	0	1	41	-1.02764		Elkjaer et al. CAL
50859	SPOCK3	1	0	1	41	-1.02848		Elkjaer et al. CAL
102724398	CH507-42P11.6	1	0	1	41	-1.02893		Elkjaer et al. CAL
79602	ADIPOR2	1	0	1	41	-1.02907		Elkjaer et al. CAL
105374534	LOC105374534	1	0	1	41	-1.03073		Elkjaer et al. CAL
102724159	LOC102724159	1	0	1	41	-1.03266		Elkjaer et al. CAL
4613	MYCN	1	0	1	41	-1.03414		Elkjaer et al. CAL
729085	GASK1A	1	0	1	41	-1.0344		Elkjaer et al. CAL
118611	C10orf90	1	0	1	41	-1.0348		Elkjaer et al. CAL
112268196	LOC112268196	1	0	1	41	-1.03521		Elkjaer et al. CAL
730971	LINC02447	1	0	1	41	-1.03579		Elkjaer et al. CAL
9961	MVP	1	0	1	41	-1.03589		Elkjaer et al. CAL
115749	C12orf56	1	0	1	41	-1.03623		Elkjaer et al. CAL
4621	MYH3	1	0	1	41	-1.0364		Elkjaer et al. CAL
138639	PTPDC1	1	0	1	41	-1.03695		Elkjaer et al. CAL
105377158	LOC105377158	1	0	1	41	-1.03746		Elkjaer et al. CAL
6535	SLC6A8	1	0	1	41	-1.03773		Elkjaer et al. CAL
107987080	LOC107987080	1	0	1	41	-1.03845		Elkjaer et al. CAL
107987102	LOC107987102	1	0	1	41	-1.0385		Elkjaer et al. CAL
1806	DPYD	1	0	1	41	-1.03951		Elkjaer et al. CAL
10085	EDIL3	1	0	1	41	-1.04098		Elkjaer et al. CAL
284086	NEK8	1	0	1	41	-1.04124		Elkjaer et al. CAL
105369914	LOC105369914	1	0	1	41	-1.04159		Elkjaer et al. CAL
105378548	LOC105378548	1	0	1	41	-1.04258		Elkjaer et al. CAL
6558	SLC12A2	1	0	1	41	-1.04314		Elkjaer et al. CAL
105370457	LOC105370457	1	0	1	41	-1.04318		Elkjaer et al. CAL
105372506	LOC105372506	1	0	1	41	-1.04341		Elkjaer et al. CAL
92305	TMEM129	1	0	1	41	-1.04359		Elkjaer et al. CAL
90861	JPT2	1	0	1	41	-1.04544		Elkjaer et al. CAL
81788	NUAK2	1	0	1	41	-1.04589		Elkjaer et al. CAL
100422961	MIR4315-2	1	0	1	41	-1.04649		Elkjaer et al. CAL
57143	ADCK1	1	0	1	41	-1.04659		Elkjaer et al. CAL
100189589	DCTN1-AS1	1	0	1	41	-1.04736		Elkjaer et al. CAL
4122	MAN2A2	1	0	1	41	-1.04742		Elkjaer et al. CAL
28227	PPP2R3B	1	0	1	41	-1.04749		Elkjaer et al. CAL
22821	RASA3	1	0	1	41	-1.04879		Elkjaer et al. CAL
2180	ACSL1	1	0	1	41	-1.04894		Elkjaer et al. CAL
404203	SPINK6	1	0	1	41	-1.04897		Elkjaer et al. CAL
5305	PIP4K2A	1	0	1	41	-1.04916		Elkjaer et al. CAL
55314	TMEM144	1	0	1	41	-1.05016		Elkjaer et al. CAL
79987	SVEP1	1	0	1	41	-1.05056		Elkjaer et al. CAL
105370456	LOC105370456	1	0	1	41	-1.05142		Elkjaer et al. CAL
645402	USP17L4	1	0	1	41	-1.05158		Elkjaer et al. CAL
101927360	LINC01103	1	0	1	41	-1.05177		Elkjaer et al. CAL
102465513	MIR6852	1	0	1	41	-1.05178		Elkjaer et al. CAL
57835	SLC4A5	1	0	1	41	-1.05222		Elkjaer et al. CAL
56062	KLHL4	1	0	1	41	-1.05357		Elkjaer et al. CAL
216	ALDH1A1	1	0	1	41	-1.0541		Elkjaer et al. CAL
2123	EVI2A	1	0	1	41	-1.05431		Elkjaer et al. CAL
23729	SHPK	1	0	1	41	-1.05475		Elkjaer et al. CAL
11322	TNRC6C-AS1	1	0	1	41	-1.0562		Elkjaer et al. CAL
4355	MPP2	1	0	1	41	-1.05663		Elkjaer et al. CAL
105373904	ACSL3-AS1	1	0	1	41	-1.05765		Elkjaer et al. CAL
105378345	LOC105378345	1	0	1	41	-1.0597		Elkjaer et al. CAL
105374989	LOC105374989	1	0	1	41	-1.06002		Elkjaer et al. CAL
105379412	LOC105379412	1	0	1	41	-1.06074		Elkjaer et al. CAL
79090	TRAPPC6A	1	0	1	41	-1.06097		Elkjaer et al. CAL
51104	ABHD17B	1	0	1	41	-1.06151		Elkjaer et al. CAL
105379215	LOC105379215	1	0	1	41	-1.06153		Elkjaer et al. CAL
164668	APOBEC3H	1	0	1	41	-1.06163		Elkjaer et al. CAL
222223	ELAPOR2	1	0	1	41	-1.06182		Elkjaer et al. CAL
5818	NECTIN1	1	0	1	41	-1.0621		Elkjaer et al. CAL
9133	CCNB2	1	0	1	41	-1.06231		Elkjaer et al. CAL
692148	SCARNA10	1	0	1	41	-1.06285		Elkjaer et al. CAL
105378220	MARCOL	1	0	1	41	-1.06289		Elkjaer et al. CAL
441046	GUSBP5	1	0	1	41	-1.06297		Elkjaer et al. CAL
105371087	LOC105371087	1	0	1	41	-1.06327		Elkjaer et al. CAL
101927440	SRGAP3-AS4	1	0	1	41	-1.06369		Elkjaer et al. CAL
6533	SLC6A6	1	0	1	41	-1.06381		Elkjaer et al. CAL
10382	TUBB4A	1	0	1	41	-1.06396		Elkjaer et al. CAL
358	AQP1	1	0	1	41	-1.06411		Elkjaer et al. CAL
677824	SNORA17B	1	0	1	41	-1.06457		Elkjaer et al. CAL
126248	WDR88	1	0	1	41	-1.06488		Elkjaer et al. CAL
100287177	EML2-AS1	1	0	1	41	-1.06496		Elkjaer et al. CAL
10165	SLC25A13	1	0	1	41	-1.06506		Elkjaer et al. CAL
101927538	LOC101927538	1	0	1	41	-1.06542		Elkjaer et al. CAL
644246	KANSL1-AS1	1	0	1	41	-1.06659		Elkjaer et al. CAL
80781	COL18A1	1	0	1	41	-1.06675		Elkjaer et al. CAL
142680	SLC34A3	1	0	1	41	-1.06778		Elkjaer et al. CAL
29850	TRPM5	1	0	1	41	-1.06921		Elkjaer et al. CAL
5211	PFKL	1	0	1	41	-1.0703		Elkjaer et al. CAL
10278	EFS	1	0	1	41	-1.07291		Elkjaer et al. CAL
8270	LAGE3	1	0	1	41	-1.07335		Elkjaer et al. CAL
105372120	LOC105372120	1	0	1	41	-1.07363		Elkjaer et al. CAL
5588	PRKCQ	1	0	1	41	-1.07383		Elkjaer et al. CAL
105370182	LOC105370182	1	0	1	41	-1.07395		Elkjaer et al. CAL
8291	DYSF	1	0	1	41	-1.07399		Elkjaer et al. CAL
2109	ETFB	1	0	1	41	-1.07483		Elkjaer et al. CAL
10755	GIPC1	1	0	1	41	-1.07518		Elkjaer et al. CAL
85417	CCNB3	1	0	1	41	-1.0759		Elkjaer et al. CAL
100616256	MIR4721	1	0	1	41	-1.07652		Elkjaer et al. CAL
100505771	MHENCR	1	0	1	41	-1.07678		Elkjaer et al. CAL
105372945	LOC105372945	1	0	1	41	-1.07724		Elkjaer et al. CAL
7562	ZNF708	1	0	1	41	-1.07769		Elkjaer et al. CAL
101928150	LINC02648	1	0	1	41	-1.07819		Elkjaer et al. CAL
101928583	SLC7A14-AS1	1	0	1	41	-1.0788		Elkjaer et al. CAL
30851	TAX1BP3	1	0	1	41	-1.07924		Elkjaer et al. CAL
10655	DMRT2	1	0	1	41	-1.0794		Elkjaer et al. CAL
10226	PLIN3	1	0	1	41	-1.07966		Elkjaer et al. CAL
107985850	LOC107985850	1	0	1	41	-1.0798		Elkjaer et al. CAL
100652911	LINC01838	1	0	1	41	-1.08205		Elkjaer et al. CAL
107986828	LOC107986828	1	0	1	41	-1.08208		Elkjaer et al. CAL
999	CDH1	1	0	1	41	-1.08225		Elkjaer et al. CAL
100500880	MIR3662	1	0	1	41	-1.0824		Elkjaer et al. CAL
92960	PEX11G	1	0	1	41	-1.08252		Elkjaer et al. CAL
126789	PUSL1	1	0	1	41	-1.08365		Elkjaer et al. CAL
105376163	LOC105376163	1	0	1	41	-1.0844		Elkjaer et al. CAL
105376306	LOC105376306	1	0	1	41	-1.08707		Elkjaer et al. CAL
103724389	LINC01170	1	0	1	41	-1.08869		Elkjaer et al. CAL
654319	SNORA5A	1	0	1	41	-1.0892		Elkjaer et al. CAL
11046	SLC35D2	1	0	1	41	-1.09023		Elkjaer et al. CAL
55357	TBC1D2	1	0	1	41	-1.0906		Elkjaer et al. CAL
9569	GTF2IRD1	1	0	1	41	-1.09156		Elkjaer et al. CAL
339229	OXLD1	1	0	1	41	-1.09158		Elkjaer et al. CAL
101926888	RALY-AS1	1	0	1	41	-1.0916		Elkjaer et al. CAL
105369833	LOC105369833	1	0	1	41	-1.09318		Elkjaer et al. CAL
348938	NIPAL4	1	0	1	41	-1.09331		Elkjaer et al. CAL
10753	CAPN9	1	0	1	41	-1.09359		Elkjaer et al. CAL
100289137	FAM95C	1	0	1	41	-1.09403		Elkjaer et al. CAL
55367	PIDD1	1	0	1	41	-1.09486		Elkjaer et al. CAL
222642	TSPO2	1	0	1	41	-1.09504		Elkjaer et al. CAL
285590	SH3PXD2B	1	0	1	41	-1.09562		Elkjaer et al. CAL
105372831	CH507-9B2.8	1	0	1	41	-1.09666		Elkjaer et al. CAL
105369306	LOC105369306	1	0	1	41	-1.09771		Elkjaer et al. CAL
100130933	SMIM6	1	0	1	41	-1.09931		Elkjaer et al. CAL
286204	CRB2	1	0	1	41	-1.0996		Elkjaer et al. CAL
4357	MPST	1	0	1	41	-1.09985		Elkjaer et al. CAL
112268317	LOC112268317	1	0	1	41	-1.09991		Elkjaer et al. CAL
100302113	MIR1200	1	0	1	41	-1.09991		Elkjaer et al. CAL
3656	IRAK2	1	0	1	41	-1.09994		Elkjaer et al. CAL
2048	EPHB2	1	0	1	41	-1.10034		Elkjaer et al. CAL
338963	LOC338963	1	0	1	41	-1.10128		Elkjaer et al. CAL
168448	CDC14C	1	0	1	41	-1.10151		Elkjaer et al. CAL
643008	SMIM5	1	0	1	41	-1.10187		Elkjaer et al. CAL
340990	OTOG	1	0	1	41	-1.10293		Elkjaer et al. CAL
100507377	LINC02882	1	0	1	41	-1.1049		Elkjaer et al. CAL
259285	TAS2R39	1	0	1	41	-1.10532		Elkjaer et al. CAL
100616248	MIR4724	1	0	1	41	-1.10578		Elkjaer et al. CAL
26585	GREM1	1	0	1	41	-1.10639		Elkjaer et al. CAL
4047	LSS	1	0	1	41	-1.10681		Elkjaer et al. CAL
102724420	LOC102724420	1	0	1	41	-1.11087		Elkjaer et al. CAL
4000	LMNA	1	0	1	41	-1.11154		Elkjaer et al. CAL
116444	GRIN3B	1	0	1	41	-1.11269		Elkjaer et al. CAL
103504738	MIR6859-4	1	0	1	41	-1.11576		Elkjaer et al. CAL
5675	PSG6	1	0	1	41	-1.11591		Elkjaer et al. CAL
105373383	LOC105373383	1	0	1	41	-1.11598		Elkjaer et al. CAL
100506733	FAM170B-AS1	1	0	1	41	-1.11689		Elkjaer et al. CAL
105373762	LOC105373762	1	0	1	41	-1.11782		Elkjaer et al. CAL
692084	SNORD13	1	0	1	41	-1.11815		Elkjaer et al. CAL
100422914	MIR4253	1	0	1	41	-1.11897		Elkjaer et al. CAL
55330	BLOC1S4	1	0	1	41	-1.11934		Elkjaer et al. CAL
105376171	LOC105376171	1	0	1	41	-1.11982		Elkjaer et al. CAL
9467	SH3BP5	1	0	1	41	-1.12059		Elkjaer et al. CAL
374666	WASH3P	1	0	1	41	-1.12145		Elkjaer et al. CAL
105373490	LOC105373490	1	0	1	41	-1.12155		Elkjaer et al. CAL
100506281	LOC100506281	1	0	1	41	-1.12156		Elkjaer et al. CAL
64849	SLC13A3	1	0	1	41	-1.12191		Elkjaer et al. CAL
105369344	LOC105369344	1	0	1	41	-1.12431		Elkjaer et al. CAL
100652739	RAET1E-AS1	1	0	1	41	-1.12436		Elkjaer et al. CAL
285796	PACRG-AS1	1	0	1	41	-1.12438		Elkjaer et al. CAL
109623452	SNORD159	1	0	1	41	-1.12556		Elkjaer et al. CAL
63895	PIEZO2	1	0	1	41	-1.12589		Elkjaer et al. CAL
105369201	GCAWKR	1	0	1	41	-1.12623		Elkjaer et al. CAL
4504	MT3	1	0	1	41	-1.12628		Elkjaer et al. CAL
221223	CES5A	1	0	1	41	-1.12665		Elkjaer et al. CAL
101929284	LINC02199	1	0	1	41	-1.12786		Elkjaer et al. CAL
219699	UNC5B	1	0	1	41	-1.12896		Elkjaer et al. CAL
79905	TMC7	1	0	1	41	-1.12904		Elkjaer et al. CAL
107985404	LOC107985404	1	0	1	41	-1.12916		Elkjaer et al. CAL
6720	SREBF1	1	0	1	41	-1.12951		Elkjaer et al. CAL
128209	KLF17	1	0	1	41	-1.12997		Elkjaer et al. CAL
102723584	CDC27P10	1	0	1	41	-1.13002		Elkjaer et al. CAL
54586	EQTN	1	0	1	41	-1.13113		Elkjaer et al. CAL
105375545	TMEM139-AS1	1	0	1	41	-1.13114		Elkjaer et al. CAL
7955	RNF217-AS1	1	0	1	41	-1.13323		Elkjaer et al. CAL
286827	TRIM59	1	0	1	41	-1.13383		Elkjaer et al. CAL
282973	JAKMIP3	1	0	1	41	-1.13491		Elkjaer et al. CAL
693197	MIR612	1	0	1	41	-1.13541		Elkjaer et al. CAL
283254	HARBI1	1	0	1	41	-1.13647		Elkjaer et al. CAL
741	ZNHIT2	1	0	1	41	-1.13663		Elkjaer et al. CAL
222643	UNC5CL	1	0	1	41	-1.13672		Elkjaer et al. CAL
102724301	NECTIN1-DT	1	0	1	41	-1.13766		Elkjaer et al. CAL
107985050	LOC107985050	1	0	1	41	-1.13775		Elkjaer et al. CAL
8605	PLA2G4C	1	0	1	41	-1.13788		Elkjaer et al. CAL
102723775	LINC01315	1	0	1	41	-1.1384		Elkjaer et al. CAL
100847070	MIR5196	1	0	1	41	-1.1388		Elkjaer et al. CAL
57348	TTYH1	1	0	1	41	-1.13902		Elkjaer et al. CAL
5096	PCCB	1	0	1	41	-1.14		Elkjaer et al. CAL
144453	BEST3	1	0	1	41	-1.14119		Elkjaer et al. CAL
349633	PLET1	1	0	1	41	-1.14143		Elkjaer et al. CAL
107985027	LOC107985027	1	0	1	41	-1.14164		Elkjaer et al. CAL
171523	CYP2T1P	1	0	1	41	-1.14549		Elkjaer et al. CAL
100128890	FAM66B	1	0	1	41	-1.14565		Elkjaer et al. CAL
116285	ACSM1	1	0	1	41	-1.14565		Elkjaer et al. CAL
54088	LINC00113	1	0	1	41	-1.14581		Elkjaer et al. CAL
57580	PREX1	1	0	1	41	-1.14694		Elkjaer et al. CAL
107984671	LOC107984671	1	0	1	41	-1.14719		Elkjaer et al. CAL
112268038	LOC112268038	1	0	1	41	-1.14763		Elkjaer et al. CAL
4815	NINJ2	1	0	1	41	-1.14802		Elkjaer et al. CAL
63950	DMRTA2	1	0	1	41	-1.14837		Elkjaer et al. CAL
100303749	LOC100303749	1	0	1	41	-1.14977		Elkjaer et al. CAL
220158	GTSCR1	1	0	1	41	-1.15203		Elkjaer et al. CAL
54820	NDE1	1	0	1	41	-1.15208		Elkjaer et al. CAL
284835	LINC00323	1	0	1	41	-1.15283		Elkjaer et al. CAL
6319	SCD	1	0	1	41	-1.15462		Elkjaer et al. CAL
5046	PCSK6	1	0	1	41	-1.15516		Elkjaer et al. CAL
27296	TP53TG5	1	0	1	41	-1.15519		Elkjaer et al. CAL
79628	SH3TC2	1	0	1	41	-1.15934		Elkjaer et al. CAL
106144526	PLA2G4C-AS1	1	0	1	41	-1.16011		Elkjaer et al. CAL
6094	ROM1	1	0	1	41	-1.16082		Elkjaer et al. CAL
100996295	DNAH17-AS1	1	0	1	41	-1.16083		Elkjaer et al. CAL
112267914	LOC112267914	1	0	1	41	-1.16194		Elkjaer et al. CAL
390937	ERFL	1	0	1	41	-1.16331		Elkjaer et al. CAL
1361	CPB2	1	0	1	41	-1.16334		Elkjaer et al. CAL
105376872	LOC105376872	1	0	1	41	-1.16418		Elkjaer et al. CAL
253039	CUTALP	1	0	1	41	-1.1652		Elkjaer et al. CAL
117283	IP6K3	1	0	1	41	-1.16591		Elkjaer et al. CAL
91373	UAP1L1	1	0	1	41	-1.16764		Elkjaer et al. CAL
105377451	LOC105377451	1	0	1	41	-1.16806		Elkjaer et al. CAL
4211	MEIS1	1	0	1	41	-1.16899		Elkjaer et al. CAL
101927811	ITGB8-AS1	1	0	1	41	-1.16959		Elkjaer et al. CAL
105377139	LOC105377139	1	0	1	41	-1.17178		Elkjaer et al. CAL
105372185	LOC105372185	1	0	1	41	-1.17215		Elkjaer et al. CAL
107987183	LOC107987183	1	0	1	41	-1.17272		Elkjaer et al. CAL
200010	SLC5A9	1	0	1	41	-1.17281		Elkjaer et al. CAL
3299	HSF4	1	0	1	41	-1.1731		Elkjaer et al. CAL
107161151	AOX3P-AOX2P	1	0	1	41	-1.17382		Elkjaer et al. CAL
107984578	LOC107984578	1	0	1	41	-1.17452		Elkjaer et al. CAL
55861	DBNDD2	1	0	1	41	-1.17479		Elkjaer et al. CAL
400940	LOC400940	1	0	1	41	-1.17661		Elkjaer et al. CAL
101927521	LOC101927521	1	0	1	41	-1.17792		Elkjaer et al. CAL
256355	RPS2P32	1	0	1	41	-1.17838		Elkjaer et al. CAL
144811	LACC1	1	0	1	41	-1.17856		Elkjaer et al. CAL
100509894	CPB2-AS1	1	0	1	41	-1.17924		Elkjaer et al. CAL
1358	CPA2	1	0	1	41	-1.17933		Elkjaer et al. CAL
105379133	LOC105379133	1	0	1	41	-1.17954		Elkjaer et al. CAL
10599	SLCO1B1	1	0	1	41	-1.17959		Elkjaer et al. CAL
105369782	LOC105369782	1	0	1	41	-1.17974		Elkjaer et al. CAL
100874044	HHATL-AS1	1	0	1	41	-1.17974		Elkjaer et al. CAL
3996	LLGL1	1	0	1	41	-1.17989		Elkjaer et al. CAL
139081	MAGEC3	1	0	1	41	-1.18021		Elkjaer et al. CAL
102725231	LOC102725231	1	0	1	41	-1.18145		Elkjaer et al. CAL
976	ADGRE5	1	0	1	41	-1.18178		Elkjaer et al. CAL
400831	C20orf202	1	0	1	41	-1.18178		Elkjaer et al. CAL
274	BIN1	1	0	1	41	-1.1847		Elkjaer et al. CAL
767557	SYS1-DBNDD2	1	0	1	41	-1.18484		Elkjaer et al. CAL
29119	CTNNA3	1	0	1	41	-1.18563		Elkjaer et al. CAL
105376993	LOC105376993	1	0	1	41	-1.18598		Elkjaer et al. CAL
112268145	LOC112268145	1	0	1	41	-1.18712		Elkjaer et al. CAL
112268129	LOC112268129	1	0	1	41	-1.18857		Elkjaer et al. CAL
58480	RHOU	1	0	1	41	-1.18873		Elkjaer et al. CAL
28514	DLL1	1	0	1	41	-1.18947		Elkjaer et al. CAL
11240	PADI2	1	0	1	41	-1.19032		Elkjaer et al. CAL
57000	GSN-AS1	1	0	1	41	-1.19114		Elkjaer et al. CAL
84957	RELT	1	0	1	41	-1.19184		Elkjaer et al. CAL
349196	LINC00965	1	0	1	41	-1.19224		Elkjaer et al. CAL
107985359	LOC107985359	1	0	1	41	-1.19273		Elkjaer et al. CAL
151516	ASPRV1	1	0	1	41	-1.19307		Elkjaer et al. CAL
105374140	LOC105374140	1	0	1	41	-1.19374		Elkjaer et al. CAL
1287	COL4A5	1	0	1	41	-1.19459		Elkjaer et al. CAL
105374647	LOC105374647	1	0	1	41	-1.19539		Elkjaer et al. CAL
102724820	LANCL1-AS1	1	0	1	41	-1.19574		Elkjaer et al. CAL
54910	SEMA4C	1	0	1	41	-1.19744		Elkjaer et al. CAL
101928824	LOC101928824	1	0	1	41	-1.20056		Elkjaer et al. CAL
102723605	LINC01445	1	0	1	41	-1.20071		Elkjaer et al. CAL
126119	JOSD2	1	0	1	41	-1.20107		Elkjaer et al. CAL
100129027	PCBP3-AS1	1	0	1	41	-1.20197		Elkjaer et al. CAL
112268051	LOC112268051	1	0	1	41	-1.20223		Elkjaer et al. CAL
105379448	LOC105379448	1	0	1	41	-1.20251		Elkjaer et al. CAL
100128675	HPN-AS1	1	0	1	41	-1.20294		Elkjaer et al. CAL
154449	LOC154449	1	0	1	41	-1.20361		Elkjaer et al. CAL
9651	PLCH2	1	0	1	41	-1.20427		Elkjaer et al. CAL
5475	PPEF1	1	0	1	41	-1.2056		Elkjaer et al. CAL
27106	ARRDC2	1	0	1	41	-1.20573		Elkjaer et al. CAL
105370904	LOC105370904	1	0	1	41	-1.20645		Elkjaer et al. CAL
53637	S1PR5	1	0	1	41	-1.20692		Elkjaer et al. CAL
107986863	LOC107986863	1	0	1	41	-1.20788		Elkjaer et al. CAL
4162	MCAM	1	0	1	41	-1.20951		Elkjaer et al. CAL
105372764	LOC105372764	1	0	1	41	-1.20992		Elkjaer et al. CAL
105375546	LOC105375546	1	0	1	41	-1.21082		Elkjaer et al. CAL
105377496	LOC105377496	1	0	1	41	-1.21131		Elkjaer et al. CAL
26778	SNORA70	1	0	1	41	-1.2114		Elkjaer et al. CAL
100130417	LINC02593	1	0	1	41	-1.21189		Elkjaer et al. CAL
101101772	LINC00601	1	0	1	41	-1.21229		Elkjaer et al. CAL
57475	PLEKHH1	1	0	1	41	-1.21281		Elkjaer et al. CAL
80820	EEPD1	1	0	1	41	-1.21556		Elkjaer et al. CAL
105371952	LOC105371952	1	0	1	41	-1.21899		Elkjaer et al. CAL
102466751	MIR6859-1	1	0	1	41	-1.22015		Elkjaer et al. CAL
3483	IGFALS	1	0	1	41	-1.2203		Elkjaer et al. CAL
105373334	LOC105373334	1	0	1	41	-1.22032		Elkjaer et al. CAL
8632	DNAH17	1	0	1	41	-1.22049		Elkjaer et al. CAL
3306	HSPA2	1	0	1	41	-1.22074		Elkjaer et al. CAL
101928113	ST3GAL5-AS1	1	0	1	41	-1.22193		Elkjaer et al. CAL
93377	OPALIN	1	0	1	41	-1.22279		Elkjaer et al. CAL
4036	LRP2	1	0	1	41	-1.22332		Elkjaer et al. CAL
100847008	MIR4524B	1	0	1	41	-1.22342		Elkjaer et al. CAL
107984748	LOC107984748	1	0	1	41	-1.22355		Elkjaer et al. CAL
105377585	LINC02427	1	0	1	41	-1.22393		Elkjaer et al. CAL
4708	NDUFB2	1	0	1	41	-1.22519		Elkjaer et al. CAL
102466723	MIR6734	1	0	1	41	-1.22526		Elkjaer et al. CAL
100506022	LINC02606	1	0	1	41	-1.22556		Elkjaer et al. CAL
246312	C21orf91-OT1	1	0	1	41	-1.22565		Elkjaer et al. CAL
7103	TSPAN8	1	0	1	41	-1.22609		Elkjaer et al. CAL
105377936	LOC105377936	1	0	1	41	-1.22744		Elkjaer et al. CAL
157310	PEBP4	1	0	1	41	-1.22816		Elkjaer et al. CAL
825	CAPN3	1	0	1	41	-1.22953		Elkjaer et al. CAL
650	BMP2	1	0	1	41	-1.22973		Elkjaer et al. CAL
154092	LINC01010	1	0	1	41	-1.23176		Elkjaer et al. CAL
105369528	LINC02744	1	0	1	41	-1.23323		Elkjaer et al. CAL
353500	BMP8A	1	0	1	41	-1.2344		Elkjaer et al. CAL
26577	PCOLCE2	1	0	1	41	-1.23454		Elkjaer et al. CAL
105374211	LOC105374211	1	0	1	41	-1.23493		Elkjaer et al. CAL
105373027	LOC105373027	1	0	1	41	-1.23751		Elkjaer et al. CAL
641517	DEFB109B	1	0	1	41	-1.2376		Elkjaer et al. CAL
133121	ENPP6	1	0	1	41	-1.23791		Elkjaer et al. CAL
1080	CFTR	1	0	1	41	-1.2387		Elkjaer et al. CAL
105371605	LOC105371605	1	0	1	41	-1.23891		Elkjaer et al. CAL
100500808	MIR3917	1	0	1	41	-1.23993		Elkjaer et al. CAL
105378118	LOC105378118	1	0	1	41	-1.24022		Elkjaer et al. CAL
79899	PRR5L	1	0	1	41	-1.24105		Elkjaer et al. CAL
1236	CCR7	1	0	1	41	-1.24107		Elkjaer et al. CAL
105369376	LOC105369376	1	0	1	41	-1.24137		Elkjaer et al. CAL
8612	PLPP2	1	0	1	41	-1.24247		Elkjaer et al. CAL
340075	ARSI	1	0	1	41	-1.24251		Elkjaer et al. CAL
2668	GDNF	1	0	1	41	-1.24362		Elkjaer et al. CAL
619455	SPANXA2-OT1	1	0	1	41	-1.24385		Elkjaer et al. CAL
7422	VEGFA	1	0	1	41	-1.24396		Elkjaer et al. CAL
57636	ARHGAP23	1	0	1	41	-1.24397		Elkjaer et al. CAL
102723854	LINC01819	1	0	1	41	-1.24469		Elkjaer et al. CAL
100033421	SNORD116-9	1	0	1	41	-1.24654		Elkjaer et al. CAL
101928304	LINC03002	1	0	1	41	-1.24815		Elkjaer et al. CAL
105379417	LOC105379417	1	0	1	41	-1.24865		Elkjaer et al. CAL
9745	ZNF536	1	0	1	41	-1.24885		Elkjaer et al. CAL
79929	MAP6D1	1	0	1	41	-1.25065		Elkjaer et al. CAL
692157	SNORA16B	1	0	1	41	-1.2525		Elkjaer et al. CAL
391	RHOG	1	0	1	41	-1.25574		Elkjaer et al. CAL
9770	RASSF2	1	0	1	41	-1.25994		Elkjaer et al. CAL
105372717	LOC105372717	1	0	1	41	-1.2612		Elkjaer et al. CAL
283547	LINC00639	1	0	1	41	-1.26175		Elkjaer et al. CAL
114879	OSBPL5	1	0	1	41	-1.26224		Elkjaer et al. CAL
1548	CYP2A6	1	0	1	41	-1.26489		Elkjaer et al. CAL
390561	HERC2P10	1	0	1	41	-1.26703		Elkjaer et al. CAL
107984670	LOC107984670	1	0	1	41	-1.26927		Elkjaer et al. CAL
646652	LOC646652	1	0	1	41	-1.27043		Elkjaer et al. CAL
346517	OR6V1	1	0	1	41	-1.27049		Elkjaer et al. CAL
107984508	SLC4A8-AS1	1	0	1	41	-1.27103		Elkjaer et al. CAL
105371761	LOC105371761	1	0	1	41	-1.27142		Elkjaer et al. CAL
107984334	LOC107984334	1	0	1	41	-1.27207		Elkjaer et al. CAL
105375633	LOC105375633	1	0	1	41	-1.27491		Elkjaer et al. CAL
5346	PLIN1	1	0	1	41	-1.27544		Elkjaer et al. CAL
105374882	LOC105374882	1	0	1	41	-1.2762		Elkjaer et al. CAL
101929457	LOC101929457	1	0	1	41	-1.27656		Elkjaer et al. CAL
6242	RTKN	1	0	1	41	-1.2774		Elkjaer et al. CAL
23187	PHLDB1	1	0	1	41	-1.2781		Elkjaer et al. CAL
85377	MICALL1	1	0	1	41	-1.28006		Elkjaer et al. CAL
105373347	LOC105373347	1	0	1	41	-1.28027		Elkjaer et al. CAL
5949	RBP3	1	0	1	41	-1.28245		Elkjaer et al. CAL
100379571	BACE1-AS	1	0	1	41	-1.28354		Elkjaer et al. CAL
100130298	LOC100130298	1	0	1	41	-1.28536		Elkjaer et al. CAL
25759	SHC2	1	0	1	41	-1.28669		Elkjaer et al. CAL
105377503	LOC105377503	1	0	1	41	-1.28693		Elkjaer et al. CAL
340665	CYP26C1	1	0	1	41	-1.28815		Elkjaer et al. CAL
29937	NENF	1	0	1	41	-1.28833		Elkjaer et al. CAL
105375217	LOC105375217	1	0	1	41	-1.28922		Elkjaer et al. CAL
284451	ODF3L2	1	0	1	41	-1.29282		Elkjaer et al. CAL
202299	LINC01554	1	0	1	41	-1.29515		Elkjaer et al. CAL
101928176	LINC01411	1	0	1	41	-1.29607		Elkjaer et al. CAL
101929524	RETREG1-AS1	1	0	1	41	-1.29667		Elkjaer et al. CAL
101928058	KBTBD11-AS1	1	0	1	41	-1.29727		Elkjaer et al. CAL
285889	LOC285889	1	0	1	41	-1.29797		Elkjaer et al. CAL
9629	CLCA3P	1	0	1	41	-1.29893		Elkjaer et al. CAL
100507008	LINC00844	1	0	1	41	-1.29896		Elkjaer et al. CAL
8871	SYNJ2	1	0	1	41	-1.2991		Elkjaer et al. CAL
100422850	MIR548V	1	0	1	41	-1.29926		Elkjaer et al. CAL
401562	LCNL1	1	0	1	41	-1.29945		Elkjaer et al. CAL
105370397	LOC105370397	1	0	1	41	-1.2995		Elkjaer et al. CAL
84899	TMTC4	1	0	1	41	-1.30394		Elkjaer et al. CAL
64834	ELOVL1	1	0	1	41	-1.30573		Elkjaer et al. CAL
389834	LOC389834	1	0	1	41	-1.30784		Elkjaer et al. CAL
102466719	MIR6716	1	0	1	41	-1.30944		Elkjaer et al. CAL
23555	TSPAN15	1	0	1	41	-1.31171		Elkjaer et al. CAL
9409	PEX16	1	0	1	41	-1.31248		Elkjaer et al. CAL
100129083	SIGLEC10-AS1	1	0	1	41	-1.31262		Elkjaer et al. CAL
102723996	LOC102723996	1	0	1	41	-1.31369		Elkjaer et al. CAL
101930276	LOC101930276	1	0	1	41	-1.31378		Elkjaer et al. CAL
23630	KCNE5	1	0	1	41	-1.31412		Elkjaer et al. CAL
692225	SNORD94	1	0	1	41	-1.31512		Elkjaer et al. CAL
26576	SRPK3	1	0	1	41	-1.3152		Elkjaer et al. CAL
105375483	LOC105375483	1	0	1	41	-1.31524		Elkjaer et al. CAL
105378419	LOC105378419	1	0	1	41	-1.31539		Elkjaer et al. CAL
105375544	LOC105375544	1	0	1	41	-1.31652		Elkjaer et al. CAL
125704	DIPK1C	1	0	1	41	-1.31819		Elkjaer et al. CAL
442893	MIR151A	1	0	1	41	-1.31932		Elkjaer et al. CAL
105371701	LOC105371701	1	0	1	41	-1.3199		Elkjaer et al. CAL
100128788	SRRM2-AS1	1	0	1	41	-1.31999		Elkjaer et al. CAL
102724768	LOC102724768	1	0	1	41	-1.32122		Elkjaer et al. CAL
150568	LINC01102	1	0	1	41	-1.32176		Elkjaer et al. CAL
4501	MT1X	1	0	1	41	-1.32317		Elkjaer et al. CAL
101930071	LOC101930071	1	0	1	41	-1.32775		Elkjaer et al. CAL
105372483	ZNF497-AS1	1	0	1	41	-1.32995		Elkjaer et al. CAL
118442	GPR62	1	0	1	41	-1.3305		Elkjaer et al. CAL
132228	LSMEM2	1	0	1	41	-1.33608		Elkjaer et al. CAL
643623	LINC02523	1	0	1	41	-1.33666		Elkjaer et al. CAL
93107	KCNG4	1	0	1	41	-1.33806		Elkjaer et al. CAL
105376736	EXOSC10-AS1	1	0	1	41	-1.33838		Elkjaer et al. CAL
81628	TSC22D4	1	0	1	41	-1.33864		Elkjaer et al. CAL
64856	VWA1	1	0	1	41	-1.33868		Elkjaer et al. CAL
107987109	LOC107987109	1	0	1	41	-1.3432		Elkjaer et al. CAL
90527	DUOXA1	1	0	1	41	-1.34335		Elkjaer et al. CAL
103752586	BIRC6-AS2	1	0	1	41	-1.34494		Elkjaer et al. CAL
729234	FAHD2CP	1	0	1	41	-1.34542		Elkjaer et al. CAL
104326055	APOA1-AS	1	0	1	41	-1.34568		Elkjaer et al. CAL
105377622	LOC105377622	1	0	1	41	-1.34597		Elkjaer et al. CAL
152877	FAM53A	1	0	1	41	-1.3472		Elkjaer et al. CAL
440352	SNX29P2	1	0	1	41	-1.34764		Elkjaer et al. CAL
100861504	LINC00538	1	0	1	41	-1.34875		Elkjaer et al. CAL
101927999	LOC101927999	1	0	1	41	-1.34976		Elkjaer et al. CAL
101928931	SEMA3B-AS1	1	0	1	41	-1.35048		Elkjaer et al. CAL
441394	SUGT1P1	1	0	1	41	-1.35541		Elkjaer et al. CAL
105372585	LOC105372585	1	0	1	41	-1.35548		Elkjaer et al. CAL
55556	ENOSF1	1	0	1	41	-1.35755		Elkjaer et al. CAL
105377977	LOC105377977	1	0	1	41	-1.35958		Elkjaer et al. CAL
104266957	KBTBD11-OT1	1	0	1	41	-1.36114		Elkjaer et al. CAL
101927490	QKILA	1	0	1	41	-1.36463		Elkjaer et al. CAL
101927053	LOC101927053	1	0	1	41	-1.36486		Elkjaer et al. CAL
316	AOX1	1	0	1	41	-1.36569		Elkjaer et al. CAL
50506	DUOX2	1	0	1	41	-1.36627		Elkjaer et al. CAL
105371932	LOC105371932	1	0	1	41	-1.36711		Elkjaer et al. CAL
363	AQP6	1	0	1	41	-1.37098		Elkjaer et al. CAL
401447	USP17L1	1	0	1	41	-1.37528		Elkjaer et al. CAL
26805	SNORD45A	1	0	1	41	-1.37684		Elkjaer et al. CAL
105370491	LOC105370491	1	0	1	41	-1.37788		Elkjaer et al. CAL
26070	MYRF-AS1	1	0	1	41	-1.37831		Elkjaer et al. CAL
35	ACADS	1	0	1	41	-1.37832		Elkjaer et al. CAL
104266961	LINC01221	1	0	1	41	-1.37903		Elkjaer et al. CAL
284293	HMSD	1	0	1	41	-1.37982		Elkjaer et al. CAL
100130370	LINC03048	1	0	1	41	-1.38604		Elkjaer et al. CAL
729506	LINC02226	1	0	1	41	-1.38786		Elkjaer et al. CAL
105378270	LINC02633	1	0	1	41	-1.38829		Elkjaer et al. CAL
85414	SLC45A3	1	0	1	41	-1.3922		Elkjaer et al. CAL
29763	PACSIN3	1	0	1	41	-1.39514		Elkjaer et al. CAL
55998	NXF5	1	0	1	41	-1.3966		Elkjaer et al. CAL
3232	HOXD3	1	0	1	41	-1.39679		Elkjaer et al. CAL
3990	LIPC	1	0	1	41	-1.39821		Elkjaer et al. CAL
102723708	LOC102723708	1	0	1	41	-1.39998		Elkjaer et al. CAL
101929444	LOC101929444	1	0	1	41	-1.40007		Elkjaer et al. CAL
105370974	LOC105370974	1	0	1	41	-1.4005		Elkjaer et al. CAL
285045	LINC00486	1	0	1	41	-1.40084		Elkjaer et al. CAL
9363	RAB33A	1	0	1	41	-1.40123		Elkjaer et al. CAL
107984576	LOC107984576	1	0	1	41	-1.40287		Elkjaer et al. CAL
5365	PLXNB3	1	0	1	41	-1.4033		Elkjaer et al. CAL
1380	CR2	1	0	1	41	-1.40354		Elkjaer et al. CAL
107986865	LOC107986865	1	0	1	41	-1.40626		Elkjaer et al. CAL
129807	NEU4	1	0	1	41	-1.40718		Elkjaer et al. CAL
100033411	DUXB	1	0	1	41	-1.40728		Elkjaer et al. CAL
131096	KCNH8	1	0	1	41	-1.40855		Elkjaer et al. CAL
374877	TEX45	1	0	1	41	-1.41113		Elkjaer et al. CAL
105375543	LOC105375543	1	0	1	41	-1.41279		Elkjaer et al. CAL
102724621	LOC102724621	1	0	1	41	-1.41337		Elkjaer et al. CAL
65108	MARCKSL1	1	0	1	41	-1.41362		Elkjaer et al. CAL
105379192	LOC105379192	1	0	1	41	-1.41703		Elkjaer et al. CAL
4804	NGFR	1	0	1	41	-1.41703		Elkjaer et al. CAL
105370791	LOC105370791	1	0	1	41	-1.42099		Elkjaer et al. CAL
728978	UNC5B-AS1	1	0	1	41	-1.42169		Elkjaer et al. CAL
346171	ZFP57	1	0	1	41	-1.42312		Elkjaer et al. CAL
404093	CUEDC1	1	0	1	41	-1.42365		Elkjaer et al. CAL
131377	KLHL40	1	0	1	41	-1.4248		Elkjaer et al. CAL
30812	SOX8	1	0	1	41	-1.42612		Elkjaer et al. CAL
3293	HSD17B3	1	0	1	41	-1.42734		Elkjaer et al. CAL
127687	C1orf122	1	0	1	41	-1.42915		Elkjaer et al. CAL
105372832	LOC105372832	1	0	1	41	-1.42992		Elkjaer et al. CAL
105373354	TMEM18-DT	1	0	1	41	-1.43083		Elkjaer et al. CAL
105371346	CPHXL	1	0	1	41	-1.43122		Elkjaer et al. CAL
54514	DDX4	1	0	1	41	-1.4319		Elkjaer et al. CAL
64064	OXCT2	1	0	1	41	-1.43354		Elkjaer et al. CAL
7263	TST	1	0	1	41	-1.43485		Elkjaer et al. CAL
100129196	MATN1-AS1	1	0	1	41	-1.43613		Elkjaer et al. CAL
285668	C5orf64	1	0	1	41	-1.43752		Elkjaer et al. CAL
3440	IFNA2	1	0	1	41	-1.44009		Elkjaer et al. CAL
105370966	IDH2-DT	1	0	1	41	-1.44235		Elkjaer et al. CAL
105374461	LOC105374461	1	0	1	41	-1.44308		Elkjaer et al. CAL
107984951	LOC107984951	1	0	1	41	-1.44357		Elkjaer et al. CAL
107985681	LOC107985681	1	0	1	41	-1.44397		Elkjaer et al. CAL
101929341	LOC101929341	1	0	1	41	-1.44461		Elkjaer et al. CAL
101929494	LOC101929494	1	0	1	41	-1.44674		Elkjaer et al. CAL
105371679	LOC105371679	1	0	1	41	-1.44905		Elkjaer et al. CAL
105374411	LINC02278	1	0	1	41	-1.44951		Elkjaer et al. CAL
10876	EDDM3A	1	0	1	41	-1.45099		Elkjaer et al. CAL
153328	SLC25A48	1	0	1	41	-1.45137		Elkjaer et al. CAL
29948	OSGIN1	1	0	1	41	-1.45542		Elkjaer et al. CAL
101929384	SLC6A12-AS1	1	0	1	41	-1.45899		Elkjaer et al. CAL
102465693	MIR7158	1	0	1	41	-1.46036		Elkjaer et al. CAL
105378575	LOC105378575	1	0	1	41	-1.46432		Elkjaer et al. CAL
406911	MIR125B1	1	0	1	41	-1.465		Elkjaer et al. CAL
388428	PVALEF	1	0	1	41	-1.47706		Elkjaer et al. CAL
100873998	MEIS1-AS2	1	0	1	41	-1.47754		Elkjaer et al. CAL
105371366	LOC105371366	1	0	1	41	-1.47858		Elkjaer et al. CAL
105370906	LOC105370906	1	0	1	41	-1.48136		Elkjaer et al. CAL
84264	HAGHL	1	0	1	41	-1.48591		Elkjaer et al. CAL
259286	TAS2R40	1	0	1	41	-1.49122		Elkjaer et al. CAL
105376707	LOC105376707	1	0	1	41	-1.49237		Elkjaer et al. CAL
51129	ANGPTL4	1	0	1	41	-1.49288		Elkjaer et al. CAL
11181	TREH	1	0	1	41	-1.49408		Elkjaer et al. CAL
101928231	CT69	1	0	1	41	-1.49478		Elkjaer et al. CAL
100128946	LINC01310	1	0	1	41	-1.49832		Elkjaer et al. CAL
23308	ICOSLG	1	0	1	41	-1.50114		Elkjaer et al. CAL
100507472	LOC100507472	1	0	1	41	-1.50166		Elkjaer et al. CAL
105369625	LOC105369625	1	0	1	41	-1.50329		Elkjaer et al. CAL
105371372	LOC105371372	1	0	1	41	-1.50867		Elkjaer et al. CAL
3578	IL9	1	0	1	41	-1.5099		Elkjaer et al. CAL
90853	SPOCD1	1	0	1	41	-1.51184		Elkjaer et al. CAL
400499	LOC400499	1	0	1	41	-1.51286		Elkjaer et al. CAL
102724720	LOC102724720	1	0	1	41	-1.52008		Elkjaer et al. CAL
105369792	LINC02448	1	0	1	41	-1.52696		Elkjaer et al. CAL
677775	SCARNA5	1	0	1	41	-1.53186		Elkjaer et al. CAL
105371075	LOC105371075	1	0	1	41	-1.53343		Elkjaer et al. CAL
348487	FAM131C	1	0	1	41	-1.5346		Elkjaer et al. CAL
107987374	LOC107987374	1	0	1	41	-1.53519		Elkjaer et al. CAL
105376604	LOC105376604	1	0	1	41	-1.53921		Elkjaer et al. CAL
686	BTD	1	0	1	41	-1.54106		Elkjaer et al. CAL
112268271	LOC112268271	1	0	1	41	-1.54149		Elkjaer et al. CAL
5794	PTPRH	1	0	1	41	-1.54862		Elkjaer et al. CAL
338382	RAB7B	1	0	1	41	-1.54912		Elkjaer et al. CAL
107985392	LOC107985392	1	0	1	41	-1.54928		Elkjaer et al. CAL
4340	MOG	1	0	1	41	-1.5505		Elkjaer et al. CAL
101928033	KCNIP1-OT1	1	0	1	41	-1.5515		Elkjaer et al. CAL
11226	GALNT6	1	0	1	41	-1.55153		Elkjaer et al. CAL
102466518	MIR6081	1	0	1	41	-1.55173		Elkjaer et al. CAL
642696	LOC642696	1	0	1	41	-1.55692		Elkjaer et al. CAL
148713	PTPRVP	1	0	1	41	-1.55979		Elkjaer et al. CAL
100288866	NGFR-AS1	1	0	1	41	-1.56027		Elkjaer et al. CAL
101927641	LINC01877	1	0	1	41	-1.5604		Elkjaer et al. CAL
107987363	LOC107987363	1	0	1	41	-1.56141		Elkjaer et al. CAL
408187	SPINK14	1	0	1	41	-1.5675		Elkjaer et al. CAL
1302	COL11A2	1	0	1	41	-1.56904		Elkjaer et al. CAL
102724960	LOC102724960	1	0	1	41	-1.57304		Elkjaer et al. CAL
105377441	LINC02511	1	0	1	41	-1.57355		Elkjaer et al. CAL
7130	TNFAIP6	1	0	1	41	-1.58241		Elkjaer et al. CAL
255187	SH3TC2-DT	1	0	1	41	-1.58417		Elkjaer et al. CAL
148811	PM20D1	1	0	1	41	-1.58524		Elkjaer et al. CAL
100652997	LINC00706	1	0	1	41	-1.58654		Elkjaer et al. CAL
284825	LINC01697	1	0	1	41	-1.58867		Elkjaer et al. CAL
56302	TRPV5	1	0	1	41	-1.60134		Elkjaer et al. CAL
105379273	LOC105379273	1	0	1	41	-1.60186		Elkjaer et al. CAL
54766	BTG4	1	0	1	41	-1.60562		Elkjaer et al. CAL
105371708	LINC01992	1	0	1	41	-1.61861		Elkjaer et al. CAL
100616204	MIR4729	1	0	1	41	-1.62328		Elkjaer et al. CAL
25894	PLEKHG4	1	0	1	41	-1.62666		Elkjaer et al. CAL
6235	RPS29	1	0	1	41	-1.63183		Elkjaer et al. CAL
105376815	LOC105376815	1	0	1	41	-1.6323		Elkjaer et al. CAL
103021296	SLC26A9-AS1	1	0	1	41	-1.63948		Elkjaer et al. CAL
10110	SGK2	1	0	1	41	-1.64117		Elkjaer et al. CAL
51252	FAM178B	1	0	1	41	-1.64185		Elkjaer et al. CAL
101927973	LINC01695	1	0	1	41	-1.64264		Elkjaer et al. CAL
107984942	LOC107984942	1	0	1	41	-1.65028		Elkjaer et al. CAL
100847089	MIR5584	1	0	1	41	-1.65074		Elkjaer et al. CAL
2864	FFAR1	1	0	1	41	-1.65081		Elkjaer et al. CAL
100505806	SNHG18	1	0	1	41	-1.65763		Elkjaer et al. CAL
101926923	LOC101926923	1	0	1	41	-1.65854		Elkjaer et al. CAL
390928	ACP7	1	0	1	41	-1.66006		Elkjaer et al. CAL
619207	SCART1	1	0	1	41	-1.66662		Elkjaer et al. CAL
23145	SSPOP	1	0	1	41	-1.66823		Elkjaer et al. CAL
101927688	SEPTIN4-AS1	1	0	1	41	-1.66906		Elkjaer et al. CAL
100874300	SYNJ2-IT1	1	0	1	41	-1.6696		Elkjaer et al. CAL
2304	FOXE1	1	0	1	41	-1.67424		Elkjaer et al. CAL
102724312	LINC01770	1	0	1	41	-1.67486		Elkjaer et al. CAL
3231	HOXD1	1	0	1	41	-1.67988		Elkjaer et al. CAL
1298	COL9A2	1	0	1	41	-1.68454		Elkjaer et al. CAL
8614	STC2	1	0	1	41	-1.68789		Elkjaer et al. CAL
100233156	LOC100233156	1	0	1	41	-1.68803		Elkjaer et al. CAL
107984226	LOC107984226	1	0	1	41	-1.68997		Elkjaer et al. CAL
100506211	MIR210HG	1	0	1	41	-1.69306		Elkjaer et al. CAL
100507336	LOC100507336	1	0	1	41	-1.69669		Elkjaer et al. CAL
107985166	LOC107985166	1	0	1	41	-1.69727		Elkjaer et al. CAL
105378526	LOC105378526	1	0	1	41	-1.70015		Elkjaer et al. CAL
104797537	GACAT3	1	0	1	41	-1.70187		Elkjaer et al. CAL
4832	NME3	1	0	1	41	-1.70195		Elkjaer et al. CAL
101928651	LOC101928651	1	0	1	41	-1.70427		Elkjaer et al. CAL
105370158	LINC02343	1	0	1	41	-1.70892		Elkjaer et al. CAL
192217	OXCT2P1	1	0	1	41	-1.71196		Elkjaer et al. CAL
4495	MT1G	1	0	1	41	-1.71602		Elkjaer et al. CAL
100131315	GREM1-AS1	1	0	1	41	-1.71865		Elkjaer et al. CAL
150356	CHADL	1	0	1	41	-1.73349		Elkjaer et al. CAL
105377382	LOC105377382	1	0	1	41	-1.7335		Elkjaer et al. CAL
101928277	LOC101928277	1	0	1	41	-1.73772		Elkjaer et al. CAL
105371347	LOC105371347	1	0	1	41	-1.73864		Elkjaer et al. CAL
56344	CABP5	1	0	1	41	-1.74848		Elkjaer et al. CAL
105377739	LOC105377739	1	0	1	41	-1.74923		Elkjaer et al. CAL
101927088	LOC101927088	1	0	1	41	-1.75089		Elkjaer et al. CAL
23539	SLC16A8	1	0	1	41	-1.76385		Elkjaer et al. CAL
114780	PKD1L2	1	0	1	41	-1.76803		Elkjaer et al. CAL
100505929	LINC01549	1	0	1	41	-1.77596		Elkjaer et al. CAL
100133286	CBR1-AS1	1	0	1	41	-1.77665		Elkjaer et al. CAL
105371893	SLC9A3R1-AS1	1	0	1	41	-1.78547		Elkjaer et al. CAL
105376162	HSD17B3-AS1	1	0	1	41	-1.79279		Elkjaer et al. CAL
53828	FXYD4	1	0	1	41	-1.80274		Elkjaer et al. CAL
283981	LINC00685	1	0	1	41	-1.80496		Elkjaer et al. CAL
3792	KEL	1	0	1	41	-1.80588		Elkjaer et al. CAL
100996437	LOC100996437	1	0	1	41	-1.80937		Elkjaer et al. CAL
105375542	LOC105375542	1	0	1	41	-1.82263		Elkjaer et al. CAL
102465526	MIR6872	1	0	1	41	-1.82889		Elkjaer et al. CAL
105375741	LOC105375741	1	0	1	41	-1.83591		Elkjaer et al. CAL
101927924	LINC01856	1	0	1	41	-1.83621		Elkjaer et al. CAL
114004396	LNCRNA-ATB	1	0	1	41	-1.84331		Elkjaer et al. CAL
105378271	LOC105378271	1	0	1	41	-1.85087		Elkjaer et al. CAL
387065	HMGA1P7	1	0	1	41	-1.85401		Elkjaer et al. CAL
3045	HBD	1	0	1	41	-1.85412		Elkjaer et al. CAL
100507086	DLG1-AS1	1	0	1	41	-1.85924		Elkjaer et al. CAL
4146	MATN1	1	0	1	41	-1.85962		Elkjaer et al. CAL
10578	GNLY	1	0	1	41	-1.86023		Elkjaer et al. CAL
100507395	LOC100507395	1	0	1	41	-1.88903		Elkjaer et al. CAL
285735	LINC00326	1	0	1	41	-1.89031		Elkjaer et al. CAL
100506526	C5orf64-AS1	1	0	1	41	-1.89419		Elkjaer et al. CAL
101927227	LOC101927227	1	0	1	41	-1.89641		Elkjaer et al. CAL
107985808	LOC107985808	1	0	1	41	-1.89883		Elkjaer et al. CAL
644172	MAPK8IP1P2	1	0	1	41	-1.92015		Elkjaer et al. CAL
27151	CPAMD8	1	0	1	41	-1.9226		Elkjaer et al. CAL
107987250	LOC107987250	1	0	1	41	-1.92637		Elkjaer et al. CAL
102724521	LOC102724521	1	0	1	41	-1.92709		Elkjaer et al. CAL
100500861	MIR3665	1	0	1	41	-1.93347		Elkjaer et al. CAL
392392	OR1K1	1	0	1	41	-1.95599		Elkjaer et al. CAL
161829	EXD1	1	0	1	41	-1.99431		Elkjaer et al. CAL
101929380	LOC101929380	1	0	1	41	-2.00678		Elkjaer et al. CAL
100131320	RAB6C-AS1	1	0	1	41	-2.01826		Elkjaer et al. CAL
100616146	MIR4534	1	0	1	41	-2.0324		Elkjaer et al. CAL
2819	GPD1	1	0	1	41	-2.04378		Elkjaer et al. CAL
105370414	LINC02286	1	0	1	41	-2.05789		Elkjaer et al. CAL
105377240	REREP1Y	1	0	1	41	-2.0834		Elkjaer et al. CAL
57822	GRHL3	1	0	1	41	-2.08898		Elkjaer et al. CAL
643965	TMEM88B	1	0	1	41	-2.09276		Elkjaer et al. CAL
105377157	LOC105377157	1	0	1	41	-2.1296		Elkjaer et al. CAL
113218489	MIR10398	1	0	1	41	-2.13153		Elkjaer et al. CAL
135927	LLCFC1	1	0	1	41	-2.13927		Elkjaer et al. CAL
105373314	LOC105373314	1	0	1	41	-2.1418		Elkjaer et al. CAL
677772	SCARNA6	1	0	1	41	-2.16176		Elkjaer et al. CAL
1360	CPB1	1	0	1	41	-2.16739		Elkjaer et al. CAL
105378067	LOC105378067	1	0	1	41	-2.20798		Elkjaer et al. CAL
1515	CTSV	1	0	1	41	-2.2139		Elkjaer et al. CAL
51316	PLAC8	1	0	1	41	-2.224		Elkjaer et al. CAL
105377243	REREP2Y	1	0	1	41	-2.24488		Elkjaer et al. CAL
105369526	LOC105369526	1	0	1	41	-2.3146		Elkjaer et al. CAL
780854	SNORD3D	1	0	1	41	-2.41021		Elkjaer et al. CAL
105372558	LOC105372558	1	0	1	41	-2.4456		Elkjaer et al. CAL
105379065	LOC105379065	1	0	1	41	-2.44722		Elkjaer et al. CAL
105376839	LOC105376839	1	0	1	41	-2.49949		Elkjaer et al. CAL
284581	LOC284581	1	0	1	41	-2.50794		Elkjaer et al. CAL
107985250	LOC107985250	1	0	1	41	-2.59467		Elkjaer et al. CAL
4070	TACSTD2	1	0	1	41	-2.59654		Elkjaer et al. CAL
105378995	LOC105378995	1	0	1	41	-2.78444		Elkjaer et al. CAL
642934	CERNA2	1	0	1	41	-3.49762		Elkjaer et al. CAL
22891	ZNF365	1	0	1	17	-1.00051		Hendrickx et al CAL
1394	CRHR1	1	0	1	17	-1.00097		Hendrickx et al CAL
26256	CABYR	1	0	1	17	-1.00243		Hendrickx et al CAL
58476	TP53INP2	1	0	1	17	-1.00377		Hendrickx et al CAL
57698	KIAA1598	1	0	1	17	-1.00522		Hendrickx et al CAL
9829	DNAJC6	1	0	1	17	-1.00533		Hendrickx et al CAL
534	ATP6V1G2	1	0	1	17	-1.00652		Hendrickx et al CAL
10014	HDAC5	1	0	1	17	-1.00925		Hendrickx et al CAL
158931	TCEAL6	1	0	1	17	-1.01084		Hendrickx et al CAL
80233	C17orf70	1	0	1	17	-1.01117		Hendrickx et al CAL
85358	SHANK3	1	0	1	17	-1.01223		Hendrickx et al CAL
55806	HR	1	0	1	17	-1.01229		Hendrickx et al CAL
389332	LOC389332	1	0	1	17	-1.01237		Hendrickx et al CAL
1850	DUSP8	1	0	1	17	-1.01259		Hendrickx et al CAL
60343	FAM3A	1	0	1	17	-1.01321		Hendrickx et al CAL
4760	NEUROD1	1	0	1	17	-1.01379		Hendrickx et al CAL
23017	FAIM2	1	0	1	17	-1.0156		Hendrickx et al CAL
53822	FXYD7	1	0	1	17	-1.01602		Hendrickx et al CAL
10452	TOMM40	1	0	1	17	-1.01687		Hendrickx et al CAL
3925	STMN1	1	0	1	17	-1.01692		Hendrickx et al CAL
1760	DMPK	1	0	1	17	-1.02152		Hendrickx et al CAL
4809	NHP2L1	1	0	1	17	-1.02221		Hendrickx et al CAL
56998	CTNNBIP1	1	0	1	17	-1.02317		Hendrickx et al CAL
84501	SPIRE2	1	0	1	17	-1.02504		Hendrickx et al CAL
147650	LINC00085	1	0	1	17	-1.02783		Hendrickx et al CAL
6609	SMPD1	1	0	1	17	-1.02942		Hendrickx et al CAL
84222	TMEM191A	1	0	1	17	-1.0299		Hendrickx et al CAL
285368	PRRT3	1	0	1	17	-1.03049		Hendrickx et al CAL
729991	MEF2BNB	1	0	1	17	-1.03191		Hendrickx et al CAL
283576	ZDHHC22	1	0	1	17	-1.0338		Hendrickx et al CAL
8537	BCAS1	1	0	1	17	-1.0348		Hendrickx et al CAL
25829	TMEM184B	1	0	1	17	-1.03594		Hendrickx et al CAL
124976	SPNS2	1	0	1	17	-1.03613		Hendrickx et al CAL
2009	EML1	1	0	1	17	-1.03702		Hendrickx et al CAL
23466	CBX6	1	0	1	17	-1.0376		Hendrickx et al CAL
57731	SPTBN4	1	0	1	17	-1.04158		Hendrickx et al CAL
23130	ATG2A	1	0	1	17	-1.04231		Hendrickx et al CAL
9145	SYNGR1	1	0	1	17	-1.04297		Hendrickx et al CAL
100128124	HGC6.3	1	0	1	17	-1.04308		Hendrickx et al CAL
54662	TBC1D13	1	0	1	17	-1.04345		Hendrickx et al CAL
124404	SEPT12	1	0	1	17	-1.04432		Hendrickx et al CAL
6449	SGTA	1	0	1	17	-1.0446		Hendrickx et al CAL
25851	TECPR1	1	0	1	17	-1.04467		Hendrickx et al CAL
5287	PIK3C2B	1	0	1	17	-1.04517		Hendrickx et al CAL
641654	HEPN1	1	0	1	17	-1.04581		Hendrickx et al CAL
342977	NANOS3	1	0	1	17	-1.04614		Hendrickx et al CAL
3628	INPP1	1	0	1	17	-1.04738		Hendrickx et al CAL
9369	NRXN3	1	0	1	17	-1.05047		Hendrickx et al CAL
6286	S100P	1	0	1	17	-1.0516		Hendrickx et al CAL
114783	LMTK3	1	0	1	17	-1.05171		Hendrickx et al CAL
22933	SIRT2	1	0	1	17	-1.05225		Hendrickx et al CAL
23507	LRRC8B	1	0	1	17	-1.0552		Hendrickx et al CAL
91304	C19orf6	1	0	1	17	-1.05627		Hendrickx et al CAL
10147	SUGP2	1	0	1	17	-1.0609		Hendrickx et al CAL
4720	NDUFS2	1	0	1	17	-1.06124		Hendrickx et al CAL
56904	SH3GLB2	1	0	1	17	-1.06133		Hendrickx et al CAL
57497	LRFN2	1	0	1	17	-1.06367		Hendrickx et al CAL
8771	TNFRSF6B	1	0	1	17	-1.06453		Hendrickx et al CAL
113451	ADC	1	0	1	17	-1.06755		Hendrickx et al CAL
41	ACCN2	1	0	1	17	-1.06763		Hendrickx et al CAL
400099	LOC400099	1	0	1	17	-1.06802		Hendrickx et al CAL
5274	SERPINI1	1	0	1	17	-1.06925		Hendrickx et al CAL
84966	IGSF21	1	0	1	17	-1.0693		Hendrickx et al CAL
57469	PNMAL2	1	0	1	17	-1.06956		Hendrickx et al CAL
94032	CAMK2N2	1	0	1	17	-1.07142		Hendrickx et al CAL
147670	LOC147670	1	0	1	17	-1.07219		Hendrickx et al CAL
57180	ACTR3B	1	0	1	17	-1.07465		Hendrickx et al CAL
28988	DBNL	1	0	1	17	-1.07846		Hendrickx et al CAL
4705	NDUFA10	1	0	1	17	-1.07897		Hendrickx et al CAL
5300	PIN1	1	0	1	17	-1.07923		Hendrickx et al CAL
166	AES	1	0	1	17	-1.07936		Hendrickx et al CAL
53916	RAB4B	1	0	1	17	-1.08272		Hendrickx et al CAL
10900	RUNDC3A	1	0	1	17	-1.08285		Hendrickx et al CAL
547	KIF1A	1	0	1	17	-1.08316		Hendrickx et al CAL
9524	TECR	1	0	1	17	-1.08461		Hendrickx et al CAL
23313	KIAA0930	1	0	1	17	-1.08462		Hendrickx et al CAL
192683	SCAMP5	1	0	1	17	-1.08485		Hendrickx et al CAL
126299	ZNF428	1	0	1	17	-1.08491		Hendrickx et al CAL
203190	LGI3	1	0	1	17	-1.08633		Hendrickx et al CAL
100129387	LOC100129387	1	0	1	17	-1.08668		Hendrickx et al CAL
401152	C4orf3	1	0	1	17	-1.08819		Hendrickx et al CAL
339983	NAT8L	1	0	1	17	-1.0884		Hendrickx et al CAL
5297	PI4KA	1	0	1	17	-1.08856		Hendrickx et al CAL
81557	MAGED4B	1	0	1	17	-1.08902		Hendrickx et al CAL
3300	DNAJB2	1	0	1	17	-1.08943		Hendrickx et al CAL
57221	KIAA1244	1	0	1	17	-1.09506		Hendrickx et al CAL
933	CD22	1	0	1	17	-1.09607		Hendrickx et al CAL
84440	RAB11FIP4	1	0	1	17	-1.0962		Hendrickx et al CAL
291	SLC25A4	1	0	1	17	-1.09712		Hendrickx et al CAL
9361	LONP1	1	0	1	17	-1.09866		Hendrickx et al CAL
54842	MFSD6	1	0	1	17	-1.10078		Hendrickx et al CAL
221424	C6orf154	1	0	1	17	-1.10431		Hendrickx et al CAL
11076	TPPP	1	0	1	17	-1.10598		Hendrickx et al CAL
1388	ATF6B	1	0	1	17	-1.10611		Hendrickx et al CAL
11095	ADAMTS8	1	0	1	17	-1.1074		Hendrickx et al CAL
65078	RTN4R	1	0	1	17	-1.10893		Hendrickx et al CAL
2775	GNAO1	1	0	1	17	-1.11275		Hendrickx et al CAL
126129	CPT1C	1	0	1	17	-1.11696		Hendrickx et al CAL
81926	FAM108A1	1	0	1	17	-1.11813		Hendrickx et al CAL
8936	WASF1	1	0	1	17	-1.1187		Hendrickx et al CAL
4597	MVD	1	0	1	17	-1.12237		Hendrickx et al CAL
90113	VWA5B2	1	0	1	17	-1.12301		Hendrickx et al CAL
85378	TUBGCP6	1	0	1	17	-1.12601		Hendrickx et al CAL
4185	ADAM11	1	0	1	17	-1.12744		Hendrickx et al CAL
9513	FXR2	1	0	1	17	-1.12777		Hendrickx et al CAL
5158	PDE6B	1	0	1	17	-1.12949		Hendrickx et al CAL
134549	SHROOM1	1	0	1	17	-1.1319		Hendrickx et al CAL
402483	FLJ45340	1	0	1	17	-1.139		Hendrickx et al CAL
5301	PIN1P1	1	0	1	17	-1.14242		Hendrickx et al CAL
283516	LOC283516	1	0	1	17	-1.14312		Hendrickx et al CAL
4684	NCAM1	1	0	1	17	-1.14489		Hendrickx et al CAL
146691	TOM1L2	1	0	1	17	-1.1489		Hendrickx et al CAL
56660	KCNK12	1	0	1	17	-1.15402		Hendrickx et al CAL
142678	MIB2	1	0	1	17	-1.1547		Hendrickx et al CAL
50861	STMN3	1	0	1	17	-1.15527		Hendrickx et al CAL
5522	PPP2R2C	1	0	1	17	-1.15528		Hendrickx et al CAL
23373	CRTC1	1	0	1	17	-1.15821		Hendrickx et al CAL
575	BAI1	1	0	1	17	-1.1584		Hendrickx et al CAL
9256	BZRAP1	1	0	1	17	-1.15898		Hendrickx et al CAL
57447	NDRG2	1	0	1	17	-1.15953		Hendrickx et al CAL
9479	MAPK8IP1	1	0	1	17	-1.16021		Hendrickx et al CAL
27338	UBE2S	1	0	1	17	-1.16272		Hendrickx et al CAL
54754	FAM22F	1	0	1	17	-1.16292		Hendrickx et al CAL
163732	CITED4	1	0	1	17	-1.16341		Hendrickx et al CAL
26086	GPSM1	1	0	1	17	-1.16627		Hendrickx et al CAL
11129	CLASRP	1	0	1	17	-1.16662		Hendrickx et al CAL
527	ATP6V0C	1	0	1	17	-1.16746		Hendrickx et al CAL
622	BDH1	1	0	1	17	-1.16861		Hendrickx et al CAL
1271	CNTFR	1	0	1	17	-1.17081		Hendrickx et al CAL
80028	FBXL18	1	0	1	17	-1.17152		Hendrickx et al CAL
84623	KIRREL3	1	0	1	17	-1.17168		Hendrickx et al CAL
59284	CACNG7	1	0	1	17	-1.17489		Hendrickx et al CAL
58526	MID1IP1	1	0	1	17	-1.1792		Hendrickx et al CAL
390595	UBAP1L	1	0	1	17	-1.18074		Hendrickx et al CAL
8874	ARHGEF7	1	0	1	17	-1.18099		Hendrickx et al CAL
54681	P4HTM	1	0	1	17	-1.18169		Hendrickx et al CAL
57471	ERMN	1	0	1	17	-1.18731		Hendrickx et al CAL
57666	FBRSL1	1	0	1	17	-1.18847		Hendrickx et al CAL
80757	TMEM121	1	0	1	17	-1.18946		Hendrickx et al CAL
2521	FUS	1	0	1	17	-1.19101		Hendrickx et al CAL
9564	BCAR1	1	0	1	17	-1.19519		Hendrickx et al CAL
25861	DFNB31	1	0	1	17	-1.19602		Hendrickx et al CAL
64112	MOAP1	1	0	1	17	-1.19654		Hendrickx et al CAL
25789	TMEM59L	1	0	1	17	-1.19665		Hendrickx et al CAL
283638	KIAA0284	1	0	1	17	-1.19747		Hendrickx et al CAL
23295	MGRN1	1	0	1	17	-1.20116		Hendrickx et al CAL
11188	NISCH	1	0	1	17	-1.20354		Hendrickx et al CAL
399744	LOC399744	1	0	1	17	-1.2039		Hendrickx et al CAL
4793	NFKBIB	1	0	1	17	-1.21242		Hendrickx et al CAL
3765	KCNJ9	1	0	1	17	-1.21304		Hendrickx et al CAL
10397	NDRG1	1	0	1	17	-1.21382		Hendrickx et al CAL
27344	PCSK1N	1	0	1	17	-1.21619		Hendrickx et al CAL
10749	KIF1C	1	0	1	17	-1.2173		Hendrickx et al CAL
9463	PICK1	1	0	1	17	-1.22083		Hendrickx et al CAL
26470	SEZ6L2	1	0	1	17	-1.22098		Hendrickx et al CAL
135114	HINT3	1	0	1	17	-1.22122		Hendrickx et al CAL
124222	PAQR4	1	0	1	17	-1.22243		Hendrickx et al CAL
374986	FAM73A	1	0	1	17	-1.22254		Hendrickx et al CAL
79641	ROGDI	1	0	1	17	-1.22423		Hendrickx et al CAL
94235	GNG8	1	0	1	17	-1.2269		Hendrickx et al CAL
23641	LDOC1	1	0	1	17	-1.22749		Hendrickx et al CAL
6624	FSCN1	1	0	1	17	-1.22762		Hendrickx et al CAL
147906	DACT3	1	0	1	17	-1.23149		Hendrickx et al CAL
126520	PLK5	1	0	1	17	-1.23786		Hendrickx et al CAL
2662	GDF10	1	0	1	17	-1.25615		Hendrickx et al CAL
23031	MAST3	1	0	1	17	-1.25699		Hendrickx et al CAL
57446	NDRG3	1	0	1	17	-1.26973		Hendrickx et al CAL
80174	DBF4B	1	0	1	17	-1.26995		Hendrickx et al CAL
4248	MGAT3	1	0	1	17	-1.27434		Hendrickx et al CAL
80128	TRIM46	1	0	1	17	-1.27677		Hendrickx et al CAL
347734	SLC35B2	1	0	1	17	-1.28175		Hendrickx et al CAL
343263	MYBPHL	1	0	1	17	-1.2919		Hendrickx et al CAL
131034	CPNE4	1	0	1	17	-1.29482		Hendrickx et al CAL
55700	MAP7D1	1	0	1	17	-1.30183		Hendrickx et al CAL
55344	PLCXD1	1	0	1	17	-1.30188		Hendrickx et al CAL
23217	ZFR2	1	0	1	17	-1.3092		Hendrickx et al CAL
6457	SH3GL3	1	0	1	17	-1.31205		Hendrickx et al CAL
115704	EVI5L	1	0	1	17	-1.31532		Hendrickx et al CAL
11007	CCDC85B	1	0	1	17	-1.32478		Hendrickx et al CAL
3340	NDST1	1	0	1	17	-1.32498		Hendrickx et al CAL
1995	ELAVL3	1	0	1	17	-1.32817		Hendrickx et al CAL
11178	LZTS1	1	0	1	17	-1.33254		Hendrickx et al CAL
11332	ACOT7	1	0	1	17	-1.33644		Hendrickx et al CAL
8078	USP5	1	0	1	17	-1.33982		Hendrickx et al CAL
4294	MAP3K10	1	0	1	17	-1.34064		Hendrickx et al CAL
23162	MAPK8IP3	1	0	1	17	-1.35772		Hendrickx et al CAL
140689	CBLN4	1	0	1	17	-1.35937		Hendrickx et al CAL
321	APBA2	1	0	1	17	-1.36436		Hendrickx et al CAL
758	MPPED1	1	0	1	17	-1.36902		Hendrickx et al CAL
3290	HSD11B1	1	0	1	17	-1.37109		Hendrickx et al CAL
56978	PRDM8	1	0	1	17	-1.37961		Hendrickx et al CAL
23154	NCDN	1	0	1	17	-1.38188		Hendrickx et al CAL
84894	LINGO1	1	0	1	17	-1.3846		Hendrickx et al CAL
54933	RHBDL2	1	0	1	17	-1.38916		Hendrickx et al CAL
322	APBB1	1	0	1	17	-1.41263		Hendrickx et al CAL
51286	CEND1	1	0	1	17	-1.4144		Hendrickx et al CAL
79751	SLC25A22	1	0	1	17	-1.42178		Hendrickx et al CAL
80758	PRR7	1	0	1	17	-1.43191		Hendrickx et al CAL
23632	CA14	1	0	1	17	-1.44199		Hendrickx et al CAL
283248	RCOR2	1	0	1	17	-1.46745		Hendrickx et al CAL
51807	TUBA8	1	0	1	17	-1.47012		Hendrickx et al CAL
10841	FTCD	1	0	1	17	-1.47424		Hendrickx et al CAL
79856	SNX22	1	0	1	17	-1.48099		Hendrickx et al CAL
64837	KLC2	1	0	1	17	-1.49627		Hendrickx et al CAL
9024	BRSK2	1	0	1	17	-1.49921		Hendrickx et al CAL
5730	PTGDS	1	0	1	17	-1.51261		Hendrickx et al CAL
398	ARHGDIG	1	0	1	17	-1.52196		Hendrickx et al CAL
5590	PRKCZ	1	0	1	17	-1.52695		Hendrickx et al CAL
10570	DPYSL4	1	0	1	17	-1.53883		Hendrickx et al CAL
6833	ABCC8	1	0	1	17	-1.55223		Hendrickx et al CAL
23265	EXOC7	1	0	1	17	-1.55865		Hendrickx et al CAL
100133234	SBF1P1	1	0	1	17	-1.57919		Hendrickx et al CAL
155066	ATP6V0E2	1	0	1	17	-1.61255		Hendrickx et al CAL
79152	FA2H	1	0	1	17	-1.66366		Hendrickx et al CAL
23241	PACS2	1	0	1	17	-1.68384		Hendrickx et al CAL
25777	SUN2	1	0	1	17	-1.6933		Hendrickx et al CAL
6447	SCG5	1	0	1	17	-1.70005		Hendrickx et al CAL
5435	POLR2F	1	0	1	17	-1.72864		Hendrickx et al CAL
283999	TMEM235	1	0	1	17	-1.7364		Hendrickx et al CAL
342865	VSTM2B	1	0	1	17	-1.76664		Hendrickx et al CAL
134	ADORA1	1	0	1	17	-1.78602		Hendrickx et al CAL
116988	AGAP3	1	0	1	17	-1.85012		Hendrickx et al CAL
55753	OGDHL	1	0	1	17	-1.87513		Hendrickx et al CAL
57644	MYH7B	1	0	1	17	-1.96744		Hendrickx et al CAL
1668	DEFA3	1	0	1	17	-2.91365		Hendrickx et al CAL
3398	ID2	1	0	1	7	-1.6		Tajour et al. CAL
2026	ENO2	1	0	1	7	-1.7		Tajour et al. CAL
7044	EBAF	1	0	1	7	-2.5		Tajour et al. CAL
8644	AKR1C3	1	0	1	7	-4.3		Tajour et al. CAL
27316	RBMX	1	0	1	7	-5.3		Tajour et al. CAL
1833	DSPG3	1	0	1	7	-5.8		Tajour et al. CAL
54726	KIAA1046	1	0	1	7	-6.1		Tajour et al. CAL
287	ANK2	1	0	1	7	-6.3		Tajour et al. CAL
1595	CYP51	1	0	1	7	-7.9		Tajour et al. CAL
3376	IARS	1	0	1	7	-7.9		Tajour et al. CAL
891	CCNB1	1	0	1	7	-7.9		Tajour et al. CAL
1528	CYB5	1	0	1	7	-8		Tajour et al. CAL
1033	CDKN3	1	0	1	7	-8.1		Tajour et al. CAL
10299	TEB4	1	0	1	7	-9.1		Tajour et al. CAL
1537	CYC1	1	0	1	7	-9.1		Tajour et al. CAL
22924	MAPRE3	1	0	1	7	-9.4		Tajour et al. CAL
8209	C21ORF33	1	0	1	7	-9.4		Tajour et al. CAL
5526	PPP2R5B	1	0	1	7	-11.3		Tajour et al. CAL
3643	INSR	1	0	1	7	-11.4		Tajour et al. CAL
580	BARD1	1	0	1	7	-12.4		Tajour et al. CAL
546	ATRX	1	0	1	7	-13.9		Tajour et al. CAL
1281	COL3A1	1	0	1	7	-14.7		Tajour et al. CAL
5298	PIK4CB	1	0	1	7	-15.9		Tajour et al. CAL
3096	HIVEP1	1	0	1	7	-16.9		Tajour et al. CAL
3659	IRF1	1	0	1	7	-17.2		Tajour et al. CAL
2189	XRCC9	1	0	1	7	-20.2		Tajour et al. CAL
13	AADAC	1	0	1	7	-22.5		Tajour et al. CAL
2073	ERCC5	1	0	1	7	-23.2		Tajour et al. CAL
10544	PROCR	1	0	1	7	-23.3		Tajour et al. CAL
2564	GABRE	1	0	1	7	-24.3		Tajour et al. CAL
3482	IGF2R	1	0	1	7	-31.9		Tajour et al. CAL
6442	SGCA	1	0	1	7	-40		Tajour et al. CAL
1805	DPT	1	0	1	7	-42		Tajour et al. CAL
8065	CUL5	1	0	1	7	-50.8		Tajour et al. CAL
8846	ALKBH1	1	0	1	7	-55.6		Tajour et al. CAL
3489	IGFBP6	1	0	1	7	-56.6		Tajour et al. CAL
5601	MAPK9	1	0	1	7	-56.8		Tajour et al. CAL
3636	INPPL1	1	0	1	7	-61.2		Tajour et al. CAL
5538	PPT1	1	0	1	7	-71.4		Tajour et al. CAL
7374	UNG	1	0	1	7	-71.4		Tajour et al. CAL
1265	CNN2	1	0	1	7	-81.1		Tajour et al. CAL
2314	FLII	1	0	1	7	-107.9		Tajour et al. CAL
10540	DCTN2	1	0	1	7	-125		Tajour et al. CAL
30849	PIK3R4	1	0	1	7	-125		Tajour et al. CAL
829	CAPPA1	1	0	1	7	-333.3		Tajour et al. CAL
3682	ITGAE	1	0	1	7	-1000		Tajour et al. CAL
509	ATP5C1	1	0	1	4	-2.1		Lock et al (2 CAL+1AL)
5214	PFKP	1	0	1	4	-2.1		Lock et al (2 CAL+1AL)
5184	PEPD	1	0	1	4	-2.4		Lock et al (2 CAL+1AL)
8621	CHED	1	0	1	4	-2.6		Lock et al (2 CAL+1AL)
3423	IDS	1	0	1	4	-2.9		Lock et al (2 CAL+1AL)
6750	SST	1	0	1	4	-3		Lock et al (2 CAL+1AL)
3799	KIF5B	1	0	1	4	-3.5		Lock et al (2 CAL+1AL)
5573	PRKAR1A	1	0	1	4	-3.6		Lock et al (2 CAL+1AL)
5164	PDK2	1	0	1	4	-3.7		Lock et al (2 CAL+1AL)
5816	PVALB	1	0	1	4	-3.9		Lock et al (2 CAL+1AL)
5354	PLP1	1	0	1	4	-4.7		Lock et al (2 CAL+1AL)
106632260	RNA5-8SN1	1	1	0	41	10.455		Elkjaer et al. CAL
3500	IGHG1	1	1	0	41	8.60069		Elkjaer et al. CAL
109864273	RNA18SN4	1	1	0	41	8.04357		Elkjaer et al. CAL
3514	IGKC	1	1	0	41	7.79061		Elkjaer et al. CAL
109864274	RNA5-8SN4	1	1	0	41	7.54174		Elkjaer et al. CAL
106631781	RNA18SN1	1	1	0	41	7.49305		Elkjaer et al. CAL
109910381	RNA5-8SN3	1	1	0	41	7.31917		Elkjaer et al. CAL
100008588	RNA18SN5	1	1	0	41	7.19499		Elkjaer et al. CAL
109910380	RNA18SN3	1	1	0	41	7.15242		Elkjaer et al. CAL
81796	SLCO5A1	1	1	0	41	6.6273		Elkjaer et al. CAL
100008587	RNA5-8SN5	1	1	0	41	6.21538		Elkjaer et al. CAL
106631777	RNA45SN1	1	1	0	41	5.98243		Elkjaer et al. CAL
109910382	RNA28SN3	1	1	0	41	5.46276		Elkjaer et al. CAL
100861532	RNA45SN5	1	1	0	41	5.40155		Elkjaer et al. CAL
3507	IGHM	1	1	0	41	5.36863		Elkjaer et al. CAL
109910379	RNA45SN3	1	1	0	41	5.24457		Elkjaer et al. CAL
106632264	RNA28SN1	1	1	0	41	5.241		Elkjaer et al. CAL
109864280	RNA18SN2	1	1	0	41	5.14554		Elkjaer et al. CAL
109864271	RNA45SN4	1	1	0	41	4.5356		Elkjaer et al. CAL
100008589	RNA28SN5	1	1	0	41	4.3786		Elkjaer et al. CAL
109864281	RNA5-8SN2	1	1	0	41	4.35967		Elkjaer et al. CAL
109864272	RNA28SN4	1	1	0	41	4.16316		Elkjaer et al. CAL
100462981	MTRNR2L2	1	1	0	41	4.1319		Elkjaer et al. CAL
112268284	LOC112268284	1	1	0	41	3.98031		Elkjaer et al. CAL
9480	ONECUT2	1	1	0	41	3.69038		Elkjaer et al. CAL
4550	RNR2	1	1	0	41	3.63627		Elkjaer et al. CAL
100463487	MTRNR2L9	1	1	0	41	3.60492		Elkjaer et al. CAL
109864282	RNA28SN2	1	1	0	41	3.47644		Elkjaer et al. CAL
109864279	RNA45SN2	1	1	0	41	3.44797		Elkjaer et al. CAL
54112	GPR88	1	1	0	41	3.44563		Elkjaer et al. CAL
53904	MYO3A	1	1	0	41	3.38687		Elkjaer et al. CAL
22987	SV2C	1	1	0	41	3.24836		Elkjaer et al. CAL
91807	MYLK3	1	1	0	41	3.1955		Elkjaer et al. CAL
100133941	CD24	1	1	0	41	3.16017		Elkjaer et al. CAL
105377703	LINC03000	1	1	0	41	3.1188		Elkjaer et al. CAL
105377701	LINC01938	1	1	0	41	3.01506		Elkjaer et al. CAL
6997	TDGF1	1	1	0	41	2.98486		Elkjaer et al. CAL
5179	PENK	1	1	0	41	2.95836		Elkjaer et al. CAL
63982	ANO3	1	1	0	41	2.95209		Elkjaer et al. CAL
4577	TRNV	1	1	0	41	2.94697		Elkjaer et al. CAL
110091776	LOC110091776	1	1	0	41	2.93797		Elkjaer et al. CAL
164781	DAW1	1	1	0	41	2.93729		Elkjaer et al. CAL
143662	MUC15	1	1	0	41	2.92686		Elkjaer et al. CAL
4311	MME	1	1	0	41	2.90952		Elkjaer et al. CAL
125336	LOXHD1	1	1	0	41	2.76485		Elkjaer et al. CAL
2162	F13A1	1	1	0	41	2.72847		Elkjaer et al. CAL
23566	LPAR3	1	1	0	41	2.72502		Elkjaer et al. CAL
3973	LHCGR	1	1	0	41	2.71437		Elkjaer et al. CAL
105372720	KCNQ2-AS1	1	1	0	41	2.70644		Elkjaer et al. CAL
126820	DNAI3	1	1	0	41	2.6894		Elkjaer et al. CAL
127795	C1orf87	1	1	0	41	2.65713		Elkjaer et al. CAL
3208	HPCA	1	1	0	41	2.65376		Elkjaer et al. CAL
9290	GPR55	1	1	0	41	2.6521		Elkjaer et al. CAL
4572	TRNQ	1	1	0	41	2.64081		Elkjaer et al. CAL
100130231	LINC00861	1	1	0	41	2.63944		Elkjaer et al. CAL
25790	CFAP45	1	1	0	41	2.63722		Elkjaer et al. CAL
168090	C6orf118	1	1	0	41	2.59106		Elkjaer et al. CAL
1812	DRD1	1	1	0	41	2.56773		Elkjaer et al. CAL
200162	SPAG17	1	1	0	41	2.56327		Elkjaer et al. CAL
30835	CD209	1	1	0	41	2.55277		Elkjaer et al. CAL
688	KLF5	1	1	0	41	2.53932		Elkjaer et al. CAL
107985363	LOC107985363	1	1	0	41	2.52584		Elkjaer et al. CAL
10636	RGS14	1	1	0	41	2.51661		Elkjaer et al. CAL
11036	GTF2A1L	1	1	0	41	2.513		Elkjaer et al. CAL
5618	PRLR	1	1	0	41	2.47799		Elkjaer et al. CAL
100507381	KCNQ5-IT1	1	1	0	41	2.45166		Elkjaer et al. CAL
793	CALB1	1	1	0	41	2.43646		Elkjaer et al. CAL
100507043	TUNAR	1	1	0	41	2.41096		Elkjaer et al. CAL
1813	DRD2	1	1	0	41	2.40754		Elkjaer et al. CAL
1750	DLX6	1	1	0	41	2.37898		Elkjaer et al. CAL
105378116	LOC105378116	1	1	0	41	2.37656		Elkjaer et al. CAL
22806	IKZF3	1	1	0	41	2.37514		Elkjaer et al. CAL
3575	IL7R	1	1	0	41	2.35637		Elkjaer et al. CAL
723961	INS-IGF2	1	1	0	41	2.32793		Elkjaer et al. CAL
5729	PTGDR	1	1	0	41	2.32577		Elkjaer et al. CAL
151484	GCSIR	1	1	0	41	2.3204		Elkjaer et al. CAL
3481	IGF2	1	1	0	41	2.31397		Elkjaer et al. CAL
3568	IL5RA	1	1	0	41	2.30604		Elkjaer et al. CAL
102723506	LOC102723506	1	1	0	41	2.30336		Elkjaer et al. CAL
9381	OTOF	1	1	0	41	2.30019		Elkjaer et al. CAL
646658	SYNDIG1L	1	1	0	41	2.27508		Elkjaer et al. CAL
100505495	PCAT19	1	1	0	41	2.27351		Elkjaer et al. CAL
105374934	LOC105374934	1	1	0	41	2.25126		Elkjaer et al. CAL
105376866	LOC105376866	1	1	0	41	2.24616		Elkjaer et al. CAL
374462	PTPRQ	1	1	0	41	2.23952		Elkjaer et al. CAL
79740	ZBBX	1	1	0	41	2.2378		Elkjaer et al. CAL
136288	C7orf57	1	1	0	41	2.23577		Elkjaer et al. CAL
105376121	LOC105376121	1	1	0	41	2.23538		Elkjaer et al. CAL
107986289	LOC107986289	1	1	0	41	2.23499		Elkjaer et al. CAL
101929234	LOC101929234	1	1	0	41	2.23087		Elkjaer et al. CAL
101928491	LOC101928491	1	1	0	41	2.23058		Elkjaer et al. CAL
285423	IQCM	1	1	0	41	2.22128		Elkjaer et al. CAL
100507388	PARM1-AS1	1	1	0	41	2.21266		Elkjaer et al. CAL
85443	DCLK3	1	1	0	41	2.21122		Elkjaer et al. CAL
105369319	LINC02705	1	1	0	41	2.20981		Elkjaer et al. CAL
105370423	LINC02281	1	1	0	41	2.20866		Elkjaer et al. CAL
127731	VWA5B1	1	1	0	41	2.20176		Elkjaer et al. CAL
9332	CD163	1	1	0	41	2.19451		Elkjaer et al. CAL
153769	SH3RF2	1	1	0	41	2.19201		Elkjaer et al. CAL
105372026	LOC105372026	1	1	0	41	2.18363		Elkjaer et al. CAL
84125	LRRIQ1	1	1	0	41	2.1824		Elkjaer et al. CAL
400757	C1orf141	1	1	0	41	2.1644		Elkjaer et al. CAL
23415	KCNH4	1	1	0	41	2.16407		Elkjaer et al. CAL
9840	TESPA1	1	1	0	41	2.15755		Elkjaer et al. CAL
319089	TTC6	1	1	0	41	2.15544		Elkjaer et al. CAL
28755	TRAC	1	1	0	41	2.14065		Elkjaer et al. CAL
153478	PLEKHG4B	1	1	0	41	2.13728		Elkjaer et al. CAL
100874107	MTUS2-AS1	1	1	0	41	2.13099		Elkjaer et al. CAL
100652824	KIAA2012	1	1	0	41	2.1177		Elkjaer et al. CAL
962	CD48	1	1	0	41	2.11314		Elkjaer et al. CAL
105370624	LOC105370624	1	1	0	41	2.1119		Elkjaer et al. CAL
4277	MICB	1	1	0	41	2.10951		Elkjaer et al. CAL
24141	LAMP5	1	1	0	41	2.1046		Elkjaer et al. CAL
1381	CRABP1	1	1	0	41	2.10139		Elkjaer et al. CAL
54716	SLC6A20	1	1	0	41	2.10071		Elkjaer et al. CAL
100129223	THCAT155	1	1	0	41	2.09901		Elkjaer et al. CAL
225689	MAPK15	1	1	0	41	2.09844		Elkjaer et al. CAL
5153	PDE1B	1	1	0	41	2.09604		Elkjaer et al. CAL
375298	CERKL	1	1	0	41	2.09222		Elkjaer et al. CAL
9182	RASSF9	1	1	0	41	2.08943		Elkjaer et al. CAL
3352	HTR1D	1	1	0	41	2.0892		Elkjaer et al. CAL
100862680	LINC00507	1	1	0	41	2.08536		Elkjaer et al. CAL
647309	GMNC	1	1	0	41	2.08445		Elkjaer et al. CAL
10846	PDE10A	1	1	0	41	2.07612		Elkjaer et al. CAL
146845	CFAP52	1	1	0	41	2.07085		Elkjaer et al. CAL
127733	UBXN10	1	1	0	41	2.06885		Elkjaer et al. CAL
3083	HGFAC	1	1	0	41	2.06147		Elkjaer et al. CAL
105377979	LOC105377979	1	1	0	41	2.06041		Elkjaer et al. CAL
6352	CCL5	1	1	0	41	2.05285		Elkjaer et al. CAL
85004	RERG	1	1	0	41	2.05158		Elkjaer et al. CAL
283463	MUC19	1	1	0	41	2.04902		Elkjaer et al. CAL
100128627	CDC42P3	1	1	0	41	2.04465		Elkjaer et al. CAL
83659	TEKT1	1	1	0	41	2.04277		Elkjaer et al. CAL
101928913	LINC01515	1	1	0	41	2.0409		Elkjaer et al. CAL
105375183	LOC105375183	1	1	0	41	2.03861		Elkjaer et al. CAL
1829	DSG2	1	1	0	41	2.03769		Elkjaer et al. CAL
107986718	LOC107986718	1	1	0	41	2.03279		Elkjaer et al. CAL
1767	DNAH5	1	1	0	41	2.0315		Elkjaer et al. CAL
200132	DYNLT5	1	1	0	41	2.02581		Elkjaer et al. CAL
135	ADORA2A	1	1	0	41	2.02172		Elkjaer et al. CAL
6382	SDC1	1	1	0	41	2.01926		Elkjaer et al. CAL
399949	HOATZ	1	1	0	41	2.01809		Elkjaer et al. CAL
153643	FAM81B	1	1	0	41	2.01246		Elkjaer et al. CAL
105376436	LOC105376436	1	1	0	41	2.01025		Elkjaer et al. CAL
50486	G0S2	1	1	0	41	2.00521		Elkjaer et al. CAL
85016	CFAP300	1	1	0	41	2.00429		Elkjaer et al. CAL
102723663	LOC102723663	1	1	0	41	2.00418		Elkjaer et al. CAL
390	RND3	1	1	0	41	2.00375		Elkjaer et al. CAL
105369673	LOC105369673	1	1	0	41	2.00186		Elkjaer et al. CAL
107984213	LOC107984213	1	1	0	41	1.99597		Elkjaer et al. CAL
90288	EFCAB12	1	1	0	41	1.99305		Elkjaer et al. CAL
163351	GBP6	1	1	0	41	1.99224		Elkjaer et al. CAL
26280	IL1RAPL2	1	1	0	41	1.98845		Elkjaer et al. CAL
102723724	LOC102723724	1	1	0	41	1.9838		Elkjaer et al. CAL
105371009	LOC105371009	1	1	0	41	1.97496		Elkjaer et al. CAL
6899	TBX1	1	1	0	41	1.97295		Elkjaer et al. CAL
2492	FSHR	1	1	0	41	1.97163		Elkjaer et al. CAL
3755	KCNG1	1	1	0	41	1.96991		Elkjaer et al. CAL
948	CD36	1	1	0	41	1.96495		Elkjaer et al. CAL
55567	DNAH3	1	1	0	41	1.96493		Elkjaer et al. CAL
105378178	LOC105378178	1	1	0	41	1.96118		Elkjaer et al. CAL
105376825	LOC105376825	1	1	0	41	1.95535		Elkjaer et al. CAL
1636	ACE	1	1	0	41	1.95234		Elkjaer et al. CAL
105375567	LOC105375567	1	1	0	41	1.94741		Elkjaer et al. CAL
102724736	LOC102724736	1	1	0	41	1.94688		Elkjaer et al. CAL
105377855	LOC105377855	1	1	0	41	1.94403		Elkjaer et al. CAL
3662	IRF4	1	1	0	41	1.94193		Elkjaer et al. CAL
84867	PTPN5	1	1	0	41	1.94066		Elkjaer et al. CAL
4568	TRNL2	1	1	0	41	1.93682		Elkjaer et al. CAL
168002	DACT2	1	1	0	41	1.93292		Elkjaer et al. CAL
164656	TMPRSS6	1	1	0	41	1.92899		Elkjaer et al. CAL
132430	PABPC4L	1	1	0	41	1.92493		Elkjaer et al. CAL
4360	MRC1	1	1	0	41	1.92151		Elkjaer et al. CAL
286189	C8orf34-AS1	1	1	0	41	1.91836		Elkjaer et al. CAL
84189	SLITRK6	1	1	0	41	1.91784		Elkjaer et al. CAL
27019	DNAI1	1	1	0	41	1.91601		Elkjaer et al. CAL
6330	SCN4B	1	1	0	41	1.90847		Elkjaer et al. CAL
105374973	LOC105374973	1	1	0	41	1.90841		Elkjaer et al. CAL
390205	LRRC10B	1	1	0	41	1.90798		Elkjaer et al. CAL
26150	RIBC2	1	1	0	41	1.90503		Elkjaer et al. CAL
55001	TTC22	1	1	0	41	1.9049		Elkjaer et al. CAL
10788	IQGAP2	1	1	0	41	1.90315		Elkjaer et al. CAL
4509	ATP8	1	1	0	41	1.90229		Elkjaer et al. CAL
146754	DNAH2	1	1	0	41	1.90052		Elkjaer et al. CAL
105378049	TAB2-AS1	1	1	0	41	1.89796		Elkjaer et al. CAL
100131390	SP9	1	1	0	41	1.89466		Elkjaer et al. CAL
101927073	LOC101927073	1	1	0	41	1.8945		Elkjaer et al. CAL
574407	OBSCN-AS1	1	1	0	41	1.8919		Elkjaer et al. CAL
221662	RBM24	1	1	0	41	1.89001		Elkjaer et al. CAL
107984894	LOC107984894	1	1	0	41	1.88834		Elkjaer et al. CAL
115362	GBP5	1	1	0	41	1.88762		Elkjaer et al. CAL
10894	LYVE1	1	1	0	41	1.88746		Elkjaer et al. CAL
105369379	PDE2A-AS1	1	1	0	41	1.87135		Elkjaer et al. CAL
10225	CD96	1	1	0	41	1.87077		Elkjaer et al. CAL
203111	ERICH5	1	1	0	41	1.87		Elkjaer et al. CAL
107985967	LOC107985967	1	1	0	41	1.86878		Elkjaer et al. CAL
83853	ROPN1L	1	1	0	41	1.86815		Elkjaer et al. CAL
3676	ITGA4	1	1	0	41	1.86697		Elkjaer et al. CAL
94236	DNAJA1P5	1	1	0	41	1.86681		Elkjaer et al. CAL
105372579	LOC105372579	1	1	0	41	1.86498		Elkjaer et al. CAL
8685	MARCO	1	1	0	41	1.86407		Elkjaer et al. CAL
107986526	LOC107986526	1	1	0	41	1.86125		Elkjaer et al. CAL
55531	ELMOD1	1	1	0	41	1.85567		Elkjaer et al. CAL
107986013	LOC107986013	1	1	0	41	1.85543		Elkjaer et al. CAL
4536	ND2	1	1	0	41	1.85337		Elkjaer et al. CAL
105372521	LOC105372521	1	1	0	41	1.85242		Elkjaer et al. CAL
107986307	LOC107986307	1	1	0	41	1.8494		Elkjaer et al. CAL
8857	FCGBP	1	1	0	41	1.84671		Elkjaer et al. CAL
105375164	LOC105375164	1	1	0	41	1.84298		Elkjaer et al. CAL
2557	GABRA4	1	1	0	41	1.84294		Elkjaer et al. CAL
3561	IL2RG	1	1	0	41	1.84213		Elkjaer et al. CAL
442213	PTCHD4	1	1	0	41	1.83652		Elkjaer et al. CAL
259236	TMIE	1	1	0	41	1.83369		Elkjaer et al. CAL
105373204	LOC105373204	1	1	0	41	1.83169		Elkjaer et al. CAL
3358	HTR2C	1	1	0	41	1.83035		Elkjaer et al. CAL
81849	ST6GALNAC5	1	1	0	41	1.82987		Elkjaer et al. CAL
1674	DES	1	1	0	41	1.82959		Elkjaer et al. CAL
7478	WNT8A	1	1	0	41	1.82531		Elkjaer et al. CAL
105379012	LOC105379012	1	1	0	41	1.81802		Elkjaer et al. CAL
107984995	LINC02094	1	1	0	41	1.81365		Elkjaer et al. CAL
103344926	PYDC2-AS1	1	1	0	41	1.81232		Elkjaer et al. CAL
105379586	LOC105379586	1	1	0	41	1.80828		Elkjaer et al. CAL
51384	WNT16	1	1	0	41	1.80236		Elkjaer et al. CAL
55283	MCOLN3	1	1	0	41	1.80086		Elkjaer et al. CAL
340090	LOC340090	1	1	0	41	1.80035		Elkjaer et al. CAL
79574	EPS8L3	1	1	0	41	1.79939		Elkjaer et al. CAL
4540	ND5	1	1	0	41	1.79555		Elkjaer et al. CAL
10071	MUC12	1	1	0	41	1.79464		Elkjaer et al. CAL
3362	HTR6	1	1	0	41	1.79152		Elkjaer et al. CAL
112268416	LOC112268416	1	1	0	41	1.78933		Elkjaer et al. CAL
654429	LRTM2	1	1	0	41	1.78774		Elkjaer et al. CAL
4567	TRNL1	1	1	0	41	1.7839		Elkjaer et al. CAL
100288413	ERVMER34-1	1	1	0	41	1.78098		Elkjaer et al. CAL
105378598	LOC105378598	1	1	0	41	1.77851		Elkjaer et al. CAL
493869	GPX8	1	1	0	41	1.77606		Elkjaer et al. CAL
85391	SNORD14E	1	1	0	41	1.7734		Elkjaer et al. CAL
341019	DCDC1	1	1	0	41	1.76965		Elkjaer et al. CAL
1007	CDH9	1	1	0	41	1.76858		Elkjaer et al. CAL
4566	TRNK	1	1	0	41	1.7678		Elkjaer et al. CAL
4539	ND4L	1	1	0	41	1.76739		Elkjaer et al. CAL
105378571	LOC105378571	1	1	0	41	1.76678		Elkjaer et al. CAL
105374127	LOC105374127	1	1	0	41	1.76656		Elkjaer et al. CAL
391267	ANKRD20A11P	1	1	0	41	1.76364		Elkjaer et al. CAL
101929570	KCNH7-AS1	1	1	0	41	1.76299		Elkjaer et al. CAL
151126	ZNF385B	1	1	0	41	1.76016		Elkjaer et al. CAL
55655	NLRP2	1	1	0	41	1.76016		Elkjaer et al. CAL
101929278	LOC101929278	1	1	0	41	1.75977		Elkjaer et al. CAL
63974	NEUROD6	1	1	0	41	1.7571		Elkjaer et al. CAL
4057	LTF	1	1	0	41	1.75648		Elkjaer et al. CAL
4573	TRNR	1	1	0	41	1.75637		Elkjaer et al. CAL
8001	GLRA3	1	1	0	41	1.75482		Elkjaer et al. CAL
105374824	LOC105374824	1	1	0	41	1.75406		Elkjaer et al. CAL
100873997	KCNQ5-AS1	1	1	0	41	1.75158		Elkjaer et al. CAL
28638	TRBC2	1	1	0	41	1.749		Elkjaer et al. CAL
101927531	LOC101927531	1	1	0	41	1.74215		Elkjaer et al. CAL
389432	SAMD5	1	1	0	41	1.74195		Elkjaer et al. CAL
25859	PART1	1	1	0	41	1.74002		Elkjaer et al. CAL
85390	SNORD14D	1	1	0	41	1.7395		Elkjaer et al. CAL
101928555	LINC01537	1	1	0	41	1.73915		Elkjaer et al. CAL
157869	SBSPON	1	1	0	41	1.73633		Elkjaer et al. CAL
400682	LOC400682	1	1	0	41	1.73583		Elkjaer et al. CAL
54718	BTN2A3P	1	1	0	41	1.73551		Elkjaer et al. CAL
105373002	LOC105373002	1	1	0	41	1.72966		Elkjaer et al. CAL
9976	CLEC2B	1	1	0	41	1.72717		Elkjaer et al. CAL
105369475	LOC105369475	1	1	0	41	1.72572		Elkjaer et al. CAL
149465	CFAP57	1	1	0	41	1.72204		Elkjaer et al. CAL
105375560	LOC105375560	1	1	0	41	1.71953		Elkjaer et al. CAL
107984120	LOC107984120	1	1	0	41	1.71715		Elkjaer et al. CAL
112267904	LOC112267904	1	1	0	41	1.71259		Elkjaer et al. CAL
105378490	LOC105378490	1	1	0	41	1.71165		Elkjaer et al. CAL
105374971	LOC105374971	1	1	0	41	1.7113		Elkjaer et al. CAL
94122	SYTL5	1	1	0	41	1.71116		Elkjaer et al. CAL
101927659	SMAD1-AS2	1	1	0	41	1.71097		Elkjaer et al. CAL
116441	TM4SF18	1	1	0	41	1.71008		Elkjaer et al. CAL
105372721	LOC105372721	1	1	0	41	1.70772		Elkjaer et al. CAL
26166	RGS22	1	1	0	41	1.7064		Elkjaer et al. CAL
105377775	LOC105377775	1	1	0	41	1.70573		Elkjaer et al. CAL
51267	CLEC1A	1	1	0	41	1.70532		Elkjaer et al. CAL
257629	ANKS4B	1	1	0	41	1.70191		Elkjaer et al. CAL
105373310	LOC105373310	1	1	0	41	1.70094		Elkjaer et al. CAL
101927880	LINC02669	1	1	0	41	1.70069		Elkjaer et al. CAL
283521	TMEM272	1	1	0	41	1.70065		Elkjaer et al. CAL
132671	SPATA18	1	1	0	41	1.7006		Elkjaer et al. CAL
25849	PARM1	1	1	0	41	1.69631		Elkjaer et al. CAL
105369965	LOC105369965	1	1	0	41	1.69531		Elkjaer et al. CAL
79669	C3orf52	1	1	0	41	1.69085		Elkjaer et al. CAL
105369464	LOC105369464	1	1	0	41	1.69068		Elkjaer et al. CAL
1602	DACH1	1	1	0	41	1.68976		Elkjaer et al. CAL
105379010	LOC105379010	1	1	0	41	1.68778		Elkjaer et al. CAL
100133669	LY6E-DT	1	1	0	41	1.68648		Elkjaer et al. CAL
105375441	PRKAR2B-AS1	1	1	0	41	1.68446		Elkjaer et al. CAL
105375726	MAL2-AS1	1	1	0	41	1.68405		Elkjaer et al. CAL
3269	HRH1	1	1	0	41	1.68393		Elkjaer et al. CAL
730	C7	1	1	0	41	1.67958		Elkjaer et al. CAL
56479	KCNQ5	1	1	0	41	1.67516		Elkjaer et al. CAL
55065	SLC52A1	1	1	0	41	1.67435		Elkjaer et al. CAL
105372724	LOC105372724	1	1	0	41	1.67315		Elkjaer et al. CAL
80122	MAP3K19	1	1	0	41	1.6717		Elkjaer et al. CAL
2914	GRM4	1	1	0	41	1.67134		Elkjaer et al. CAL
57464	STRIP2	1	1	0	41	1.66985		Elkjaer et al. CAL
105371008	LINC02251	1	1	0	41	1.66873		Elkjaer et al. CAL
79698	ZMAT4	1	1	0	41	1.66774		Elkjaer et al. CAL
130813	C2orf50	1	1	0	41	1.66753		Elkjaer et al. CAL
8740	TNFSF14	1	1	0	41	1.66629		Elkjaer et al. CAL
5740	PTGIS	1	1	0	41	1.66616		Elkjaer et al. CAL
100289124	FAM27E2	1	1	0	41	1.6649		Elkjaer et al. CAL
107984019	LOC107984019	1	1	0	41	1.66483		Elkjaer et al. CAL
128153	SPATA17	1	1	0	41	1.66429		Elkjaer et al. CAL
440896	LINC03025	1	1	0	41	1.66336		Elkjaer et al. CAL
25758	KIAA1549L	1	1	0	41	1.65874		Elkjaer et al. CAL
3702	ITK	1	1	0	41	1.65724		Elkjaer et al. CAL
6332	SCN7A	1	1	0	41	1.65501		Elkjaer et al. CAL
107984431	LOC107984431	1	1	0	41	1.65386		Elkjaer et al. CAL
2138	EYA1	1	1	0	41	1.65365		Elkjaer et al. CAL
3291	HSD11B2	1	1	0	41	1.65281		Elkjaer et al. CAL
8701	DNAH11	1	1	0	41	1.65026		Elkjaer et al. CAL
6121	RPE65	1	1	0	41	1.64956		Elkjaer et al. CAL
107984871	LOC107984871	1	1	0	41	1.64769		Elkjaer et al. CAL
9244	CRLF1	1	1	0	41	1.64768		Elkjaer et al. CAL
160777	CCDC60	1	1	0	41	1.64705		Elkjaer et al. CAL
105372891	LINC02769	1	1	0	41	1.64605		Elkjaer et al. CAL
101926908	LOC101926908	1	1	0	41	1.64594		Elkjaer et al. CAL
105377694	LOC105377694	1	1	0	41	1.64535		Elkjaer et al. CAL
9547	CXCL14	1	1	0	41	1.64383		Elkjaer et al. CAL
107985256	LOC107985256	1	1	0	41	1.64382		Elkjaer et al. CAL
105369360	LINC02754	1	1	0	41	1.64331		Elkjaer et al. CAL
341359	SYT10	1	1	0	41	1.643		Elkjaer et al. CAL
7162	TPBG	1	1	0	41	1.64041		Elkjaer et al. CAL
89765	RSPH1	1	1	0	41	1.63913		Elkjaer et al. CAL
341883	LRRC9	1	1	0	41	1.63568		Elkjaer et al. CAL
64388	GREM2	1	1	0	41	1.63414		Elkjaer et al. CAL
5241	PGR	1	1	0	41	1.63304		Elkjaer et al. CAL
925	CD8A	1	1	0	41	1.63119		Elkjaer et al. CAL
387978	LINC01551	1	1	0	41	1.62932		Elkjaer et al. CAL
285126	DNAJC5G	1	1	0	41	1.62632		Elkjaer et al. CAL
2635	GBP3	1	1	0	41	1.624		Elkjaer et al. CAL
105379011	LOC105379011	1	1	0	41	1.62149		Elkjaer et al. CAL
2302	FOXJ1	1	1	0	41	1.62048		Elkjaer et al. CAL
401190	RGS7BP	1	1	0	41	1.61834		Elkjaer et al. CAL
10486	CAP2	1	1	0	41	1.61709		Elkjaer et al. CAL
7781	SLC30A3	1	1	0	41	1.61686		Elkjaer et al. CAL
10345	TRDN	1	1	0	41	1.61532		Elkjaer et al. CAL
54894	RNF43	1	1	0	41	1.61479		Elkjaer et al. CAL
4565	TRNI	1	1	0	41	1.61385		Elkjaer et al. CAL
105373003	LOC105373003	1	1	0	41	1.61271		Elkjaer et al. CAL
144535	CFAP54	1	1	0	41	1.60861		Elkjaer et al. CAL
8756	ADAM7	1	1	0	41	1.60719		Elkjaer et al. CAL
200844	CFAP20DC	1	1	0	41	1.60695		Elkjaer et al. CAL
101927554	LINC01250	1	1	0	41	1.60685		Elkjaer et al. CAL
23105	FSTL4	1	1	0	41	1.60565		Elkjaer et al. CAL
105373805	STAT4-AS1	1	1	0	41	1.60497		Elkjaer et al. CAL
51365	PLA1A	1	1	0	41	1.6034		Elkjaer et al. CAL
8492	PRSS12	1	1	0	41	1.60245		Elkjaer et al. CAL
4837	NNMT	1	1	0	41	1.60201		Elkjaer et al. CAL
127003	CFAP276	1	1	0	41	1.60177		Elkjaer et al. CAL
1268	CNR1	1	1	0	41	1.59947		Elkjaer et al. CAL
4538	ND4	1	1	0	41	1.59941		Elkjaer et al. CAL
6424	SFRP4	1	1	0	41	1.59437		Elkjaer et al. CAL
57552	NCEH1	1	1	0	41	1.59385		Elkjaer et al. CAL
107986103	LOC107986103	1	1	0	41	1.5926		Elkjaer et al. CAL
105373004	SYN3-AS1	1	1	0	41	1.59001		Elkjaer et al. CAL
105379014	LOC105379014	1	1	0	41	1.58883		Elkjaer et al. CAL
105370148	LOC105370148	1	1	0	41	1.58222		Elkjaer et al. CAL
105370163	LOC105370163	1	1	0	41	1.58064		Elkjaer et al. CAL
8463	TEAD2	1	1	0	41	1.57917		Elkjaer et al. CAL
55130	ODAD2	1	1	0	41	1.57649		Elkjaer et al. CAL
105374740	LOC105374740	1	1	0	41	1.5733		Elkjaer et al. CAL
107985145	LOC107985145	1	1	0	41	1.57199		Elkjaer et al. CAL
23266	ADGRL2	1	1	0	41	1.57196		Elkjaer et al. CAL
400550	FENDRR	1	1	0	41	1.57157		Elkjaer et al. CAL
105376477	LOC105376477	1	1	0	41	1.57123		Elkjaer et al. CAL
100507639	LINC02432	1	1	0	41	1.56781		Elkjaer et al. CAL
359822	KCNIP4-IT1	1	1	0	41	1.56631		Elkjaer et al. CAL
102723955	PDE4DIPP7	1	1	0	41	1.5655		Elkjaer et al. CAL
105379015	LOC105379015	1	1	0	41	1.5647		Elkjaer et al. CAL
102724551	LOC102724551	1	1	0	41	1.56385		Elkjaer et al. CAL
54510	PCDH18	1	1	0	41	1.56249		Elkjaer et al. CAL
440193	CCDC88C	1	1	0	41	1.56139		Elkjaer et al. CAL
100129503	LOC100129503	1	1	0	41	1.56136		Elkjaer et al. CAL
105376950	LOC105376950	1	1	0	41	1.5604		Elkjaer et al. CAL
105370804	LOC105370804	1	1	0	41	1.55927		Elkjaer et al. CAL
100130238	GALNT9-AS1	1	1	0	41	1.55738		Elkjaer et al. CAL
105369606	LINC02827	1	1	0	41	1.55585		Elkjaer et al. CAL
100500872	MIR3911	1	1	0	41	1.55477		Elkjaer et al. CAL
105375581	LOC105375581	1	1	0	41	1.55418		Elkjaer et al. CAL
161502	CFAP161	1	1	0	41	1.55259		Elkjaer et al. CAL
100996574	LOC100996574	1	1	0	41	1.54924		Elkjaer et al. CAL
100033813	SNORD115-39	1	1	0	41	1.54906		Elkjaer et al. CAL
4571	TRNP	1	1	0	41	1.54672		Elkjaer et al. CAL
101929974	LOC101929974	1	1	0	41	1.54581		Elkjaer et al. CAL
107984787	LOC107984787	1	1	0	41	1.54159		Elkjaer et al. CAL
55384	MEG3	1	1	0	41	1.54139		Elkjaer et al. CAL
105379013	LOC105379013	1	1	0	41	1.54012		Elkjaer et al. CAL
105373212	LINC02768	1	1	0	41	1.5369		Elkjaer et al. CAL
105375253	LOC105375253	1	1	0	41	1.53515		Elkjaer et al. CAL
5957	RCVRN	1	1	0	41	1.53437		Elkjaer et al. CAL
286464	CFAP47	1	1	0	41	1.53331		Elkjaer et al. CAL
4508	ATP6	1	1	0	41	1.53329		Elkjaer et al. CAL
6866	TAC3	1	1	0	41	1.53328		Elkjaer et al. CAL
4856	CCN3	1	1	0	41	1.5323		Elkjaer et al. CAL
57211	ADGRG6	1	1	0	41	1.53193		Elkjaer et al. CAL
105376687	LOC105376687	1	1	0	41	1.52729		Elkjaer et al. CAL
23768	FLRT2	1	1	0	41	1.52701		Elkjaer et al. CAL
105378047	UST-AS2	1	1	0	41	1.52506		Elkjaer et al. CAL
107986291	LOC107986291	1	1	0	41	1.52326		Elkjaer et al. CAL
51705	EMCN	1	1	0	41	1.52175		Elkjaer et al. CAL
105375916	LOC105375916	1	1	0	41	1.52157		Elkjaer et al. CAL
105377329	LOC105377329	1	1	0	41	1.52134		Elkjaer et al. CAL
5915	RARB	1	1	0	41	1.52004		Elkjaer et al. CAL
9340	GLP2R	1	1	0	41	1.51727		Elkjaer et al. CAL
6401	SELE	1	1	0	41	1.51533		Elkjaer et al. CAL
114569	MAL2	1	1	0	41	1.51496		Elkjaer et al. CAL
55603	TENT5A	1	1	0	41	1.5133		Elkjaer et al. CAL
286749	STON1-GTF2A1L	1	1	0	41	1.51165		Elkjaer et al. CAL
2255	FGF10	1	1	0	41	1.51157		Elkjaer et al. CAL
283349	RASSF3	1	1	0	41	1.5108		Elkjaer et al. CAL
101928937	LOC101928937	1	1	0	41	1.5105		Elkjaer et al. CAL
100127950	HECW1-IT1	1	1	0	41	1.51024		Elkjaer et al. CAL
100506599	PPP1R26-AS1	1	1	0	41	1.51005		Elkjaer et al. CAL
112268044	LOC112268044	1	1	0	41	1.50978		Elkjaer et al. CAL
283238	SLC22A24	1	1	0	41	1.50903		Elkjaer et al. CAL
978	CDA	1	1	0	41	1.50768		Elkjaer et al. CAL
80258	EFHC2	1	1	0	41	1.50724		Elkjaer et al. CAL
105372201	LOC105372201	1	1	0	41	1.50669		Elkjaer et al. CAL
100874051	LZTS1-AS1	1	1	0	41	1.50582		Elkjaer et al. CAL
400759	GBP1P1	1	1	0	41	1.50514		Elkjaer et al. CAL
105373215	LOC105373215	1	1	0	41	1.50467		Elkjaer et al. CAL
100128264	HTR5A-AS1	1	1	0	41	1.50404		Elkjaer et al. CAL
3354	HTR1E	1	1	0	41	1.50371		Elkjaer et al. CAL
140767	NRSN1	1	1	0	41	1.50293		Elkjaer et al. CAL
101410534	DLGAP1-AS4	1	1	0	41	1.50272		Elkjaer et al. CAL
79442	LRRC2	1	1	0	41	1.50126		Elkjaer et al. CAL
11255	HRH3	1	1	0	41	1.49921		Elkjaer et al. CAL
26824	RNU11	1	1	0	41	1.49801		Elkjaer et al. CAL
58512	DLGAP3	1	1	0	41	1.49774		Elkjaer et al. CAL
2035	EPB41	1	1	0	41	1.4977		Elkjaer et al. CAL
9235	IL32	1	1	0	41	1.49678		Elkjaer et al. CAL
152110	NEK10	1	1	0	41	1.49626		Elkjaer et al. CAL
81831	NETO2	1	1	0	41	1.49547		Elkjaer et al. CAL
643355	LINC01750	1	1	0	41	1.49512		Elkjaer et al. CAL
107986829	LOC107986829	1	1	0	41	1.49449		Elkjaer et al. CAL
57451	TENM2	1	1	0	41	1.49421		Elkjaer et al. CAL
80129	CCDC170	1	1	0	41	1.4942		Elkjaer et al. CAL
399474	TMEM200B	1	1	0	41	1.49102		Elkjaer et al. CAL
105370173	LOC105370173	1	1	0	41	1.48905		Elkjaer et al. CAL
105375911	LOC105375911	1	1	0	41	1.48673		Elkjaer et al. CAL
100533789	LRRC37A8P	1	1	0	41	1.48582		Elkjaer et al. CAL
112268081	LOC112268081	1	1	0	41	1.48536		Elkjaer et al. CAL
100131997	FAM27E3	1	1	0	41	1.48138		Elkjaer et al. CAL
286207	CFAP157	1	1	0	41	1.48122		Elkjaer et al. CAL
1807	DPYS	1	1	0	41	1.47956		Elkjaer et al. CAL
3739	KCNA4	1	1	0	41	1.47679		Elkjaer et al. CAL
105374122	LOC105374122	1	1	0	41	1.47635		Elkjaer et al. CAL
144455	E2F7	1	1	0	41	1.47632		Elkjaer et al. CAL
93099	DMKN	1	1	0	41	1.47538		Elkjaer et al. CAL
254956	MORN5	1	1	0	41	1.47363		Elkjaer et al. CAL
51765	STK26	1	1	0	41	1.47243		Elkjaer et al. CAL
22824	HSPA4L	1	1	0	41	1.47114		Elkjaer et al. CAL
3075	CFH	1	1	0	41	1.47077		Elkjaer et al. CAL
390067	OR52H1	1	1	0	41	1.47005		Elkjaer et al. CAL
130367	SGPP2	1	1	0	41	1.46842		Elkjaer et al. CAL
84517	ACTRT3	1	1	0	41	1.4683		Elkjaer et al. CAL
54734	RAB39A	1	1	0	41	1.46812		Elkjaer et al. CAL
387751	GVINP1	1	1	0	41	1.4673		Elkjaer et al. CAL
100287364	USP17L18	1	1	0	41	1.46432		Elkjaer et al. CAL
127435	PODN	1	1	0	41	1.46351		Elkjaer et al. CAL
107985155	LOC107985155	1	1	0	41	1.46291		Elkjaer et al. CAL
101929125	LINC01730	1	1	0	41	1.46226		Elkjaer et al. CAL
105375829	LOC105375829	1	1	0	41	1.46174		Elkjaer et al. CAL
84229	DRC7	1	1	0	41	1.46102		Elkjaer et al. CAL
84525	HOPX	1	1	0	41	1.46052		Elkjaer et al. CAL
105369667	LOC105369667	1	1	0	41	1.4581		Elkjaer et al. CAL
100101938	ANKRD26P3	1	1	0	41	1.45738		Elkjaer et al. CAL
100505702	LINC01094	1	1	0	41	1.45588		Elkjaer et al. CAL
3598	IL13RA2	1	1	0	41	1.45582		Elkjaer et al. CAL
105372892	LOC105372892	1	1	0	41	1.45442		Elkjaer et al. CAL
105374794	LOC105374794	1	1	0	41	1.45411		Elkjaer et al. CAL
105374235	LOC105374235	1	1	0	41	1.45384		Elkjaer et al. CAL
7348	UPK1B	1	1	0	41	1.45343		Elkjaer et al. CAL
4537	ND3	1	1	0	41	1.45308		Elkjaer et al. CAL
200403	VWA3B	1	1	0	41	1.4524		Elkjaer et al. CAL
112268066	LOC112268066	1	1	0	41	1.44948		Elkjaer et al. CAL
26246	OR2L2	1	1	0	41	1.44926		Elkjaer et al. CAL
51804	SIX4	1	1	0	41	1.44844		Elkjaer et al. CAL
401124	DTHD1	1	1	0	41	1.44452		Elkjaer et al. CAL
3363	HTR7	1	1	0	41	1.44405		Elkjaer et al. CAL
100189399	TRK-CTT2-2	1	1	0	41	1.44392		Elkjaer et al. CAL
4558	TRNF	1	1	0	41	1.44385		Elkjaer et al. CAL
112268151	LOC112268151	1	1	0	41	1.4432		Elkjaer et al. CAL
64919	BCL11B	1	1	0	41	1.44241		Elkjaer et al. CAL
196549	EEF1DP3	1	1	0	41	1.44216		Elkjaer et al. CAL
105372546	LOC105372546	1	1	0	41	1.44095		Elkjaer et al. CAL
105374933	LOC105374933	1	1	0	41	1.44044		Elkjaer et al. CAL
4810	NHS	1	1	0	41	1.44009		Elkjaer et al. CAL
101928929	LOC101928929	1	1	0	41	1.43964		Elkjaer et al. CAL
51046	ST8SIA3	1	1	0	41	1.43806		Elkjaer et al. CAL
105375870	LOC105375870	1	1	0	41	1.43795		Elkjaer et al. CAL
107986031	LOC107986031	1	1	0	41	1.43745		Elkjaer et al. CAL
389421	LIN28B	1	1	0	41	1.437		Elkjaer et al. CAL
51301	GCNT4	1	1	0	41	1.43687		Elkjaer et al. CAL
138715	ARID3C	1	1	0	41	1.43591		Elkjaer et al. CAL
105371308	LOC105371308	1	1	0	41	1.43564		Elkjaer et al. CAL
93035	PKHD1L1	1	1	0	41	1.43555		Elkjaer et al. CAL
2296	FOXC1	1	1	0	41	1.43518		Elkjaer et al. CAL
63910	SLC17A9	1	1	0	41	1.43473		Elkjaer et al. CAL
57172	CAMK1G	1	1	0	41	1.4344		Elkjaer et al. CAL
9118	INA	1	1	0	41	1.43401		Elkjaer et al. CAL
54715	RBFOX1	1	1	0	41	1.4335		Elkjaer et al. CAL
105379180	CTB-3M24.3	1	1	0	41	1.43319		Elkjaer et al. CAL
339834	IHO1	1	1	0	41	1.43308		Elkjaer et al. CAL
3664	IRF6	1	1	0	41	1.43237		Elkjaer et al. CAL
105373206	LOC105373206	1	1	0	41	1.43232		Elkjaer et al. CAL
654502	IQCJ	1	1	0	41	1.43037		Elkjaer et al. CAL
4535	ND1	1	1	0	41	1.42781		Elkjaer et al. CAL
105377289	SHROOM3-AS1	1	1	0	41	1.42748		Elkjaer et al. CAL
100506677	AA06	1	1	0	41	1.42735		Elkjaer et al. CAL
100505875	LINC01088	1	1	0	41	1.42625		Elkjaer et al. CAL
107985323	LOC107985323	1	1	0	41	1.42555		Elkjaer et al. CAL
10777	ARPP21	1	1	0	41	1.4232		Elkjaer et al. CAL
105377743	LOC105377743	1	1	0	41	1.42187		Elkjaer et al. CAL
374890	LINC01785	1	1	0	41	1.42174		Elkjaer et al. CAL
4563	TRNG	1	1	0	41	1.41978		Elkjaer et al. CAL
10266	RAMP2	1	1	0	41	1.41957		Elkjaer et al. CAL
766	CA7	1	1	0	41	1.41892		Elkjaer et al. CAL
145624	PWAR1	1	1	0	41	1.41748		Elkjaer et al. CAL
107986167	LOC107986167	1	1	0	41	1.41652		Elkjaer et al. CAL
644150	WIPF3	1	1	0	41	1.41611		Elkjaer et al. CAL
9312	KCNB2	1	1	0	41	1.41588		Elkjaer et al. CAL
84539	MCHR2	1	1	0	41	1.41446		Elkjaer et al. CAL
105371441	LOC105371441	1	1	0	41	1.41419		Elkjaer et al. CAL
26664	OR7C1	1	1	0	41	1.41331		Elkjaer et al. CAL
337876	CHSY3	1	1	0	41	1.41217		Elkjaer et al. CAL
767591	SNORD114-13	1	1	0	41	1.41205		Elkjaer et al. CAL
285987	DLX6-AS1	1	1	0	41	1.41205		Elkjaer et al. CAL
157574	FBXO16	1	1	0	41	1.41096		Elkjaer et al. CAL
3736	KCNA1	1	1	0	41	1.40968		Elkjaer et al. CAL
644242	LINC00622	1	1	0	41	1.40875		Elkjaer et al. CAL
5549	PRELP	1	1	0	41	1.40827		Elkjaer et al. CAL
55024	BANK1	1	1	0	41	1.40802		Elkjaer et al. CAL
134829	CLVS2	1	1	0	41	1.40747		Elkjaer et al. CAL
105376353	LOC105376353	1	1	0	41	1.40743		Elkjaer et al. CAL
53831	GPR84	1	1	0	41	1.40632		Elkjaer et al. CAL
64123	ADGRL4	1	1	0	41	1.40465		Elkjaer et al. CAL
112268238	LOC112268238	1	1	0	41	1.40443		Elkjaer et al. CAL
105378616	TAF12-DT	1	1	0	41	1.4039		Elkjaer et al. CAL
102724100	SLC35F3-AS1	1	1	0	41	1.4015		Elkjaer et al. CAL
107987388	LOC107987388	1	1	0	41	1.39891		Elkjaer et al. CAL
107986019	LOC107986019	1	1	0	41	1.3986		Elkjaer et al. CAL
100506897	DAPK1-IT1	1	1	0	41	1.3977		Elkjaer et al. CAL
102723341	LOC102723341	1	1	0	41	1.39739		Elkjaer et al. CAL
5366	PMAIP1	1	1	0	41	1.39701		Elkjaer et al. CAL
284485	RIIAD1	1	1	0	41	1.39648		Elkjaer et al. CAL
105370610	LINC02296	1	1	0	41	1.3949		Elkjaer et al. CAL
2812	GP1BB	1	1	0	41	1.39486		Elkjaer et al. CAL
3753	KCNE1	1	1	0	41	1.3948		Elkjaer et al. CAL
107984817	LOC107984817	1	1	0	41	1.39463		Elkjaer et al. CAL
27123	DKK2	1	1	0	41	1.39424		Elkjaer et al. CAL
814	CAMK4	1	1	0	41	1.39371		Elkjaer et al. CAL
23057	NMNAT2	1	1	0	41	1.39306		Elkjaer et al. CAL
105379181	CTB-49A3.2	1	1	0	41	1.3923		Elkjaer et al. CAL
3000	GUCY2D	1	1	0	41	1.39179		Elkjaer et al. CAL
6775	STAT4	1	1	0	41	1.39075		Elkjaer et al. CAL
105371589	LOC105371589	1	1	0	41	1.39053		Elkjaer et al. CAL
100287314	LINC00941	1	1	0	41	1.39032		Elkjaer et al. CAL
4519	CYTB	1	1	0	41	1.38994		Elkjaer et al. CAL
5801	PTPRR	1	1	0	41	1.38941		Elkjaer et al. CAL
105377975	LOC105377975	1	1	0	41	1.38933		Elkjaer et al. CAL
105376328	LOC105376328	1	1	0	41	1.38922		Elkjaer et al. CAL
6527	SLC5A4	1	1	0	41	1.38812		Elkjaer et al. CAL
30819	KCNIP2	1	1	0	41	1.38769		Elkjaer et al. CAL
79864	JHY	1	1	0	41	1.38755		Elkjaer et al. CAL
105378653	MIR3659HG	1	1	0	41	1.3874		Elkjaer et al. CAL
107986426	LOC107986426	1	1	0	41	1.3869		Elkjaer et al. CAL
219681	ARMC3	1	1	0	41	1.38666		Elkjaer et al. CAL
105374340	LOC105374340	1	1	0	41	1.38655		Elkjaer et al. CAL
10368	CACNG3	1	1	0	41	1.38642		Elkjaer et al. CAL
167838	TXLNB	1	1	0	41	1.38442		Elkjaer et al. CAL
105369869	LOC105369869	1	1	0	41	1.38283		Elkjaer et al. CAL
100506527	LINC01007	1	1	0	41	1.38224		Elkjaer et al. CAL
2949	GSTM5	1	1	0	41	1.38195		Elkjaer et al. CAL
112268323	LOC112268323	1	1	0	41	1.38191		Elkjaer et al. CAL
107984192	LOC107984192	1	1	0	41	1.3818		Elkjaer et al. CAL
100874081	FGF14-AS1	1	1	0	41	1.38118		Elkjaer et al. CAL
1960	EGR3	1	1	0	41	1.38088		Elkjaer et al. CAL
84684	INSM2	1	1	0	41	1.37959		Elkjaer et al. CAL
105373591	LOC105373591	1	1	0	41	1.37888		Elkjaer et al. CAL
2258	FGF13	1	1	0	41	1.37825		Elkjaer et al. CAL
9402	GRAP2	1	1	0	41	1.37812		Elkjaer et al. CAL
5340	PLG	1	1	0	41	1.37778		Elkjaer et al. CAL
107986963	LOC107986963	1	1	0	41	1.37713		Elkjaer et al. CAL
255119	CFAP299	1	1	0	41	1.37709		Elkjaer et al. CAL
107984116	LOC107984116	1	1	0	41	1.37696		Elkjaer et al. CAL
146795	LINC02003	1	1	0	41	1.37653		Elkjaer et al. CAL
100874047	LINC00499	1	1	0	41	1.37547		Elkjaer et al. CAL
339512	CCDC190	1	1	0	41	1.37294		Elkjaer et al. CAL
944	TNFSF8	1	1	0	41	1.3729		Elkjaer et al. CAL
9568	GABBR2	1	1	0	41	1.37225		Elkjaer et al. CAL
219623	TMEM26	1	1	0	41	1.37206		Elkjaer et al. CAL
11346	SYNPO	1	1	0	41	1.37199		Elkjaer et al. CAL
282996	RBM20	1	1	0	41	1.3715		Elkjaer et al. CAL
51364	ZMYND10	1	1	0	41	1.37131		Elkjaer et al. CAL
83879	CDCA7	1	1	0	41	1.3713		Elkjaer et al. CAL
101928368	LOC101928368	1	1	0	41	1.36939		Elkjaer et al. CAL
105370841	LOC105370841	1	1	0	41	1.36852		Elkjaer et al. CAL
105377918	LOC105377918	1	1	0	41	1.36825		Elkjaer et al. CAL
4541	ND6	1	1	0	41	1.36822		Elkjaer et al. CAL
105375613	LOC105375613	1	1	0	41	1.36704		Elkjaer et al. CAL
54873	PALMD	1	1	0	41	1.36688		Elkjaer et al. CAL
55061	SUSD4	1	1	0	41	1.36643		Elkjaer et al. CAL
348807	CFAP100	1	1	0	41	1.3658		Elkjaer et al. CAL
105373225	LOC105373225	1	1	0	41	1.36571		Elkjaer et al. CAL
2774	GNAL	1	1	0	41	1.36451		Elkjaer et al. CAL
100507351	LOC100507351	1	1	0	41	1.36358		Elkjaer et al. CAL
105370424	LINC02282	1	1	0	41	1.36303		Elkjaer et al. CAL
3351	HTR1B	1	1	0	41	1.36244		Elkjaer et al. CAL
207107	SFTA1P	1	1	0	41	1.3622		Elkjaer et al. CAL
91419	ATP23	1	1	0	41	1.36092		Elkjaer et al. CAL
105378473	LOC105378473	1	1	0	41	1.36081		Elkjaer et al. CAL
105371076	LOC105371076	1	1	0	41	1.35884		Elkjaer et al. CAL
2890	GRIA1	1	1	0	41	1.35734		Elkjaer et al. CAL
105369457	LOC105369457	1	1	0	41	1.35721		Elkjaer et al. CAL
101929532	LOC101929532	1	1	0	41	1.35635		Elkjaer et al. CAL
100302143	MIR1248	1	1	0	41	1.35589		Elkjaer et al. CAL
105374664	LOC105374664	1	1	0	41	1.35464		Elkjaer et al. CAL
685	BTC	1	1	0	41	1.35437		Elkjaer et al. CAL
83894	TTC29	1	1	0	41	1.35399		Elkjaer et al. CAL
105369961	LOC105369961	1	1	0	41	1.35344		Elkjaer et al. CAL
2911	GRM1	1	1	0	41	1.3521		Elkjaer et al. CAL
84679	SLC9A7	1	1	0	41	1.35153		Elkjaer et al. CAL
338596	ST8SIA6	1	1	0	41	1.35081		Elkjaer et al. CAL
1950	EGF	1	1	0	41	1.35002		Elkjaer et al. CAL
341350	OVCH1	1	1	0	41	1.34883		Elkjaer et al. CAL
341346	SMCO2	1	1	0	41	1.34783		Elkjaer et al. CAL
9096	TBX18	1	1	0	41	1.34738		Elkjaer et al. CAL
440894	LINC01123	1	1	0	41	1.34711		Elkjaer et al. CAL
3337	DNAJB1	1	1	0	41	1.3465		Elkjaer et al. CAL
102724046	LOC102724046	1	1	0	41	1.34618		Elkjaer et al. CAL
646023	ADORA2A-AS1	1	1	0	41	1.34453		Elkjaer et al. CAL
23236	PLCB1	1	1	0	41	1.34431		Elkjaer et al. CAL
5081	PAX7	1	1	0	41	1.34425		Elkjaer et al. CAL
57574	MARCHF4	1	1	0	41	1.34374		Elkjaer et al. CAL
9365	KL	1	1	0	41	1.34236		Elkjaer et al. CAL
401260	LINC00951	1	1	0	41	1.34157		Elkjaer et al. CAL
107986407	MARCHF11-AS1	1	1	0	41	1.34033		Elkjaer et al. CAL
101928377	JDP2-AS1	1	1	0	41	1.33948		Elkjaer et al. CAL
10804	GJB6	1	1	0	41	1.33948		Elkjaer et al. CAL
347252	IGFBPL1	1	1	0	41	1.33782		Elkjaer et al. CAL
101929196	THSD4-AS1	1	1	0	41	1.3373		Elkjaer et al. CAL
116328	C8orf34	1	1	0	41	1.3372		Elkjaer et al. CAL
677847	SNORA81	1	1	0	41	1.33622		Elkjaer et al. CAL
22915	MMRN1	1	1	0	41	1.33588		Elkjaer et al. CAL
107987113	LOC107987113	1	1	0	41	1.33466		Elkjaer et al. CAL
154313	CFAP206	1	1	0	41	1.33179		Elkjaer et al. CAL
5021	OXTR	1	1	0	41	1.33025		Elkjaer et al. CAL
120114	FAT3	1	1	0	41	1.32962		Elkjaer et al. CAL
107985039	LOC107985039	1	1	0	41	1.32946		Elkjaer et al. CAL
9124	PDLIM1	1	1	0	41	1.32745		Elkjaer et al. CAL
340527	NHSL2	1	1	0	41	1.32565		Elkjaer et al. CAL
160851	DGKH	1	1	0	41	1.32556		Elkjaer et al. CAL
57569	ARHGAP20	1	1	0	41	1.32539		Elkjaer et al. CAL
107986575	LOC107986575	1	1	0	41	1.3248		Elkjaer et al. CAL
5579	PRKCB	1	1	0	41	1.32437		Elkjaer et al. CAL
80217	CFAP43	1	1	0	41	1.32431		Elkjaer et al. CAL
105375520	LOC105375520	1	1	0	41	1.32419		Elkjaer et al. CAL
26074	CFAP61	1	1	0	41	1.32365		Elkjaer et al. CAL
127254	ERICH3	1	1	0	41	1.32261		Elkjaer et al. CAL
3315	HSPB1	1	1	0	41	1.32208		Elkjaer et al. CAL
101928335	LOC101928335	1	1	0	41	1.31997		Elkjaer et al. CAL
9228	DLGAP2	1	1	0	41	1.31908		Elkjaer et al. CAL
128611	ZNF831	1	1	0	41	1.31904		Elkjaer et al. CAL
161394	SAMD15	1	1	0	41	1.31821		Elkjaer et al. CAL
261729	STEAP2	1	1	0	41	1.31722		Elkjaer et al. CAL
132884	EVC2	1	1	0	41	1.31655		Elkjaer et al. CAL
100144602	EPHA5-AS1	1	1	0	41	1.3146		Elkjaer et al. CAL
440028	LINC02709	1	1	0	41	1.31449		Elkjaer et al. CAL
105370021	LOC105370021	1	1	0	41	1.3143		Elkjaer et al. CAL
57369	GJD2	1	1	0	41	1.31418		Elkjaer et al. CAL
100507435	DLGAP2-AS1	1	1	0	41	1.31322		Elkjaer et al. CAL
55106	SLFN12	1	1	0	41	1.31295		Elkjaer et al. CAL
55930	MYO5C	1	1	0	41	1.31185		Elkjaer et al. CAL
101927558	LOC101927558	1	1	0	41	1.31183		Elkjaer et al. CAL
3274	HRH2	1	1	0	41	1.31169		Elkjaer et al. CAL
107986168	LOC107986168	1	1	0	41	1.31154		Elkjaer et al. CAL
105374438	LOC105374438	1	1	0	41	1.3111		Elkjaer et al. CAL
105376004	LOC105376004	1	1	0	41	1.31032		Elkjaer et al. CAL
100874337	PLCB1-IT1	1	1	0	41	1.30942		Elkjaer et al. CAL
107985684	LOC107985684	1	1	0	41	1.30912		Elkjaer et al. CAL
374860	ANKRD30B	1	1	0	41	1.30832		Elkjaer et al. CAL
105377709	LOC105377709	1	1	0	41	1.30815		Elkjaer et al. CAL
246176	GAS2L2	1	1	0	41	1.30789		Elkjaer et al. CAL
221303	FAM162B	1	1	0	41	1.30683		Elkjaer et al. CAL
389197	C4orf50	1	1	0	41	1.30627		Elkjaer et al. CAL
8870	IER3	1	1	0	41	1.30619		Elkjaer et al. CAL
220032	GDPD4	1	1	0	41	1.306		Elkjaer et al. CAL
105374672	LOC105374672	1	1	0	41	1.30351		Elkjaer et al. CAL
8793	TNFRSF10D	1	1	0	41	1.30337		Elkjaer et al. CAL
107986777	LOC107986777	1	1	0	41	1.30262		Elkjaer et al. CAL
284233	CYP4F35P	1	1	0	41	1.3025		Elkjaer et al. CAL
55800	SCN3B	1	1	0	41	1.30132		Elkjaer et al. CAL
100996351	GNA15-DT	1	1	0	41	1.30112		Elkjaer et al. CAL
160492	LMNTD1	1	1	0	41	1.30098		Elkjaer et al. CAL
80328	ULBP2	1	1	0	41	1.30032		Elkjaer et al. CAL
105377973	LOC105377973	1	1	0	41	1.30022		Elkjaer et al. CAL
56171	DNAH7	1	1	0	41	1.30015		Elkjaer et al. CAL
102723922	LOC102723922	1	1	0	41	1.29993		Elkjaer et al. CAL
57624	NYAP2	1	1	0	41	1.29969		Elkjaer et al. CAL
107984128	LOC107984128	1	1	0	41	1.29963		Elkjaer et al. CAL
80737	VWA7	1	1	0	41	1.29955		Elkjaer et al. CAL
105375913	LOC105375913	1	1	0	41	1.29873		Elkjaer et al. CAL
105371768	LOC105371768	1	1	0	41	1.29867		Elkjaer et al. CAL
100874084	KCNAB1-AS1	1	1	0	41	1.2982		Elkjaer et al. CAL
79083	MLPH	1	1	0	41	1.29658		Elkjaer et al. CAL
107986697	LOC107986697	1	1	0	41	1.29635		Elkjaer et al. CAL
10602	CDC42EP3	1	1	0	41	1.29514		Elkjaer et al. CAL
11037	STON1	1	1	0	41	1.29507		Elkjaer et al. CAL
105374471	LOC105374471	1	1	0	41	1.29459		Elkjaer et al. CAL
105375021	LOC105375021	1	1	0	41	1.29406		Elkjaer et al. CAL
79750	ZNF385D	1	1	0	41	1.29352		Elkjaer et al. CAL
2254	FGF9	1	1	0	41	1.29352		Elkjaer et al. CAL
6860	SYT4	1	1	0	41	1.29323		Elkjaer et al. CAL
51617	NSG2	1	1	0	41	1.29269		Elkjaer et al. CAL
4900	NRGN	1	1	0	41	1.29217		Elkjaer et al. CAL
145820	LINC00924	1	1	0	41	1.29029		Elkjaer et al. CAL
105372998	LOC105372998	1	1	0	41	1.28921		Elkjaer et al. CAL
6549	SLC9A2	1	1	0	41	1.2886		Elkjaer et al. CAL
100874313	AGBL4-IT1	1	1	0	41	1.28707		Elkjaer et al. CAL
221395	ADGRF5	1	1	0	41	1.28616		Elkjaer et al. CAL
100506563	LOC100506563	1	1	0	41	1.28594		Elkjaer et al. CAL
79094	CHAC1	1	1	0	41	1.28383		Elkjaer et al. CAL
105374879	LOC105374879	1	1	0	41	1.28265		Elkjaer et al. CAL
653316	FAM153CP	1	1	0	41	1.28257		Elkjaer et al. CAL
285220	EPHA6	1	1	0	41	1.28224		Elkjaer et al. CAL
105371574	LOC105371574	1	1	0	41	1.28202		Elkjaer et al. CAL
128553	TSHZ2	1	1	0	41	1.28177		Elkjaer et al. CAL
[truncated: 1,235 more rows]
