# Supplementary material for: Mapping Molecular Pathways of Multiple Sclerosis: A Gene Prioritization and Network Analysis of White Matter Pathology Transcriptomics
Source: Ann Neurol. 2025 Feb 14;98(1):67–79. doi: 10.1002/ana.27216 (PMC12174739; doi:10.1002/ana.27216)
Supplement: Supplementary file 3 — Table S11. Gene set enrichment analysis‐multiple sclerosis (MS) white matter (WM) versus control (upregulated genes). Table S12. Gene set enrichment analysis‐multiple sclerosis (MS) white matter (WM) versus control (downregulated genes). Table S13. Gene set enrichment analysis‐normal appearing white matter (NAWM) versus control (upregulated genes). Table S14. Gene set enrichment analysis‐active lesions (AL) versus control (upregulated genes). Table S15. Gene set enrichment analysis‐chronic active lesions (CAL) versus control (upregulated genes). Table S16. Gene set enrichment analysis‐chronic active lesions (CAL) versus control (downregulated genes). [file ANA-98-67-s002.xlsx]

## Sheet: S11
Table S11 - Gene set enrichment analysis - MS WM vs Control (upregulated genes)
#category	term ID	term description	observed gene count	background gene count	strength	signal	false discovery rate	matching proteins in your network (IDs)	matching proteins in your network (labels)
GO Process	GO:0001869	Negative regulation of complement activation, lectin pathway	2	2	1.75	0.38	0.0412	9606.ENSP00000278407,9606.ENSP00000323929	SERPING1,A2M
GO Process	GO:0002588	Positive regulation of antigen processing and presentation of peptide antigen via MHC class II	2	2	1.75	0.38	0.0412	9606.ENSP00000247470,9606.ENSP00000362205	PYCARD,TREM2
GO Process	GO:0034395	Regulation of transcription from RNA polymerase II promoter in response to iron	2	2	1.75	0.38	0.0412	9606.ENSP00000216117,9606.ENSP00000261024	HMOX1,SLC40A1
GO Process	GO:1904093	Negative regulation of autophagic cell death	2	2	1.75	0.38	0.0412	9606.ENSP00000294507,9606.ENSP00000362205	LAPTM5,TREM2
GO Process	GO:0002586	Regulation of antigen processing and presentation of peptide antigen via MHC class II	3	4	1.63	0.6	0.0061	9606.ENSP00000229829,9606.ENSP00000247470,9606.ENSP00000362205	HLA-DOA,PYCARD,TREM2
GO Process	GO:0002503	Peptide antigen assembly with MHC class II protein complex	10	15	1.57	2.24	1.00e-09	9606.ENSP00000229829,9606.ENSP00000339398,9606.ENSP00000353099,9606.ENSP00000363976,9606.ENSP00000364076,9606.ENSP00000364080,9606.ENSP00000364114,9606.ENSP00000393566,9606.ENSP00000408146,9606.ENSP00000497910	HLA-DOA,HLA-DQA1,HLA-DRB1,HLA-DMA,HLA-DQA2,HLA-DQB1,HLA-DRB5,HLA-DPA1,HLA-DPB1,B2M
GO Process	GO:1903613	Regulation of protein tyrosine phosphatase activity	4	6	1.57	0.81	0.00088	9606.ENSP00000254301,9606.ENSP00000262262,9606.ENSP00000312999,9606.ENSP00000411355	LGALS3,CD33,GNAI2,PTPRC
GO Process	GO:0002282	Microglial cell activation involved in immune response	3	5	1.53	0.55	0.0088	9606.ENSP00000053867,9606.ENSP00000262629,9606.ENSP00000362205	GRN,TYROBP,TREM2
GO Process	GO:2000427	Positive regulation of apoptotic cell clearance	4	8	1.45	0.72	0.0018	9606.ENSP00000225831,9606.ENSP00000362205,9606.ENSP00000415941,9606.ENSP00000462309	CCL2,TREM2,C4B,CD300LF
GO Process	GO:0006032	Chitin catabolic process	3	6	1.45	0.51	0.0124	9606.ENSP00000255409,9606.ENSP00000356198,9606.ENSP00000437082	CHI3L1,CHIT1,CHI3L2
GO Process	GO:0072672	Neutrophil extravasation	3	6	1.45	0.51	0.0124	9606.ENSP00000348635,9606.ENSP00000419260,9606.ENSP00000457421	JAML,PIK3CG,PECAM1
GO Process	GO:1903054	Negative regulation of extracellular matrix organization	5	11	1.41	0.9	0.00033	9606.ENSP00000162749,9606.ENSP00000221930,9606.ENSP00000301945,9606.ENSP00000353731,9606.ENSP00000365435	TNFRSF1A,TGFB1,ANTXR1,DPP4,TNFRSF1B
GO Process	GO:0019886	Antigen processing and presentation of exogenous peptide antigen via MHC class II	13	29	1.4	2.41	4.00e-11	9606.ENSP00000229829,9606.ENSP00000289902,9606.ENSP00000339398,9606.ENSP00000351497,9606.ENSP00000353099,9606.ENSP00000363976,9606.ENSP00000364076,9606.ENSP00000364080,9606.ENSP00000364114,9606.ENSP00000384886,9606.ENSP00000393566,9606.ENSP00000408146,9606.ENSP00000497910	HLA-DOA,FCER1G,HLA-DQA1,FCGR2B,HLA-DRB1,HLA-DMA,HLA-DQA2,HLA-DQB1,HLA-DRB5,IFI30,HLA-DPA1,HLA-DPB1,B2M
GO Process	GO:0010742	Macrophage derived foam cell differentiation	3	7	1.38	0.48	0.0162	9606.ENSP00000221930,9606.ENSP00000287820,9606.ENSP00000356591	TGFB1,PPARG,SOAT1
GO Process	GO:0043305	Negative regulation of mast cell degranulation	3	7	1.38	0.48	0.0162	9606.ENSP00000216117,9606.ENSP00000262426,9606.ENSP00000312367	HMOX1,FOXF1,CD84
GO Process	GO:0006651	Diacylglycerol biosynthetic process	3	8	1.32	0.45	0.0210	9606.ENSP00000219345,9606.ENSP00000336762,9606.ENSP00000360431	PLA2G15,ANG,PLCE1
GO Process	GO:1903980	Positive regulation of microglial cell activation	3	8	1.32	0.45	0.0210	9606.ENSP00000227266,9606.ENSP00000362205,9606.ENSP00000477908	CTSC,TREM2,CCL3
GO Process	GO:2000501	Regulation of natural killer cell chemotaxis	3	8	1.32	0.45	0.0210	9606.ENSP00000225831,9606.ENSP00000474412,9606.ENSP00000477908	CCL2,CCL5,CCL3
GO Process	GO:0002478	Antigen processing and presentation of exogenous peptide antigen	14	39	1.31	2.3	5.19e-11	9606.ENSP00000229829,9606.ENSP00000289902,9606.ENSP00000339398,9606.ENSP00000351497,9606.ENSP00000353099,9606.ENSP00000363976,9606.ENSP00000364076,9606.ENSP00000364080,9606.ENSP00000364114,9606.ENSP00000379873,9606.ENSP00000384886,9606.ENSP00000393566,9606.ENSP00000408146,9606.ENSP00000497910	HLA-DOA,FCER1G,HLA-DQA1,FCGR2B,HLA-DRB1,HLA-DMA,HLA-DQA2,HLA-DQB1,HLA-DRB5,HLA-A,IFI30,HLA-DPA1,HLA-DPB1,B2M
GO Process	GO:0002887	Negative regulation of myeloid leukocyte mediated immunity	4	12	1.27	0.6	0.0051	9606.ENSP00000216117,9606.ENSP00000262426,9606.ENSP00000312367,9606.ENSP00000351497	HMOX1,FOXF1,CD84,FCGR2B
GO Process	GO:0032490	Detection of molecule of bacterial origin	4	12	1.27	0.6	0.0051	9606.ENSP00000284818,9606.ENSP00000362205,9606.ENSP00000374274,9606.ENSP00000415941	LY96,TREM2,SSC5D,C4B
GO Process	GO:1903265	Positive regulation of tumor necrosis factor-mediated signaling pathway	4	12	1.27	0.6	0.0051	9606.ENSP00000294507,9606.ENSP00000364802,9606.ENSP00000388566,9606.ENSP00000433138	LAPTM5,HSPA1A,CASP4,CASP1
GO Process	GO:0001765	Membrane raft assembly	3	9	1.27	0.42	0.0264	9606.ENSP00000334153,9606.ENSP00000346032,9606.ENSP00000357801	RFTN1,ANXA2,S100A10
GO Process	GO:0002578	Negative regulation of antigen processing and presentation	3	9	1.27	0.42	0.0264	9606.ENSP00000229829,9606.ENSP00000250092,9606.ENSP00000351497	HLA-DOA,CD68,FCGR2B
GO Process	GO:0042590	Antigen processing and presentation of exogenous peptide antigen via MHC class I	3	9	1.27	0.42	0.0264	9606.ENSP00000289902,9606.ENSP00000379873,9606.ENSP00000384886	FCER1G,HLA-A,IFI30
GO Process	GO:0071281	Cellular response to iron ion	3	9	1.27	0.42	0.0264	9606.ENSP00000216117,9606.ENSP00000261024,9606.ENSP00000497910	HMOX1,SLC40A1,B2M
GO Process	GO:0048246	Macrophage chemotaxis	4	13	1.24	0.57	0.0063	9606.ENSP00000225831,9606.ENSP00000254301,9606.ENSP00000474412,9606.ENSP00000477908	CCL2,LGALS3,CCL5,CCL3
GO Process	GO:0032928	Regulation of superoxide anion generation	7	23	1.23	1.07	4.65e-05	9606.ENSP00000218758,9606.ENSP00000221930,9606.ENSP00000261623,9606.ENSP00000262629,9606.ENSP00000270142,9606.ENSP00000312999,9606.ENSP00000380948	ACP5,TGFB1,CYBA,TYROBP,SOD1,GNAI2,ITGB2
GO Process	GO:0032930	Positive regulation of superoxide anion generation	6	20	1.23	0.9	0.00027	9606.ENSP00000221930,9606.ENSP00000261623,9606.ENSP00000262629,9606.ENSP00000270142,9606.ENSP00000312999,9606.ENSP00000380948	TGFB1,CYBA,TYROBP,SOD1,GNAI2,ITGB2
GO Process	GO:0030853	Negative regulation of granulocyte differentiation	3	10	1.23	0.39	0.0325	9606.ENSP00000300305,9606.ENSP00000312150,9606.ENSP00000363770	RUNX1,TRIB1,C1QC
GO Process	GO:0031666	Positive regulation of lipopolysaccharide-mediated signaling pathway	3	10	1.23	0.39	0.0325	9606.ENSP00000284818,9606.ENSP00000369286,9606.ENSP00000385519	LY96,LY86,CD14
GO Process	GO:0050665	Hydrogen peroxide biosynthetic process	3	10	1.23	0.39	0.0325	9606.ENSP00000261623,9606.ENSP00000270142,9606.ENSP00000367309	CYBA,SOD1,MAOB
GO Process	GO:0001913	T cell mediated cytotoxicity	4	14	1.21	0.55	0.0077	9606.ENSP00000227266,9606.ENSP00000379873,9606.ENSP00000398568,9606.ENSP00000497910	CTSC,HLA-A,PRF1,B2M
GO Process	GO:0033004	Negative regulation of mast cell activation	4	14	1.21	0.55	0.0077	9606.ENSP00000216117,9606.ENSP00000262426,9606.ENSP00000312367,9606.ENSP00000462309	HMOX1,FOXF1,CD84,CD300LF
GO Process	GO:0043301	Negative regulation of leukocyte degranulation	4	14	1.21	0.55	0.0077	9606.ENSP00000216117,9606.ENSP00000262426,9606.ENSP00000312367,9606.ENSP00000351497	HMOX1,FOXF1,CD84,FCGR2B
GO Process	GO:0045916	Negative regulation of complement activation	4	14	1.21	0.55	0.0077	9606.ENSP00000278407,9606.ENSP00000323929,9606.ENSP00000363869,9606.ENSP00000498879	SERPING1,A2M,VSIG4,CD59
GO Process	GO:0150079	Negative regulation of neuroinflammatory response	4	14	1.21	0.55	0.0077	9606.ENSP00000053867,9606.ENSP00000362205,9606.ENSP00000365435,9606.ENSP00000411355	GRN,TREM2,TNFRSF1B,PTPRC
GO Process	GO:0098581	Detection of external biotic stimulus	7	25	1.2	1.02	7.03e-05	9606.ENSP00000284818,9606.ENSP00000353099,9606.ENSP00000362205,9606.ENSP00000374274,9606.ENSP00000379873,9606.ENSP00000399168,9606.ENSP00000415941	LY96,HLA-DRB1,TREM2,SSC5D,HLA-A,HLA-B,C4B
GO Process	GO:0030449	Regulation of complement activation	6	22	1.19	0.85	0.00040	9606.ENSP00000278407,9606.ENSP00000323929,9606.ENSP00000362205,9606.ENSP00000363869,9606.ENSP00000378131,9606.ENSP00000498879	SERPING1,A2M,TREM2,VSIG4,CFI,CD59
GO Process	GO:0002407	Dendritic cell chemotaxis	5	18	1.19	0.7	0.0018	9606.ENSP00000292303,9606.ENSP00000296140,9606.ENSP00000386884,9606.ENSP00000419260,9606.ENSP00000474412	CCR5,CCR1,CXCR4,PIK3CG,CCL5
GO Process	GO:0002921	Negative regulation of humoral immune response	5	18	1.19	0.7	0.0018	9606.ENSP00000278407,9606.ENSP00000323929,9606.ENSP00000351497,9606.ENSP00000363869,9606.ENSP00000498879	SERPING1,A2M,FCGR2B,VSIG4,CD59
GO Process	GO:0010755	Regulation of plasminogen activation	5	18	1.19	0.7	0.0018	9606.ENSP00000217131,9606.ENSP00000300305,9606.ENSP00000346032,9606.ENSP00000357801,9606.ENSP00000361850	CTSZ,RUNX1,ANXA2,S100A10,PLAU
GO Process	GO:1903978	Regulation of microglial cell activation	5	18	1.19	0.7	0.0018	9606.ENSP00000053867,9606.ENSP00000227266,9606.ENSP00000362205,9606.ENSP00000411355,9606.ENSP00000477908	GRN,CTSC,TREM2,PTPRC,CCL3
GO Process	GO:0033860	Regulation of NAD(P)H oxidase activity	3	11	1.19	0.37	0.0392	9606.ENSP00000261623,9606.ENSP00000289707,9606.ENSP00000312999	CYBA,SLAMF8,GNAI2
GO Process	GO:0044346	Fibroblast apoptotic process	3	11	1.19	0.37	0.0392	9606.ENSP00000358327,9606.ENSP00000379003,9606.ENSP00000478887	CASP7,NUPR1,MYC
GO Process	GO:0048103	Somatic stem cell division	3	11	1.19	0.37	0.0392	9606.ENSP00000286201,9606.ENSP00000355896,9606.ENSP00000418915	FZD7,TGFB2,CDKN2A
GO Process	GO:0098883	Synapse pruning	3	11	1.19	0.37	0.0392	9606.ENSP00000313967,9606.ENSP00000362205,9606.ENSP00000363770	C1QB,TREM2,C1QC
GO Process	GO:1901298	Regulation of hydrogen peroxide-mediated programmed cell death	3	11	1.19	0.37	0.0392	9606.ENSP00000222390,9606.ENSP00000328088,9606.ENSP00000356899	HGF,PAWR,DDR2
GO Process	GO:0150078	Positive regulation of neuroinflammatory response	4	15	1.18	0.53	0.0091	9606.ENSP00000227266,9606.ENSP00000362205,9606.ENSP00000379003,9606.ENSP00000477908	CTSC,TREM2,NUPR1,CCL3
GO Process	GO:0090322	Regulation of superoxide metabolic process	8	31	1.16	1.12	2.29e-05	9606.ENSP00000218758,9606.ENSP00000221930,9606.ENSP00000261623,9606.ENSP00000262629,9606.ENSP00000270142,9606.ENSP00000312999,9606.ENSP00000345008,9606.ENSP00000380948	ACP5,TGFB1,CYBA,TYROBP,SOD1,GNAI2,FBLN5,ITGB2
GO Process	GO:0048002	Antigen processing and presentation of peptide antigen	15	60	1.15	1.98	4.76e-10	9606.ENSP00000229829,9606.ENSP00000289902,9606.ENSP00000339398,9606.ENSP00000351497,9606.ENSP00000353099,9606.ENSP00000363976,9606.ENSP00000364076,9606.ENSP00000364080,9606.ENSP00000364114,9606.ENSP00000379873,9606.ENSP00000384886,9606.ENSP00000393566,9606.ENSP00000399168,9606.ENSP00000408146,9606.ENSP00000497910	HLA-DOA,FCER1G,HLA-DQA1,FCGR2B,HLA-DRB1,HLA-DMA,HLA-DQA2,HLA-DQB1,HLA-DRB5,HLA-A,IFI30,HLA-DPA1,HLA-B,HLA-DPB1,B2M
GO Process	GO:0010715	Regulation of extracellular matrix disassembly	4	16	1.15	0.51	0.0109	9606.ENSP00000221930,9606.ENSP00000353731,9606.ENSP00000356899,9606.ENSP00000384262	TGFB1,DPP4,DDR2,HPSE
GO Process	GO:0002430	Complement receptor mediated signaling pathway	3	12	1.15	0.35	0.0461	9606.ENSP00000341821,9606.ENSP00000347197,9606.ENSP00000449716	FPR3,C5AR1,CMKLR1
GO Process	GO:0010936	Negative regulation of macrophage cytokine production	3	12	1.15	0.35	0.0461	9606.ENSP00000218758,9606.ENSP00000221930,9606.ENSP00000355896	ACP5,TGFB1,TGFB2
GO Process	GO:0019885	Antigen processing and presentation of endogenous peptide antigen via MHC class I	3	12	1.15	0.35	0.0461	9606.ENSP00000379873,9606.ENSP00000399168,9606.ENSP00000497910	HLA-A,HLA-B,B2M
GO Process	GO:1902337	Regulation of apoptotic process involved in morphogenesis	3	12	1.15	0.35	0.0461	9606.ENSP00000162749,9606.ENSP00000355896,9606.ENSP00000365435	TNFRSF1A,TGFB2,TNFRSF1B
GO Process	GO:0002577	Regulation of antigen processing and presentation	5	21	1.13	0.64	0.0031	9606.ENSP00000229829,9606.ENSP00000247470,9606.ENSP00000250092,9606.ENSP00000351497,9606.ENSP00000362205	HLA-DOA,PYCARD,CD68,FCGR2B,TREM2
GO Process	GO:0010885	Regulation of cholesterol storage	4	17	1.12	0.49	0.0129	9606.ENSP00000287820,9606.ENSP00000362205,9606.ENSP00000405453,9606.ENSP00000497642	PPARG,TREM2,MSR1,LPL
GO Process	GO:0016045	Detection of bacterium	4	17	1.12	0.49	0.0129	9606.ENSP00000353099,9606.ENSP00000374274,9606.ENSP00000379873,9606.ENSP00000399168	HLA-DRB1,SSC5D,HLA-A,HLA-B
GO Process	GO:0048245	Eosinophil chemotaxis	4	17	1.12	0.49	0.0129	9606.ENSP00000225831,9606.ENSP00000254301,9606.ENSP00000474412,9606.ENSP00000477908	CCL2,LGALS3,CCL5,CCL3
GO Process	GO:0042554	Superoxide anion generation	5	22	1.11	0.62	0.0036	9606.ENSP00000218758,9606.ENSP00000261623,9606.ENSP00000270142,9606.ENSP00000356505,9606.ENSP00000380334	ACP5,CYBA,SOD1,NCF2,NCF4
GO Process	GO:0002483	Antigen processing and presentation of endogenous peptide antigen	4	18	1.1	0.47	0.0150	9606.ENSP00000353099,9606.ENSP00000379873,9606.ENSP00000399168,9606.ENSP00000497910	HLA-DRB1,HLA-A,HLA-B,B2M
GO Process	GO:0031643	Positive regulation of myelination	4	18	1.1	0.47	0.0150	9606.ENSP00000222390,9606.ENSP00000363921,9606.ENSP00000365435,9606.ENSP00000454623	HGF,PARD3,TNFRSF1B,ITGAX
GO Process	GO:0043031	Negative regulation of macrophage activation	4	18	1.1	0.47	0.0150	9606.ENSP00000053867,9606.ENSP00000351497,9606.ENSP00000363869,9606.ENSP00000411355	GRN,FCGR2B,VSIG4,PTPRC
GO Process	GO:0071404	Cellular response to low-density lipoprotein particle stimulus	4	18	1.1	0.47	0.0150	9606.ENSP00000287820,9606.ENSP00000289902,9606.ENSP00000380948,9606.ENSP00000497642	PPARG,FCER1G,ITGB2,LPL
GO Process	GO:0009595	Detection of biotic stimulus	8	37	1.09	1.0	6.49e-05	9606.ENSP00000284818,9606.ENSP00000353099,9606.ENSP00000362205,9606.ENSP00000374274,9606.ENSP00000379873,9606.ENSP00000399168,9606.ENSP00000415941,9606.ENSP00000478927	LY96,HLA-DRB1,TREM2,SSC5D,HLA-A,HLA-B,C4B,YAP1
GO Process	GO:0031579	Membrane raft organization	5	23	1.09	0.6	0.0042	9606.ENSP00000334153,9606.ENSP00000346032,9606.ENSP00000357801,9606.ENSP00000383115,9606.ENSP00000411355	RFTN1,ANXA2,S100A10,COLEC12,PTPRC
GO Process	GO:0045730	Respiratory burst	5	23	1.09	0.6	0.0042	9606.ENSP00000261623,9606.ENSP00000356505,9606.ENSP00000362205,9606.ENSP00000380334,9606.ENSP00000419260	CYBA,NCF2,TREM2,NCF4,PIK3CG
GO Process	GO:0031670	Cellular response to nutrient	7	33	1.08	0.86	0.00030	9606.ENSP00000216037,9606.ENSP00000216117,9606.ENSP00000287820,9606.ENSP00000296545,9606.ENSP00000298223,9606.ENSP00000368682,9606.ENSP00000497642	XBP1,HMOX1,PPARG,IL15,FOLR2,PHEX,LPL
GO Process	GO:0055094	Response to lipoprotein particle	6	28	1.08	0.73	0.0012	9606.ENSP00000250092,9606.ENSP00000287820,9606.ENSP00000289902,9606.ENSP00000362205,9606.ENSP00000380948,9606.ENSP00000497642	CD68,PPARG,FCER1G,TREM2,ITGB2,LPL
GO Process	GO:0030889	Negative regulation of B cell proliferation	4	19	1.07	0.46	0.0172	9606.ENSP00000262629,9606.ENSP00000328088,9606.ENSP00000351497,9606.ENSP00000418915	TYROBP,PAWR,FCGR2B,CDKN2A
GO Process	GO:0032026	Response to magnesium ion	4	19	1.07	0.46	0.0172	9606.ENSP00000272602,9606.ENSP00000297350,9606.ENSP00000385519,9606.ENSP00000408025	CNGA3,TNFRSF11B,CD14,FBP1
GO Process	GO:0032717	Negative regulation of interleukin-8 production	4	19	1.07	0.46	0.0172	9606.ENSP00000262262,9606.ENSP00000357470,9606.ENSP00000366109,9606.ENSP00000374274	CD33,IL6R,ANXA1,SSC5D
GO Process	GO:0150077	Regulation of neuroinflammatory response	7	34	1.06	0.84	0.00035	9606.ENSP00000053867,9606.ENSP00000227266,9606.ENSP00000362205,9606.ENSP00000365435,9606.ENSP00000379003,9606.ENSP00000411355,9606.ENSP00000477908	GRN,CTSC,TREM2,TNFRSF1B,NUPR1,PTPRC,CCL3
GO Process	GO:0006958	Complement activation, classical pathway	8	40	1.05	0.95	0.00010	9606.ENSP00000278407,9606.ENSP00000313967,9606.ENSP00000329312,9606.ENSP00000363770,9606.ENSP00000378131,9606.ENSP00000385035,9606.ENSP00000415941,9606.ENSP00000444271	SERPING1,C1QB,IGLL1,C1QC,CFI,C1S,C4B,C1R
GO Process	GO:1903306	Negative regulation of regulated secretory pathway	5	25	1.05	0.57	0.0056	9606.ENSP00000216117,9606.ENSP00000262426,9606.ENSP00000312367,9606.ENSP00000312999,9606.ENSP00000351497	HMOX1,FOXF1,CD84,GNAI2,FCGR2B
GO Process	GO:0071402	Cellular response to lipoprotein particle stimulus	6	31	1.04	0.68	0.0018	9606.ENSP00000250092,9606.ENSP00000287820,9606.ENSP00000289902,9606.ENSP00000362205,9606.ENSP00000380948,9606.ENSP00000497642	CD68,PPARG,FCER1G,TREM2,ITGB2,LPL
GO Process	GO:0017145	Stem cell division	4	21	1.03	0.42	0.0226	9606.ENSP00000286201,9606.ENSP00000355896,9606.ENSP00000418915,9606.ENSP00000419465	FZD7,TGFB2,CDKN2A,WWTR1
GO Process	GO:0055093	Response to hyperoxia	4	21	1.03	0.42	0.0226	9606.ENSP00000219070,9606.ENSP00000241052,9606.ENSP00000287820,9606.ENSP00000498466	MMP2,CAT,PPARG,FAS
GO Process	GO:0050766	Positive regulation of phagocytosis	14	75	1.02	1.52	5.72e-08	9606.ENSP00000225831,9606.ENSP00000247470,9606.ENSP00000261623,9606.ENSP00000270142,9606.ENSP00000287820,9606.ENSP00000289902,9606.ENSP00000295408,9606.ENSP00000296545,9606.ENSP00000351497,9606.ENSP00000362205,9606.ENSP00000363318,9606.ENSP00000411355,9606.ENSP00000415941,9606.ENSP00000462309	CCL2,PYCARD,CYBA,SOD1,PPARG,FCER1G,MERTK,IL15,FCGR2B,TREM2,IL2RG,PTPRC,C4B,CD300LF
GO Process	GO:0002862	Negative regulation of inflammatory response to antigenic stimulus	5	27	1.02	0.54	0.0073	9606.ENSP00000274289,9606.ENSP00000351497,9606.ENSP00000353099,9606.ENSP00000362205,9606.ENSP00000363117	PLK2,FCGR2B,HLA-DRB1,TREM2,FGR
GO Process	GO:1905523	Positive regulation of macrophage migration	5	27	1.02	0.54	0.0073	9606.ENSP00000347197,9606.ENSP00000362205,9606.ENSP00000449716,9606.ENSP00000474412,9606.ENSP00000477908	C5AR1,TREM2,CMKLR1,CCL5,CCL3
GO Process	GO:0006956	Complement activation	11	60	1.01	1.21	3.49e-06	9606.ENSP00000278407,9606.ENSP00000313967,9606.ENSP00000329312,9606.ENSP00000363770,9606.ENSP00000363869,9606.ENSP00000378131,9606.ENSP00000378957,9606.ENSP00000385035,9606.ENSP00000415941,9606.ENSP00000444271,9606.ENSP00000468253	SERPING1,C1QB,IGLL1,C1QC,VSIG4,CFI,MFAP4,C1S,C4B,C1R,CFD
GO Process	GO:0002456	T cell mediated immunity	6	33	1.01	0.65	0.0023	9606.ENSP00000227266,9606.ENSP00000334153,9606.ENSP00000379873,9606.ENSP00000398568,9606.ENSP00000481994,9606.ENSP00000497910	CTSC,RFTN1,HLA-A,PRF1,EPHB6,B2M
GO Process	GO:0036230	Granulocyte activation	6	33	1.01	0.65	0.0023	9606.ENSP00000262629,9606.ENSP00000289902,9606.ENSP00000296545,9606.ENSP00000366109,9606.ENSP00000474412,9606.ENSP00000477908	TYROBP,FCER1G,IL15,ANXA1,CCL5,CCL3
GO Process	GO:0071295	Cellular response to vitamin	4	22	1.01	0.41	0.0259	9606.ENSP00000287820,9606.ENSP00000296545,9606.ENSP00000298223,9606.ENSP00000368682	PPARG,IL15,FOLR2,PHEX
GO Process	GO:0031663	Lipopolysaccharide-mediated signaling pathway	7	39	1.0	0.76	0.00071	9606.ENSP00000221930,9606.ENSP00000225831,9606.ENSP00000284818,9606.ENSP00000369286,9606.ENSP00000385519,9606.ENSP00000474412,9606.ENSP00000477908	TGFB1,CCL2,LY96,LY86,CD14,CCL5,CCL3
GO Process	GO:0001916	Positive regulation of T cell mediated cytotoxicity	5	28	1.0	0.53	0.0081	9606.ENSP00000353099,9606.ENSP00000379873,9606.ENSP00000399168,9606.ENSP00000411355,9606.ENSP00000497910	HLA-DRB1,HLA-A,HLA-B,PTPRC,B2M
GO Process	GO:0002474	Antigen processing and presentation of peptide antigen via MHC class I	5	28	1.0	0.53	0.0081	9606.ENSP00000289902,9606.ENSP00000379873,9606.ENSP00000384886,9606.ENSP00000399168,9606.ENSP00000497910	FCER1G,HLA-A,IFI30,HLA-B,B2M
GO Process	GO:0031664	Regulation of lipopolysaccharide-mediated signaling pathway	5	28	1.0	0.53	0.0081	9606.ENSP00000284818,9606.ENSP00000312150,9606.ENSP00000364858,9606.ENSP00000369286,9606.ENSP00000385519	LY96,TRIB1,CARD16,LY86,CD14
GO Process	GO:0033280	Response to vitamin D	5	28	1.0	0.53	0.0081	9606.ENSP00000221930,9606.ENSP00000296545,9606.ENSP00000363973,9606.ENSP00000368682,9606.ENSP00000378517	TGFB1,IL15,ALPL,PHEX,SPP1
GO Process	GO:0019882	Antigen processing and presentation	16	93	0.99	1.6	1.01e-08	9606.ENSP00000229829,9606.ENSP00000289902,9606.ENSP00000334153,9606.ENSP00000339398,9606.ENSP00000351497,9606.ENSP00000353099,9606.ENSP00000363976,9606.ENSP00000364076,9606.ENSP00000364080,9606.ENSP00000364114,9606.ENSP00000379873,9606.ENSP00000384886,9606.ENSP00000393566,9606.ENSP00000399168,9606.ENSP00000408146,9606.ENSP00000497910	HLA-DOA,FCER1G,RFTN1,HLA-DQA1,FCGR2B,HLA-DRB1,HLA-DMA,HLA-DQA2,HLA-DQB1,HLA-DRB5,HLA-A,IFI30,HLA-DPA1,HLA-B,HLA-DPB1,B2M
GO Process	GO:0002920	Regulation of humoral immune response	8	46	0.99	0.85	0.00024	9606.ENSP00000278407,9606.ENSP00000323929,9606.ENSP00000351497,9606.ENSP00000362205,9606.ENSP00000363869,9606.ENSP00000378131,9606.ENSP00000411355,9606.ENSP00000498879	SERPING1,A2M,FCGR2B,TREM2,VSIG4,CFI,PTPRC,CD59
GO Process	GO:0010575	Positive regulation of vascular endothelial growth factor production	5	29	0.99	0.51	0.0091	9606.ENSP00000221930,9606.ENSP00000260128,9606.ENSP00000347197,9606.ENSP00000384262,9606.ENSP00000478561	TGFB1,SULF1,C5AR1,HPSE,CYP1B1
GO Process	GO:0042119	Neutrophil activation	5	29	0.99	0.51	0.0091	9606.ENSP00000262629,9606.ENSP00000289902,9606.ENSP00000296545,9606.ENSP00000366109,9606.ENSP00000474412	TYROBP,FCER1G,IL15,ANXA1,CCL5
GO Process	GO:0002053	Positive regulation of mesenchymal cell proliferation	4	23	0.99	0.4	0.0291	9606.ENSP00000262426,9606.ENSP00000351905,9606.ENSP00000371790,9606.ENSP00000478887	FOXF1,TGFBR2,FGF9,MYC
GO Process	GO:0097242	Amyloid-beta clearance	4	23	0.99	0.4	0.0291	9606.ENSP00000347197,9606.ENSP00000362205,9606.ENSP00000380948,9606.ENSP00000405453	C5AR1,TREM2,ITGB2,MSR1
GO Process	GO:0006801	Superoxide metabolic process	7	41	0.98	0.73	0.00092	9606.ENSP00000218758,9606.ENSP00000261623,9606.ENSP00000262746,9606.ENSP00000270142,9606.ENSP00000319788,9606.ENSP00000356505,9606.ENSP00000380334	ACP5,CYBA,PRDX1,SOD1,NQO1,NCF2,NCF4
GO Process	GO:0010712	Regulation of collagen metabolic process	7	41	0.98	0.73	0.00092	9606.ENSP00000221930,9606.ENSP00000287820,9606.ENSP00000300305,9606.ENSP00000356899,9606.ENSP00000357470,9606.ENSP00000378957,9606.ENSP00000446007	TGFB1,PPARG,RUNX1,DDR2,IL6R,MFAP4,VIM
GO Process	GO:0002719	Negative regulation of cytokine production involved in immune response	6	35	0.98	0.62	0.0030	9606.ENSP00000216117,9606.ENSP00000218758,9606.ENSP00000221930,9606.ENSP00000252593,9606.ENSP00000355896,9606.ENSP00000428340	HMOX1,ACP5,TGFB1,BST2,TGFB2,ANGPT1
GO Process	GO:0072678	T cell migration	6	35	0.98	0.62	0.0030	9606.ENSP00000225831,9606.ENSP00000293778,9606.ENSP00000353408,9606.ENSP00000357005,9606.ENSP00000419260,9606.ENSP00000477908	CCL2,CXCL16,MSN,F11R,PIK3CG,CCL3
GO Process	GO:0014911	Positive regulation of smooth muscle cell migration	6	36	0.97	0.61	0.0033	9606.ENSP00000216037,9606.ENSP00000271638,9606.ENSP00000356899,9606.ENSP00000371790,9606.ENSP00000474412,9606.ENSP00000478561	XBP1,S100A11,DDR2,FGF9,CCL5,CYP1B1
GO Process	GO:0032965	Regulation of collagen biosynthetic process	6	36	0.97	0.61	0.0033	9606.ENSP00000221930,9606.ENSP00000287820,9606.ENSP00000300305,9606.ENSP00000356899,9606.ENSP00000357470,9606.ENSP00000446007	TGFB1,PPARG,RUNX1,DDR2,IL6R,VIM
GO Process	GO:0050869	Negative regulation of B cell activation	6	36	0.97	0.61	0.0033	9606.ENSP00000262629,9606.ENSP00000285670,9606.ENSP00000294507,9606.ENSP00000328088,9606.ENSP00000351497,9606.ENSP00000418915	TYROBP,SAMSN1,LAPTM5,PAWR,FCGR2B,CDKN2A
GO Process	GO:1904707	Positive regulation of vascular associated smooth muscle cell proliferation	6	36	0.97	0.61	0.0033	9606.ENSP00000216037,9606.ENSP00000219070,9606.ENSP00000282561,9606.ENSP00000312999,9606.ENSP00000356899,9606.ENSP00000371790	XBP1,MMP2,GJA1,GNAI2,DDR2,FGF9
GO Process	GO:0010464	Regulation of mesenchymal cell proliferation	5	30	0.97	0.5	0.0103	9606.ENSP00000262426,9606.ENSP00000351905,9606.ENSP00000354487,9606.ENSP00000371790,9606.ENSP00000478887	FOXF1,TGFBR2,ZEB1,FGF9,MYC
GO Process	GO:0034381	Plasma lipoprotein particle clearance	4	24	0.97	0.38	0.0326	9606.ENSP00000216117,9606.ENSP00000356591,9606.ENSP00000405453,9606.ENSP00000465356	HMOX1,SOAT1,MSR1,APOC1
GO Process	GO:0002698	Negative regulation of immune effector process	20	123	0.96	1.82	1.45e-10	9606.ENSP00000053867,9606.ENSP00000216117,9606.ENSP00000218758,9606.ENSP00000221930,9606.ENSP00000252593,9606.ENSP00000254301,9606.ENSP00000262426,9606.ENSP00000278407,9606.ENSP00000289707,9606.ENSP00000312367,9606.ENSP00000323929,9606.ENSP00000351497,9606.ENSP00000355896,9606.ENSP00000363869,9606.ENSP00000366109,9606.ENSP00000379873,9606.ENSP00000399168,9606.ENSP00000411355,9606.ENSP00000428340,…	GRN,HMOX1,ACP5,TGFB1,BST2,LGALS3,FOXF1,SERPING1,SLAMF8,CD84,A2M,FCGR2B,TGFB2,VSIG4,ANXA1,HLA-A,HLA-B,PTPRC,ANGPT1,CD59
GO Process	GO:1903053	Regulation of extracellular matrix organization	9	56	0.96	0.9	0.00012	9606.ENSP00000162749,9606.ENSP00000221930,9606.ENSP00000223357,9606.ENSP00000300305,9606.ENSP00000301945,9606.ENSP00000353731,9606.ENSP00000356899,9606.ENSP00000365435,9606.ENSP00000384262	TNFRSF1A,TGFB1,AEBP1,RUNX1,ANTXR1,DPP4,DDR2,TNFRSF1B,HPSE
GO Process	GO:0001774	Microglial cell activation	5	31	0.96	0.49	0.0116	9606.ENSP00000053867,9606.ENSP00000262629,9606.ENSP00000347197,9606.ENSP00000362205,9606.ENSP00000380948	GRN,TYROBP,C5AR1,TREM2,ITGB2
GO Process	GO:0010935	Regulation of macrophage cytokine production	6	38	0.95	0.58	0.0042	9606.ENSP00000218758,9606.ENSP00000221930,9606.ENSP00000247470,9606.ENSP00000294507,9606.ENSP00000355896,9606.ENSP00000370034	ACP5,TGFB1,PYCARD,LAPTM5,TGFB2,TLR7
GO Process	GO:0045920	Negative regulation of exocytosis	6	38	0.95	0.58	0.0042	9606.ENSP00000216117,9606.ENSP00000262426,9606.ENSP00000312367,9606.ENSP00000312999,9606.ENSP00000351497,9606.ENSP00000366109	HMOX1,FOXF1,CD84,GNAI2,FCGR2B,ANXA1
GO Process	GO:0001773	Myeloid dendritic cell activation	4	25	0.95	0.37	0.0367	9606.ENSP00000221930,9606.ENSP00000247470,9606.ENSP00000286639,9606.ENSP00000351905	TGFB1,PYCARD,BATF,TGFBR2
GO Process	GO:0001911	Negative regulation of leukocyte mediated cytotoxicity	4	25	0.95	0.37	0.0367	9606.ENSP00000351497,9606.ENSP00000379873,9606.ENSP00000399168,9606.ENSP00000411355	FCGR2B,HLA-A,HLA-B,PTPRC
GO Process	GO:0042026	Protein refolding	4	25	0.95	0.37	0.0367	9606.ENSP00000310219,9606.ENSP00000364802,9606.ENSP00000433560,9606.ENSP00000497910	HSPA6,HSPA1A,CRYAB,B2M
GO Process	GO:1902074	Response to salt	4	25	0.95	0.37	0.0367	9606.ENSP00000221930,9606.ENSP00000313391,9606.ENSP00000363973,9606.ENSP00000368682	TGFB1,DAB2,ALPL,PHEX
GO Process	GO:0050764	Regulation of phagocytosis	16	104	0.94	1.47	4.18e-08	9606.ENSP00000221930,9606.ENSP00000225831,9606.ENSP00000247470,9606.ENSP00000261623,9606.ENSP00000270142,9606.ENSP00000287820,9606.ENSP00000289902,9606.ENSP00000295408,9606.ENSP00000296545,9606.ENSP00000351497,9606.ENSP00000362205,9606.ENSP00000363117,9606.ENSP00000363318,9606.ENSP00000411355,9606.ENSP00000415941,9606.ENSP00000462309	TGFB1,CCL2,PYCARD,CYBA,SOD1,PPARG,FCER1G,MERTK,IL15,FCGR2B,TREM2,FGR,IL2RG,PTPRC,C4B,CD300LF
GO Process	GO:0043030	Regulation of macrophage activation	9	58	0.94	0.88	0.00015	9606.ENSP00000053867,9606.ENSP00000227266,9606.ENSP00000312367,9606.ENSP00000351497,9606.ENSP00000362205,9606.ENSP00000363869,9606.ENSP00000411355,9606.ENSP00000427514,9606.ENSP00000477908	GRN,CTSC,CD84,FCGR2B,TREM2,VSIG4,PTPRC,CEBPA,CCL3
GO Process	GO:0001914	Regulation of T cell mediated cytotoxicity	6	39	0.94	0.57	0.0046	9606.ENSP00000351497,9606.ENSP00000353099,9606.ENSP00000379873,9606.ENSP00000399168,9606.ENSP00000411355,9606.ENSP00000497910	FCGR2B,HLA-DRB1,HLA-A,HLA-B,PTPRC,B2M
GO Process	GO:0002335	Mature B cell differentiation	5	32	0.94	0.47	0.0129	9606.ENSP00000215909,9606.ENSP00000289707,9606.ENSP00000335605,9606.ENSP00000351497,9606.ENSP00000363318	LGALS1,SLAMF8,CMTM7,FCGR2B,IL2RG
GO Process	GO:0043304	Regulation of mast cell degranulation	5	32	0.94	0.47	0.0129	9606.ENSP00000216117,9606.ENSP00000262426,9606.ENSP00000263864,9606.ENSP00000312367,9606.ENSP00000363117	HMOX1,FOXF1,VAMP8,CD84,FGR
GO Process	GO:0032967	Positive regulation of collagen biosynthetic process	4	26	0.94	0.36	0.0407	9606.ENSP00000221930,9606.ENSP00000300305,9606.ENSP00000356899,9606.ENSP00000446007	TGFB1,RUNX1,DDR2,VIM
GO Process	GO:0070723	Response to cholesterol	4	26	0.94	0.36	0.0407	9606.ENSP00000221930,9606.ENSP00000292303,9606.ENSP00000351905,9606.ENSP00000477908	TGFB1,CCR5,TGFBR2,CCL3
GO Process	GO:0002762	Negative regulation of myeloid leukocyte differentiation	8	53	0.93	0.77	0.00055	9606.ENSP00000245620,9606.ENSP00000297350,9606.ENSP00000300305,9606.ENSP00000312150,9606.ENSP00000362410,9606.ENSP00000363770,9606.ENSP00000477908,9606.ENSP00000478887	LILRB3,TNFRSF11B,RUNX1,TRIB1,MAFB,C1QC,CCL3,MYC
GO Process	GO:0043372	Positive regulation of CD4-positive, alpha-beta T cell differentiation	5	33	0.93	0.46	0.0143	9606.ENSP00000349359,9606.ENSP00000353099,9606.ENSP00000363318,9606.ENSP00000366109,9606.ENSP00000368450	SASH3,HLA-DRB1,IL2RG,ANXA1,CD83
GO Process	GO:0002701	Negative regulation of production of molecular mediator of immune response	7	47	0.92	0.66	0.0018	9606.ENSP00000216117,9606.ENSP00000218758,9606.ENSP00000221930,9606.ENSP00000252593,9606.ENSP00000351497,9606.ENSP00000355896,9606.ENSP00000428340	HMOX1,ACP5,TGFB1,BST2,FCGR2B,TGFB2,ANGPT1
GO Process	GO:2000516	Positive regulation of CD4-positive, alpha-beta T cell activation	6	41	0.92	0.55	0.0056	9606.ENSP00000349359,9606.ENSP00000351905,9606.ENSP00000353099,9606.ENSP00000363318,9606.ENSP00000366109,9606.ENSP00000368450	SASH3,TGFBR2,HLA-DRB1,IL2RG,ANXA1,CD83
GO Process	GO:0048147	Negative regulation of fibroblast proliferation	5	34	0.92	0.45	0.0158	9606.ENSP00000287820,9606.ENSP00000328088,9606.ENSP00000379003,9606.ENSP00000384886,9606.ENSP00000478887	PPARG,PAWR,NUPR1,IFI30,MYC
GO Process	GO:0043032	Positive regulation of macrophage activation	4	27	0.92	0.35	0.0449	9606.ENSP00000227266,9606.ENSP00000362205,9606.ENSP00000427514,9606.ENSP00000477908	CTSC,TREM2,CEBPA,CCL3
GO Process	GO:0046463	Acylglycerol biosynthetic process	4	27	0.92	0.35	0.0449	9606.ENSP00000219345,9606.ENSP00000336762,9606.ENSP00000360431,9606.ENSP00000497642	PLA2G15,ANG,PLCE1,LPL
GO Process	GO:0070269	Pyroptosis	4	27	0.92	0.35	0.0449	9606.ENSP00000247470,9606.ENSP00000362205,9606.ENSP00000388566,9606.ENSP00000433138	PYCARD,TREM2,CASP4,CASP1
GO Process	GO:0033628	Regulation of cell adhesion mediated by integrin	7	49	0.91	0.64	0.0022	9606.ENSP00000282096,9606.ENSP00000353731,9606.ENSP00000355896,9606.ENSP00000361850,9606.ENSP00000419260,9606.ENSP00000474412,9606.ENSP00000478561	PDE3B,DPP4,TGFB2,PLAU,PIK3CG,CCL5,CYP1B1
GO Process	GO:0033081	Regulation of T cell differentiation in thymus	4	28	0.91	0.34	0.0494	9606.ENSP00000270142,9606.ENSP00000354487,9606.ENSP00000363318,9606.ENSP00000418915	SOD1,ZEB1,IL2RG,CDKN2A
GO Process	GO:1903055	Positive regulation of extracellular matrix organization	4	28	0.91	0.34	0.0494	9606.ENSP00000221930,9606.ENSP00000300305,9606.ENSP00000356899,9606.ENSP00000384262	TGFB1,RUNX1,DDR2,HPSE
GO Process	GO:0048661	Positive regulation of smooth muscle cell proliferation	12	85	0.9	1.07	1.02e-05	9606.ENSP00000216037,9606.ENSP00000216117,9606.ENSP00000219070,9606.ENSP00000221930,9606.ENSP00000261623,9606.ENSP00000282561,9606.ENSP00000312999,9606.ENSP00000351905,9606.ENSP00000356899,9606.ENSP00000357470,9606.ENSP00000371790,9606.ENSP00000474412	XBP1,HMOX1,MMP2,TGFB1,CYBA,GJA1,GNAI2,TGFBR2,DDR2,IL6R,FGF9,CCL5
GO Process	GO:0043300	Regulation of leukocyte degranulation	7	50	0.9	0.62	0.0025	9606.ENSP00000216117,9606.ENSP00000262426,9606.ENSP00000263864,9606.ENSP00000312367,9606.ENSP00000351497,9606.ENSP00000363117,9606.ENSP00000380948	HMOX1,FOXF1,VAMP8,CD84,FCGR2B,FGR,ITGB2
GO Process	GO:0002548	Monocyte chemotaxis	6	43	0.9	0.53	0.0069	9606.ENSP00000225831,9606.ENSP00000254301,9606.ENSP00000357470,9606.ENSP00000366109,9606.ENSP00000474412,9606.ENSP00000477908	CCL2,LGALS3,IL6R,ANXA1,CCL5,CCL3
GO Process	GO:0045123	Cellular extravasation	6	43	0.9	0.53	0.0069	9606.ENSP00000225831,9606.ENSP00000348635,9606.ENSP00000357005,9606.ENSP00000380948,9606.ENSP00000419260,9606.ENSP00000457421	CCL2,JAML,F11R,ITGB2,PIK3CG,PECAM1
GO Process	GO:0014910	Regulation of smooth muscle cell migration	9	65	0.89	0.8	0.00031	9606.ENSP00000216037,9606.ENSP00000271638,9606.ENSP00000312150,9606.ENSP00000356899,9606.ENSP00000361850,9606.ENSP00000370473,9606.ENSP00000371790,9606.ENSP00000474412,9606.ENSP00000478561	XBP1,S100A11,TRIB1,DDR2,PLAU,IGFBP3,FGF9,CCL5,CYP1B1
GO Process	GO:0006968	Cellular defense response	7	51	0.89	0.62	0.0027	9606.ENSP00000262629,9606.ENSP00000284818,9606.ENSP00000292303,9606.ENSP00000347197,9606.ENSP00000356505,9606.ENSP00000371194,9606.ENSP00000398568	TYROBP,LY96,CCR5,C5AR1,NCF2,LSP1,PRF1
GO Process	GO:0046638	Positive regulation of alpha-beta T cell differentiation	7	51	0.89	0.62	0.0027	9606.ENSP00000300305,9606.ENSP00000349359,9606.ENSP00000351905,9606.ENSP00000353099,9606.ENSP00000363318,9606.ENSP00000366109,9606.ENSP00000368450	RUNX1,SASH3,TGFBR2,HLA-DRB1,IL2RG,ANXA1,CD83
GO Process	GO:1905521	Regulation of macrophage migration	6	44	0.89	0.52	0.0076	9606.ENSP00000289707,9606.ENSP00000347197,9606.ENSP00000362205,9606.ENSP00000449716,9606.ENSP00000474412,9606.ENSP00000477908	SLAMF8,C5AR1,TREM2,CMKLR1,CCL5,CCL3
GO Process	GO:0014002	Astrocyte development	5	36	0.89	0.43	0.0193	9606.ENSP00000053867,9606.ENSP00000253408,9606.ENSP00000347197,9606.ENSP00000362205,9606.ENSP00000446007	GRN,GFAP,C5AR1,TREM2,VIM
GO Process	GO:0032743	Positive regulation of interleukin-2 production	5	36	0.89	0.43	0.0193	9606.ENSP00000300305,9606.ENSP00000349359,9606.ENSP00000366109,9606.ENSP00000368450,9606.ENSP00000411355	RUNX1,SASH3,ANXA1,CD83,PTPRC
GO Process	GO:0032653	Regulation of interleukin-10 production	8	60	0.88	0.69	0.0011	9606.ENSP00000222390,9606.ENSP00000247470,9606.ENSP00000262629,9606.ENSP00000349359,9606.ENSP00000351497,9606.ENSP00000353099,9606.ENSP00000362205,9606.ENSP00000368450	HGF,PYCARD,TYROBP,SASH3,FCGR2B,HLA-DRB1,TREM2,CD83
GO Process	GO:0033003	Regulation of mast cell activation	6	45	0.88	0.51	0.0081	9606.ENSP00000216117,9606.ENSP00000262426,9606.ENSP00000263864,9606.ENSP00000312367,9606.ENSP00000363117,9606.ENSP00000462309	HMOX1,FOXF1,VAMP8,CD84,FGR,CD300LF
GO Process	GO:0042743	Hydrogen peroxide metabolic process	5	37	0.88	0.42	0.0210	9606.ENSP00000241052,9606.ENSP00000261623,9606.ENSP00000262746,9606.ENSP00000270142,9606.ENSP00000367309	CAT,CYBA,PRDX1,SOD1,MAOB
GO Process	GO:2000379	Positive regulation of reactive oxygen species metabolic process	9	69	0.87	0.76	0.00046	9606.ENSP00000221930,9606.ENSP00000261623,9606.ENSP00000262629,9606.ENSP00000270142,9606.ENSP00000312999,9606.ENSP00000351905,9606.ENSP00000370543,9606.ENSP00000380948,9606.ENSP00000478561	TGFB1,CYBA,TYROBP,SOD1,GNAI2,TGFBR2,SLC5A3,ITGB2,CYP1B1
GO Process	GO:0002275	Myeloid cell activation involved in immune response	8	61	0.87	0.68	0.0012	9606.ENSP00000053867,9606.ENSP00000247470,9606.ENSP00000262629,9606.ENSP00000289902,9606.ENSP00000362205,9606.ENSP00000381492,9606.ENSP00000419260,9606.ENSP00000477908	GRN,PYCARD,TYROBP,FCER1G,TREM2,LAT2,PIK3CG,CCL3
GO Process	GO:0002886	Regulation of myeloid leukocyte mediated immunity	8	61	0.87	0.68	0.0012	9606.ENSP00000216117,9606.ENSP00000262426,9606.ENSP00000262629,9606.ENSP00000263864,9606.ENSP00000312367,9606.ENSP00000351497,9606.ENSP00000363117,9606.ENSP00000380948	HMOX1,FOXF1,TYROBP,VAMP8,CD84,FCGR2B,FGR,ITGB2
GO Process	GO:1904705	Regulation of vascular associated smooth muscle cell proliferation	8	61	0.87	0.68	0.0012	9606.ENSP00000216037,9606.ENSP00000216117,9606.ENSP00000219070,9606.ENSP00000282561,9606.ENSP00000287820,9606.ENSP00000312999,9606.ENSP00000356899,9606.ENSP00000371790	XBP1,HMOX1,MMP2,GJA1,PPARG,GNAI2,DDR2,FGF9
GO Process	GO:0050918	Positive chemotaxis	6	46	0.87	0.5	0.0089	9606.ENSP00000222390,9606.ENSP00000254301,9606.ENSP00000371420,9606.ENSP00000428340,9606.ENSP00000474412,9606.ENSP00000477908	HGF,LGALS3,GPNMB,ANGPT1,CCL5,CCL3
GO Process	GO:0071674	Mononuclear cell migration	15	116	0.86	1.21	9.48e-07	9606.ENSP00000225831,9606.ENSP00000254301,9606.ENSP00000292303,9606.ENSP00000293778,9606.ENSP00000296140,9606.ENSP00000348635,9606.ENSP00000353408,9606.ENSP00000357005,9606.ENSP00000357470,9606.ENSP00000366109,9606.ENSP00000386884,9606.ENSP00000419260,9606.ENSP00000457421,9606.ENSP00000474412,9606.ENSP00000477908	CCL2,LGALS3,CCR5,CXCL16,CCR1,JAML,MSN,F11R,IL6R,ANXA1,CXCR4,PIK3CG,PECAM1,CCL5,CCL3
GO Process	GO:0032677	Regulation of interleukin-8 production	11	86	0.86	0.91	6.74e-05	9606.ENSP00000247470,9606.ENSP00000255409,9606.ENSP00000262262,9606.ENSP00000357470,9606.ENSP00000364802,9606.ENSP00000366109,9606.ENSP00000370034,9606.ENSP00000374274,9606.ENSP00000385519,9606.ENSP00000411355,9606.ENSP00000496355	PYCARD,CHI3L1,CD33,IL6R,HSPA1A,ANXA1,TLR7,SSC5D,CD14,PTPRC,TLR5
GO Process	GO:0071621	Granulocyte chemotaxis	11	86	0.86	0.91	6.74e-05	9606.ENSP00000225831,9606.ENSP00000254301,9606.ENSP00000289902,9606.ENSP00000347197,9606.ENSP00000348635,9606.ENSP00000355896,9606.ENSP00000366109,9606.ENSP00000380948,9606.ENSP00000419260,9606.ENSP00000474412,9606.ENSP00000477908	CCL2,LGALS3,FCER1G,C5AR1,JAML,TGFB2,ANXA1,ITGB2,PIK3CG,CCL5,CCL3
GO Process	GO:0010803	Regulation of tumor necrosis factor-mediated signaling pathway	7	54	0.86	0.58	0.0036	9606.ENSP00000162749,9606.ENSP00000247470,9606.ENSP00000294507,9606.ENSP00000364802,9606.ENSP00000364858,9606.ENSP00000388566,9606.ENSP00000433138	TNFRSF1A,PYCARD,LAPTM5,HSPA1A,CARD16,CASP4,CASP1
GO Process	GO:0043370	Regulation of CD4-positive, alpha-beta T cell differentiation	7	54	0.86	0.58	0.0036	9606.ENSP00000286639,9606.ENSP00000300305,9606.ENSP00000349359,9606.ENSP00000353099,9606.ENSP00000363318,9606.ENSP00000366109,9606.ENSP00000368450	BATF,RUNX1,SASH3,HLA-DRB1,IL2RG,ANXA1,CD83
GO Process	GO:0002449	Lymphocyte mediated immunity	20	159	0.85	1.47	7.26e-09	9606.ENSP00000227266,9606.ENSP00000262746,9606.ENSP00000278407,9606.ENSP00000286639,9606.ENSP00000289902,9606.ENSP00000313967,9606.ENSP00000329312,9606.ENSP00000334153,9606.ENSP00000339001,9606.ENSP00000351497,9606.ENSP00000363770,9606.ENSP00000378131,9606.ENSP00000379873,9606.ENSP00000385035,9606.ENSP00000398568,9606.ENSP00000415941,9606.ENSP00000444271,9606.ENSP00000466022,9606.ENSP00000481994,…	CTSC,PRDX1,SERPING1,BATF,FCER1G,C1QB,IGLL1,RFTN1,TUBB,FCGR2B,C1QC,CFI,HLA-A,C1S,PRF1,C4B,C1R,CEBPG,EPHB6,B2M
GO Process	GO:0030593	Neutrophil chemotaxis	10	80	0.85	0.81	0.00023	9606.ENSP00000225831,9606.ENSP00000254301,9606.ENSP00000289902,9606.ENSP00000347197,9606.ENSP00000348635,9606.ENSP00000355896,9606.ENSP00000380948,9606.ENSP00000419260,9606.ENSP00000474412,9606.ENSP00000477908	CCL2,LGALS3,FCER1G,C5AR1,JAML,TGFB2,ITGB2,PIK3CG,CCL5,CCL3
GO Process	GO:0046635	Positive regulation of alpha-beta T cell activation	9	71	0.85	0.74	0.00056	9606.ENSP00000300305,9606.ENSP00000349359,9606.ENSP00000351905,9606.ENSP00000353099,9606.ENSP00000363318,9606.ENSP00000366109,9606.ENSP00000368450,9606.ENSP00000379873,9606.ENSP00000411355	RUNX1,SASH3,TGFBR2,HLA-DRB1,IL2RG,ANXA1,CD83,HLA-A,PTPRC
GO Process	GO:0001909	Leukocyte mediated cytotoxicity	7	56	0.85	0.57	0.0042	9606.ENSP00000227266,9606.ENSP00000262746,9606.ENSP00000339001,9606.ENSP00000379873,9606.ENSP00000398568,9606.ENSP00000466022,9606.ENSP00000497910	CTSC,PRDX1,TUBB,HLA-A,PRF1,CEBPG,B2M
GO Process	GO:0032733	Positive regulation of interleukin-10 production	5	40	0.85	0.39	0.0275	9606.ENSP00000222390,9606.ENSP00000247470,9606.ENSP00000349359,9606.ENSP00000362205,9606.ENSP00000368450	HGF,PYCARD,SASH3,TREM2,CD83
GO Process	GO:0050777	Negative regulation of immune response	23	185	0.84	1.61	3.86e-10	9606.ENSP00000053867,9606.ENSP00000216117,9606.ENSP00000221930,9606.ENSP00000254301,9606.ENSP00000262426,9606.ENSP00000274289,9606.ENSP00000278407,9606.ENSP00000285670,9606.ENSP00000287820,9606.ENSP00000289707,9606.ENSP00000312367,9606.ENSP00000323929,9606.ENSP00000347948,9606.ENSP00000351497,9606.ENSP00000353099,9606.ENSP00000362205,9606.ENSP00000363117,9606.ENSP00000363869,9606.ENSP00000366109,…	GRN,HMOX1,TGFB1,LGALS3,FOXF1,PLK2,SERPING1,SAMSN1,PPARG,SLAMF8,CD84,A2M,TNFRSF14,FCGR2B,HLA-DRB1,TREM2,FGR,VSIG4,ANXA1,HLA-A,HLA-B,PTPRC,CD59
GO Process	GO:0002460	Adaptive immune response based on somatic recombination of immune receptors built from immunoglobulin superfamily domains	21	169	0.84	1.51	3.17e-09	9606.ENSP00000221930,9606.ENSP00000227266,9606.ENSP00000278407,9606.ENSP00000286639,9606.ENSP00000289902,9606.ENSP00000313967,9606.ENSP00000329312,9606.ENSP00000334153,9606.ENSP00000341342,9606.ENSP00000351497,9606.ENSP00000353099,9606.ENSP00000357470,9606.ENSP00000363770,9606.ENSP00000378131,9606.ENSP00000379873,9606.ENSP00000385035,9606.ENSP00000398568,9606.ENSP00000415941,9606.ENSP00000444271,…	TGFB1,CTSC,SERPING1,BATF,FCER1G,C1QB,IGLL1,RFTN1,KLHL6,FCGR2B,HLA-DRB1,IL6R,C1QC,CFI,HLA-A,C1S,PRF1,C4B,C1R,EPHB6,B2M
GO Process	GO:0050729	Positive regulation of inflammatory response	18	145	0.84	1.34	7.32e-08	9606.ENSP00000053867,9606.ENSP00000162749,9606.ENSP00000215909,9606.ENSP00000227266,9606.ENSP00000247470,9606.ENSP00000263864,9606.ENSP00000274793,9606.ENSP00000296545,9606.ENSP00000362205,9606.ENSP00000370034,9606.ENSP00000379003,9606.ENSP00000388566,9606.ENSP00000419260,9606.ENSP00000427514,9606.ENSP00000433138,9606.ENSP00000477908,9606.ENSP00000479870,9606.ENSP00000497642	GRN,TNFRSF1A,LGALS1,CTSC,PYCARD,VAMP8,PLA2G7,IL15,TREM2,TLR7,NUPR1,CASP4,PIK3CG,CEBPA,CASP1,CCL3,ALOX5AP,LPL
GO Process	GO:0007584	Response to nutrient	18	147	0.84	1.33	8.66e-08	9606.ENSP00000216037,9606.ENSP00000216117,9606.ENSP00000221930,9606.ENSP00000241052,9606.ENSP00000287820,9606.ENSP00000296545,9606.ENSP00000297350,9606.ENSP00000298223,9606.ENSP00000312999,9606.ENSP00000319788,9606.ENSP00000323929,9606.ENSP00000337224,9606.ENSP00000351905,9606.ENSP00000363973,9606.ENSP00000368682,9606.ENSP00000378517,9606.ENSP00000478561,9606.ENSP00000497642	XBP1,HMOX1,TGFB1,CAT,PPARG,IL15,TNFRSF11B,FOLR2,GNAI2,NQO1,A2M,LRAT,TGFBR2,ALPL,PHEX,SPP1,CYP1B1,LPL
GO Process	GO:0050830	Defense response to Gram-positive bacterium	16	130	0.84	1.22	5.99e-07	9606.ENSP00000218758,9606.ENSP00000247470,9606.ENSP00000261267,9606.ENSP00000336762,9606.ENSP00000347197,9606.ENSP00000347948,9606.ENSP00000354335,9606.ENSP00000357470,9606.ENSP00000359497,9606.ENSP00000363117,9606.ENSP00000374274,9606.ENSP00000379873,9606.ENSP00000388566,9606.ENSP00000436607,9606.ENSP00000452245,9606.ENSP00000497910	ACP5,PYCARD,LYZ,ANG,C5AR1,TNFRSF14,MPEG1,IL6R,GBP2,FGR,SSC5D,HLA-A,CASP4,ADM,RNASE4,B2M
GO Process	GO:0001961	Positive regulation of cytokine-mediated signaling pathway	7	57	0.84	0.56	0.0046	9606.ENSP00000294507,9606.ENSP00000362205,9606.ENSP00000364802,9606.ENSP00000386884,9606.ENSP00000388566,9606.ENSP00000433138,9606.ENSP00000462309	LAPTM5,TREM2,HSPA1A,CXCR4,CASP4,CASP1,CD300LF
GO Process	GO:0048660	Regulation of smooth muscle cell proliferation	17	142	0.83	1.25	3.19e-07	9606.ENSP00000216037,9606.ENSP00000216117,9606.ENSP00000219070,9606.ENSP00000221930,9606.ENSP00000261623,9606.ENSP00000282561,9606.ENSP00000287820,9606.ENSP00000296545,9606.ENSP00000312150,9606.ENSP00000312999,9606.ENSP00000336762,9606.ENSP00000351905,9606.ENSP00000356899,9606.ENSP00000357470,9606.ENSP00000370473,9606.ENSP00000371790,9606.ENSP00000474412	XBP1,HMOX1,MMP2,TGFB1,CYBA,GJA1,PPARG,IL15,TRIB1,GNAI2,ANG,TGFBR2,DDR2,IL6R,IGFBP3,FGF9,CCL5
GO Process	GO:0097530	Granulocyte migration	12	101	0.83	0.92	4.67e-05	9606.ENSP00000225831,9606.ENSP00000254301,9606.ENSP00000289902,9606.ENSP00000347197,9606.ENSP00000348635,9606.ENSP00000355896,9606.ENSP00000366109,9606.ENSP00000380948,9606.ENSP00000419260,9606.ENSP00000457421,9606.ENSP00000474412,9606.ENSP00000477908	CCL2,LGALS3,FCER1G,C5AR1,JAML,TGFB2,ANXA1,ITGB2,PIK3CG,PECAM1,CCL5,CCL3
GO Process	GO:1990266	Neutrophil migration	11	92	0.83	0.85	0.00012	9606.ENSP00000225831,9606.ENSP00000254301,9606.ENSP00000289902,9606.ENSP00000347197,9606.ENSP00000348635,9606.ENSP00000355896,9606.ENSP00000380948,9606.ENSP00000419260,9606.ENSP00000457421,9606.ENSP00000474412,9606.ENSP00000477908	CCL2,LGALS3,FCER1G,C5AR1,JAML,TGFB2,ITGB2,PIK3CG,PECAM1,CCL5,CCL3
GO Process	GO:0071260	Cellular response to mechanical stimulus	9	75	0.83	0.71	0.00080	9606.ENSP00000162749,9606.ENSP00000221930,9606.ENSP00000261623,9606.ENSP00000357005,9606.ENSP00000358081,9606.ENSP00000370034,9606.ENSP00000433138,9606.ENSP00000496355,9606.ENSP00000498466	TNFRSF1A,TGFB1,CYBA,F11R,BAG3,TLR7,CASP1,TLR5,FAS
GO Process	GO:0002763	Positive regulation of myeloid leukocyte differentiation	7	58	0.83	0.55	0.0049	9606.ENSP00000221930,9606.ENSP00000262629,9606.ENSP00000296140,9606.ENSP00000300305,9606.ENSP00000312150,9606.ENSP00000353099,9606.ENSP00000362205	TGFB1,TYROBP,CCR1,RUNX1,TRIB1,HLA-DRB1,TREM2
GO Process	GO:0050853	B cell receptor signaling pathway	6	50	0.83	0.46	0.0127	9606.ENSP00000329312,9606.ENSP00000333680,9606.ENSP00000334153,9606.ENSP00000341342,9606.ENSP00000381492,9606.ENSP00000411355	IGLL1,NFAM1,RFTN1,KLHL6,LAT2,PTPRC
GO Process	GO:0002718	Regulation of cytokine production involved in immune response	14	120	0.82	1.04	8.16e-06	9606.ENSP00000216117,9606.ENSP00000218758,9606.ENSP00000221930,9606.ENSP00000247470,9606.ENSP00000252593,9606.ENSP00000294507,9606.ENSP00000347948,9606.ENSP00000349359,9606.ENSP00000355896,9606.ENSP00000365435,9606.ENSP00000370034,9606.ENSP00000379873,9606.ENSP00000428340,9606.ENSP00000497910	HMOX1,ACP5,TGFB1,PYCARD,BST2,LAPTM5,TNFRSF14,SASH3,TGFB2,TNFRSF1B,TLR7,HLA-A,ANGPT1,B2M
GO Process	GO:0002704	Negative regulation of leukocyte mediated immunity	8	68	0.82	0.62	0.0023	9606.ENSP00000216117,9606.ENSP00000252593,9606.ENSP00000262426,9606.ENSP00000312367,9606.ENSP00000351497,9606.ENSP00000379873,9606.ENSP00000399168,9606.ENSP00000411355	HMOX1,BST2,FOXF1,CD84,FCGR2B,HLA-A,HLA-B,PTPRC
GO Process	GO:0045669	Positive regulation of osteoblast differentiation	8	68	0.82	0.62	0.0023	9606.ENSP00000222390,9606.ENSP00000330825,9606.ENSP00000356899,9606.ENSP00000357470,9606.ENSP00000364935,9606.ENSP00000419465,9606.ENSP00000427514,9606.ENSP00000478927	HGF,IFITM1,DDR2,IL6R,CLIC1,WWTR1,CEBPA,YAP1
GO Process	GO:0006911	Phagocytosis, engulfment	6	51	0.82	0.46	0.0136	9606.ENSP00000329312,9606.ENSP00000351497,9606.ENSP00000362205,9606.ENSP00000380948,9606.ENSP00000386911,9606.ENSP00000405453	IGLL1,FCGR2B,TREM2,ITGB2,ARHGAP25,MSR1
GO Process	GO:0002250	Adaptive immune response	41	359	0.81	2.1	3.39e-17	9606.ENSP00000221930,9606.ENSP00000227266,9606.ENSP00000229829,9606.ENSP00000245620,9606.ENSP00000278407,9606.ENSP00000286639,9606.ENSP00000289902,9606.ENSP00000312367,9606.ENSP00000313967,9606.ENSP00000329312,9606.ENSP00000334153,9606.ENSP00000339398,9606.ENSP00000341342,9606.ENSP00000347948,9606.ENSP00000351497,9606.ENSP00000353099,9606.ENSP00000357470,9606.ENSP00000358391,9606.ENSP00000363770,…	TGFB1,CTSC,HLA-DOA,LILRB3,SERPING1,BATF,FCER1G,CD84,C1QB,IGLL1,RFTN1,HLA-DQA1,KLHL6,TNFRSF14,FCGR2B,HLA-DRB1,IL6R,FCGR1B,C1QC,HLA-DMA,HLA-DQA2,HLA-DQB1,HLA-DRB5,ANXA1,LAIR1,CFI,LILRA6,HLA-A,LAT2,C1S,HLA-DPA1,PRF1,HLA-B,LILRB5,HLA-DPB1,C4B,PIK3CG,JCHAIN,C1R,EPHB6,B2M
GO Process	GO:0002443	Leukocyte mediated immunity	24	211	0.81	1.53	6.74e-10	9606.ENSP00000227266,9606.ENSP00000262746,9606.ENSP00000278407,9606.ENSP00000286639,9606.ENSP00000289902,9606.ENSP00000313967,9606.ENSP00000329312,9606.ENSP00000334153,9606.ENSP00000339001,9606.ENSP00000351497,9606.ENSP00000357470,9606.ENSP00000363770,9606.ENSP00000378131,9606.ENSP00000379873,9606.ENSP00000381492,9606.ENSP00000385035,9606.ENSP00000398568,9606.ENSP00000415941,9606.ENSP00000419260,…	CTSC,PRDX1,SERPING1,BATF,FCER1G,C1QB,IGLL1,RFTN1,TUBB,FCGR2B,IL6R,C1QC,CFI,HLA-A,LAT2,C1S,PRF1,C4B,PIK3CG,C1R,CEBPG,CCL3,EPHB6,B2M
GO Process	GO:0030595	Leukocyte chemotaxis	17	149	0.81	1.19	5.69e-07	9606.ENSP00000225831,9606.ENSP00000254301,9606.ENSP00000289707,9606.ENSP00000289902,9606.ENSP00000292303,9606.ENSP00000293778,9606.ENSP00000296140,9606.ENSP00000347197,9606.ENSP00000348635,9606.ENSP00000355896,9606.ENSP00000357470,9606.ENSP00000366109,9606.ENSP00000380948,9606.ENSP00000386884,9606.ENSP00000419260,9606.ENSP00000474412,9606.ENSP00000477908	CCL2,LGALS3,SLAMF8,FCER1G,CCR5,CXCL16,CCR1,C5AR1,JAML,TGFB2,IL6R,ANXA1,ITGB2,CXCR4,PIK3CG,CCL5,CCL3
GO Process	GO:0016064	Immunoglobulin mediated immune response	11	95	0.81	0.83	0.00015	9606.ENSP00000278407,9606.ENSP00000286639,9606.ENSP00000289902,9606.ENSP00000313967,9606.ENSP00000329312,9606.ENSP00000351497,9606.ENSP00000363770,9606.ENSP00000378131,9606.ENSP00000385035,9606.ENSP00000415941,9606.ENSP00000444271	SERPING1,BATF,FCER1G,C1QB,IGLL1,FCGR2B,C1QC,CFI,C1S,C4B,C1R
GO Process	GO:0033273	Response to vitamin	9	78	0.81	0.68	0.0010	9606.ENSP00000221930,9606.ENSP00000241052,9606.ENSP00000287820,9606.ENSP00000296545,9606.ENSP00000298223,9606.ENSP00000337224,9606.ENSP00000363973,9606.ENSP00000368682,9606.ENSP00000378517	TGFB1,CAT,PPARG,IL15,FOLR2,LRAT,ALPL,PHEX,SPP1
GO Process	GO:0002224	Toll-like receptor signaling pathway	7	61	0.81	0.53	0.0062	9606.ENSP00000284818,9606.ENSP00000334153,9606.ENSP00000370034,9606.ENSP00000383115,9606.ENSP00000385519,9606.ENSP00000462309,9606.ENSP00000496355	LY96,RFTN1,TLR7,COLEC12,CD14,CD300LF,TLR5
GO Process	GO:0050870	Positive regulation of T cell activation	28	251	0.8	1.66	2.17e-11	9606.ENSP00000215909,9606.ENSP00000216037,9606.ENSP00000221930,9606.ENSP00000225831,9606.ENSP00000229829,9606.ENSP00000247470,9606.ENSP00000296545,9606.ENSP00000300305,9606.ENSP00000339398,9606.ENSP00000347948,9606.ENSP00000349359,9606.ENSP00000351905,9606.ENSP00000353099,9606.ENSP00000353731,9606.ENSP00000363318,9606.ENSP00000363976,9606.ENSP00000364076,9606.ENSP00000364080,9606.ENSP00000364114,…	LGALS1,XBP1,TGFB1,CCL2,HLA-DOA,PYCARD,IL15,RUNX1,HLA-DQA1,TNFRSF14,SASH3,TGFBR2,HLA-DRB1,DPP4,IL2RG,HLA-DMA,HLA-DQA2,HLA-DQB1,HLA-DRB5,ANXA1,CD83,HLA-A,HLA-DPA1,HLA-DPB1,PTPRC,CCL5,EPHB6,B2M
GO Process	GO:0002695	Negative regulation of leukocyte activation	22	196	0.8	1.42	6.07e-09	9606.ENSP00000053867,9606.ENSP00000216117,9606.ENSP00000221930,9606.ENSP00000254301,9606.ENSP00000262426,9606.ENSP00000262629,9606.ENSP00000285670,9606.ENSP00000294507,9606.ENSP00000295408,9606.ENSP00000300305,9606.ENSP00000312367,9606.ENSP00000328088,9606.ENSP00000347948,9606.ENSP00000351497,9606.ENSP00000353099,9606.ENSP00000363117,9606.ENSP00000363869,9606.ENSP00000366109,9606.ENSP00000371420,…	GRN,HMOX1,TGFB1,LGALS3,FOXF1,TYROBP,SAMSN1,LAPTM5,MERTK,RUNX1,CD84,PAWR,TNFRSF14,FCGR2B,HLA-DRB1,FGR,VSIG4,ANXA1,GPNMB,PTPRC,CDKN2A,CD300LF
GO Process	GO:0002274	Myeloid leukocyte activation	17	150	0.8	1.19	6.15e-07	9606.ENSP00000046794,9606.ENSP00000053867,9606.ENSP00000221930,9606.ENSP00000247470,9606.ENSP00000262629,9606.ENSP00000286639,9606.ENSP00000289902,9606.ENSP00000296545,9606.ENSP00000347197,9606.ENSP00000351905,9606.ENSP00000362205,9606.ENSP00000366109,9606.ENSP00000380948,9606.ENSP00000381492,9606.ENSP00000419260,9606.ENSP00000474412,9606.ENSP00000477908	LCP2,GRN,TGFB1,PYCARD,TYROBP,BATF,FCER1G,IL15,C5AR1,TGFBR2,TREM2,ANXA1,ITGB2,LAT2,PIK3CG,CCL5,CCL3
GO Process	GO:0046637	Regulation of alpha-beta T cell differentiation	8	71	0.8	0.59	0.0029	9606.ENSP00000286639,9606.ENSP00000300305,9606.ENSP00000349359,9606.ENSP00000351905,9606.ENSP00000353099,9606.ENSP00000363318,9606.ENSP00000366109,9606.ENSP00000368450	BATF,RUNX1,SASH3,TGFBR2,HLA-DRB1,IL2RG,ANXA1,CD83
GO Process	GO:0048662	Negative regulation of smooth muscle cell proliferation	6	53	0.8	0.44	0.0158	9606.ENSP00000216117,9606.ENSP00000287820,9606.ENSP00000296545,9606.ENSP00000312150,9606.ENSP00000336762,9606.ENSP00000370473	HMOX1,PPARG,IL15,TRIB1,ANG,IGFBP3
GO Process	GO:0043525	Positive regulation of neuron apoptotic process	6	54	0.8	0.43	0.0171	9606.ENSP00000053867,9606.ENSP00000262629,9606.ENSP00000319788,9606.ENSP00000355896,9606.ENSP00000379003,9606.ENSP00000477908	GRN,TYROBP,NQO1,TGFB2,NUPR1,CCL3
GO Process	GO:0097006	Regulation of plasma lipoprotein particle levels	6	54	0.8	0.43	0.0171	9606.ENSP00000216117,9606.ENSP00000274793,9606.ENSP00000356591,9606.ENSP00000405453,9606.ENSP00000465356,9606.ENSP00000497642	HMOX1,PLA2G7,SOAT1,MSR1,APOC1,LPL
GO Process	GO:0002683	Negative regulation of immune system process	47	433	0.79	2.14	3.83e-19	9606.ENSP00000053867,9606.ENSP00000216117,9606.ENSP00000218758,9606.ENSP00000221930,9606.ENSP00000225831,9606.ENSP00000229829,9606.ENSP00000245620,9606.ENSP00000250092,9606.ENSP00000252593,9606.ENSP00000254301,9606.ENSP00000262426,9606.ENSP00000262629,9606.ENSP00000274289,9606.ENSP00000278407,9606.ENSP00000285670,9606.ENSP00000287820,9606.ENSP00000289707,9606.ENSP00000294507,9606.ENSP00000295408,…	GRN,HMOX1,ACP5,TGFB1,CCL2,HLA-DOA,LILRB3,CD68,BST2,LGALS3,FOXF1,TYROBP,PLK2,SERPING1,SAMSN1,PPARG,SLAMF8,LAPTM5,MERTK,TNFRSF11B,RUNX1,TRIB1,CD84,A2M,PAWR,TNFRSF14,FCGR2B,HLA-DRB1,DPP4,TGFB2,TREM2,MAFB,FGR,C1QC,VSIG4,ANXA1,GPNMB,HLA-A,HLA-B,PTPRC,CDKN2A,CEBPA,ANGPT1,CD300LF,CCL3,MYC,CD59
GO Process	GO:0070098	Chemokine-mediated signaling pathway	9	82	0.79	0.65	0.0014	9606.ENSP00000225831,9606.ENSP00000292303,9606.ENSP00000296140,9606.ENSP00000349967,9606.ENSP00000362205,9606.ENSP00000386884,9606.ENSP00000449716,9606.ENSP00000474412,9606.ENSP00000477908	CCL2,CCR5,CCR1,CCRL2,TREM2,CXCR4,CMKLR1,CCL5,CCL3
GO Process	GO:0031343	Positive regulation of cell killing	7	64	0.79	0.5	0.0078	9606.ENSP00000262629,9606.ENSP00000353099,9606.ENSP00000379873,9606.ENSP00000398568,9606.ENSP00000399168,9606.ENSP00000411355,9606.ENSP00000497910	TYROBP,HLA-DRB1,HLA-A,PRF1,HLA-B,PTPRC,B2M
GO Process	GO:0032663	Regulation of interleukin-2 production	7	64	0.79	0.5	0.0078	9606.ENSP00000294507,9606.ENSP00000300305,9606.ENSP00000349359,9606.ENSP00000363869,9606.ENSP00000366109,9606.ENSP00000368450,9606.ENSP00000411355	LAPTM5,RUNX1,SASH3,VSIG4,ANXA1,CD83,PTPRC
GO Process	GO:0010332	Response to gamma radiation	6	55	0.79	0.42	0.0184	9606.ENSP00000261623,9606.ENSP00000364361,9606.ENSP00000411355,9606.ENSP00000433560,9606.ENSP00000478887,9606.ENSP00000478927	CYBA,MAP3K20,PTPRC,CRYAB,MYC,YAP1
GO Process	GO:0008347	Glial cell migration	5	46	0.79	0.34	0.0437	9606.ENSP00000225831,9606.ENSP00000334928,9606.ENSP00000350719,9606.ENSP00000355896,9606.ENSP00000477908	CCL2,PTPRB,SYNE2,TGFB2,CCL3
GO Process	GO:0062208	Positive regulation of pattern recognition receptor signaling pathway	5	46	0.79	0.34	0.0437	9606.ENSP00000227880,9606.ENSP00000261623,9606.ENSP00000364802,9606.ENSP00000385519,9606.ENSP00000496355	SLC15A3,CYBA,HSPA1A,CD14,TLR5
GO Process	GO:0002253	Activation of immune response	29	271	0.78	1.63	2.06e-11	9606.ENSP00000046794,9606.ENSP00000247470,9606.ENSP00000262629,9606.ENSP00000278407,9606.ENSP00000289902,9606.ENSP00000313967,9606.ENSP00000329312,9606.ENSP00000333680,9606.ENSP00000334153,9606.ENSP00000341342,9606.ENSP00000341821,9606.ENSP00000347197,9606.ENSP00000351497,9606.ENSP00000353099,9606.ENSP00000363117,9606.ENSP00000363770,9606.ENSP00000363869,9606.ENSP00000364080,9606.ENSP00000378131,…	LCP2,PYCARD,TYROBP,SERPING1,FCER1G,C1QB,IGLL1,NFAM1,RFTN1,KLHL6,FPR3,C5AR1,FCGR2B,HLA-DRB1,FGR,C1QC,VSIG4,HLA-DQB1,CFI,MFAP4,HLA-A,LAT2,C1S,HLA-DPB1,PTPRC,C4B,C1R,CMKLR1,CFD
GO Process	GO:1903039	Positive regulation of leukocyte cell-cell adhesion	29	274	0.78	1.61	2.59e-11	9606.ENSP00000215909,9606.ENSP00000216037,9606.ENSP00000221930,9606.ENSP00000225831,9606.ENSP00000229829,9606.ENSP00000247470,9606.ENSP00000296545,9606.ENSP00000300305,9606.ENSP00000339398,9606.ENSP00000347948,9606.ENSP00000349359,9606.ENSP00000351905,9606.ENSP00000353099,9606.ENSP00000353731,9606.ENSP00000363318,9606.ENSP00000363976,9606.ENSP00000364076,9606.ENSP00000364080,9606.ENSP00000364114,…	LGALS1,XBP1,TGFB1,CCL2,HLA-DOA,PYCARD,IL15,RUNX1,HLA-DQA1,TNFRSF14,SASH3,TGFBR2,HLA-DRB1,DPP4,IL2RG,HLA-DMA,HLA-DQA2,HLA-DQB1,HLA-DRB5,ANXA1,CD83,HLA-A,ITGB2,HLA-DPA1,HLA-DPB1,PTPRC,CCL5,EPHB6,B2M
GO Process	GO:1903707	Negative regulation of hemopoiesis	12	111	0.78	0.84	0.00011	9606.ENSP00000245620,9606.ENSP00000297350,9606.ENSP00000300305,9606.ENSP00000312150,9606.ENSP00000351497,9606.ENSP00000362410,9606.ENSP00000363770,9606.ENSP00000366109,9606.ENSP00000418915,9606.ENSP00000427514,9606.ENSP00000477908,9606.ENSP00000478887	LILRB3,TNFRSF11B,RUNX1,TRIB1,FCGR2B,MAFB,C1QC,ANXA1,CDKN2A,CEBPA,CCL3,MYC
GO Process	GO:0045824	Negative regulation of innate immune response	8	74	0.78	0.57	0.0036	9606.ENSP00000053867,9606.ENSP00000278407,9606.ENSP00000287820,9606.ENSP00000289707,9606.ENSP00000323929,9606.ENSP00000363869,9606.ENSP00000379873,9606.ENSP00000399168	GRN,SERPING1,PPARG,SLAMF8,A2M,VSIG4,HLA-A,HLA-B
GO Process	GO:0034103	Regulation of tissue remodeling	8	75	0.78	0.56	0.0039	9606.ENSP00000221930,9606.ENSP00000287820,9606.ENSP00000296545,9606.ENSP00000297350,9606.ENSP00000300305,9606.ENSP00000356899,9606.ENSP00000371420,9606.ENSP00000378517	TGFB1,PPARG,IL15,TNFRSF11B,RUNX1,DDR2,GPNMB,SPP1
GO Process	GO:0071677	Positive regulation of mononuclear cell migration	8	75	0.78	0.56	0.0039	9606.ENSP00000221930,9606.ENSP00000247470,9606.ENSP00000254301,9606.ENSP00000274793,9606.ENSP00000296140,9606.ENSP00000347948,9606.ENSP00000474412,9606.ENSP00000477908	TGFB1,PYCARD,LGALS3,PLA2G7,CCR1,TNFRSF14,CCL5,CCL3
GO Process	GO:0050854	Regulation of antigen receptor-mediated signaling pathway	7	65	0.78	0.5	0.0083	9606.ENSP00000254301,9606.ENSP00000294507,9606.ENSP00000328088,9606.ENSP00000333680,9606.ENSP00000351497,9606.ENSP00000400482,9606.ENSP00000411355	LGALS3,LAPTM5,PAWR,NFAM1,FCGR2B,CMTM3,PTPRC
GO Process	GO:0002711	Positive regulation of T cell mediated immunity	6	56	0.78	0.42	0.0199	9606.ENSP00000349359,9606.ENSP00000353099,9606.ENSP00000379873,9606.ENSP00000399168,9606.ENSP00000411355,9606.ENSP00000497910	SASH3,HLA-DRB1,HLA-A,HLA-B,PTPRC,B2M
GO Process	GO:0007159	Leukocyte cell-cell adhesion	6	56	0.78	0.42	0.0199	9606.ENSP00000353408,9606.ENSP00000357005,9606.ENSP00000380948,9606.ENSP00000411355,9606.ENSP00000457421,9606.ENSP00000474412	MSN,F11R,ITGB2,PTPRC,PECAM1,CCL5
GO Process	GO:0050863	Regulation of T cell activation	39	376	0.77	1.87	4.16e-15	9606.ENSP00000215909,9606.ENSP00000216037,9606.ENSP00000221930,9606.ENSP00000225831,9606.ENSP00000229829,9606.ENSP00000247470,9606.ENSP00000254301,9606.ENSP00000270142,9606.ENSP00000286639,9606.ENSP00000294507,9606.ENSP00000296545,9606.ENSP00000300305,9606.ENSP00000328088,9606.ENSP00000339398,9606.ENSP00000347948,9606.ENSP00000349359,9606.ENSP00000351497,9606.ENSP00000351905,9606.ENSP00000353099,…	LGALS1,XBP1,TGFB1,CCL2,HLA-DOA,PYCARD,LGALS3,SOD1,BATF,LAPTM5,IL15,RUNX1,PAWR,HLA-DQA1,TNFRSF14,SASH3,FCGR2B,TGFBR2,HLA-DRB1,DPP4,ZEB1,IL2RG,VSIG4,HLA-DMA,HLA-DQA2,HLA-DQB1,HLA-DRB5,TNFRSF1B,ANXA1,CD83,GPNMB,HLA-A,HLA-DPA1,HLA-DPB1,PTPRC,CDKN2A,CCL5,EPHB6,B2M
GO Process	GO:0050866	Negative regulation of cell activation	23	218	0.77	1.39	6.65e-09	9606.ENSP00000053867,9606.ENSP00000216117,9606.ENSP00000221930,9606.ENSP00000254301,9606.ENSP00000262426,9606.ENSP00000262629,9606.ENSP00000285670,9606.ENSP00000294507,9606.ENSP00000295408,9606.ENSP00000300305,9606.ENSP00000312367,9606.ENSP00000328088,9606.ENSP00000347948,9606.ENSP00000351497,9606.ENSP00000353099,9606.ENSP00000362205,9606.ENSP00000363117,9606.ENSP00000363869,9606.ENSP00000366109,…	GRN,HMOX1,TGFB1,LGALS3,FOXF1,TYROBP,SAMSN1,LAPTM5,MERTK,RUNX1,CD84,PAWR,TNFRSF14,FCGR2B,HLA-DRB1,TREM2,FGR,VSIG4,ANXA1,GPNMB,PTPRC,CDKN2A,CD300LF
GO Process	GO:0002761	Regulation of myeloid leukocyte differentiation	13	123	0.77	0.89	5.34e-05	9606.ENSP00000221930,9606.ENSP00000245620,9606.ENSP00000262629,9606.ENSP00000296140,9606.ENSP00000297350,9606.ENSP00000300305,9606.ENSP00000312150,9606.ENSP00000353099,9606.ENSP00000362205,9606.ENSP00000362410,9606.ENSP00000363770,9606.ENSP00000477908,9606.ENSP00000478887	TGFB1,LILRB3,TYROBP,CCR1,TNFRSF11B,RUNX1,TRIB1,HLA-DRB1,TREM2,MAFB,C1QC,CCL3,MYC
GO Process	GO:0071675	Regulation of mononuclear cell migration	13	125	0.77	0.87	6.20e-05	9606.ENSP00000221930,9606.ENSP00000225831,9606.ENSP00000247470,9606.ENSP00000254301,9606.ENSP00000274793,9606.ENSP00000289707,9606.ENSP00000296140,9606.ENSP00000347197,9606.ENSP00000347948,9606.ENSP00000353408,9606.ENSP00000449716,9606.ENSP00000474412,9606.ENSP00000477908	TGFB1,CCL2,PYCARD,LGALS3,PLA2G7,SLAMF8,CCR1,C5AR1,TNFRSF14,MSN,CMKLR1,CCL5,CCL3
GO Process	GO:0032651	Regulation of interleukin-1 beta production	10	95	0.77	0.69	0.00078	9606.ENSP00000218758,9606.ENSP00000247470,9606.ENSP00000262262,9606.ENSP00000262629,9606.ENSP00000362205,9606.ENSP00000364858,9606.ENSP00000365006,9606.ENSP00000433138,9606.ENSP00000477908,9606.ENSP00000497642	ACP5,PYCARD,CD33,TYROBP,TREM2,CARD16,S1PR3,CASP1,CCL3,LPL
GO Process	GO:2000514	Regulation of CD4-positive, alpha-beta T cell activation	8	77	0.77	0.55	0.0044	9606.ENSP00000286639,9606.ENSP00000300305,9606.ENSP00000349359,9606.ENSP00000351905,9606.ENSP00000353099,9606.ENSP00000363318,9606.ENSP00000366109,9606.ENSP00000368450	BATF,RUNX1,SASH3,TGFBR2,HLA-DRB1,IL2RG,ANXA1,CD83
GO Process	GO:0001912	Positive regulation of leukocyte mediated cytotoxicity	6	57	0.77	0.41	0.0211	9606.ENSP00000262629,9606.ENSP00000353099,9606.ENSP00000379873,9606.ENSP00000399168,9606.ENSP00000411355,9606.ENSP00000497910	TYROBP,HLA-DRB1,HLA-A,HLA-B,PTPRC,B2M
GO Process	GO:0031641	Regulation of myelination	5	48	0.77	0.33	0.0499	9606.ENSP00000222390,9606.ENSP00000227266,9606.ENSP00000363921,9606.ENSP00000365435,9606.ENSP00000454623	HGF,CTSC,PARD3,TNFRSF1B,ITGAX
GO Process	GO:0034605	Cellular response to heat	5	48	0.77	0.33	0.0499	9606.ENSP00000216117,9606.ENSP00000265440,9606.ENSP00000310219,9606.ENSP00000358081,9606.ENSP00000364802	HMOX1,TFEC,HSPA6,BAG3,HSPA1A
GO Process	GO:1902895	Positive regulation of miRNA transcription	5	48	0.77	0.33	0.0499	9606.ENSP00000221930,9606.ENSP00000287820,9606.ENSP00000355896,9606.ENSP00000459626,9606.ENSP00000478887	TGFB1,PPARG,TGFB2,MRTFB,MYC
GO Process	GO:2000648	Positive regulation of stem cell proliferation	5	48	0.77	0.33	0.0499	9606.ENSP00000221930,9606.ENSP00000282561,9606.ENSP00000371790,9606.ENSP00000411355,9606.ENSP00000478927	TGFB1,GJA1,FGF9,PTPRC,YAP1
GO Process	GO:0042129	Regulation of T cell proliferation	19	187	0.76	1.16	4.34e-07	9606.ENSP00000221930,9606.ENSP00000247470,9606.ENSP00000254301,9606.ENSP00000296545,9606.ENSP00000328088,9606.ENSP00000347948,9606.ENSP00000349359,9606.ENSP00000351905,9606.ENSP00000353099,9606.ENSP00000363869,9606.ENSP00000365435,9606.ENSP00000366109,9606.ENSP00000371420,9606.ENSP00000379873,9606.ENSP00000393566,9606.ENSP00000408146,9606.ENSP00000411355,9606.ENSP00000418915,9606.ENSP00000474412	TGFB1,PYCARD,LGALS3,IL15,PAWR,TNFRSF14,SASH3,TGFBR2,HLA-DRB1,VSIG4,TNFRSF1B,ANXA1,GPNMB,HLA-A,HLA-DPA1,HLA-DPB1,PTPRC,CDKN2A,CCL5
GO Process	GO:0050728	Negative regulation of inflammatory response	15	147	0.76	0.97	1.34e-05	9606.ENSP00000053867,9606.ENSP00000162749,9606.ENSP00000218758,9606.ENSP00000222390,9606.ENSP00000262426,9606.ENSP00000270142,9606.ENSP00000274289,9606.ENSP00000287820,9606.ENSP00000289707,9606.ENSP00000351497,9606.ENSP00000353099,9606.ENSP00000362205,9606.ENSP00000363117,9606.ENSP00000365435,9606.ENSP00000411355	GRN,TNFRSF1A,ACP5,HGF,FOXF1,SOD1,PLK2,PPARG,SLAMF8,FCGR2B,HLA-DRB1,TREM2,FGR,TNFRSF1B,PTPRC
GO Process	GO:1902106	Negative regulation of leukocyte differentiation	11	107	0.76	0.74	0.00039	9606.ENSP00000245620,9606.ENSP00000297350,9606.ENSP00000300305,9606.ENSP00000312150,9606.ENSP00000351497,9606.ENSP00000362410,9606.ENSP00000363770,9606.ENSP00000366109,9606.ENSP00000418915,9606.ENSP00000477908,9606.ENSP00000478887	LILRB3,TNFRSF11B,RUNX1,TRIB1,FCGR2B,MAFB,C1QC,ANXA1,CDKN2A,CCL3,MYC
GO Process	GO:0032729	Positive regulation of interferon-gamma production	8	78	0.76	0.54	0.0047	9606.ENSP00000247470,9606.ENSP00000349359,9606.ENSP00000370034,9606.ENSP00000379873,9606.ENSP00000385519,9606.ENSP00000393566,9606.ENSP00000408146,9606.ENSP00000466022	PYCARD,SASH3,TLR7,HLA-A,CD14,HLA-DPA1,HLA-DPB1,CEBPG
GO Process	GO:0014068	Positive regulation of phosphatidylinositol 3-kinase signaling	8	79	0.76	0.53	0.0051	9606.ENSP00000222390,9606.ENSP00000241052,9606.ENSP00000246551,9606.ENSP00000355896,9606.ENSP00000362205,9606.ENSP00000363117,9606.ENSP00000428340,9606.ENSP00000474412	HGF,CAT,HCST,TGFB2,TREM2,FGR,ANGPT1,CCL5
GO Process	GO:0070613	Regulation of protein processing	7	69	0.76	0.47	0.0111	9606.ENSP00000217131,9606.ENSP00000300305,9606.ENSP00000346032,9606.ENSP00000357801,9606.ENSP00000361850,9606.ENSP00000364858,9606.ENSP00000384262	CTSZ,RUNX1,ANXA2,S100A10,PLAU,CARD16,HPSE
GO Process	GO:0050864	Regulation of B cell activation	14	140	0.75	0.9	3.92e-05	9606.ENSP00000216037,9606.ENSP00000221930,9606.ENSP00000262629,9606.ENSP00000285670,9606.ENSP00000289707,9606.ENSP00000294507,9606.ENSP00000328088,9606.ENSP00000329312,9606.ENSP00000333680,9606.ENSP00000349359,9606.ENSP00000351497,9606.ENSP00000363318,9606.ENSP00000411355,9606.ENSP00000418915	XBP1,TGFB1,TYROBP,SAMSN1,SLAMF8,LAPTM5,PAWR,IGLL1,NFAM1,SASH3,FCGR2B,IL2RG,PTPRC,CDKN2A
GO Process	GO:0032760	Positive regulation of tumor necrosis factor production	10	101	0.75	0.65	0.0012	9606.ENSP00000247470,9606.ENSP00000261623,9606.ENSP00000262629,9606.ENSP00000284818,9606.ENSP00000312367,9606.ENSP00000349359,9606.ENSP00000385519,9606.ENSP00000411355,9606.ENSP00000477908,9606.ENSP00000497642	PYCARD,CYBA,TYROBP,LY96,CD84,SASH3,CD14,PTPRC,CCL3,LPL
GO Process	GO:0050672	Negative regulation of lymphocyte proliferation	9	91	0.75	0.59	0.0027	9606.ENSP00000221930,9606.ENSP00000262629,9606.ENSP00000328088,9606.ENSP00000347948,9606.ENSP00000351497,9606.ENSP00000353099,9606.ENSP00000363869,9606.ENSP00000371420,9606.ENSP00000418915	TGFB1,TYROBP,PAWR,TNFRSF14,FCGR2B,HLA-DRB1,VSIG4,GPNMB,CDKN2A
GO Process	GO:0045670	Regulation of osteoclast differentiation	7	70	0.75	0.46	0.0119	9606.ENSP00000245620,9606.ENSP00000262629,9606.ENSP00000296140,9606.ENSP00000297350,9606.ENSP00000362205,9606.ENSP00000362410,9606.ENSP00000477908	LILRB3,TYROBP,CCR1,TNFRSF11B,TREM2,MAFB,CCL3
GO Process	GO:0090303	Positive regulation of wound healing	6	60	0.75	0.39	0.0262	9606.ENSP00000216037,9606.ENSP00000356899,9606.ENSP00000361850,9606.ENSP00000366109,9606.ENSP00000384262,9606.ENSP00000386884	XBP1,DDR2,PLAU,ANXA1,HPSE,CXCR4
GO Process	GO:0006954	Inflammatory response	53	538	0.74	2.06	4.70e-20	9606.ENSP00000053867,9606.ENSP00000162749,9606.ENSP00000216117,9606.ENSP00000221930,9606.ENSP00000225831,9606.ENSP00000241356,9606.ENSP00000247470,9606.ENSP00000250092,9606.ENSP00000255409,9606.ENSP00000261267,9606.ENSP00000261623,9606.ENSP00000262629,9606.ENSP00000269593,9606.ENSP00000284818,9606.ENSP00000289707,9606.ENSP00000292303,9606.ENSP00000296140,9606.ENSP00000296545,9606.ENSP00000298223,…	GRN,TNFRSF1A,HMOX1,TGFB1,CCL2,ADORA3,PYCARD,CD68,CHI3L1,LYZ,CYBA,TYROBP,IGFBP4,LY96,SLAMF8,CCR5,CCR1,IL15,FOLR2,A2M,NFAM1,FPR3,C5AR1,CCRL2,FCGR2B,HLA-DRB1,F11R,IL6R,CASP7,TREM2,S1PR3,TNFRSF1B,ANXA1,LY86,TLR7,SPP1,NUPR1,ITGB2,HPSE,CD14,CXCR4,CASP4,C4B,IRF5,PIK3CG,ADM,CMKLR1,SERPINA3,CCL5,CCL3,ALOX5AP,EPHB6,TLR5
GO Process	GO:0050867	Positive regulation of cell activation	39	401	0.74	1.76	2.58e-14	9606.ENSP00000215909,9606.ENSP00000216037,9606.ENSP00000221930,9606.ENSP00000225831,9606.ENSP00000227266,9606.ENSP00000229829,9606.ENSP00000234313,9606.ENSP00000247470,9606.ENSP00000262629,9606.ENSP00000263864,9606.ENSP00000296545,9606.ENSP00000300305,9606.ENSP00000329312,9606.ENSP00000339398,9606.ENSP00000347948,9606.ENSP00000349359,9606.ENSP00000351905,9606.ENSP00000353099,9606.ENSP00000353731,…	LGALS1,XBP1,TGFB1,CCL2,CTSC,HLA-DOA,PLEK,PYCARD,TYROBP,VAMP8,IL15,RUNX1,IGLL1,HLA-DQA1,TNFRSF14,SASH3,TGFBR2,HLA-DRB1,DPP4,DDR2,TREM2,FGR,IL2RG,HLA-DMA,HLA-DQA2,HLA-DQB1,HLA-DRB5,ANXA1,CD83,HLA-A,ITGB2,HLA-DPA1,HLA-DPB1,PTPRC,CEBPA,CCL5,CCL3,EPHB6,B2M
GO Process	GO:0002697	Regulation of immune effector process	37	383	0.74	1.7	1.85e-13	9606.ENSP00000053867,9606.ENSP00000216037,9606.ENSP00000216117,9606.ENSP00000218758,9606.ENSP00000221930,9606.ENSP00000247470,9606.ENSP00000252593,9606.ENSP00000254301,9606.ENSP00000262426,9606.ENSP00000262629,9606.ENSP00000263864,9606.ENSP00000278407,9606.ENSP00000286639,9606.ENSP00000289707,9606.ENSP00000294507,9606.ENSP00000312367,9606.ENSP00000323929,9606.ENSP00000347948,9606.ENSP00000349359,…	GRN,XBP1,HMOX1,ACP5,TGFB1,PYCARD,BST2,LGALS3,FOXF1,TYROBP,VAMP8,SERPING1,BATF,SLAMF8,LAPTM5,CD84,A2M,TNFRSF14,SASH3,FCGR2B,HLA-DRB1,TGFB2,TREM2,FGR,VSIG4,TNFRSF1B,ANXA1,TLR7,CFI,HLA-A,ITGB2,HLA-B,PTPRC,C4B,ANGPT1,B2M,CD59
GO Process	GO:1903037	Regulation of leukocyte cell-cell adhesion	36	368	0.74	1.7	3.08e-13	9606.ENSP00000215909,9606.ENSP00000216037,9606.ENSP00000221930,9606.ENSP00000225831,9606.ENSP00000229829,9606.ENSP00000247470,9606.ENSP00000254301,9606.ENSP00000294507,9606.ENSP00000296545,9606.ENSP00000300305,9606.ENSP00000328088,9606.ENSP00000339398,9606.ENSP00000347948,9606.ENSP00000349359,9606.ENSP00000351497,9606.ENSP00000351905,9606.ENSP00000353099,9606.ENSP00000353731,9606.ENSP00000363318,…	LGALS1,XBP1,TGFB1,CCL2,HLA-DOA,PYCARD,LGALS3,LAPTM5,IL15,RUNX1,PAWR,HLA-DQA1,TNFRSF14,SASH3,FCGR2B,TGFBR2,HLA-DRB1,DPP4,IL2RG,VSIG4,HLA-DMA,HLA-DQA2,HLA-DQB1,HLA-DRB5,ANXA1,CD83,GPNMB,HLA-A,ITGB2,HLA-DPA1,HLA-DPB1,PTPRC,CDKN2A,CCL5,EPHB6,B2M
GO Process	GO:0001959	Regulation of cytokine-mediated signaling pathway	15	152	0.74	0.94	1.93e-05	9606.ENSP00000162749,9606.ENSP00000247470,9606.ENSP00000287820,9606.ENSP00000294507,9606.ENSP00000344996,9606.ENSP00000362205,9606.ENSP00000364802,9606.ENSP00000364858,9606.ENSP00000386884,9606.ENSP00000388566,9606.ENSP00000411355,9606.ENSP00000428340,9606.ENSP00000433138,9606.ENSP00000462309,9606.ENSP00000474412	TNFRSF1A,PYCARD,PPARG,LAPTM5,PALM3,TREM2,HSPA1A,CARD16,CXCR4,CASP4,PTPRC,ANGPT1,CASP1,CD300LF,CCL5
GO Process	GO:0002832	Negative regulation of response to biotic stimulus	11	112	0.74	0.71	0.00056	9606.ENSP00000053867,9606.ENSP00000278407,9606.ENSP00000287820,9606.ENSP00000289707,9606.ENSP00000312150,9606.ENSP00000323929,9606.ENSP00000362111,9606.ENSP00000363869,9606.ENSP00000364858,9606.ENSP00000379873,9606.ENSP00000399168	GRN,SERPING1,PPARG,SLAMF8,TRIB1,A2M,TSPAN6,VSIG4,CARD16,HLA-A,HLA-B
GO Process	GO:0032652	Regulation of interleukin-1 production	11	113	0.74	0.7	0.00060	9606.ENSP00000218758,9606.ENSP00000247470,9606.ENSP00000262262,9606.ENSP00000262629,9606.ENSP00000362205,9606.ENSP00000364858,9606.ENSP00000365006,9606.ENSP00000366109,9606.ENSP00000433138,9606.ENSP00000477908,9606.ENSP00000497642	ACP5,PYCARD,CD33,TYROBP,TREM2,CARD16,S1PR3,ANXA1,CASP1,CCL3,LPL
GO Process	GO:1901216	Positive regulation of neuron death	9	92	0.74	0.58	0.0029	9606.ENSP00000053867,9606.ENSP00000262629,9606.ENSP00000319788,9606.ENSP00000351497,9606.ENSP00000355896,9606.ENSP00000356899,9606.ENSP00000379003,9606.ENSP00000380948,9606.ENSP00000477908	GRN,TYROBP,NQO1,FCGR2B,TGFB2,DDR2,NUPR1,ITGB2,CCL3
GO Process	GO:0032722	Positive regulation of chemokine production	7	71	0.74	0.45	0.0127	9606.ENSP00000216117,9606.ENSP00000247470,9606.ENSP00000312367,9606.ENSP00000357470,9606.ENSP00000369530,9606.ENSP00000370034,9606.ENSP00000497642	HMOX1,PYCARD,CD84,IL6R,ALOX15B,TLR7,LPL
GO Process	GO:0042098	T cell proliferation	7	72	0.74	0.45	0.0135	9606.ENSP00000221930,9606.ENSP00000296545,9606.ENSP00000349359,9606.ENSP00000353408,9606.ENSP00000411355,9606.ENSP00000419260,9606.ENSP00000481994	TGFB1,IL15,SASH3,MSN,PTPRC,PIK3CG,EPHB6
GO Process	GO:1903036	Positive regulation of response to wounding	7	72	0.74	0.45	0.0135	9606.ENSP00000053867,9606.ENSP00000216037,9606.ENSP00000356899,9606.ENSP00000361850,9606.ENSP00000366109,9606.ENSP00000384262,9606.ENSP00000386884	GRN,XBP1,DDR2,PLAU,ANXA1,HPSE,CXCR4
GO Process	GO:0060393	Regulation of pathway-restricted SMAD protein phosphorylation	6	62	0.74	0.37	0.0296	9606.ENSP00000216037,9606.ENSP00000221930,9606.ENSP00000287820,9606.ENSP00000313391,9606.ENSP00000351905,9606.ENSP00000355896	XBP1,TGFB1,PPARG,DAB2,TGFBR2,TGFB2
GO Process	GO:0050865	Regulation of cell activation	63	658	0.73	2.15	1.46e-23	9606.ENSP00000053867,9606.ENSP00000215909,9606.ENSP00000216037,9606.ENSP00000216117,9606.ENSP00000221930,9606.ENSP00000225831,9606.ENSP00000227266,9606.ENSP00000229829,9606.ENSP00000234313,9606.ENSP00000247470,9606.ENSP00000254301,9606.ENSP00000262262,9606.ENSP00000262426,9606.ENSP00000262629,9606.ENSP00000263864,9606.ENSP00000270142,9606.ENSP00000285670,9606.ENSP00000286639,9606.ENSP00000289707,…	GRN,LGALS1,XBP1,HMOX1,TGFB1,CCL2,CTSC,HLA-DOA,PLEK,PYCARD,LGALS3,CD33,FOXF1,TYROBP,VAMP8,SOD1,SAMSN1,BATF,SLAMF8,FCER1G,LAPTM5,MERTK,IL15,RUNX1,CD84,PAWR,IGLL1,NFAM1,HLA-DQA1,TNFRSF14,SASH3,FCGR2B,TGFBR2,HLA-DRB1,DPP4,ZEB1,DDR2,F11R,IL6R,TREM2,FGR,IL2RG,VSIG4,HLA-DMA,HLA-DQA2,HLA-DQB1,HLA-DRB5,TNFRSF1B,ANXA1,CD83,GPNMB,HLA-A,ITGB2,HLA-DPA1,HLA-DPB1,PTPRC,CDKN2A,CEBPA,CD300LF,CCL5,CCL3,EPHB6,B2M
GO Process	GO:0002694	Regulation of leukocyte activation	58	601	0.73	2.1	1.16e-21	9606.ENSP00000053867,9606.ENSP00000215909,9606.ENSP00000216037,9606.ENSP00000216117,9606.ENSP00000221930,9606.ENSP00000225831,9606.ENSP00000227266,9606.ENSP00000229829,9606.ENSP00000247470,9606.ENSP00000254301,9606.ENSP00000262262,9606.ENSP00000262426,9606.ENSP00000262629,9606.ENSP00000263864,9606.ENSP00000270142,9606.ENSP00000285670,9606.ENSP00000286639,9606.ENSP00000289707,9606.ENSP00000294507,…	GRN,LGALS1,XBP1,HMOX1,TGFB1,CCL2,CTSC,HLA-DOA,PYCARD,LGALS3,CD33,FOXF1,TYROBP,VAMP8,SOD1,SAMSN1,BATF,SLAMF8,LAPTM5,MERTK,IL15,RUNX1,CD84,PAWR,IGLL1,NFAM1,HLA-DQA1,TNFRSF14,SASH3,FCGR2B,TGFBR2,HLA-DRB1,DPP4,ZEB1,TREM2,FGR,IL2RG,VSIG4,HLA-DMA,HLA-DQA2,HLA-DQB1,HLA-DRB5,TNFRSF1B,ANXA1,CD83,GPNMB,HLA-A,ITGB2,HLA-DPA1,HLA-DPB1,PTPRC,CDKN2A,CEBPA,CD300LF,CCL5,CCL3,EPHB6,B2M
GO Process	GO:0002696	Positive regulation of leukocyte activation	37	384	0.73	1.7	1.91e-13	9606.ENSP00000215909,9606.ENSP00000216037,9606.ENSP00000221930,9606.ENSP00000225831,9606.ENSP00000227266,9606.ENSP00000229829,9606.ENSP00000247470,9606.ENSP00000262629,9606.ENSP00000263864,9606.ENSP00000296545,9606.ENSP00000300305,9606.ENSP00000329312,9606.ENSP00000339398,9606.ENSP00000347948,9606.ENSP00000349359,9606.ENSP00000351905,9606.ENSP00000353099,9606.ENSP00000353731,9606.ENSP00000362205,…	LGALS1,XBP1,TGFB1,CCL2,CTSC,HLA-DOA,PYCARD,TYROBP,VAMP8,IL15,RUNX1,IGLL1,HLA-DQA1,TNFRSF14,SASH3,TGFBR2,HLA-DRB1,DPP4,TREM2,FGR,IL2RG,HLA-DMA,HLA-DQA2,HLA-DQB1,HLA-DRB5,ANXA1,CD83,HLA-A,ITGB2,HLA-DPA1,HLA-DPB1,PTPRC,CEBPA,CCL5,CCL3,EPHB6,B2M
GO Process	GO:0022409	Positive regulation of cell-cell adhesion	31	322	0.73	1.53	3.61e-11	9606.ENSP00000215909,9606.ENSP00000216037,9606.ENSP00000221930,9606.ENSP00000225831,9606.ENSP00000229829,9606.ENSP00000247470,9606.ENSP00000296545,9606.ENSP00000300305,9606.ENSP00000339398,9606.ENSP00000347948,9606.ENSP00000349359,9606.ENSP00000351905,9606.ENSP00000353099,9606.ENSP00000353731,9606.ENSP00000357005,9606.ENSP00000357470,9606.ENSP00000363318,9606.ENSP00000363976,9606.ENSP00000364076,…	LGALS1,XBP1,TGFB1,CCL2,HLA-DOA,PYCARD,IL15,RUNX1,HLA-DQA1,TNFRSF14,SASH3,TGFBR2,HLA-DRB1,DPP4,F11R,IL6R,IL2RG,HLA-DMA,HLA-DQA2,HLA-DQB1,HLA-DRB5,ANXA1,CD83,HLA-A,ITGB2,HLA-DPA1,HLA-DPB1,PTPRC,CCL5,EPHB6,B2M
GO Process	GO:1902105	Regulation of leukocyte differentiation	30	315	0.73	1.49	1.04e-10	9606.ENSP00000216037,9606.ENSP00000221930,9606.ENSP00000229829,9606.ENSP00000245620,9606.ENSP00000262629,9606.ENSP00000270142,9606.ENSP00000286639,9606.ENSP00000289707,9606.ENSP00000296140,9606.ENSP00000296545,9606.ENSP00000297350,9606.ENSP00000300305,9606.ENSP00000312150,9606.ENSP00000333680,9606.ENSP00000349359,9606.ENSP00000351497,9606.ENSP00000351905,9606.ENSP00000353099,9606.ENSP00000354487,…	XBP1,TGFB1,HLA-DOA,LILRB3,TYROBP,SOD1,BATF,SLAMF8,CCR1,IL15,TNFRSF11B,RUNX1,TRIB1,NFAM1,SASH3,FCGR2B,TGFBR2,HLA-DRB1,ZEB1,TREM2,MAFB,IL2RG,C1QC,ANXA1,CD83,HLA-B,PTPRC,CDKN2A,CCL3,MYC
GO Process	GO:0060326	Cell chemotaxis	20	210	0.73	1.14	4.61e-07	9606.ENSP00000222390,9606.ENSP00000225831,9606.ENSP00000254301,9606.ENSP00000289707,9606.ENSP00000289902,9606.ENSP00000292303,9606.ENSP00000293778,9606.ENSP00000296140,9606.ENSP00000347197,9606.ENSP00000348635,9606.ENSP00000349967,9606.ENSP00000355896,9606.ENSP00000357470,9606.ENSP00000357564,9606.ENSP00000366109,9606.ENSP00000380948,9606.ENSP00000386884,9606.ENSP00000419260,9606.ENSP00000474412,…	HGF,CCL2,LGALS3,SLAMF8,FCER1G,CCR5,CXCL16,CCR1,C5AR1,JAML,CCRL2,TGFB2,IL6R,RAB13,ANXA1,ITGB2,CXCR4,PIK3CG,CCL5,CCL3
GO Process	GO:0051250	Negative regulation of lymphocyte activation	16	166	0.73	0.97	1.08e-05	9606.ENSP00000221930,9606.ENSP00000254301,9606.ENSP00000262629,9606.ENSP00000285670,9606.ENSP00000294507,9606.ENSP00000295408,9606.ENSP00000300305,9606.ENSP00000328088,9606.ENSP00000347948,9606.ENSP00000351497,9606.ENSP00000353099,9606.ENSP00000363117,9606.ENSP00000363869,9606.ENSP00000366109,9606.ENSP00000371420,9606.ENSP00000418915	TGFB1,LGALS3,TYROBP,SAMSN1,LAPTM5,MERTK,RUNX1,PAWR,TNFRSF14,FCGR2B,HLA-DRB1,FGR,VSIG4,ANXA1,GPNMB,CDKN2A
GO Process	GO:0046634	Regulation of alpha-beta T cell activation	11	115	0.73	0.69	0.00068	9606.ENSP00000286639,9606.ENSP00000300305,9606.ENSP00000347948,9606.ENSP00000349359,9606.ENSP00000351905,9606.ENSP00000353099,9606.ENSP00000363318,9606.ENSP00000366109,9606.ENSP00000368450,9606.ENSP00000379873,9606.ENSP00000411355	BATF,RUNX1,TNFRSF14,SASH3,TGFBR2,HLA-DRB1,IL2RG,ANXA1,CD83,HLA-A,PTPRC
GO Process	GO:0006879	Cellular iron ion homeostasis	6	63	0.73	0.37	0.0318	9606.ENSP00000216117,9606.ENSP00000261024,9606.ENSP00000264613,9606.ENSP00000270142,9606.ENSP00000366525,9606.ENSP00000478887	HMOX1,SLC40A1,CP,SOD1,FTL,MYC
GO Process	GO:0001819	Positive regulation of cytokine production	45	482	0.72	1.81	5.38e-16	9606.ENSP00000216037,9606.ENSP00000216117,9606.ENSP00000221930,9606.ENSP00000222390,9606.ENSP00000247470,9606.ENSP00000255409,9606.ENSP00000260128,9606.ENSP00000261623,9606.ENSP00000262629,9606.ENSP00000270142,9606.ENSP00000284818,9606.ENSP00000286639,9606.ENSP00000289902,9606.ENSP00000294507,9606.ENSP00000296545,9606.ENSP00000300305,9606.ENSP00000312367,9606.ENSP00000333680,9606.ENSP00000334153,…	XBP1,HMOX1,TGFB1,HGF,PYCARD,CHI3L1,SULF1,CYBA,TYROBP,SOD1,LY96,BATF,FCER1G,LAPTM5,IL15,RUNX1,CD84,NFAM1,RFTN1,C5AR1,TNFRSF14,SASH3,IL6R,TREM2,FGR,HSPA1A,ANXA1,CD83,ALOX15B,TLR7,HLA-A,HPSE,CD14,HLA-DPA1,HLA-DPB1,PTPRC,IRF5,PIK3CG,CASP1,CEBPG,CCL3,CYP1B1,TLR5,LPL,B2M
GO Process	GO:0071219	Cellular response to molecule of bacterial origin	19	205	0.72	1.06	1.50e-06	9606.ENSP00000216037,9606.ENSP00000221930,9606.ENSP00000225831,9606.ENSP00000247470,9606.ENSP00000250092,9606.ENSP00000284818,9606.ENSP00000292303,9606.ENSP00000351497,9606.ENSP00000362205,9606.ENSP00000364858,9606.ENSP00000365435,9606.ENSP00000369286,9606.ENSP00000385519,9606.ENSP00000433138,9606.ENSP00000446007,9606.ENSP00000474412,9606.ENSP00000477908,9606.ENSP00000496355,9606.ENSP00000497910	XBP1,TGFB1,CCL2,PYCARD,CD68,LY96,CCR5,FCGR2B,TREM2,CARD16,TNFRSF1B,LY86,CD14,CASP1,VIM,CCL5,CCL3,TLR5,B2M
GO Process	GO:0097529	Myeloid leukocyte migration	13	138	0.72	0.79	0.00016	9606.ENSP00000225831,9606.ENSP00000254301,9606.ENSP00000289902,9606.ENSP00000347197,9606.ENSP00000348635,9606.ENSP00000355896,9606.ENSP00000357470,9606.ENSP00000366109,9606.ENSP00000380948,9606.ENSP00000419260,9606.ENSP00000457421,9606.ENSP00000474412,9606.ENSP00000477908	CCL2,LGALS3,FCER1G,C5AR1,JAML,TGFB2,IL6R,ANXA1,ITGB2,PIK3CG,PECAM1,CCL5,CCL3
GO Process	GO:0050868	Negative regulation of T cell activation	12	129	0.72	0.73	0.00038	9606.ENSP00000221930,9606.ENSP00000254301,9606.ENSP00000294507,9606.ENSP00000300305,9606.ENSP00000328088,9606.ENSP00000347948,9606.ENSP00000351497,9606.ENSP00000353099,9606.ENSP00000363869,9606.ENSP00000366109,9606.ENSP00000371420,9606.ENSP00000418915	TGFB1,LGALS3,LAPTM5,RUNX1,PAWR,TNFRSF14,FCGR2B,HLA-DRB1,VSIG4,ANXA1,GPNMB,CDKN2A
GO Process	GO:0042102	Positive regulation of T cell proliferation	10	108	0.72	0.61	0.0019	9606.ENSP00000247470,9606.ENSP00000296545,9606.ENSP00000349359,9606.ENSP00000351905,9606.ENSP00000366109,9606.ENSP00000379873,9606.ENSP00000393566,9606.ENSP00000408146,9606.ENSP00000411355,9606.ENSP00000474412	PYCARD,IL15,SASH3,TGFBR2,ANXA1,HLA-A,HLA-DPA1,HLA-DPB1,PTPRC,CCL5
GO Process	GO:0046631	Alpha-beta T cell activation	9	97	0.72	0.55	0.0039	9606.ENSP00000286639,9606.ENSP00000296545,9606.ENSP00000349359,9606.ENSP00000357470,9606.ENSP00000363318,9606.ENSP00000366109,9606.ENSP00000368450,9606.ENSP00000379873,9606.ENSP00000411355	BATF,IL15,SASH3,IL6R,IL2RG,ANXA1,CD83,HLA-A,PTPRC
GO Process	GO:0050829	Defense response to Gram-negative bacterium	9	97	0.72	0.55	0.0039	9606.ENSP00000247470,9606.ENSP00000261267,9606.ENSP00000347948,9606.ENSP00000354335,9606.ENSP00000357470,9606.ENSP00000362205,9606.ENSP00000374274,9606.ENSP00000436607,9606.ENSP00000497910	PYCARD,LYZ,TNFRSF14,MPEG1,IL6R,TREM2,SSC5D,ADM,B2M
GO Process	GO:0002709	Regulation of T cell mediated immunity	8	86	0.72	0.49	0.0079	9606.ENSP00000349359,9606.ENSP00000351497,9606.ENSP00000353099,9606.ENSP00000365435,9606.ENSP00000379873,9606.ENSP00000399168,9606.ENSP00000411355,9606.ENSP00000497910	SASH3,FCGR2B,HLA-DRB1,TNFRSF1B,HLA-A,HLA-B,PTPRC,B2M
GO Process	GO:0055072	Iron ion homeostasis	8	86	0.72	0.49	0.0079	9606.ENSP00000216117,9606.ENSP00000261024,9606.ENSP00000264613,9606.ENSP00000270142,9606.ENSP00000366525,9606.ENSP00000376822,9606.ENSP00000478887,9606.ENSP00000497910	HMOX1,SLC40A1,CP,SOD1,FTL,STEAP3,MYC,B2M
GO Process	GO:0042130	Negative regulation of T cell proliferation	7	75	0.72	0.43	0.0162	9606.ENSP00000221930,9606.ENSP00000328088,9606.ENSP00000347948,9606.ENSP00000353099,9606.ENSP00000363869,9606.ENSP00000371420,9606.ENSP00000418915	TGFB1,PAWR,TNFRSF14,HLA-DRB1,VSIG4,GPNMB,CDKN2A
GO Process	GO:0032757	Positive regulation of interleukin-8 production	6	65	0.72	0.35	0.0359	9606.ENSP00000247470,9606.ENSP00000255409,9606.ENSP00000364802,9606.ENSP00000370034,9606.ENSP00000385519,9606.ENSP00000496355	PYCARD,CHI3L1,HSPA1A,TLR7,CD14,TLR5
GO Process	GO:0051249	Regulation of lymphocyte activation	46	508	0.71	1.78	6.29e-16	9606.ENSP00000215909,9606.ENSP00000216037,9606.ENSP00000221930,9606.ENSP00000225831,9606.ENSP00000229829,9606.ENSP00000247470,9606.ENSP00000254301,9606.ENSP00000262629,9606.ENSP00000270142,9606.ENSP00000285670,9606.ENSP00000286639,9606.ENSP00000289707,9606.ENSP00000294507,9606.ENSP00000295408,9606.ENSP00000296545,9606.ENSP00000300305,9606.ENSP00000328088,9606.ENSP00000329312,9606.ENSP00000333680,…	LGALS1,XBP1,TGFB1,CCL2,HLA-DOA,PYCARD,LGALS3,TYROBP,SOD1,SAMSN1,BATF,SLAMF8,LAPTM5,MERTK,IL15,RUNX1,PAWR,IGLL1,NFAM1,HLA-DQA1,TNFRSF14,SASH3,FCGR2B,TGFBR2,HLA-DRB1,DPP4,ZEB1,FGR,IL2RG,VSIG4,HLA-DMA,HLA-DQA2,HLA-DQB1,HLA-DRB5,TNFRSF1B,ANXA1,CD83,GPNMB,HLA-A,HLA-DPA1,HLA-DPB1,PTPRC,CDKN2A,CCL5,EPHB6,B2M
GO Process	GO:0002237	Response to molecule of bacterial origin	30	333	0.71	1.41	3.52e-10	9606.ENSP00000216037,9606.ENSP00000218758,9606.ENSP00000221930,9606.ENSP00000225831,9606.ENSP00000227752,9606.ENSP00000247470,9606.ENSP00000250092,9606.ENSP00000284818,9606.ENSP00000292303,9606.ENSP00000312150,9606.ENSP00000344996,9606.ENSP00000347197,9606.ENSP00000351497,9606.ENSP00000362205,9606.ENSP00000363973,9606.ENSP00000364858,9606.ENSP00000365435,9606.ENSP00000367309,9606.ENSP00000369286,…	XBP1,ACP5,TGFB1,CCL2,IL10RA,PYCARD,CD68,LY96,CCR5,TRIB1,PALM3,C5AR1,FCGR2B,TREM2,ALPL,CARD16,TNFRSF1B,MAOB,LY86,SSC5D,CD14,C4B,IRF5,CASP1,ADM,VIM,CCL5,CCL3,TLR5,B2M
GO Process	GO:0001818	Negative regulation of cytokine production	26	284	0.71	1.31	6.50e-09	9606.ENSP00000216117,9606.ENSP00000218758,9606.ENSP00000221930,9606.ENSP00000222390,9606.ENSP00000247470,9606.ENSP00000252593,9606.ENSP00000262262,9606.ENSP00000262629,9606.ENSP00000294507,9606.ENSP00000295408,9606.ENSP00000312367,9606.ENSP00000351497,9606.ENSP00000353099,9606.ENSP00000355896,9606.ENSP00000357470,9606.ENSP00000362205,9606.ENSP00000363869,9606.ENSP00000364858,9606.ENSP00000366109,…	HMOX1,ACP5,TGFB1,HGF,PYCARD,BST2,CD33,TYROBP,LAPTM5,MERTK,CD84,FCGR2B,HLA-DRB1,TGFB2,IL6R,TREM2,VSIG4,CARD16,ANXA1,CD83,GPNMB,SSC5D,PTPRC,ANGPT1,CMKLR1,ADCY7
GO Process	GO:0031348	Negative regulation of defense response	21	232	0.71	1.12	4.37e-07	9606.ENSP00000053867,9606.ENSP00000162749,9606.ENSP00000218758,9606.ENSP00000222390,9606.ENSP00000262426,9606.ENSP00000270142,9606.ENSP00000274289,9606.ENSP00000278407,9606.ENSP00000287820,9606.ENSP00000289707,9606.ENSP00000323929,9606.ENSP00000351497,9606.ENSP00000353099,9606.ENSP00000362111,9606.ENSP00000362205,9606.ENSP00000363117,9606.ENSP00000363869,9606.ENSP00000365435,9606.ENSP00000379873,…	GRN,TNFRSF1A,ACP5,HGF,FOXF1,SOD1,PLK2,SERPING1,PPARG,SLAMF8,A2M,FCGR2B,HLA-DRB1,TSPAN6,TREM2,FGR,VSIG4,TNFRSF1B,HLA-A,HLA-B,PTPRC
GO Process	GO:0002429	Immune response-activating cell surface receptor signaling pathway	18	197	0.71	1.01	4.11e-06	9606.ENSP00000046794,9606.ENSP00000262629,9606.ENSP00000289902,9606.ENSP00000329312,9606.ENSP00000333680,9606.ENSP00000334153,9606.ENSP00000341342,9606.ENSP00000341821,9606.ENSP00000347197,9606.ENSP00000351497,9606.ENSP00000353099,9606.ENSP00000363117,9606.ENSP00000364080,9606.ENSP00000379873,9606.ENSP00000381492,9606.ENSP00000408146,9606.ENSP00000411355,9606.ENSP00000449716	LCP2,TYROBP,FCER1G,IGLL1,NFAM1,RFTN1,KLHL6,FPR3,C5AR1,FCGR2B,HLA-DRB1,FGR,HLA-DQB1,HLA-A,LAT2,HLA-DPB1,PTPRC,CMKLR1
GO Process	GO:0032680	Regulation of tumor necrosis factor production	15	164	0.71	0.87	4.33e-05	9606.ENSP00000218758,9606.ENSP00000247470,9606.ENSP00000261623,9606.ENSP00000262262,9606.ENSP00000262629,9606.ENSP00000284818,9606.ENSP00000312367,9606.ENSP00000349359,9606.ENSP00000362205,9606.ENSP00000371420,9606.ENSP00000385519,9606.ENSP00000411355,9606.ENSP00000428340,9606.ENSP00000477908,9606.ENSP00000497642	ACP5,PYCARD,CYBA,CD33,TYROBP,LY96,CD84,SASH3,TREM2,GPNMB,CD14,PTPRC,ANGPT1,CCL3,LPL
GO Process	GO:0050727	Regulation of inflammatory response	33	371	0.7	1.47	4.29e-11	9606.ENSP00000053867,9606.ENSP00000162749,9606.ENSP00000215909,9606.ENSP00000218758,9606.ENSP00000222390,9606.ENSP00000227266,9606.ENSP00000247470,9606.ENSP00000262426,9606.ENSP00000263864,9606.ENSP00000270142,9606.ENSP00000274289,9606.ENSP00000274793,9606.ENSP00000287820,9606.ENSP00000289707,9606.ENSP00000296545,9606.ENSP00000351497,9606.ENSP00000353099,9606.ENSP00000362205,9606.ENSP00000363117,…	GRN,TNFRSF1A,LGALS1,ACP5,HGF,CTSC,PYCARD,FOXF1,VAMP8,SOD1,PLK2,PLA2G7,PPARG,SLAMF8,IL15,FCGR2B,HLA-DRB1,TREM2,FGR,TNFRSF1B,ANXA1,TLR7,NUPR1,HPSE,CASP4,PTPRC,PIK3CG,CEBPA,CASP1,CCL5,CCL3,ALOX5AP,LPL
GO Process	GO:0051251	Positive regulation of lymphocyte activation	30	336	0.7	1.4	4.20e-10	9606.ENSP00000215909,9606.ENSP00000216037,9606.ENSP00000221930,9606.ENSP00000225831,9606.ENSP00000229829,9606.ENSP00000247470,9606.ENSP00000262629,9606.ENSP00000296545,9606.ENSP00000300305,9606.ENSP00000329312,9606.ENSP00000339398,9606.ENSP00000347948,9606.ENSP00000349359,9606.ENSP00000351905,9606.ENSP00000353099,9606.ENSP00000353731,9606.ENSP00000363318,9606.ENSP00000363976,9606.ENSP00000364076,…	LGALS1,XBP1,TGFB1,CCL2,HLA-DOA,PYCARD,TYROBP,IL15,RUNX1,IGLL1,HLA-DQA1,TNFRSF14,SASH3,TGFBR2,HLA-DRB1,DPP4,IL2RG,HLA-DMA,HLA-DQA2,HLA-DQB1,HLA-DRB5,ANXA1,CD83,HLA-A,HLA-DPA1,HLA-DPB1,PTPRC,CCL5,EPHB6,B2M
GO Process	GO:0002764	Immune response-regulating signaling pathway	28	312	0.7	1.35	1.91e-09	9606.ENSP00000046794,9606.ENSP00000247470,9606.ENSP00000262262,9606.ENSP00000262629,9606.ENSP00000284818,9606.ENSP00000289902,9606.ENSP00000329312,9606.ENSP00000333680,9606.ENSP00000334153,9606.ENSP00000341342,9606.ENSP00000341821,9606.ENSP00000347197,9606.ENSP00000351497,9606.ENSP00000353099,9606.ENSP00000358391,9606.ENSP00000363117,9606.ENSP00000364080,9606.ENSP00000370034,9606.ENSP00000379873,…	LCP2,PYCARD,CD33,TYROBP,LY96,FCER1G,IGLL1,NFAM1,RFTN1,KLHL6,FPR3,C5AR1,FCGR2B,HLA-DRB1,FCGR1B,FGR,HLA-DQB1,TLR7,HLA-A,LAT2,COLEC12,CD14,HLA-DPB1,PTPRC,CASP1,CMKLR1,CD300LF,TLR5
GO Process	GO:0002700	Regulation of production of molecular mediator of immune response	17	189	0.7	0.95	1.10e-05	9606.ENSP00000216037,9606.ENSP00000216117,9606.ENSP00000218758,9606.ENSP00000221930,9606.ENSP00000247470,9606.ENSP00000252593,9606.ENSP00000294507,9606.ENSP00000347948,9606.ENSP00000349359,9606.ENSP00000351497,9606.ENSP00000355896,9606.ENSP00000365435,9606.ENSP00000370034,9606.ENSP00000379873,9606.ENSP00000411355,9606.ENSP00000428340,9606.ENSP00000497910	XBP1,HMOX1,ACP5,TGFB1,PYCARD,BST2,LAPTM5,TNFRSF14,SASH3,FCGR2B,TGFB2,TNFRSF1B,TLR7,HLA-A,PTPRC,ANGPT1,B2M
GO Process	GO:0045580	Regulation of T cell differentiation	16	178	0.7	0.9	2.41e-05	9606.ENSP00000216037,9606.ENSP00000221930,9606.ENSP00000229829,9606.ENSP00000270142,9606.ENSP00000286639,9606.ENSP00000296545,9606.ENSP00000300305,9606.ENSP00000349359,9606.ENSP00000351905,9606.ENSP00000353099,9606.ENSP00000354487,9606.ENSP00000363318,9606.ENSP00000366109,9606.ENSP00000368450,9606.ENSP00000411355,9606.ENSP00000418915	XBP1,TGFB1,HLA-DOA,SOD1,BATF,IL15,RUNX1,SASH3,TGFBR2,HLA-DRB1,ZEB1,IL2RG,ANXA1,CD83,PTPRC,CDKN2A
GO Process	GO:0002573	Myeloid leukocyte differentiation	12	134	0.7	0.7	0.00053	9606.ENSP00000221930,9606.ENSP00000262629,9606.ENSP00000286639,9606.ENSP00000287820,9606.ENSP00000296545,9606.ENSP00000300305,9606.ENSP00000346032,9606.ENSP00000351905,9606.ENSP00000353099,9606.ENSP00000362205,9606.ENSP00000399588,9606.ENSP00000427514	TGFB1,TYROBP,BATF,PPARG,IL15,RUNX1,ANXA2,TGFBR2,HLA-DRB1,TREM2,GAB3,CEBPA
GO Process	GO:0097191	Extrinsic apoptotic signaling pathway	10	113	0.7	0.58	0.0026	9606.ENSP00000162749,9606.ENSP00000221930,9606.ENSP00000355896,9606.ENSP00000357470,9606.ENSP00000358081,9606.ENSP00000358327,9606.ENSP00000365435,9606.ENSP00000411355,9606.ENSP00000478927,9606.ENSP00000498466	TNFRSF1A,TGFB1,TGFB2,IL6R,BAG3,CASP7,TNFRSF1B,PTPRC,YAP1,FAS
GO Process	GO:0002221	Pattern recognition receptor signaling pathway	9	101	0.7	0.53	0.0049	9606.ENSP00000247470,9606.ENSP00000284818,9606.ENSP00000334153,9606.ENSP00000370034,9606.ENSP00000383115,9606.ENSP00000385519,9606.ENSP00000433138,9606.ENSP00000462309,9606.ENSP00000496355	PYCARD,LY96,RFTN1,TLR7,COLEC12,CD14,CASP1,CD300LF,TLR5
GO Process	GO:0031341	Regulation of cell killing	9	102	0.7	0.52	0.0051	9606.ENSP00000262629,9606.ENSP00000351497,9606.ENSP00000353099,9606.ENSP00000379873,9606.ENSP00000398568,9606.ENSP00000399168,9606.ENSP00000411355,9606.ENSP00000497910,9606.ENSP00000498879	TYROBP,FCGR2B,HLA-DRB1,HLA-A,PRF1,HLA-B,PTPRC,B2M,CD59
GO Process	GO:0072593	Reactive oxygen species metabolic process	9	102	0.7	0.52	0.0051	9606.ENSP00000218758,9606.ENSP00000241052,9606.ENSP00000261623,9606.ENSP00000262746,9606.ENSP00000270142,9606.ENSP00000319788,9606.ENSP00000356505,9606.ENSP00000367309,9606.ENSP00000380334	ACP5,CAT,CYBA,PRDX1,SOD1,NQO1,NCF2,MAOB,NCF4
GO Process	GO:0030888	Regulation of B cell proliferation	6	67	0.7	0.34	0.0404	9606.ENSP00000262629,9606.ENSP00000328088,9606.ENSP00000349359,9606.ENSP00000351497,9606.ENSP00000411355,9606.ENSP00000418915	TYROBP,PAWR,SASH3,FCGR2B,PTPRC,CDKN2A
GO Process	GO:0031100	Animal organ regeneration	6	67	0.7	0.34	0.0404	9606.ENSP00000216117,9606.ENSP00000221930,9606.ENSP00000222390,9606.ENSP00000287820,9606.ENSP00000351905,9606.ENSP00000436607	HMOX1,TGFB1,HGF,PPARG,TGFBR2,ADM
GO Process	GO:0050776	Regulation of immune response	74	844	0.69	2.09	9.65e-26	9606.ENSP00000046794,9606.ENSP00000053867,9606.ENSP00000216037,9606.ENSP00000216117,9606.ENSP00000221930,9606.ENSP00000227880,9606.ENSP00000246551,9606.ENSP00000247470,9606.ENSP00000254301,9606.ENSP00000261623,9606.ENSP00000262262,9606.ENSP00000262426,9606.ENSP00000262629,9606.ENSP00000263864,9606.ENSP00000271450,9606.ENSP00000274289,9606.ENSP00000278407,9606.ENSP00000284818,9606.ENSP00000285670,…	LCP2,GRN,XBP1,HMOX1,TGFB1,SLC15A3,HCST,PYCARD,LGALS3,CYBA,CD33,FOXF1,TYROBP,VAMP8,FCGR2A,PLK2,SERPING1,LY96,SAMSN1,BATF,PPARG,SLAMF8,FCER1G,LAPTM5,IL15,CD84,C1QB,A2M,PAWR,IGLL1,NFAM1,RFTN1,KLHL6,FPR3,C5AR1,TNFRSF14,SASH3,FCGR2B,HLA-DRB1,TGFB2,FCGR1B,TSPAN6,TREM2,FGR,C1QC,VSIG4,HLA-DQB1,HSPA1A,TNFRSF1B,ANXA1,TLR7,CFI,MFAP4,HLA-A,ITGB2,LAT2,COLEC12,C1S,CD14,HLA-B,CMTM3,HLA-DPB1,PTPRC,C4B,CASP1,C1R,…
GO Process	GO:0002252	Immune effector process	33	375	0.69	1.46	5.46e-11	9606.ENSP00000053867,9606.ENSP00000215909,9606.ENSP00000227266,9606.ENSP00000247470,9606.ENSP00000262629,9606.ENSP00000262746,9606.ENSP00000278407,9606.ENSP00000286639,9606.ENSP00000289902,9606.ENSP00000313967,9606.ENSP00000329312,9606.ENSP00000334153,9606.ENSP00000339001,9606.ENSP00000351497,9606.ENSP00000357470,9606.ENSP00000362205,9606.ENSP00000363117,9606.ENSP00000363770,9606.ENSP00000363869,…	GRN,LGALS1,CTSC,PYCARD,TYROBP,PRDX1,SERPING1,BATF,FCER1G,C1QB,IGLL1,RFTN1,TUBB,FCGR2B,IL6R,TREM2,FGR,C1QC,VSIG4,CFI,MFAP4,HLA-A,LAT2,C1S,PRF1,C4B,PIK3CG,C1R,CEBPG,CFD,CCL3,EPHB6,B2M
GO Process	GO:0050670	Regulation of lymphocyte proliferation	21	242	0.69	1.07	8.05e-07	9606.ENSP00000221930,9606.ENSP00000247470,9606.ENSP00000254301,9606.ENSP00000262629,9606.ENSP00000296545,9606.ENSP00000328088,9606.ENSP00000347948,9606.ENSP00000349359,9606.ENSP00000351497,9606.ENSP00000351905,9606.ENSP00000353099,9606.ENSP00000363869,9606.ENSP00000365435,9606.ENSP00000366109,9606.ENSP00000371420,9606.ENSP00000379873,9606.ENSP00000393566,9606.ENSP00000408146,9606.ENSP00000411355,…	TGFB1,PYCARD,LGALS3,TYROBP,IL15,PAWR,TNFRSF14,SASH3,FCGR2B,TGFBR2,HLA-DRB1,VSIG4,TNFRSF1B,ANXA1,GPNMB,HLA-A,HLA-DPA1,HLA-DPB1,PTPRC,CDKN2A,CCL5
GO Process	GO:0045619	Regulation of lymphocyte differentiation	18	208	0.69	0.95	8.34e-06	9606.ENSP00000216037,9606.ENSP00000221930,9606.ENSP00000229829,9606.ENSP00000270142,9606.ENSP00000286639,9606.ENSP00000289707,9606.ENSP00000296545,9606.ENSP00000300305,9606.ENSP00000333680,9606.ENSP00000349359,9606.ENSP00000351905,9606.ENSP00000353099,9606.ENSP00000354487,9606.ENSP00000363318,9606.ENSP00000366109,9606.ENSP00000368450,9606.ENSP00000411355,9606.ENSP00000418915	XBP1,TGFB1,HLA-DOA,SOD1,BATF,SLAMF8,IL15,RUNX1,NFAM1,SASH3,TGFBR2,HLA-DRB1,ZEB1,IL2RG,ANXA1,CD83,PTPRC,CDKN2A
GO Process	GO:0071222	Cellular response to lipopolysaccharide	17	195	0.69	0.92	1.60e-05	9606.ENSP00000216037,9606.ENSP00000221930,9606.ENSP00000225831,9606.ENSP00000247470,9606.ENSP00000250092,9606.ENSP00000284818,9606.ENSP00000292303,9606.ENSP00000364858,9606.ENSP00000365435,9606.ENSP00000369286,9606.ENSP00000385519,9606.ENSP00000433138,9606.ENSP00000446007,9606.ENSP00000474412,9606.ENSP00000477908,9606.ENSP00000496355,9606.ENSP00000497910	XBP1,TGFB1,CCL2,PYCARD,CD68,LY96,CCR5,CARD16,TNFRSF1B,LY86,CD14,CASP1,VIM,CCL5,CCL3,TLR5,B2M
GO Process	GO:0007568	Aging	15	172	0.69	0.83	7.03e-05	9606.ENSP00000219070,9606.ENSP00000221930,9606.ENSP00000227266,9606.ENSP00000241052,9606.ENSP00000250092,9606.ENSP00000270142,9606.ENSP00000278407,9606.ENSP00000296545,9606.ENSP00000319788,9606.ENSP00000351905,9606.ENSP00000363973,9606.ENSP00000365435,9606.ENSP00000380948,9606.ENSP00000433560,9606.ENSP00000436607	MMP2,TGFB1,CTSC,CAT,CD68,SOD1,SERPING1,IL15,NQO1,TGFBR2,ALPL,TNFRSF1B,ITGB2,CRYAB,ADM
GO Process	GO:0006909	Phagocytosis	15	173	0.69	0.82	7.47e-05	9606.ENSP00000262629,9606.ENSP00000295408,9606.ENSP00000329312,9606.ENSP00000351497,9606.ENSP00000356505,9606.ENSP00000362205,9606.ENSP00000363117,9606.ENSP00000366109,9606.ENSP00000380334,9606.ENSP00000380948,9606.ENSP00000383115,9606.ENSP00000385519,9606.ENSP00000386911,9606.ENSP00000405453,9606.ENSP00000457421	TYROBP,MERTK,IGLL1,FCGR2B,NCF2,TREM2,FGR,ANXA1,NCF4,ITGB2,COLEC12,CD14,ARHGAP25,MSR1,PECAM1
GO Process	GO:0045582	Positive regulation of T cell differentiation	10	116	0.69	0.56	0.0030	9606.ENSP00000216037,9606.ENSP00000221930,9606.ENSP00000300305,9606.ENSP00000349359,9606.ENSP00000351905,9606.ENSP00000353099,9606.ENSP00000363318,9606.ENSP00000366109,9606.ENSP00000368450,9606.ENSP00000411355	XBP1,TGFB1,RUNX1,SASH3,TGFBR2,HLA-DRB1,IL2RG,ANXA1,CD83,PTPRC
GO Process	GO:0072676	Lymphocyte migration	7	80	0.69	0.4	0.0216	9606.ENSP00000225831,9606.ENSP00000293778,9606.ENSP00000353408,9606.ENSP00000357005,9606.ENSP00000419260,9606.ENSP00000474412,9606.ENSP00000477908	CCL2,CXCL16,MSN,F11R,PIK3CG,CCL5,CCL3
GO Process	GO:0002720	Positive regulation of cytokine production involved in immune response	7	81	0.69	0.39	0.0230	9606.ENSP00000247470,9606.ENSP00000294507,9606.ENSP00000347948,9606.ENSP00000349359,9606.ENSP00000370034,9606.ENSP00000379873,9606.ENSP00000497910	PYCARD,LAPTM5,TNFRSF14,SASH3,TLR7,HLA-A,B2M
GO Process	GO:0072091	Regulation of stem cell proliferation	7	81	0.69	0.39	0.0230	9606.ENSP00000221930,9606.ENSP00000282561,9606.ENSP00000351905,9606.ENSP00000371790,9606.ENSP00000411355,9606.ENSP00000427514,9606.ENSP00000478927	TGFB1,GJA1,TGFBR2,FGF9,PTPRC,CEBPA,YAP1
GO Process	GO:2000401	Regulation of lymphocyte migration	6	69	0.69	0.33	0.0449	9606.ENSP00000225831,9606.ENSP00000247470,9606.ENSP00000347948,9606.ENSP00000353408,9606.ENSP00000474412,9606.ENSP00000477908	CCL2,PYCARD,TNFRSF14,MSN,CCL5,CCL3
GO Process	GO:0001817	Regulation of cytokine production	63	739	0.68	1.92	4.00e-21	9606.ENSP00000216037,9606.ENSP00000216117,9606.ENSP00000218758,9606.ENSP00000221930,9606.ENSP00000222390,9606.ENSP00000247470,9606.ENSP00000252593,9606.ENSP00000255409,9606.ENSP00000260128,9606.ENSP00000261623,9606.ENSP00000262262,9606.ENSP00000262629,9606.ENSP00000270142,9606.ENSP00000284818,9606.ENSP00000286639,9606.ENSP00000289902,9606.ENSP00000294507,9606.ENSP00000295408,9606.ENSP00000296545,…	XBP1,HMOX1,ACP5,TGFB1,HGF,PYCARD,BST2,CHI3L1,SULF1,CYBA,CD33,TYROBP,SOD1,LY96,BATF,FCER1G,LAPTM5,MERTK,IL15,RUNX1,CD84,NFAM1,RFTN1,C5AR1,TNFRSF14,SASH3,FCGR2B,HLA-DRB1,TGFB2,F11R,IL6R,TREM2,FGR,VSIG4,HSPA1A,CARD16,S1PR3,TNFRSF1B,ANXA1,CD83,ALOX15B,TLR7,GPNMB,SSC5D,HLA-A,HPSE,CD14,HLA-DPA1,HLA-B,HLA-DPB1,PTPRC,IRF5,PIK3CG,ANGPT1,CASP1,CMKLR1,CEBPG,CCL3,CYP1B1,TLR5,LPL,B2M,ADCY7
GO Process	GO:0006959	Humoral immune response	23	268	0.68	1.13	2.19e-07	9606.ENSP00000225831,9606.ENSP00000254301,9606.ENSP00000261267,9606.ENSP00000278407,9606.ENSP00000313967,9606.ENSP00000329312,9606.ENSP00000336762,9606.ENSP00000353099,9606.ENSP00000362205,9606.ENSP00000363770,9606.ENSP00000363869,9606.ENSP00000364080,9606.ENSP00000368450,9606.ENSP00000378131,9606.ENSP00000378957,9606.ENSP00000379873,9606.ENSP00000385035,9606.ENSP00000415941,9606.ENSP00000436607,…	CCL2,LGALS3,LYZ,SERPING1,C1QB,IGLL1,ANG,HLA-DRB1,TREM2,C1QC,VSIG4,HLA-DQB1,CD83,CFI,MFAP4,HLA-A,C1S,C4B,ADM,JCHAIN,C1R,CFD,B2M
GO Process	GO:0045766	Positive regulation of angiogenesis	14	166	0.68	0.75	0.00021	9606.ENSP00000053867,9606.ENSP00000216037,9606.ENSP00000216117,9606.ENSP00000222390,9606.ENSP00000255409,9606.ENSP00000300305,9606.ENSP00000347197,9606.ENSP00000351905,9606.ENSP00000380948,9606.ENSP00000384262,9606.ENSP00000386884,9606.ENSP00000436607,9606.ENSP00000454623,9606.ENSP00000478561	GRN,XBP1,HMOX1,HGF,CHI3L1,RUNX1,C5AR1,TGFBR2,ITGB2,HPSE,CXCR4,ADM,ITGAX,CYP1B1
GO Process	GO:0045621	Positive regulation of lymphocyte differentiation	11	129	0.68	0.61	0.0016	9606.ENSP00000216037,9606.ENSP00000221930,9606.ENSP00000296545,9606.ENSP00000300305,9606.ENSP00000349359,9606.ENSP00000351905,9606.ENSP00000353099,9606.ENSP00000363318,9606.ENSP00000366109,9606.ENSP00000368450,9606.ENSP00000411355	XBP1,TGFB1,IL15,RUNX1,SASH3,TGFBR2,HLA-DRB1,IL2RG,ANXA1,CD83,PTPRC
GO Process	GO:0046718	Viral entry into host cell	9	107	0.68	0.49	0.0069	9606.ENSP00000216540,9606.ENSP00000263864,9606.ENSP00000292303,9606.ENSP00000345672,9606.ENSP00000347948,9606.ENSP00000353731,9606.ENSP00000357005,9606.ENSP00000364802,9606.ENSP00000386884	SLC10A1,VAMP8,CCR5,CTSB,TNFRSF14,DPP4,F11R,HSPA1A,CXCR4
GO Process	GO:0046632	Alpha-beta T cell differentiation	6	70	0.68	0.33	0.0472	9606.ENSP00000286639,9606.ENSP00000349359,9606.ENSP00000357470,9606.ENSP00000363318,9606.ENSP00000366109,9606.ENSP00000368450	BATF,SASH3,IL6R,IL2RG,ANXA1,CD83
GO Process	GO:0043627	Response to estrogen	6	71	0.68	0.32	0.0499	9606.ENSP00000216117,9606.ENSP00000219070,9606.ENSP00000287820,9606.ENSP00000297350,9606.ENSP00000351905,9606.ENSP00000389631	HMOX1,MMP2,PPARG,TNFRSF11B,TGFBR2,ARPC1B
GO Process	GO:0050778	Positive regulation of immune response	42	502	0.67	1.57	1.90e-13	9606.ENSP00000046794,9606.ENSP00000216037,9606.ENSP00000221930,9606.ENSP00000247470,9606.ENSP00000262629,9606.ENSP00000263864,9606.ENSP00000278407,9606.ENSP00000289902,9606.ENSP00000296545,9606.ENSP00000313967,9606.ENSP00000329312,9606.ENSP00000333680,9606.ENSP00000334153,9606.ENSP00000341342,9606.ENSP00000341821,9606.ENSP00000347197,9606.ENSP00000349359,9606.ENSP00000351497,9606.ENSP00000353099,…	LCP2,XBP1,TGFB1,PYCARD,TYROBP,VAMP8,SERPING1,FCER1G,IL15,C1QB,IGLL1,NFAM1,RFTN1,KLHL6,FPR3,C5AR1,SASH3,FCGR2B,HLA-DRB1,TGFB2,TREM2,FGR,C1QC,VSIG4,HLA-DQB1,ANXA1,CFI,MFAP4,HLA-A,ITGB2,LAT2,C1S,HLA-B,CMTM3,HLA-DPB1,PTPRC,C4B,C1R,CMKLR1,CFD,CCL5,B2M
GO Process	GO:0045785	Positive regulation of cell adhesion	40	485	0.67	1.51	1.33e-12	9606.ENSP00000206423,9606.ENSP00000215909,9606.ENSP00000216037,9606.ENSP00000221930,9606.ENSP00000225831,9606.ENSP00000229829,9606.ENSP00000247470,9606.ENSP00000261037,9606.ENSP00000262426,9606.ENSP00000296545,9606.ENSP00000300305,9606.ENSP00000313391,9606.ENSP00000339398,9606.ENSP00000344758,9606.ENSP00000347948,9606.ENSP00000349359,9606.ENSP00000351905,9606.ENSP00000353099,9606.ENSP00000353731,…	CCDC80,LGALS1,XBP1,TGFB1,CCL2,HLA-DOA,PYCARD,COL8A1,FOXF1,IL15,RUNX1,DAB2,HLA-DQA1,ECM2,TNFRSF14,SASH3,TGFBR2,HLA-DRB1,DPP4,TGFB2,F11R,IL6R,S100A10,IL2RG,HLA-DMA,HLA-DQA2,HLA-DQB1,HLA-DRB5,ANXA1,CD83,HLA-A,ITGB2,HPSE,HLA-DPA1,HLA-DPB1,PTPRC,ANGPT1,CCL5,EPHB6,B2M
GO Process	GO:0002699	Positive regulation of immune effector process	22	264	0.67	1.06	7.10e-07	9606.ENSP00000216037,9606.ENSP00000216117,9606.ENSP00000221930,9606.ENSP00000247470,9606.ENSP00000262426,9606.ENSP00000262629,9606.ENSP00000263864,9606.ENSP00000294507,9606.ENSP00000312367,9606.ENSP00000347948,9606.ENSP00000349359,9606.ENSP00000353099,9606.ENSP00000362205,9606.ENSP00000363117,9606.ENSP00000366109,9606.ENSP00000370034,9606.ENSP00000379873,9606.ENSP00000380948,9606.ENSP00000399168,…	XBP1,HMOX1,TGFB1,PYCARD,FOXF1,TYROBP,VAMP8,LAPTM5,CD84,TNFRSF14,SASH3,HLA-DRB1,TREM2,FGR,ANXA1,TLR7,HLA-A,ITGB2,HLA-B,PTPRC,C4B,B2M
GO Process	GO:0002768	Immune response-regulating cell surface receptor signaling pathway	19	228	0.67	0.95	6.51e-06	9606.ENSP00000046794,9606.ENSP00000262629,9606.ENSP00000289902,9606.ENSP00000329312,9606.ENSP00000333680,9606.ENSP00000334153,9606.ENSP00000341342,9606.ENSP00000341821,9606.ENSP00000347197,9606.ENSP00000351497,9606.ENSP00000353099,9606.ENSP00000358391,9606.ENSP00000363117,9606.ENSP00000364080,9606.ENSP00000379873,9606.ENSP00000381492,9606.ENSP00000408146,9606.ENSP00000411355,9606.ENSP00000449716	LCP2,TYROBP,FCER1G,IGLL1,NFAM1,RFTN1,KLHL6,FPR3,C5AR1,FCGR2B,HLA-DRB1,FCGR1B,FGR,HLA-DQB1,HLA-A,LAT2,HLA-DPB1,PTPRC,CMKLR1
GO Process	GO:1902107	Positive regulation of leukocyte differentiation	15	181	0.67	0.78	0.00012	9606.ENSP00000216037,9606.ENSP00000221930,9606.ENSP00000262629,9606.ENSP00000296140,9606.ENSP00000296545,9606.ENSP00000300305,9606.ENSP00000312150,9606.ENSP00000349359,9606.ENSP00000351905,9606.ENSP00000353099,9606.ENSP00000362205,9606.ENSP00000363318,9606.ENSP00000366109,9606.ENSP00000368450,9606.ENSP00000411355	XBP1,TGFB1,TYROBP,CCR1,IL15,RUNX1,TRIB1,SASH3,TGFBR2,HLA-DRB1,TREM2,IL2RG,ANXA1,CD83,PTPRC
GO Process	GO:2000377	Regulation of reactive oxygen species metabolic process	12	143	0.67	0.65	0.00092	9606.ENSP00000218758,9606.ENSP00000221930,9606.ENSP00000261623,9606.ENSP00000262629,9606.ENSP00000270142,9606.ENSP00000312999,9606.ENSP00000345008,9606.ENSP00000351905,9606.ENSP00000370543,9606.ENSP00000380948,9606.ENSP00000433560,9606.ENSP00000478561	ACP5,TGFB1,CYBA,TYROBP,SOD1,GNAI2,FBLN5,TGFBR2,SLC5A3,ITGB2,CRYAB,CYP1B1
GO Process	GO:0032649	Regulation of interferon-gamma production	10	120	0.67	0.54	0.0037	9606.ENSP00000247470,9606.ENSP00000294507,9606.ENSP00000349359,9606.ENSP00000353099,9606.ENSP00000370034,9606.ENSP00000379873,9606.ENSP00000385519,9606.ENSP00000393566,9606.ENSP00000408146,9606.ENSP00000466022	PYCARD,LAPTM5,SASH3,HLA-DRB1,TLR7,HLA-A,CD14,HLA-DPA1,HLA-DPB1,CEBPG
GO Process	GO:0032642	Regulation of chemokine production	8	96	0.67	0.43	0.0140	9606.ENSP00000216117,9606.ENSP00000247470,9606.ENSP00000312367,9606.ENSP00000357470,9606.ENSP00000362205,9606.ENSP00000369530,9606.ENSP00000370034,9606.ENSP00000497642	HMOX1,PYCARD,CD84,IL6R,TREM2,ALOX15B,TLR7,LPL
GO Process	GO:0002062	Chondrocyte differentiation	7	85	0.67	0.37	0.0287	9606.ENSP00000221930,9606.ENSP00000260128,9606.ENSP00000300305,9606.ENSP00000351905,9606.ENSP00000371790,9606.ENSP00000416330,9606.ENSP00000434412	TGFB1,SULF1,RUNX1,TGFBR2,FGF9,TGFBI,SERPINH1
GO Process	GO:0009617	Response to bacterium	54	663	0.66	1.72	4.70e-17	9606.ENSP00000162749,9606.ENSP00000206423,9606.ENSP00000216037,9606.ENSP00000218758,9606.ENSP00000221930,9606.ENSP00000225831,9606.ENSP00000227752,9606.ENSP00000247470,9606.ENSP00000250092,9606.ENSP00000261267,9606.ENSP00000284818,9606.ENSP00000289707,9606.ENSP00000289902,9606.ENSP00000292303,9606.ENSP00000312150,9606.ENSP00000329312,9606.ENSP00000336762,9606.ENSP00000337224,9606.ENSP00000341342,…	TNFRSF1A,CCDC80,XBP1,ACP5,TGFB1,CCL2,IL10RA,PYCARD,CD68,LYZ,LY96,SLAMF8,FCER1G,CCR5,TRIB1,IGLL1,ANG,LRAT,KLHL6,PALM3,C5AR1,TNFRSF14,FCGR2B,HLA-DRB1,MPEG1,CHIT1,IL6R,GBP2,TREM2,FGR,ALPL,CARD16,TNFRSF1B,MAOB,LY86,SSC5D,HLA-A,COLEC12,CD14,CASP4,HLA-B,C4B,IRF5,CASP1,ADM,JCHAIN,VIM,RNASE4,CFD,CCL5,CCL3,TLR5,LPL,B2M
GO Process	GO:1903706	Regulation of hemopoiesis	33	410	0.66	1.33	4.43e-10	9606.ENSP00000216037,9606.ENSP00000221930,9606.ENSP00000229829,9606.ENSP00000245620,9606.ENSP00000262629,9606.ENSP00000270142,9606.ENSP00000286639,9606.ENSP00000289707,9606.ENSP00000296140,9606.ENSP00000296545,9606.ENSP00000297350,9606.ENSP00000300305,9606.ENSP00000312150,9606.ENSP00000333680,9606.ENSP00000349359,9606.ENSP00000351497,9606.ENSP00000351905,9606.ENSP00000353099,9606.ENSP00000354487,…	XBP1,TGFB1,HLA-DOA,LILRB3,TYROBP,SOD1,BATF,SLAMF8,CCR1,IL15,TNFRSF11B,RUNX1,TRIB1,NFAM1,SASH3,FCGR2B,TGFBR2,HLA-DRB1,ZEB1,TREM2,MAFB,IL2RG,C1QC,HSPA1A,ANXA1,CD83,HLA-B,PTPRC,CDKN2A,CEBPA,CCL3,MYC,B2M
GO Process	GO:0019221	Cytokine-mediated signaling pathway	30	369	0.66	1.27	3.25e-09	9606.ENSP00000162749,9606.ENSP00000225831,9606.ENSP00000227752,9606.ENSP00000233668,9606.ENSP00000245620,9606.ENSP00000247470,9606.ENSP00000289902,9606.ENSP00000292303,9606.ENSP00000296140,9606.ENSP00000296545,9606.ENSP00000327824,9606.ENSP00000330825,9606.ENSP00000347948,9606.ENSP00000349967,9606.ENSP00000357470,9606.ENSP00000362205,9606.ENSP00000363318,9606.ENSP00000365435,9606.ENSP00000379651,…	TNFRSF1A,CCL2,IL10RA,DOK1,LILRB3,PYCARD,FCER1G,CCR5,CCR1,IL15,IFNLR1,IFITM1,TNFRSF14,CCRL2,IL6R,TREM2,IL2RG,TNFRSF1B,LILRA6,CXCR4,LILRB5,IRF5,CEBPA,GFRA2,CMKLR1,CD300LF,CCL5,CCL3,YAP1,FAS
GO Process	GO:0070663	Regulation of leukocyte proliferation	22	271	0.66	1.03	1.06e-06	9606.ENSP00000221930,9606.ENSP00000247470,9606.ENSP00000252593,9606.ENSP00000254301,9606.ENSP00000262629,9606.ENSP00000296545,9606.ENSP00000328088,9606.ENSP00000347948,9606.ENSP00000349359,9606.ENSP00000351497,9606.ENSP00000351905,9606.ENSP00000353099,9606.ENSP00000363869,9606.ENSP00000365435,9606.ENSP00000366109,9606.ENSP00000371420,9606.ENSP00000379873,9606.ENSP00000393566,9606.ENSP00000408146,…	TGFB1,PYCARD,BST2,LGALS3,TYROBP,IL15,PAWR,TNFRSF14,SASH3,FCGR2B,TGFBR2,HLA-DRB1,VSIG4,TNFRSF1B,ANXA1,GPNMB,HLA-A,HLA-DPA1,HLA-DPB1,PTPRC,CDKN2A,CCL5
GO Process	GO:0050900	Leukocyte migration	20	249	0.66	0.95	5.27e-06	9606.ENSP00000225831,9606.ENSP00000254301,9606.ENSP00000289707,9606.ENSP00000289902,9606.ENSP00000292303,9606.ENSP00000293778,9606.ENSP00000296140,9606.ENSP00000347197,9606.ENSP00000348635,9606.ENSP00000353408,9606.ENSP00000355896,9606.ENSP00000357005,9606.ENSP00000357470,9606.ENSP00000366109,9606.ENSP00000380948,9606.ENSP00000386884,9606.ENSP00000419260,9606.ENSP00000457421,9606.ENSP00000474412,…	CCL2,LGALS3,SLAMF8,FCER1G,CCR5,CXCL16,CCR1,C5AR1,JAML,MSN,TGFB2,F11R,IL6R,ANXA1,ITGB2,CXCR4,PIK3CG,PECAM1,CCL5,CCL3
GO Process	GO:0002819	Regulation of adaptive immune response	16	195	0.66	0.82	6.62e-05	9606.ENSP00000221930,9606.ENSP00000247470,9606.ENSP00000285670,9606.ENSP00000286639,9606.ENSP00000347948,9606.ENSP00000349359,9606.ENSP00000351497,9606.ENSP00000353099,9606.ENSP00000362205,9606.ENSP00000365435,9606.ENSP00000366109,9606.ENSP00000379873,9606.ENSP00000399168,9606.ENSP00000411355,9606.ENSP00000497910,9606.ENSP00000501053	TGFB1,PYCARD,SAMSN1,BATF,TNFRSF14,SASH3,FCGR2B,HLA-DRB1,TREM2,TNFRSF1B,ANXA1,HLA-A,HLA-B,PTPRC,B2M,ADCY7
GO Process	GO:0009408	Response to heat	8	98	0.66	0.42	0.0155	9606.ENSP00000216117,9606.ENSP00000265440,9606.ENSP00000270142,9606.ENSP00000310219,9606.ENSP00000358081,9606.ENSP00000364802,9606.ENSP00000385519,9606.ENSP00000433560	HMOX1,TFEC,SOD1,HSPA6,BAG3,HSPA1A,CD14,CRYAB
GO Process	GO:0001910	Regulation of leukocyte mediated cytotoxicity	7	86	0.66	0.36	0.0302	9606.ENSP00000262629,9606.ENSP00000351497,9606.ENSP00000353099,9606.ENSP00000379873,9606.ENSP00000399168,9606.ENSP00000411355,9606.ENSP00000497910	TYROBP,FCGR2B,HLA-DRB1,HLA-A,HLA-B,PTPRC,B2M
GO Process	GO:0002684	Positive regulation of immune system process	70	874	0.65	1.87	2.70e-22	9606.ENSP00000046794,9606.ENSP00000215909,9606.ENSP00000216037,9606.ENSP00000216117,9606.ENSP00000221930,9606.ENSP00000225831,9606.ENSP00000227266,9606.ENSP00000229829,9606.ENSP00000247470,9606.ENSP00000254301,9606.ENSP00000262426,9606.ENSP00000262629,9606.ENSP00000263864,9606.ENSP00000274793,9606.ENSP00000278407,9606.ENSP00000289902,9606.ENSP00000294507,9606.ENSP00000296140,9606.ENSP00000296545,…	LCP2,LGALS1,XBP1,HMOX1,TGFB1,CCL2,CTSC,HLA-DOA,PYCARD,LGALS3,FOXF1,TYROBP,VAMP8,PLA2G7,SERPING1,FCER1G,LAPTM5,CCR1,IL15,RUNX1,TRIB1,CD84,C1QB,IGLL1,NFAM1,RFTN1,HLA-DQA1,KLHL6,FPR3,C5AR1,TNFRSF14,SASH3,FCGR2B,TGFBR2,HLA-DRB1,DPP4,TGFB2,IL6R,TREM2,FGR,IL2RG,C1QC,VSIG4,HLA-DMA,HLA-DQA2,HLA-DQB1,HLA-DRB5,ANXA1,CD83,TLR7,CFI,MFAP4,HLA-A,ITGB2,LAT2,C1S,HLA-DPA1,HLA-B,CMTM3,HLA-DPB1,PTPRC,C4B,CEBPA,C1R,…
GO Process	GO:0030335	Positive regulation of cell migration	42	529	0.65	1.49	9.24e-13	9606.ENSP00000053867,9606.ENSP00000216037,9606.ENSP00000216117,9606.ENSP00000219070,9606.ENSP00000221930,9606.ENSP00000222390,9606.ENSP00000247470,9606.ENSP00000254301,9606.ENSP00000262426,9606.ENSP00000271638,9606.ENSP00000274289,9606.ENSP00000274793,9606.ENSP00000293778,9606.ENSP00000296140,9606.ENSP00000306015,9606.ENSP00000312999,9606.ENSP00000313391,9606.ENSP00000347197,9606.ENSP00000347948,…	GRN,XBP1,HMOX1,MMP2,TGFB1,HGF,PYCARD,LGALS3,FOXF1,S100A11,PLK2,PLA2G7,CXCL16,CCR1,SYNPO2,GNAI2,DAB2,C5AR1,TNFRSF14,SYNE2,TGFBR2,TGFB2,DDR2,IL6R,PLAU,TREM2,FGR,ANXA1,GPNMB,FGF9,HPSE,CXCR4,PTPRC,FAM107A,PIK3CG,ANGPT1,CMKLR1,ITGAX,PECAM1,CCL5,CCL3,CYP1B1
GO Process	GO:0022407	Regulation of cell-cell adhesion	38	480	0.65	1.41	1.95e-11	9606.ENSP00000215909,9606.ENSP00000216037,9606.ENSP00000221930,9606.ENSP00000225831,9606.ENSP00000229829,9606.ENSP00000247470,9606.ENSP00000254301,9606.ENSP00000294507,9606.ENSP00000296545,9606.ENSP00000300305,9606.ENSP00000328088,9606.ENSP00000339398,9606.ENSP00000347948,9606.ENSP00000349359,9606.ENSP00000351497,9606.ENSP00000351905,9606.ENSP00000353099,9606.ENSP00000353731,9606.ENSP00000357005,…	LGALS1,XBP1,TGFB1,CCL2,HLA-DOA,PYCARD,LGALS3,LAPTM5,IL15,RUNX1,PAWR,HLA-DQA1,TNFRSF14,SASH3,FCGR2B,TGFBR2,HLA-DRB1,DPP4,F11R,IL6R,IL2RG,VSIG4,HLA-DMA,HLA-DQA2,HLA-DQB1,HLA-DRB5,ANXA1,CD83,GPNMB,HLA-A,ITGB2,HLA-DPA1,HLA-DPB1,PTPRC,CDKN2A,CCL5,EPHB6,B2M
GO Process	GO:0032496	Response to lipopolysaccharide	25	314	0.65	1.1	1.85e-07	9606.ENSP00000216037,9606.ENSP00000218758,9606.ENSP00000221930,9606.ENSP00000225831,9606.ENSP00000227752,9606.ENSP00000247470,9606.ENSP00000250092,9606.ENSP00000284818,9606.ENSP00000292303,9606.ENSP00000312150,9606.ENSP00000344996,9606.ENSP00000362205,9606.ENSP00000363973,9606.ENSP00000364858,9606.ENSP00000365435,9606.ENSP00000367309,9606.ENSP00000369286,9606.ENSP00000385519,9606.ENSP00000433138,…	XBP1,ACP5,TGFB1,CCL2,IL10RA,PYCARD,CD68,LY96,CCR5,TRIB1,PALM3,TREM2,ALPL,CARD16,TNFRSF1B,MAOB,LY86,CD14,CASP1,ADM,VIM,CCL5,CCL3,TLR5,B2M
GO Process	GO:0009612	Response to mechanical stimulus	17	214	0.65	0.83	4.78e-05	9606.ENSP00000155840,9606.ENSP00000162749,9606.ENSP00000219070,9606.ENSP00000221930,9606.ENSP00000255409,9606.ENSP00000261623,9606.ENSP00000287820,9606.ENSP00000325296,9606.ENSP00000351905,9606.ENSP00000356899,9606.ENSP00000357005,9606.ENSP00000358081,9606.ENSP00000370034,9606.ENSP00000386884,9606.ENSP00000433138,9606.ENSP00000496355,9606.ENSP00000498466	KCNQ1,TNFRSF1A,MMP2,TGFB1,CHI3L1,CYBA,PPARG,PKD2L1,TGFBR2,DDR2,F11R,BAG3,TLR7,CXCR4,CASP1,TLR5,FAS
GO Process	GO:0002687	Positive regulation of leukocyte migration	12	151	0.65	0.61	0.0014	9606.ENSP00000221930,9606.ENSP00000247470,9606.ENSP00000254301,9606.ENSP00000274793,9606.ENSP00000296140,9606.ENSP00000347197,9606.ENSP00000347948,9606.ENSP00000357470,9606.ENSP00000362205,9606.ENSP00000449716,9606.ENSP00000474412,9606.ENSP00000477908	TGFB1,PYCARD,LGALS3,PLA2G7,CCR1,C5AR1,TNFRSF14,IL6R,TREM2,CMKLR1,CCL5,CCL3
GO Process	GO:0034341	Response to interferon-gamma	10	127	0.65	0.51	0.0053	9606.ENSP00000225831,9606.ENSP00000252593,9606.ENSP00000293778,9606.ENSP00000330825,9606.ENSP00000359497,9606.ENSP00000393566,9606.ENSP00000433138,9606.ENSP00000446007,9606.ENSP00000474412,9606.ENSP00000477908	CCL2,BST2,CXCL16,IFITM1,GBP2,HLA-DPA1,CASP1,VIM,CCL5,CCL3
GO Process	GO:0045639	Positive regulation of myeloid cell differentiation	8	100	0.65	0.41	0.0171	9606.ENSP00000221930,9606.ENSP00000262629,9606.ENSP00000296140,9606.ENSP00000300305,9606.ENSP00000312150,9606.ENSP00000353099,9606.ENSP00000362205,9606.ENSP00000364802	TGFB1,TYROBP,CCR1,RUNX1,TRIB1,HLA-DRB1,TREM2,HSPA1A
GO Process	GO:0048145	Regulation of fibroblast proliferation	7	89	0.65	0.35	0.0353	9606.ENSP00000221930,9606.ENSP00000287820,9606.ENSP00000328088,9606.ENSP00000356899,9606.ENSP00000379003,9606.ENSP00000384886,9606.ENSP00000478887	TGFB1,PPARG,PAWR,DDR2,NUPR1,IFI30,MYC
GO Process	GO:0006952	Defense response	107	1394	0.64	2.04	2.17e-34	9606.ENSP00000053867,9606.ENSP00000162749,9606.ENSP00000216117,9606.ENSP00000218758,9606.ENSP00000221930,9606.ENSP00000225831,9606.ENSP00000227880,9606.ENSP00000241356,9606.ENSP00000245620,9606.ENSP00000247470,9606.ENSP00000250092,9606.ENSP00000252593,9606.ENSP00000254301,9606.ENSP00000255409,9606.ENSP00000260184,9606.ENSP00000261267,9606.ENSP00000261623,9606.ENSP00000262629,9606.ENSP00000262746,…	GRN,TNFRSF1A,HMOX1,ACP5,TGFB1,CCL2,SLC15A3,ADORA3,LILRB3,PYCARD,CD68,BST2,LGALS3,CHI3L1,DDX60L,LYZ,CYBA,TYROBP,PRDX1,VAMP8,IGFBP4,SERPING1,LY96,BATF,PPARG,SLAMF8,FCER1G,CCR5,CXCL16,LAPTM5,CCR1,IL15,FOLR2,CD84,C1QB,A2M,IFNLR1,IGLL1,IFITM1,NFAM1,ANG,TUBB,FPR3,C5AR1,TNFRSF14,CCRL2,FCGR2B,HLA-DRB1,DPP4,MPEG1,NCF2,F11R,IL6R,CASP7,GBP2,TREM2,FGR,C1QC,VSIG4,S1PR3,TNFRSF1B,ANXA1,CD83,LY86,TLR7,LSP1,SSC5D…
GO Process	GO:0042742	Defense response to bacterium	24	306	0.64	1.06	4.63e-07	9606.ENSP00000162749,9606.ENSP00000218758,9606.ENSP00000247470,9606.ENSP00000261267,9606.ENSP00000289707,9606.ENSP00000289902,9606.ENSP00000329312,9606.ENSP00000336762,9606.ENSP00000347197,9606.ENSP00000347948,9606.ENSP00000354335,9606.ENSP00000357470,9606.ENSP00000359497,9606.ENSP00000362205,9606.ENSP00000363117,9606.ENSP00000374274,9606.ENSP00000379873,9606.ENSP00000383115,9606.ENSP00000388566,…	TNFRSF1A,ACP5,PYCARD,LYZ,SLAMF8,FCER1G,IGLL1,ANG,C5AR1,TNFRSF14,MPEG1,IL6R,GBP2,TREM2,FGR,SSC5D,HLA-A,COLEC12,CASP4,ADM,JCHAIN,RNASE4,TLR5,B2M
GO Process	GO:0002685	Regulation of leukocyte migration	18	231	0.64	0.85	3.14e-05	9606.ENSP00000216117,9606.ENSP00000221930,9606.ENSP00000225831,9606.ENSP00000247470,9606.ENSP00000254301,9606.ENSP00000274793,9606.ENSP00000289707,9606.ENSP00000296140,9606.ENSP00000347197,9606.ENSP00000347948,9606.ENSP00000353408,9606.ENSP00000353731,9606.ENSP00000357470,9606.ENSP00000362205,9606.ENSP00000366109,9606.ENSP00000449716,9606.ENSP00000474412,9606.ENSP00000477908	HMOX1,TGFB1,CCL2,PYCARD,LGALS3,PLA2G7,SLAMF8,CCR1,C5AR1,TNFRSF14,MSN,DPP4,IL6R,TREM2,ANXA1,CMKLR1,CCL5,CCL3
GO Process	GO:0031099	Regeneration	12	154	0.64	0.59	0.0017	9606.ENSP00000216117,9606.ENSP00000219070,9606.ENSP00000221930,9606.ENSP00000222390,9606.ENSP00000253408,9606.ENSP00000286201,9606.ENSP00000287820,9606.ENSP00000300305,9606.ENSP00000351905,9606.ENSP00000366109,9606.ENSP00000436607,9606.ENSP00000478927	HMOX1,MMP2,TGFB1,HGF,GFAP,FZD7,PPARG,RUNX1,TGFBR2,ANXA1,ADM,YAP1
GO Process	GO:0050851	Antigen receptor-mediated signaling pathway	11	141	0.64	0.55	0.0031	9606.ENSP00000046794,9606.ENSP00000329312,9606.ENSP00000333680,9606.ENSP00000334153,9606.ENSP00000341342,9606.ENSP00000353099,9606.ENSP00000364080,9606.ENSP00000379873,9606.ENSP00000381492,9606.ENSP00000408146,9606.ENSP00000411355	LCP2,IGLL1,NFAM1,RFTN1,KLHL6,HLA-DRB1,HLA-DQB1,HLA-A,LAT2,HLA-DPB1,PTPRC
GO Process	GO:1903531	Negative regulation of secretion by cell	11	141	0.64	0.55	0.0031	9606.ENSP00000162749,9606.ENSP00000216117,9606.ENSP00000262426,9606.ENSP00000263864,9606.ENSP00000282561,9606.ENSP00000312367,9606.ENSP00000312999,9606.ENSP00000351497,9606.ENSP00000365435,9606.ENSP00000366109,9606.ENSP00000367309	TNFRSF1A,HMOX1,FOXF1,VAMP8,GJA1,CD84,GNAI2,FCGR2B,TNFRSF1B,ANXA1,MAOB
GO Process	GO:0002688	Regulation of leukocyte chemotaxis	10	128	0.64	0.5	0.0056	9606.ENSP00000225831,9606.ENSP00000274793,9606.ENSP00000289707,9606.ENSP00000296140,9606.ENSP00000347197,9606.ENSP00000353731,9606.ENSP00000357470,9606.ENSP00000449716,9606.ENSP00000474412,9606.ENSP00000477908	CCL2,PLA2G7,SLAMF8,CCR1,C5AR1,DPP4,IL6R,CMKLR1,CCL5,CCL3
GO Process	GO:0002821	Positive regulation of adaptive immune response	9	116	0.64	0.45	0.0108	9606.ENSP00000221930,9606.ENSP00000247470,9606.ENSP00000349359,9606.ENSP00000353099,9606.ENSP00000362205,9606.ENSP00000379873,9606.ENSP00000399168,9606.ENSP00000411355,9606.ENSP00000497910	TGFB1,PYCARD,SASH3,HLA-DRB1,TREM2,HLA-A,HLA-B,PTPRC,B2M
GO Process	GO:0042542	Response to hydrogen peroxide	8	103	0.64	0.4	0.0199	9606.ENSP00000216117,9606.ENSP00000219070,9606.ENSP00000241052,9606.ENSP00000270142,9606.ENSP00000319788,9606.ENSP00000366109,9606.ENSP00000433560,9606.ENSP00000478561	HMOX1,MMP2,CAT,SOD1,NQO1,ANXA1,CRYAB,CYP1B1
GO Process	GO:0062207	Regulation of pattern recognition receptor signaling pathway	8	104	0.64	0.39	0.0210	9606.ENSP00000227880,9606.ENSP00000261623,9606.ENSP00000362111,9606.ENSP00000362205,9606.ENSP00000364802,9606.ENSP00000385519,9606.ENSP00000462309,9606.ENSP00000496355	SLC15A3,CYBA,TSPAN6,TREM2,HSPA1A,CD14,CD300LF,TLR5
GO Process	GO:0002682	Regulation of immune system process	109	1438	0.63	2.02	1.57e-34	9606.ENSP00000046794,9606.ENSP00000053867,9606.ENSP00000215909,9606.ENSP00000216037,9606.ENSP00000216117,9606.ENSP00000218758,9606.ENSP00000221930,9606.ENSP00000225831,9606.ENSP00000227266,9606.ENSP00000227880,9606.ENSP00000229829,9606.ENSP00000245620,9606.ENSP00000246551,9606.ENSP00000247470,9606.ENSP00000250092,9606.ENSP00000252593,9606.ENSP00000254301,9606.ENSP00000261623,9606.ENSP00000262262,…	LCP2,GRN,LGALS1,XBP1,HMOX1,ACP5,TGFB1,CCL2,CTSC,SLC15A3,HLA-DOA,LILRB3,HCST,PYCARD,CD68,BST2,LGALS3,CYBA,CD33,FOXF1,TYROBP,VAMP8,SOD1,FCGR2A,PLK2,PLA2G7,SERPING1,LY96,SAMSN1,BATF,PPARG,SLAMF8,FCER1G,LAPTM5,MERTK,CCR1,IL15,TNFRSF11B,RUNX1,TRIB1,CD84,C1QB,A2M,PAWR,IGLL1,NFAM1,RFTN1,HLA-DQA1,KLHL6,FPR3,C5AR1,TNFRSF14,SASH3,FCGR2B,TGFBR2,HLA-DRB1,MSN,DPP4,ZEB1,TGFB2,IL6R,FCGR1B,TSPAN6,TREM2,MAFB,FGR,…
GO Process	GO:0006955	Immune response	101	1321	0.63	2.0	4.86e-32	9606.ENSP00000046794,9606.ENSP00000053867,9606.ENSP00000215909,9606.ENSP00000216037,9606.ENSP00000221930,9606.ENSP00000225831,9606.ENSP00000227266,9606.ENSP00000227880,9606.ENSP00000229829,9606.ENSP00000245620,9606.ENSP00000247470,9606.ENSP00000250092,9606.ENSP00000252593,9606.ENSP00000254301,9606.ENSP00000261267,9606.ENSP00000261623,9606.ENSP00000262629,9606.ENSP00000262746,9606.ENSP00000267549,…	LCP2,GRN,LGALS1,XBP1,TGFB1,CCL2,CTSC,SLC15A3,HLA-DOA,LILRB3,PYCARD,CD68,BST2,LGALS3,LYZ,CYBA,TYROBP,PRDX1,GPR65,IGSF6,SERPING1,LY96,BATF,PPARG,FCER1G,CCR5,CXCL16,CCR1,IL15,CD84,C1QB,A2M,IFNLR1,IGLL1,IFITM1,RFTN1,ANG,TUBB,HLA-DQA1,KLHL6,C5AR1,TNFRSF14,CCRL2,FCGR2B,HLA-DRB1,MPEG1,CHIT1,NCF2,IL6R,FCGR1B,GBP2,TREM2,FGR,IL2RG,C1QC,VSIG4,HLA-DMA,HLA-DQA2,HLA-DQB1,HLA-DRB5,TNFRSF1B,ANXA1,CD83,LY86,TLR7,…
GO Process	GO:0002521	Leukocyte differentiation	30	396	0.63	1.18	1.44e-08	9606.ENSP00000215909,9606.ENSP00000221930,9606.ENSP00000262629,9606.ENSP00000286201,9606.ENSP00000286639,9606.ENSP00000287820,9606.ENSP00000289707,9606.ENSP00000289902,9606.ENSP00000295408,9606.ENSP00000296545,9606.ENSP00000300305,9606.ENSP00000331614,9606.ENSP00000333680,9606.ENSP00000335605,9606.ENSP00000346032,9606.ENSP00000349359,9606.ENSP00000351497,9606.ENSP00000351905,9606.ENSP00000353099,…	LGALS1,TGFB1,TYROBP,FZD7,BATF,PPARG,SLAMF8,FCER1G,MERTK,IL15,RUNX1,IKZF1,NFAM1,CMTM7,ANXA2,SASH3,FCGR2B,TGFBR2,HLA-DRB1,IL6R,TREM2,MAFB,IL2RG,ANXA1,CD83,GAB3,PTPRC,CEBPA,CEBPG,B2M
GO Process	GO:0030098	Lymphocyte differentiation	21	279	0.63	0.92	6.74e-06	9606.ENSP00000215909,9606.ENSP00000221930,9606.ENSP00000286201,9606.ENSP00000286639,9606.ENSP00000289707,9606.ENSP00000289902,9606.ENSP00000295408,9606.ENSP00000296545,9606.ENSP00000331614,9606.ENSP00000333680,9606.ENSP00000335605,9606.ENSP00000349359,9606.ENSP00000351497,9606.ENSP00000357470,9606.ENSP00000362410,9606.ENSP00000363318,9606.ENSP00000366109,9606.ENSP00000368450,9606.ENSP00000411355,…	LGALS1,TGFB1,FZD7,BATF,SLAMF8,FCER1G,MERTK,IL15,IKZF1,NFAM1,CMTM7,SASH3,FCGR2B,IL6R,MAFB,IL2RG,ANXA1,CD83,PTPRC,CEBPG,B2M
GO Process	GO:0002703	Regulation of leukocyte mediated immunity	18	239	0.63	0.82	4.67e-05	9606.ENSP00000216117,9606.ENSP00000221930,9606.ENSP00000252593,9606.ENSP00000262426,9606.ENSP00000262629,9606.ENSP00000263864,9606.ENSP00000312367,9606.ENSP00000349359,9606.ENSP00000351497,9606.ENSP00000353099,9606.ENSP00000362205,9606.ENSP00000363117,9606.ENSP00000365435,9606.ENSP00000379873,9606.ENSP00000380948,9606.ENSP00000399168,9606.ENSP00000411355,9606.ENSP00000497910	HMOX1,TGFB1,BST2,FOXF1,TYROBP,VAMP8,CD84,SASH3,FCGR2B,HLA-DRB1,TREM2,FGR,TNFRSF1B,HLA-A,ITGB2,HLA-B,PTPRC,B2M
GO Process	GO:0034612	Response to tumor necrosis factor	15	199	0.63	0.7	0.00032	9606.ENSP00000162749,9606.ENSP00000225831,9606.ENSP00000247470,9606.ENSP00000255409,9606.ENSP00000261623,9606.ENSP00000293778,9606.ENSP00000347948,9606.ENSP00000359497,9606.ENSP00000365435,9606.ENSP00000385519,9606.ENSP00000427514,9606.ENSP00000474412,9606.ENSP00000477908,9606.ENSP00000478561,9606.ENSP00000498466	TNFRSF1A,CCL2,PYCARD,CHI3L1,CYBA,CXCL16,TNFRSF14,GBP2,TNFRSF1B,CD14,CEBPA,CCL5,CCL3,CYP1B1,FAS
GO Process	GO:0030217	T cell differentiation	13	171	0.63	0.62	0.0011	9606.ENSP00000221930,9606.ENSP00000286201,9606.ENSP00000286639,9606.ENSP00000289902,9606.ENSP00000296545,9606.ENSP00000349359,9606.ENSP00000357470,9606.ENSP00000362410,9606.ENSP00000363318,9606.ENSP00000366109,9606.ENSP00000368450,9606.ENSP00000411355,9606.ENSP00000497910	TGFB1,FZD7,BATF,FCER1G,IL15,SASH3,IL6R,MAFB,IL2RG,ANXA1,CD83,PTPRC,B2M
GO Process	GO:1903131	Mononuclear cell differentiation	24	321	0.62	1.0	1.02e-06	9606.ENSP00000215909,9606.ENSP00000221930,9606.ENSP00000286201,9606.ENSP00000286639,9606.ENSP00000287820,9606.ENSP00000289707,9606.ENSP00000289902,9606.ENSP00000295408,9606.ENSP00000296545,9606.ENSP00000331614,9606.ENSP00000333680,9606.ENSP00000335605,9606.ENSP00000349359,9606.ENSP00000351497,9606.ENSP00000351905,9606.ENSP00000357470,9606.ENSP00000362205,9606.ENSP00000362410,9606.ENSP00000363318,…	LGALS1,TGFB1,FZD7,BATF,PPARG,SLAMF8,FCER1G,MERTK,IL15,IKZF1,NFAM1,CMTM7,SASH3,FCGR2B,TGFBR2,IL6R,TREM2,MAFB,IL2RG,ANXA1,CD83,PTPRC,CEBPG,B2M
GO Process	GO:0071356	Cellular response to tumor necrosis factor	13	175	0.62	0.61	0.0013	9606.ENSP00000162749,9606.ENSP00000225831,9606.ENSP00000247470,9606.ENSP00000255409,9606.ENSP00000261623,9606.ENSP00000347948,9606.ENSP00000359497,9606.ENSP00000365435,9606.ENSP00000427514,9606.ENSP00000474412,9606.ENSP00000477908,9606.ENSP00000478561,9606.ENSP00000498466	TNFRSF1A,CCL2,PYCARD,CHI3L1,CYBA,TNFRSF14,GBP2,TNFRSF1B,CEBPA,CCL5,CCL3,CYP1B1,FAS
GO Process	GO:0002702	Positive regulation of production of molecular mediator of immune response	10	135	0.62	0.47	0.0078	9606.ENSP00000216037,9606.ENSP00000221930,9606.ENSP00000247470,9606.ENSP00000294507,9606.ENSP00000347948,9606.ENSP00000349359,9606.ENSP00000370034,9606.ENSP00000379873,9606.ENSP00000411355,9606.ENSP00000497910	XBP1,TGFB1,PYCARD,LAPTM5,TNFRSF14,SASH3,TLR7,HLA-A,PTPRC,B2M
GO Process	GO:0098542	Defense response to other organism	71	989	0.61	1.68	3.67e-20	9606.ENSP00000162749,9606.ENSP00000218758,9606.ENSP00000221930,9606.ENSP00000225831,9606.ENSP00000227880,9606.ENSP00000247470,9606.ENSP00000252593,9606.ENSP00000254301,9606.ENSP00000260184,9606.ENSP00000261267,9606.ENSP00000261623,9606.ENSP00000262746,9606.ENSP00000263864,9606.ENSP00000278407,9606.ENSP00000284818,9606.ENSP00000286639,9606.ENSP00000287820,9606.ENSP00000289707,9606.ENSP00000289902,…	TNFRSF1A,ACP5,TGFB1,CCL2,SLC15A3,PYCARD,BST2,LGALS3,DDX60L,LYZ,CYBA,PRDX1,VAMP8,SERPING1,LY96,BATF,PPARG,SLAMF8,FCER1G,CXCL16,CD84,C1QB,IFNLR1,IGLL1,IFITM1,ANG,TUBB,C5AR1,TNFRSF14,MPEG1,NCF2,IL6R,GBP2,TREM2,FGR,C1QC,VSIG4,ANXA1,LY86,TLR7,SSC5D,SLFN11,CFI,MFAP4,HLA-A,COLEC12,C1S,CD14,CASP4,HLA-DPA1,SLA,PRF1,HLA-B,PTPRC,C4B,IRF5,PIK3CG,TRIM34,CASP1,ADM,JCHAIN,C1R,VIM,RNASE4,ITGAX,CEBPG,CFD,CCL5,CCL…
GO Process	GO:0030155	Regulation of cell adhesion	57	784	0.61	1.56	5.00e-16	9606.ENSP00000206423,9606.ENSP00000215909,9606.ENSP00000216037,9606.ENSP00000219070,9606.ENSP00000221930,9606.ENSP00000225831,9606.ENSP00000229829,9606.ENSP00000247470,9606.ENSP00000254301,9606.ENSP00000261037,9606.ENSP00000262426,9606.ENSP00000264192,9606.ENSP00000282096,9606.ENSP00000286201,9606.ENSP00000294507,9606.ENSP00000296545,9606.ENSP00000300305,9606.ENSP00000313391,9606.ENSP00000328088,…	CCDC80,LGALS1,XBP1,MMP2,TGFB1,CCL2,HLA-DOA,PYCARD,LGALS3,COL8A1,FOXF1,CYTIP,PDE3B,FZD7,LAPTM5,IL15,RUNX1,DAB2,PAWR,HLA-DQA1,ECM2,TNFRSF14,SASH3,FCGR2B,TGFBR2,HLA-DRB1,DPP4,TGFB2,F11R,IL6R,S100A10,PLAU,IL2RG,VSIG4,HLA-DMA,HLA-DQA2,HLA-DQB1,HLA-DRB5,ANXA1,CD83,GPNMB,HLA-A,ITGB2,HPSE,CXCR4,HLA-DPA1,HLA-DPB1,PTPRC,TGFBI,CDKN2A,FAM107A,PIK3CG,ANGPT1,CCL5,CYP1B1,EPHB6,B2M
GO Process	GO:0045087	Innate immune response	54	754	0.61	1.5	6.53e-15	9606.ENSP00000225831,9606.ENSP00000227880,9606.ENSP00000247470,9606.ENSP00000252593,9606.ENSP00000254301,9606.ENSP00000261623,9606.ENSP00000262746,9606.ENSP00000278407,9606.ENSP00000284818,9606.ENSP00000287820,9606.ENSP00000289902,9606.ENSP00000293778,9606.ENSP00000312367,9606.ENSP00000313967,9606.ENSP00000327824,9606.ENSP00000329312,9606.ENSP00000330825,9606.ENSP00000336762,9606.ENSP00000339001,…	CCL2,SLC15A3,PYCARD,BST2,LGALS3,CYBA,PRDX1,SERPING1,LY96,PPARG,FCER1G,CXCL16,CD84,C1QB,IFNLR1,IGLL1,IFITM1,ANG,TUBB,TNFRSF14,MPEG1,NCF2,GBP2,FGR,C1QC,VSIG4,ANXA1,LY86,TLR7,SSC5D,CFI,MFAP4,HLA-A,COLEC12,C1S,CD14,CASP4,HLA-DPA1,SLA,HLA-B,C4B,IRF5,PIK3CG,TRIM34,CASP1,JCHAIN,C1R,VIM,CEBPG,CFD,CCL5,CCL3,TLR5,B2M
GO Process	GO:0045321	Leukocyte activation	42	574	0.61	1.37	1.11e-11	9606.ENSP00000046794,9606.ENSP00000053867,9606.ENSP00000215909,9606.ENSP00000221930,9606.ENSP00000247470,9606.ENSP00000252593,9606.ENSP00000262629,9606.ENSP00000262746,9606.ENSP00000286201,9606.ENSP00000286639,9606.ENSP00000289707,9606.ENSP00000289902,9606.ENSP00000295408,9606.ENSP00000296545,9606.ENSP00000312367,9606.ENSP00000331614,9606.ENSP00000333680,9606.ENSP00000335605,9606.ENSP00000347197,…	LCP2,GRN,LGALS1,TGFB1,PYCARD,BST2,TYROBP,PRDX1,FZD7,BATF,SLAMF8,FCER1G,MERTK,IL15,CD84,IKZF1,NFAM1,CMTM7,C5AR1,JAML,SASH3,FCGR2B,TGFBR2,MSN,DPP4,IL6R,TREM2,MAFB,IL2RG,ANXA1,CD83,HLA-A,ITGB2,LAT2,PRF1,PTPRC,PIK3CG,CEBPG,CCL5,CCL3,EPHB6,B2M
GO Process	GO:0046649	Lymphocyte activation	33	457	0.61	1.18	5.75e-09	9606.ENSP00000215909,9606.ENSP00000221930,9606.ENSP00000252593,9606.ENSP00000262746,9606.ENSP00000286201,9606.ENSP00000286639,9606.ENSP00000289707,9606.ENSP00000289902,9606.ENSP00000295408,9606.ENSP00000296545,9606.ENSP00000312367,9606.ENSP00000331614,9606.ENSP00000333680,9606.ENSP00000335605,9606.ENSP00000348635,9606.ENSP00000349359,9606.ENSP00000351497,9606.ENSP00000353408,9606.ENSP00000353731,…	LGALS1,TGFB1,BST2,PRDX1,FZD7,BATF,SLAMF8,FCER1G,MERTK,IL15,CD84,IKZF1,NFAM1,CMTM7,JAML,SASH3,FCGR2B,MSN,DPP4,IL6R,MAFB,IL2RG,ANXA1,CD83,HLA-A,ITGB2,LAT2,PRF1,PTPRC,PIK3CG,CEBPG,EPHB6,B2M
GO Process	GO:0032102	Negative regulation of response to external stimulus	28	387	0.61	1.07	1.43e-07	9606.ENSP00000053867,9606.ENSP00000162749,9606.ENSP00000218758,9606.ENSP00000222390,9606.ENSP00000225831,9606.ENSP00000262426,9606.ENSP00000270142,9606.ENSP00000274289,9606.ENSP00000278407,9606.ENSP00000287820,9606.ENSP00000289707,9606.ENSP00000312150,9606.ENSP00000323929,9606.ENSP00000346032,9606.ENSP00000351497,9606.ENSP00000353099,9606.ENSP00000353731,9606.ENSP00000361850,9606.ENSP00000362111,…	GRN,TNFRSF1A,ACP5,HGF,CCL2,FOXF1,SOD1,PLK2,SERPING1,PPARG,SLAMF8,TRIB1,A2M,ANXA2,FCGR2B,HLA-DRB1,DPP4,PLAU,TSPAN6,TREM2,FGR,VSIG4,CARD16,TNFRSF1B,SPP1,HLA-A,HLA-B,PTPRC
GO Process	GO:0032675	Regulation of interleukin-6 production	11	151	0.61	0.51	0.0049	9606.ENSP00000216037,9606.ENSP00000222390,9606.ENSP00000247470,9606.ENSP00000261623,9606.ENSP00000262629,9606.ENSP00000312367,9606.ENSP00000357470,9606.ENSP00000362205,9606.ENSP00000370034,9606.ENSP00000399168,9606.ENSP00000497642	XBP1,HGF,PYCARD,CYBA,TYROBP,CD84,IL6R,TREM2,TLR7,HLA-B,LPL
GO Process	GO:0002705	Positive regulation of leukocyte mediated immunity	10	138	0.61	0.46	0.0089	9606.ENSP00000221930,9606.ENSP00000262629,9606.ENSP00000349359,9606.ENSP00000353099,9606.ENSP00000362205,9606.ENSP00000379873,9606.ENSP00000380948,9606.ENSP00000399168,9606.ENSP00000411355,9606.ENSP00000497910	TGFB1,TYROBP,SASH3,HLA-DRB1,TREM2,HLA-A,ITGB2,HLA-B,PTPRC,B2M
GO Process	GO:0045667	Regulation of osteoblast differentiation	9	125	0.61	0.41	0.0163	9606.ENSP00000222390,9606.ENSP00000287820,9606.ENSP00000330825,9606.ENSP00000356899,9606.ENSP00000357470,9606.ENSP00000364935,9606.ENSP00000419465,9606.ENSP00000427514,9606.ENSP00000478927	HGF,PPARG,IFITM1,DDR2,IL6R,CLIC1,WWTR1,CEBPA,YAP1
GO Process	GO:0070555	Response to interleukin-1	9	125	0.61	0.41	0.0163	9606.ENSP00000219070,9606.ENSP00000225831,9606.ENSP00000247470,9606.ENSP00000255409,9606.ENSP00000261623,9606.ENSP00000359497,9606.ENSP00000366109,9606.ENSP00000474412,9606.ENSP00000477908	MMP2,CCL2,PYCARD,CHI3L1,CYBA,GBP2,ANXA1,CCL5,CCL3
GO Process	GO:0002824	Positive regulation of adaptive immune response based on somatic recombination of immune receptors built from immunoglobulin superfamily domains	8	110	0.61	0.37	0.0278	9606.ENSP00000221930,9606.ENSP00000349359,9606.ENSP00000353099,9606.ENSP00000362205,9606.ENSP00000379873,9606.ENSP00000399168,9606.ENSP00000411355,9606.ENSP00000497910	TGFB1,SASH3,HLA-DRB1,TREM2,HLA-A,HLA-B,PTPRC,B2M
GO Process	GO:1905954	Positive regulation of lipid localization	8	111	0.61	0.36	0.0291	9606.ENSP00000287820,9606.ENSP00000313391,9606.ENSP00000337224,9606.ENSP00000346032,9606.ENSP00000362205,9606.ENSP00000378517,9606.ENSP00000405453,9606.ENSP00000497642	PPARG,DAB2,LRAT,ANXA2,TREM2,SPP1,MSR1,LPL
GO Process	GO:0031349	Positive regulation of defense response	21	296	0.6	0.86	1.57e-05	9606.ENSP00000053867,9606.ENSP00000162749,9606.ENSP00000215909,9606.ENSP00000227266,9606.ENSP00000247470,9606.ENSP00000261623,9606.ENSP00000262629,9606.ENSP00000263864,9606.ENSP00000274793,9606.ENSP00000296545,9606.ENSP00000362205,9606.ENSP00000370034,9606.ENSP00000379003,9606.ENSP00000388566,9606.ENSP00000419260,9606.ENSP00000427514,9606.ENSP00000433138,9606.ENSP00000474412,9606.ENSP00000477908,…	GRN,TNFRSF1A,LGALS1,CTSC,PYCARD,CYBA,TYROBP,VAMP8,PLA2G7,IL15,TREM2,TLR7,NUPR1,CASP4,PIK3CG,CEBPA,CASP1,CCL5,CCL3,ALOX5AP,LPL
GO Process	GO:0070374	Positive regulation of ERK1 and ERK2 cascade	15	213	0.6	0.64	0.00064	9606.ENSP00000221930,9606.ENSP00000225831,9606.ENSP00000247470,9606.ENSP00000255409,9606.ENSP00000296140,9606.ENSP00000312999,9606.ENSP00000347197,9606.ENSP00000353099,9606.ENSP00000356899,9606.ENSP00000362205,9606.ENSP00000371420,9606.ENSP00000411355,9606.ENSP00000428340,9606.ENSP00000474412,9606.ENSP00000477908	TGFB1,CCL2,PYCARD,CHI3L1,CCR1,GNAI2,C5AR1,HLA-DRB1,DDR2,TREM2,GPNMB,PTPRC,ANGPT1,CCL5,CCL3
GO Process	GO:0045637	Regulation of myeloid cell differentiation	15	214	0.6	0.64	0.00067	9606.ENSP00000221930,9606.ENSP00000245620,9606.ENSP00000262629,9606.ENSP00000296140,9606.ENSP00000297350,9606.ENSP00000300305,9606.ENSP00000312150,9606.ENSP00000353099,9606.ENSP00000362205,9606.ENSP00000362410,9606.ENSP00000363770,9606.ENSP00000364802,9606.ENSP00000477908,9606.ENSP00000478887,9606.ENSP00000497910	TGFB1,LILRB3,TYROBP,CCR1,TNFRSF11B,RUNX1,TRIB1,HLA-DRB1,TREM2,MAFB,C1QC,HSPA1A,CCL3,MYC,B2M
GO Process	GO:0010212	Response to ionizing radiation	10	143	0.6	0.44	0.0112	9606.ENSP00000221930,9606.ENSP00000261623,9606.ENSP00000299157,9606.ENSP00000364361,9606.ENSP00000366109,9606.ENSP00000403683,9606.ENSP00000411355,9606.ENSP00000433560,9606.ENSP00000478887,9606.ENSP00000478927	TGFB1,CYBA,IKBIP,MAP3K20,ANXA1,NABP1,PTPRC,CRYAB,MYC,YAP1
GO Process	GO:0006690	Icosanoid metabolic process	8	112	0.6	0.36	0.0303	9606.ENSP00000162749,9606.ENSP00000247470,9606.ENSP00000295256,9606.ENSP00000369530,9606.ENSP00000433138,9606.ENSP00000458977,9606.ENSP00000478561,9606.ENSP00000479870	TNFRSF1A,PYCARD,HPGDS,ALOX15B,CASP1,DPEP2,CYP1B1,ALOX5AP
GO Process	GO:0021782	Glial cell development	8	114	0.6	0.35	0.0331	9606.ENSP00000053867,9606.ENSP00000221930,9606.ENSP00000253408,9606.ENSP00000270142,9606.ENSP00000347197,9606.ENSP00000362205,9606.ENSP00000363921,9606.ENSP00000446007	GRN,TGFB1,GFAP,SOD1,C5AR1,TREM2,PARD3,VIM
GO Process	GO:0043068	Positive regulation of programmed cell death	36	519	0.59	1.19	2.19e-09	9606.ENSP00000053867,9606.ENSP00000162749,9606.ENSP00000215909,9606.ENSP00000216037,9606.ENSP00000216117,9606.ENSP00000219070,9606.ENSP00000221930,9606.ENSP00000225831,9606.ENSP00000227266,9606.ENSP00000247470,9606.ENSP00000262629,9606.ENSP00000270142,9606.ENSP00000287820,9606.ENSP00000294507,9606.ENSP00000306285,9606.ENSP00000319788,9606.ENSP00000328088,9606.ENSP00000346697,9606.ENSP00000355896,…	GRN,TNFRSF1A,LGALS1,XBP1,HMOX1,MMP2,TGFB1,CCL2,CTSC,PYCARD,TYROBP,SOD1,PPARG,LAPTM5,TPD52L1,NQO1,PAWR,BMF,TGFB2,FANK1,CASP7,MAP3K20,TNFRSF1B,ANXA1,IGFBP3,NUPR1,PRF1,PTPRC,IRF5,CDKN2A,ADM,CCL5,CCL3,CYP1B1,MYC,FAS
GO Process	GO:0032103	Positive regulation of response to external stimulus	31	453	0.59	1.07	6.80e-08	9606.ENSP00000053867,9606.ENSP00000162749,9606.ENSP00000215909,9606.ENSP00000221930,9606.ENSP00000227266,9606.ENSP00000247470,9606.ENSP00000261623,9606.ENSP00000262629,9606.ENSP00000263864,9606.ENSP00000274793,9606.ENSP00000284818,9606.ENSP00000296140,9606.ENSP00000296545,9606.ENSP00000347197,9606.ENSP00000357470,9606.ENSP00000361850,9606.ENSP00000362205,9606.ENSP00000369286,9606.ENSP00000370034,…	GRN,TNFRSF1A,LGALS1,TGFB1,CTSC,PYCARD,CYBA,TYROBP,VAMP8,PLA2G7,LY96,CCR1,IL15,C5AR1,IL6R,PLAU,TREM2,LY86,TLR7,NUPR1,CD14,CXCR4,CASP4,PIK3CG,CEBPA,CASP1,CMKLR1,CCL5,CCL3,ALOX5AP,LPL
GO Process	GO:0002831	Regulation of response to biotic stimulus	25	361	0.59	0.94	1.97e-06	9606.ENSP00000053867,9606.ENSP00000247470,9606.ENSP00000261623,9606.ENSP00000262629,9606.ENSP00000278407,9606.ENSP00000284818,9606.ENSP00000287820,9606.ENSP00000289707,9606.ENSP00000296545,9606.ENSP00000312150,9606.ENSP00000323929,9606.ENSP00000327824,9606.ENSP00000351497,9606.ENSP00000353099,9606.ENSP00000362111,9606.ENSP00000362205,9606.ENSP00000363117,9606.ENSP00000363869,9606.ENSP00000364858,…	GRN,PYCARD,CYBA,TYROBP,SERPING1,LY96,PPARG,SLAMF8,IL15,TRIB1,A2M,IFNLR1,FCGR2B,HLA-DRB1,TSPAN6,TREM2,FGR,VSIG4,CARD16,LY86,CFI,HLA-A,CD14,HLA-B,CCL5
GO Process	GO:0045765	Regulation of angiogenesis	20	288	0.59	0.8	3.91e-05	9606.ENSP00000053867,9606.ENSP00000216037,9606.ENSP00000216117,9606.ENSP00000222390,9606.ENSP00000255409,9606.ENSP00000260128,9606.ENSP00000274289,9606.ENSP00000282096,9606.ENSP00000287820,9606.ENSP00000300305,9606.ENSP00000347197,9606.ENSP00000351905,9606.ENSP00000355896,9606.ENSP00000371420,9606.ENSP00000380948,9606.ENSP00000384262,9606.ENSP00000386884,9606.ENSP00000436607,9606.ENSP00000454623,…	GRN,XBP1,HMOX1,HGF,CHI3L1,SULF1,PLK2,PDE3B,PPARG,RUNX1,C5AR1,TGFBR2,TGFB2,GPNMB,ITGB2,HPSE,CXCR4,ADM,ITGAX,CYP1B1
GO Process	GO:0007162	Negative regulation of cell adhesion	20	289	0.59	0.8	4.07e-05	9606.ENSP00000219070,9606.ENSP00000221930,9606.ENSP00000254301,9606.ENSP00000282096,9606.ENSP00000286201,9606.ENSP00000294507,9606.ENSP00000300305,9606.ENSP00000328088,9606.ENSP00000347948,9606.ENSP00000351497,9606.ENSP00000353099,9606.ENSP00000363869,9606.ENSP00000366109,9606.ENSP00000371420,9606.ENSP00000411355,9606.ENSP00000416330,9606.ENSP00000418915,9606.ENSP00000419124,9606.ENSP00000428340,…	MMP2,TGFB1,LGALS3,PDE3B,FZD7,LAPTM5,RUNX1,PAWR,TNFRSF14,FCGR2B,HLA-DRB1,VSIG4,ANXA1,GPNMB,PTPRC,TGFBI,CDKN2A,FAM107A,ANGPT1,CYP1B1
GO Process	GO:0001666	Response to hypoxia	19	278	0.59	0.76	8.44e-05	9606.ENSP00000216117,9606.ENSP00000219070,9606.ENSP00000221930,9606.ENSP00000241052,9606.ENSP00000261623,9606.ENSP00000287820,9606.ENSP00000332293,9606.ENSP00000336762,9606.ENSP00000351905,9606.ENSP00000353731,9606.ENSP00000355896,9606.ENSP00000356899,9606.ENSP00000361850,9606.ENSP00000362205,9606.ENSP00000364858,9606.ENSP00000386884,9606.ENSP00000433560,9606.ENSP00000436607,9606.ENSP00000478887	HMOX1,MMP2,TGFB1,CAT,CYBA,PPARG,ASCL2,ANG,TGFBR2,DPP4,TGFB2,DDR2,PLAU,TREM2,CARD16,CXCR4,CRYAB,ADM,MYC
GO Process	GO:0009266	Response to temperature stimulus	12	172	0.59	0.52	0.0038	9606.ENSP00000216117,9606.ENSP00000265440,9606.ENSP00000270142,9606.ENSP00000287820,9606.ENSP00000310219,9606.ENSP00000358081,9606.ENSP00000364802,9606.ENSP00000385519,9606.ENSP00000386884,9606.ENSP00000433560,9606.ENSP00000436607,9606.ENSP00000497642	HMOX1,TFEC,SOD1,PPARG,HSPA6,BAG3,HSPA1A,CD14,CXCR4,CRYAB,ADM,LPL
GO Process	GO:0001906	Cell killing	9	129	0.59	0.39	0.0197	9606.ENSP00000227266,9606.ENSP00000254301,9606.ENSP00000261267,9606.ENSP00000262746,9606.ENSP00000339001,9606.ENSP00000379873,9606.ENSP00000398568,9606.ENSP00000466022,9606.ENSP00000497910	CTSC,LGALS3,LYZ,PRDX1,TUBB,HLA-A,PRF1,CEBPG,B2M
GO Process	GO:0002708	Positive regulation of lymphocyte mediated immunity	8	116	0.59	0.34	0.0364	9606.ENSP00000221930,9606.ENSP00000349359,9606.ENSP00000353099,9606.ENSP00000362205,9606.ENSP00000379873,9606.ENSP00000399168,9606.ENSP00000411355,9606.ENSP00000497910	TGFB1,SASH3,HLA-DRB1,TREM2,HLA-A,HLA-B,PTPRC,B2M
GO Process	GO:0009607	Response to biotic stimulus	92	1375	0.58	1.7	7.51e-25	9606.ENSP00000162749,9606.ENSP00000206423,9606.ENSP00000216037,9606.ENSP00000218758,9606.ENSP00000221930,9606.ENSP00000225831,9606.ENSP00000227752,9606.ENSP00000227880,9606.ENSP00000247470,9606.ENSP00000250092,9606.ENSP00000252593,9606.ENSP00000254301,9606.ENSP00000260184,9606.ENSP00000261267,9606.ENSP00000261623,9606.ENSP00000262629,9606.ENSP00000262746,9606.ENSP00000263864,9606.ENSP00000278407,…	TNFRSF1A,CCDC80,XBP1,ACP5,TGFB1,CCL2,IL10RA,SLC15A3,PYCARD,CD68,BST2,LGALS3,DDX60L,LYZ,CYBA,TYROBP,PRDX1,VAMP8,SERPING1,LY96,BATF,PPARG,SLAMF8,FCER1G,CCR5,CXCL16,LAPTM5,TRIB1,CD84,C1QB,IFNLR1,IGLL1,IFITM1,ANG,LRAT,TUBB,KLHL6,PALM3,C5AR1,TNFRSF14,FCGR2B,HLA-DRB1,MPEG1,CHIT1,NCF2,IL6R,GBP2,TREM2,FGR,C1QC,VSIG4,ALPL,CARD16,TNFRSF1B,ANXA1,MAOB,LY86,TLR7,SSC5D,SLFN11,CFI,MFAP4,HLA-A,COLEC12,C1S,CD14,C…
GO Process	GO:0051707	Response to other organism	89	1328	0.58	1.69	5.23e-24	9606.ENSP00000162749,9606.ENSP00000206423,9606.ENSP00000216037,9606.ENSP00000218758,9606.ENSP00000221930,9606.ENSP00000225831,9606.ENSP00000227752,9606.ENSP00000227880,9606.ENSP00000247470,9606.ENSP00000250092,9606.ENSP00000252593,9606.ENSP00000254301,9606.ENSP00000260184,9606.ENSP00000261267,9606.ENSP00000261623,9606.ENSP00000262746,9606.ENSP00000263864,9606.ENSP00000278407,9606.ENSP00000284818,…	TNFRSF1A,CCDC80,XBP1,ACP5,TGFB1,CCL2,IL10RA,SLC15A3,PYCARD,CD68,BST2,LGALS3,DDX60L,LYZ,CYBA,PRDX1,VAMP8,SERPING1,LY96,BATF,PPARG,SLAMF8,FCER1G,CCR5,CXCL16,TRIB1,CD84,C1QB,IFNLR1,IGLL1,IFITM1,ANG,LRAT,TUBB,KLHL6,PALM3,C5AR1,TNFRSF14,FCGR2B,HLA-DRB1,MPEG1,CHIT1,NCF2,IL6R,GBP2,TREM2,FGR,C1QC,VSIG4,ALPL,CARD16,TNFRSF1B,ANXA1,MAOB,LY86,TLR7,SSC5D,SLFN11,CFI,MFAP4,HLA-A,COLEC12,C1S,CD14,CXCR4,CASP4,HLA…
GO Process	GO:0031347	Regulation of defense response	43	638	0.58	1.27	6.02e-11	9606.ENSP00000053867,9606.ENSP00000162749,9606.ENSP00000215909,9606.ENSP00000218758,9606.ENSP00000222390,9606.ENSP00000227266,9606.ENSP00000247470,9606.ENSP00000261623,9606.ENSP00000262426,9606.ENSP00000262629,9606.ENSP00000263864,9606.ENSP00000270142,9606.ENSP00000274289,9606.ENSP00000274793,9606.ENSP00000278407,9606.ENSP00000287820,9606.ENSP00000289707,9606.ENSP00000296545,9606.ENSP00000323929,…	GRN,TNFRSF1A,LGALS1,ACP5,HGF,CTSC,PYCARD,CYBA,FOXF1,TYROBP,VAMP8,SOD1,PLK2,PLA2G7,SERPING1,PPARG,SLAMF8,IL15,A2M,IFNLR1,FCGR2B,HLA-DRB1,TSPAN6,TREM2,FGR,VSIG4,TNFRSF1B,ANXA1,TLR7,CFI,NUPR1,HLA-A,HPSE,CASP4,HLA-B,PTPRC,PIK3CG,CEBPA,CASP1,CCL5,CCL3,ALOX5AP,LPL
GO Process	GO:0010942	Positive regulation of cell death	40	590	0.58	1.23	3.32e-10	9606.ENSP00000053867,9606.ENSP00000162749,9606.ENSP00000215909,9606.ENSP00000216037,9606.ENSP00000216117,9606.ENSP00000219070,9606.ENSP00000221930,9606.ENSP00000225831,9606.ENSP00000227266,9606.ENSP00000247470,9606.ENSP00000262629,9606.ENSP00000270142,9606.ENSP00000287820,9606.ENSP00000294507,9606.ENSP00000306285,9606.ENSP00000319788,9606.ENSP00000328088,9606.ENSP00000346697,9606.ENSP00000351497,…	GRN,TNFRSF1A,LGALS1,XBP1,HMOX1,MMP2,TGFB1,CCL2,CTSC,PYCARD,TYROBP,SOD1,PPARG,LAPTM5,TPD52L1,NQO1,PAWR,BMF,FCGR2B,TGFB2,DDR2,FANK1,CASP7,MAP3K20,TNFRSF1B,ANXA1,IGFBP3,SLFN11,NUPR1,ITGB2,PRF1,PTPRC,IRF5,CDKN2A,ADM,CCL5,CCL3,CYP1B1,MYC,FAS
GO Process	GO:0060627	Regulation of vesicle-mediated transport	37	551	0.58	1.16	2.67e-09	9606.ENSP00000216117,9606.ENSP00000221930,9606.ENSP00000225831,9606.ENSP00000247470,9606.ENSP00000254301,9606.ENSP00000261623,9606.ENSP00000262426,9606.ENSP00000263864,9606.ENSP00000270142,9606.ENSP00000287820,9606.ENSP00000289902,9606.ENSP00000295408,9606.ENSP00000296545,9606.ENSP00000312367,9606.ENSP00000312999,9606.ENSP00000313391,9606.ENSP00000334319,9606.ENSP00000334836,9606.ENSP00000346032,…	HMOX1,TGFB1,CCL2,PYCARD,LGALS3,CYBA,FOXF1,VAMP8,SOD1,PPARG,FCER1G,MERTK,IL15,CD84,GNAI2,DAB2,PCLO,BMP2K,ANXA2,FCGR2B,MSN,RAB13,S100A10,TREM2,FGR,IL2RG,ANXA1,ITGB2,NSF,CD14,PTPRC,C4B,ANGPT1,STON2,CD300LF,APOC1,B2M
GO Process	GO:0043065	Positive regulation of apoptotic process	34	507	0.58	1.11	1.63e-08	9606.ENSP00000053867,9606.ENSP00000162749,9606.ENSP00000215909,9606.ENSP00000216037,9606.ENSP00000216117,9606.ENSP00000219070,9606.ENSP00000221930,9606.ENSP00000225831,9606.ENSP00000227266,9606.ENSP00000247470,9606.ENSP00000262629,9606.ENSP00000270142,9606.ENSP00000287820,9606.ENSP00000306285,9606.ENSP00000319788,9606.ENSP00000328088,9606.ENSP00000346697,9606.ENSP00000355896,9606.ENSP00000357682,…	GRN,TNFRSF1A,LGALS1,XBP1,HMOX1,MMP2,TGFB1,CCL2,CTSC,PYCARD,TYROBP,SOD1,PPARG,TPD52L1,NQO1,PAWR,BMF,TGFB2,FANK1,CASP7,MAP3K20,TNFRSF1B,ANXA1,IGFBP3,NUPR1,PTPRC,IRF5,CDKN2A,ADM,CCL5,CCL3,CYP1B1,MYC,FAS
GO Process	GO:0042110	T cell activation	20	298	0.58	0.77	6.01e-05	9606.ENSP00000221930,9606.ENSP00000286201,9606.ENSP00000286639,9606.ENSP00000289902,9606.ENSP00000296545,9606.ENSP00000312367,9606.ENSP00000348635,9606.ENSP00000349359,9606.ENSP00000353408,9606.ENSP00000353731,9606.ENSP00000357470,9606.ENSP00000362410,9606.ENSP00000363318,9606.ENSP00000366109,9606.ENSP00000368450,9606.ENSP00000379873,9606.ENSP00000411355,9606.ENSP00000419260,9606.ENSP00000481994,…	TGFB1,FZD7,BATF,FCER1G,IL15,CD84,JAML,SASH3,MSN,DPP4,IL6R,MAFB,IL2RG,ANXA1,CD83,HLA-A,PTPRC,PIK3CG,EPHB6,B2M
GO Process	GO:0002822	Regulation of adaptive immune response based on somatic recombination of immune receptors built from immunoglobulin superfamily domains	12	179	0.58	0.5	0.0051	9606.ENSP00000221930,9606.ENSP00000286639,9606.ENSP00000349359,9606.ENSP00000351497,9606.ENSP00000353099,9606.ENSP00000362205,9606.ENSP00000365435,9606.ENSP00000366109,9606.ENSP00000379873,9606.ENSP00000399168,9606.ENSP00000411355,9606.ENSP00000497910	TGFB1,BATF,SASH3,FCGR2B,HLA-DRB1,TREM2,TNFRSF1B,ANXA1,HLA-A,HLA-B,PTPRC,B2M
GO Process	GO:0050921	Positive regulation of chemotaxis	10	147	0.58	0.42	0.0132	9606.ENSP00000221930,9606.ENSP00000274793,9606.ENSP00000296140,9606.ENSP00000347197,9606.ENSP00000357470,9606.ENSP00000362205,9606.ENSP00000386884,9606.ENSP00000449716,9606.ENSP00000474412,9606.ENSP00000477908	TGFB1,PLA2G7,CCR1,C5AR1,IL6R,TREM2,CXCR4,CMKLR1,CCL5,CCL3
GO Process	GO:0071396	Cellular response to lipid	33	502	0.57	1.06	4.91e-08	9606.ENSP00000216037,9606.ENSP00000219070,9606.ENSP00000221930,9606.ENSP00000225831,9606.ENSP00000247470,9606.ENSP00000248975,9606.ENSP00000250092,9606.ENSP00000284818,9606.ENSP00000286201,9606.ENSP00000287820,9606.ENSP00000292303,9606.ENSP00000296545,9606.ENSP00000325120,9606.ENSP00000353408,9606.ENSP00000362205,9606.ENSP00000364802,9606.ENSP00000364858,9606.ENSP00000365435,9606.ENSP00000366109,…	XBP1,MMP2,TGFB1,CCL2,PYCARD,YWHAH,CD68,LY96,FZD7,PPARG,CCR5,IL15,PGR,MSN,TREM2,HSPA1A,CARD16,TNFRSF1B,ANXA1,PHEX,LY86,SPP1,CD14,FAM107A,CASP1,VIM,CCL5,CCL3,CYP1B1,YAP1,TLR5,LPL,B2M
GO Process	GO:0006898	Receptor-mediated endocytosis	11	166	0.57	0.45	0.0091	9606.ENSP00000254976,9606.ENSP00000289902,9606.ENSP00000293778,9606.ENSP00000313391,9606.ENSP00000351497,9606.ENSP00000351905,9606.ENSP00000353731,9606.ENSP00000380948,9606.ENSP00000385519,9606.ENSP00000405453,9606.ENSP00000436607	SNAP25,FCER1G,CXCL16,DAB2,FCGR2B,TGFBR2,DPP4,ITGB2,CD14,MSR1,ADM
GO Process	GO:0070665	Positive regulation of leukocyte proliferation	11	167	0.57	0.45	0.0095	9606.ENSP00000247470,9606.ENSP00000252593,9606.ENSP00000296545,9606.ENSP00000349359,9606.ENSP00000351905,9606.ENSP00000366109,9606.ENSP00000379873,9606.ENSP00000393566,9606.ENSP00000408146,9606.ENSP00000411355,9606.ENSP00000474412	PYCARD,BST2,IL15,SASH3,TGFBR2,ANXA1,HLA-A,HLA-DPA1,HLA-DPB1,PTPRC,CCL5
GO Process	GO:0032355	Response to estradiol	8	121	0.57	0.32	0.0443	9606.ENSP00000219070,9606.ENSP00000221930,9606.ENSP00000241052,9606.ENSP00000319788,9606.ENSP00000366109,9606.ENSP00000389631,9606.ENSP00000433560,9606.ENSP00000478561	MMP2,TGFB1,CAT,NQO1,ANXA1,ARPC1B,CRYAB,CYP1B1
GO Process	GO:0002376	Immune system process	136	2121	0.56	1.8	2.22e-37	9606.ENSP00000046794,9606.ENSP00000053867,9606.ENSP00000155840,9606.ENSP00000215909,9606.ENSP00000216037,9606.ENSP00000216117,9606.ENSP00000221930,9606.ENSP00000225831,9606.ENSP00000227266,9606.ENSP00000227880,9606.ENSP00000229829,9606.ENSP00000234313,9606.ENSP00000245620,9606.ENSP00000247470,9606.ENSP00000250092,9606.ENSP00000252593,9606.ENSP00000254301,9606.ENSP00000261024,9606.ENSP00000261267,…	LCP2,GRN,KCNQ1,LGALS1,XBP1,HMOX1,TGFB1,CCL2,CTSC,SLC15A3,HLA-DOA,PLEK,LILRB3,PYCARD,CD68,BST2,LGALS3,SLC40A1,LYZ,CYBA,TYROBP,PRDX1,GPR65,IGSF6,SOD1,FCGR2A,SERPING1,LY96,FZD7,BATF,PPARG,SLAMF8,FCER1G,CCR5,CXCL16,MERTK,RBM47,CCR1,IL15,RUNX1,CD84,C1QB,A2M,IFNLR1,IGLL1,IFITM1,IKZF1,NFAM1,RFTN1,CMTM7,ANG,TUBB,HLA-DQA1,KLHL6,FPR3,ANXA2,C5AR1,TNFRSF14,JAML,SASH3,CCRL2,FCGR2B,TGFBR2,HLA-DRB1,MSN,DPP4,MPE…
GO Process	GO:0032101	Regulation of response to external stimulus	62	964	0.56	1.42	2.97e-15	9606.ENSP00000053867,9606.ENSP00000162749,9606.ENSP00000215909,9606.ENSP00000218758,9606.ENSP00000221930,9606.ENSP00000222390,9606.ENSP00000225831,9606.ENSP00000227266,9606.ENSP00000247470,9606.ENSP00000261623,9606.ENSP00000262426,9606.ENSP00000262629,9606.ENSP00000263864,9606.ENSP00000270142,9606.ENSP00000274289,9606.ENSP00000274793,9606.ENSP00000278407,9606.ENSP00000284818,9606.ENSP00000287820,…	GRN,TNFRSF1A,LGALS1,ACP5,TGFB1,HGF,CCL2,CTSC,PYCARD,CYBA,FOXF1,TYROBP,VAMP8,SOD1,PLK2,PLA2G7,SERPING1,LY96,PPARG,SLAMF8,CCR1,IL15,TRIB1,A2M,IFNLR1,ANXA2,C5AR1,FCGR2B,TGFBR2,HLA-DRB1,DPP4,IL6R,PLAU,TSPAN6,TREM2,FGR,VSIG4,CARD16,TNFRSF1B,ANXA1,LY86,TLR7,CFI,SPP1,NUPR1,HLA-A,HPSE,CD14,CXCR4,CASP4,HLA-B,PTPRC,PIK3CG,CEBPA,CASP1,CMKLR1,HOPX,KANK2,CCL5,CCL3,ALOX5AP,LPL
GO Process	GO:0030198	Extracellular matrix organization	18	278	0.56	0.68	0.00029	9606.ENSP00000206423,9606.ENSP00000219070,9606.ENSP00000221930,9606.ENSP00000253408,9606.ENSP00000260128,9606.ENSP00000261037,9606.ENSP00000262426,9606.ENSP00000297350,9606.ENSP00000344758,9606.ENSP00000345008,9606.ENSP00000346032,9606.ENSP00000355896,9606.ENSP00000356899,9606.ENSP00000378957,9606.ENSP00000380901,9606.ENSP00000416330,9606.ENSP00000434412,9606.ENSP00000478561	CCDC80,MMP2,TGFB1,GFAP,SULF1,COL8A1,FOXF1,TNFRSF11B,ECM2,FBLN5,ANXA2,TGFB2,DDR2,MFAP4,COL8A2,TGFBI,SERPINH1,CYP1B1
GO Process	GO:0017157	Regulation of exocytosis	14	218	0.56	0.54	0.0026	9606.ENSP00000216117,9606.ENSP00000262426,9606.ENSP00000263864,9606.ENSP00000312367,9606.ENSP00000312999,9606.ENSP00000334319,9606.ENSP00000346032,9606.ENSP00000351497,9606.ENSP00000357564,9606.ENSP00000357801,9606.ENSP00000363117,9606.ENSP00000366109,9606.ENSP00000380948,9606.ENSP00000381293	HMOX1,FOXF1,VAMP8,CD84,GNAI2,PCLO,ANXA2,FCGR2B,RAB13,S100A10,FGR,ANXA1,ITGB2,NSF
GO Process	GO:0007204	Positive regulation of cytosolic calcium ion concentration	13	201	0.56	0.51	0.0040	9606.ENSP00000267549,9606.ENSP00000292303,9606.ENSP00000296140,9606.ENSP00000341821,9606.ENSP00000347197,9606.ENSP00000349967,9606.ENSP00000360431,9606.ENSP00000365006,9606.ENSP00000370697,9606.ENSP00000386884,9606.ENSP00000419260,9606.ENSP00000436607,9606.ENSP00000449716	GPR65,CCR5,CCR1,FPR3,C5AR1,CCRL2,PLCE1,S1PR3,P2RY8,CXCR4,PIK3CG,ADM,CMKLR1
GO Process	GO:0050673	Epithelial cell proliferation	11	170	0.56	0.44	0.0108	9606.ENSP00000216037,9606.ENSP00000216117,9606.ENSP00000221930,9606.ENSP00000222390,9606.ENSP00000261037,9606.ENSP00000269593,9606.ENSP00000354487,9606.ENSP00000370473,9606.ENSP00000371790,9606.ENSP00000380901,9606.ENSP00000478927	XBP1,HMOX1,TGFB1,HGF,COL8A1,IGFBP4,ZEB1,IGFBP3,FGF9,COL8A2,YAP1
GO Process	GO:1903052	Positive regulation of proteolysis involved in protein catabolic process	9	138	0.56	0.36	0.0286	9606.ENSP00000216037,9606.ENSP00000227266,9606.ENSP00000294507,9606.ENSP00000312150,9606.ENSP00000313391,9606.ENSP00000362205,9606.ENSP00000364802,9606.ENSP00000379003,9606.ENSP00000427514	XBP1,CTSC,LAPTM5,TRIB1,DAB2,TREM2,HSPA1A,NUPR1,CEBPA
GO Process	GO:0050680	Negative regulation of epithelial cell proliferation	9	139	0.56	0.35	0.0296	9606.ENSP00000221930,9606.ENSP00000225831,9606.ENSP00000260128,9606.ENSP00000287820,9606.ENSP00000313391,9606.ENSP00000354487,9606.ENSP00000355896,9606.ENSP00000379003,9606.ENSP00000497910	TGFB1,CCL2,SULF1,PPARG,DAB2,ZEB1,TGFB2,NUPR1,B2M
GO Process	GO:0044419	Biological process involved in interspecies interaction between organisms	94	1490	0.55	1.61	7.55e-24	9606.ENSP00000162749,9606.ENSP00000206423,9606.ENSP00000216037,9606.ENSP00000216540,9606.ENSP00000218758,9606.ENSP00000221930,9606.ENSP00000225831,9606.ENSP00000227752,9606.ENSP00000227880,9606.ENSP00000247470,9606.ENSP00000250092,9606.ENSP00000252593,9606.ENSP00000254301,9606.ENSP00000260184,9606.ENSP00000261267,9606.ENSP00000261623,9606.ENSP00000262746,9606.ENSP00000263864,9606.ENSP00000278407,…	TNFRSF1A,CCDC80,XBP1,SLC10A1,ACP5,TGFB1,CCL2,IL10RA,SLC15A3,PYCARD,CD68,BST2,LGALS3,DDX60L,LYZ,CYBA,PRDX1,VAMP8,SERPING1,LY96,BATF,PPARG,SLAMF8,FCER1G,CCR5,CXCL16,TRIB1,CD84,C1QB,IFNLR1,IGLL1,IFITM1,ANG,LRAT,TUBB,KLHL6,PALM3,CTSB,C5AR1,TNFRSF14,FCGR2B,HLA-DRB1,DPP4,MPEG1,CHIT1,NCF2,F11R,IL6R,GBP2,TREM2,FGR,C1QC,VSIG4,ALPL,HSPA1A,CARD16,TNFRSF1B,ANXA1,MAOB,LY86,TLR7,SSC5D,SLFN11,CFI,MFAP4,HLA-A,CO…
GO Process	GO:0051241	Negative regulation of multicellular organismal process	65	1035	0.55	1.41	1.35e-15	9606.ENSP00000053867,9606.ENSP00000162749,9606.ENSP00000216117,9606.ENSP00000218758,9606.ENSP00000219070,9606.ENSP00000221930,9606.ENSP00000222390,9606.ENSP00000227266,9606.ENSP00000245620,9606.ENSP00000247470,9606.ENSP00000248975,9606.ENSP00000252593,9606.ENSP00000260128,9606.ENSP00000261623,9606.ENSP00000262262,9606.ENSP00000262629,9606.ENSP00000270142,9606.ENSP00000274289,9606.ENSP00000278407,…	GRN,TNFRSF1A,HMOX1,ACP5,MMP2,TGFB1,HGF,CTSC,LILRB3,PYCARD,YWHAH,BST2,SULF1,CYBA,CD33,TYROBP,SOD1,PLK2,SERPING1,PDE3B,GJA1,FZD7,PPARG,SLAMF8,LAPTM5,HPGDS,MERTK,CCR1,IL15,TNFRSF11B,RUNX1,TRIB1,CD84,GNAI2,ASCL2,ANXA2,FCGR2B,TGFBR2,HLA-DRB1,TGFB2,IL6R,PLAU,TREM2,MAFB,C1QC,VSIG4,CARD16,TNFRSF1B,ANXA1,CD83,GPNMB,SSC5D,SPP1,PTPRC,CDKN2A,PIK3CG,CEBPA,ANGPT1,ADM,CMKLR1,APOC1,CCL3,MYC,B2M,ADCY7
GO Process	GO:0033993	Response to lipid	52	827	0.55	1.28	2.74e-12	9606.ENSP00000216037,9606.ENSP00000216540,9606.ENSP00000218758,9606.ENSP00000219070,9606.ENSP00000221930,9606.ENSP00000225831,9606.ENSP00000227752,9606.ENSP00000241052,9606.ENSP00000247470,9606.ENSP00000248975,9606.ENSP00000250092,9606.ENSP00000261623,9606.ENSP00000272602,9606.ENSP00000284818,9606.ENSP00000286201,9606.ENSP00000287820,9606.ENSP00000292303,9606.ENSP00000296545,9606.ENSP00000312150,…	XBP1,SLC10A1,ACP5,MMP2,TGFB1,CCL2,IL10RA,CAT,PYCARD,YWHAH,CD68,CYBA,CNGA3,LY96,FZD7,PPARG,CCR5,IL15,TRIB1,DAB2,NQO1,A2M,PGR,LRAT,PALM3,TGFBR2,MSN,TGFB2,TREM2,ALPL,HSPA1A,CARD16,TNFRSF1B,ANXA1,MAOB,PHEX,LY86,SPP1,CD14,ARPC1B,FAM107A,CASP1,CRYAB,ADM,VIM,CCL5,CCL3,CYP1B1,YAP1,TLR5,LPL,B2M
GO Process	GO:0001775	Cell activation	44	693	0.55	1.2	1.94e-10	9606.ENSP00000046794,9606.ENSP00000053867,9606.ENSP00000215909,9606.ENSP00000221930,9606.ENSP00000234313,9606.ENSP00000247470,9606.ENSP00000252593,9606.ENSP00000262629,9606.ENSP00000262746,9606.ENSP00000286201,9606.ENSP00000286639,9606.ENSP00000289707,9606.ENSP00000289902,9606.ENSP00000295408,9606.ENSP00000296545,9606.ENSP00000312367,9606.ENSP00000331614,9606.ENSP00000333680,9606.ENSP00000335605,…	LCP2,GRN,LGALS1,TGFB1,PLEK,PYCARD,BST2,TYROBP,PRDX1,FZD7,BATF,SLAMF8,FCER1G,MERTK,IL15,CD84,IKZF1,NFAM1,CMTM7,C5AR1,JAML,SASH3,FCGR2B,TGFBR2,MSN,DPP4,IL6R,TREM2,MAFB,IL2RG,CLIC1,ANXA1,CD83,HLA-A,ITGB2,LAT2,PRF1,PTPRC,PIK3CG,CEBPG,CCL5,CCL3,EPHB6,B2M
GO Process	GO:0070482	Response to oxygen levels	20	318	0.55	0.71	0.00014	9606.ENSP00000216117,9606.ENSP00000219070,9606.ENSP00000221930,9606.ENSP00000241052,9606.ENSP00000261623,9606.ENSP00000287820,9606.ENSP00000332293,9606.ENSP00000336762,9606.ENSP00000351905,9606.ENSP00000353731,9606.ENSP00000355896,9606.ENSP00000356899,9606.ENSP00000361850,9606.ENSP00000362205,9606.ENSP00000364858,9606.ENSP00000386884,9606.ENSP00000433560,9606.ENSP00000436607,9606.ENSP00000478887,…	HMOX1,MMP2,TGFB1,CAT,CYBA,PPARG,ASCL2,ANG,TGFBR2,DPP4,TGFB2,DDR2,PLAU,TREM2,CARD16,CXCR4,CRYAB,ADM,MYC,FAS
GO Process	GO:0048545	Response to steroid hormone	18	285	0.55	0.66	0.00038	9606.ENSP00000221930,9606.ENSP00000248975,9606.ENSP00000261623,9606.ENSP00000272602,9606.ENSP00000313391,9606.ENSP00000323929,9606.ENSP00000325120,9606.ENSP00000351905,9606.ENSP00000355896,9606.ENSP00000363973,9606.ENSP00000364802,9606.ENSP00000366109,9606.ENSP00000367309,9606.ENSP00000378517,9606.ENSP00000419124,9606.ENSP00000436607,9606.ENSP00000478561,9606.ENSP00000478927	TGFB1,YWHAH,CYBA,CNGA3,DAB2,A2M,PGR,TGFBR2,TGFB2,ALPL,HSPA1A,ANXA1,MAOB,SPP1,FAM107A,ADM,CYP1B1,YAP1
GO Process	GO:0001894	Tissue homeostasis	15	238	0.55	0.56	0.0018	9606.ENSP00000218758,9606.ENSP00000221930,9606.ENSP00000261267,9606.ENSP00000262746,9606.ENSP00000270142,9606.ENSP00000282561,9606.ENSP00000349359,9606.ENSP00000357005,9606.ENSP00000419465,9606.ENSP00000428340,9606.ENSP00000440066,9606.ENSP00000450540,9606.ENSP00000457421,9606.ENSP00000478927,9606.ENSP00000497910	ACP5,TGFB1,LYZ,PRDX1,SOD1,GJA1,SASH3,F11R,WWTR1,ANGPT1,JCHAIN,SERPINA3,PECAM1,YAP1,B2M
GO Process	GO:0045088	Regulation of innate immune response	15	238	0.55	0.56	0.0018	9606.ENSP00000053867,9606.ENSP00000247470,9606.ENSP00000262629,9606.ENSP00000278407,9606.ENSP00000287820,9606.ENSP00000289707,9606.ENSP00000323929,9606.ENSP00000351497,9606.ENSP00000362205,9606.ENSP00000363117,9606.ENSP00000363869,9606.ENSP00000378131,9606.ENSP00000379873,9606.ENSP00000399168,9606.ENSP00000474412	GRN,PYCARD,TYROBP,SERPING1,PPARG,SLAMF8,A2M,FCGR2B,TREM2,FGR,VSIG4,CFI,HLA-A,HLA-B,CCL5
GO Process	GO:0042113	B cell activation	12	189	0.55	0.46	0.0076	9606.ENSP00000215909,9606.ENSP00000252593,9606.ENSP00000286639,9606.ENSP00000289707,9606.ENSP00000333680,9606.ENSP00000335605,9606.ENSP00000349359,9606.ENSP00000351497,9606.ENSP00000363318,9606.ENSP00000381492,9606.ENSP00000411355,9606.ENSP00000466022	LGALS1,BST2,BATF,SLAMF8,NFAM1,CMTM7,SASH3,FCGR2B,IL2RG,LAT2,PTPRC,CEBPG
GO Process	GO:0002064	Epithelial cell development	12	190	0.55	0.46	0.0078	9606.ENSP00000221930,9606.ENSP00000325120,9606.ENSP00000353408,9606.ENSP00000357005,9606.ENSP00000357564,9606.ENSP00000384262,9606.ENSP00000386884,9606.ENSP00000425556,9606.ENSP00000427514,9606.ENSP00000446007,9606.ENSP00000457421,9606.ENSP00000478927	TGFB1,PGR,MSN,F11R,RAB13,HPSE,CXCR4,PALLD,CEBPA,VIM,PECAM1,YAP1
GO Process	GO:0002366	Leukocyte activation involved in immune response	12	190	0.55	0.46	0.0078	9606.ENSP00000053867,9606.ENSP00000215909,9606.ENSP00000247470,9606.ENSP00000262629,9606.ENSP00000286639,9606.ENSP00000289902,9606.ENSP00000351497,9606.ENSP00000357470,9606.ENSP00000362205,9606.ENSP00000381492,9606.ENSP00000419260,9606.ENSP00000477908	GRN,LGALS1,PYCARD,TYROBP,BATF,FCER1G,FCGR2B,IL6R,TREM2,LAT2,PIK3CG,CCL3
GO Process	GO:0043123	Positive regulation of I-kappaB kinase/NF-kappaB signaling	12	191	0.55	0.45	0.0081	9606.ENSP00000162749,9606.ENSP00000215909,9606.ENSP00000216117,9606.ENSP00000252593,9606.ENSP00000274289,9606.ENSP00000282561,9606.ENSP00000353099,9606.ENSP00000357704,9606.ENSP00000362111,9606.ENSP00000364858,9606.ENSP00000422947,9606.ENSP00000433138	TNFRSF1A,LGALS1,HMOX1,BST2,PLK2,GJA1,HLA-DRB1,S100A4,TSPAN6,CARD16,TRIM34,CASP1
GO Process	GO:0034097	Response to cytokine	49	804	0.54	1.2	4.29e-11	9606.ENSP00000162749,9606.ENSP00000216037,9606.ENSP00000218758,9606.ENSP00000219070,9606.ENSP00000225831,9606.ENSP00000227752,9606.ENSP00000233668,9606.ENSP00000245620,9606.ENSP00000247470,9606.ENSP00000252593,9606.ENSP00000255409,9606.ENSP00000261623,9606.ENSP00000262426,9606.ENSP00000289902,9606.ENSP00000292303,9606.ENSP00000293778,9606.ENSP00000296140,9606.ENSP00000296545,9606.ENSP00000327824,…	TNFRSF1A,XBP1,ACP5,MMP2,CCL2,IL10RA,DOK1,LILRB3,PYCARD,BST2,CHI3L1,CYBA,FOXF1,FCER1G,CCR5,CXCL16,CCR1,IL15,IFNLR1,IFITM1,LRAT,DPYSL3,TNFRSF14,CCRL2,XAF1,IL6R,GBP2,TREM2,IL2RG,TNFRSF1B,ANXA1,LSP1,LILRA6,CD14,CXCR4,HLA-DPA1,LILRB5,IRF5,CEBPA,GFRA2,CASP1,VIM,CMKLR1,CD300LF,CCL5,CCL3,CYP1B1,YAP1,FAS
GO Process	GO:0006935	Chemotaxis	32	516	0.54	0.97	3.04e-07	9606.ENSP00000222390,9606.ENSP00000225831,9606.ENSP00000245932,9606.ENSP00000254301,9606.ENSP00000289707,9606.ENSP00000289902,9606.ENSP00000292303,9606.ENSP00000293778,9606.ENSP00000296140,9606.ENSP00000335605,9606.ENSP00000341821,9606.ENSP00000347197,9606.ENSP00000348635,9606.ENSP00000349967,9606.ENSP00000353731,9606.ENSP00000355896,9606.ENSP00000357470,9606.ENSP00000357564,9606.ENSP00000361850,…	HGF,CCL2,VASP,LGALS3,SLAMF8,FCER1G,CCR5,CXCL16,CCR1,CMTM7,FPR3,C5AR1,JAML,CCRL2,DPP4,TGFB2,IL6R,RAB13,PLAU,ANXA1,LSP1,GPNMB,ITGB2,CXCR4,CMTM3,PIK3CG,PALLD,ANGPT1,CMKLR1,CCL5,CCL3,EPHB6
GO Process	GO:0071214	Cellular response to abiotic stimulus	20	325	0.54	0.69	0.00019	9606.ENSP00000162749,9606.ENSP00000219070,9606.ENSP00000221930,9606.ENSP00000247470,9606.ENSP00000261623,9606.ENSP00000325296,9606.ENSP00000346697,9606.ENSP00000356828,9606.ENSP00000357005,9606.ENSP00000358081,9606.ENSP00000364361,9606.ENSP00000364858,9606.ENSP00000370034,9606.ENSP00000378957,9606.ENSP00000433138,9606.ENSP00000433560,9606.ENSP00000478887,9606.ENSP00000478927,9606.ENSP00000496355,…	TNFRSF1A,MMP2,TGFB1,PYCARD,CYBA,PKD2L1,BMF,RCSD1,F11R,BAG3,MAP3K20,CARD16,TLR7,MFAP4,CASP1,CRYAB,MYC,YAP1,TLR5,FAS
GO Process	GO:0030324	Lung development	11	180	0.54	0.4	0.0157	9606.ENSP00000217131,9606.ENSP00000221930,9606.ENSP00000255409,9606.ENSP00000262426,9606.ENSP00000325120,9606.ENSP00000351905,9606.ENSP00000368682,9606.ENSP00000371790,9606.ENSP00000427514,9606.ENSP00000450527,9606.ENSP00000478927	CTSZ,TGFB1,CHI3L1,FOXF1,PGR,TGFBR2,PHEX,FGF9,CEBPA,HOPX,YAP1
GO Process	GO:1903034	Regulation of response to wounding	10	162	0.54	0.37	0.0237	9606.ENSP00000053867,9606.ENSP00000216037,9606.ENSP00000278407,9606.ENSP00000346032,9606.ENSP00000356899,9606.ENSP00000361850,9606.ENSP00000366109,9606.ENSP00000378517,9606.ENSP00000384262,9606.ENSP00000386884	GRN,XBP1,SERPING1,ANXA2,DDR2,PLAU,ANXA1,SPP1,HPSE,CXCR4
GO Process	GO:0030334	Regulation of cell migration	56	927	0.53	1.27	1.17e-12	9606.ENSP00000053867,9606.ENSP00000216037,9606.ENSP00000216117,9606.ENSP00000219070,9606.ENSP00000221930,9606.ENSP00000222390,9606.ENSP00000225831,9606.ENSP00000241356,9606.ENSP00000247470,9606.ENSP00000252593,9606.ENSP00000254301,9606.ENSP00000260128,9606.ENSP00000262426,9606.ENSP00000271638,9606.ENSP00000274289,9606.ENSP00000274793,9606.ENSP00000282561,9606.ENSP00000287820,9606.ENSP00000289707,…	GRN,XBP1,HMOX1,MMP2,TGFB1,HGF,CCL2,ADORA3,PYCARD,BST2,LGALS3,SULF1,FOXF1,S100A11,PLK2,PLA2G7,GJA1,PPARG,SLAMF8,CXCL16,CCR1,SYNPO2,TRIB1,GNAI2,DAB2,IFITM1,DPYSL3,C5AR1,TNFRSF14,SYNE2,TGFBR2,MSN,DPP4,TGFB2,DDR2,IL6R,PLAU,TREM2,FGR,ANXA1,ALOX15B,IGFBP3,GPNMB,FGF9,HPSE,CXCR4,PTPRC,FAM107A,PIK3CG,ANGPT1,CMKLR1,ITGAX,PECAM1,CCL5,CCL3,CYP1B1
GO Process	GO:0071345	Cellular response to cytokine stimulus	43	711	0.53	1.12	1.42e-09	9606.ENSP00000162749,9606.ENSP00000216037,9606.ENSP00000219070,9606.ENSP00000225831,9606.ENSP00000227752,9606.ENSP00000233668,9606.ENSP00000245620,9606.ENSP00000247470,9606.ENSP00000255409,9606.ENSP00000261623,9606.ENSP00000262426,9606.ENSP00000289902,9606.ENSP00000292303,9606.ENSP00000296140,9606.ENSP00000296545,9606.ENSP00000327824,9606.ENSP00000330825,9606.ENSP00000337224,9606.ENSP00000343690,…	TNFRSF1A,XBP1,MMP2,CCL2,IL10RA,DOK1,LILRB3,PYCARD,CHI3L1,CYBA,FOXF1,FCER1G,CCR5,CCR1,IL15,IFNLR1,IFITM1,LRAT,DPYSL3,TNFRSF14,CCRL2,IL6R,GBP2,TREM2,IL2RG,TNFRSF1B,LSP1,LILRA6,CXCR4,HLA-DPA1,LILRB5,IRF5,CEBPA,GFRA2,CASP1,VIM,CMKLR1,CD300LF,CCL5,CCL3,CYP1B1,YAP1,FAS
GO Process	GO:0071496	Cellular response to external stimulus	19	317	0.53	0.64	0.00042	9606.ENSP00000162749,9606.ENSP00000216037,9606.ENSP00000216117,9606.ENSP00000221930,9606.ENSP00000250092,9606.ENSP00000261623,9606.ENSP00000287820,9606.ENSP00000296545,9606.ENSP00000298223,9606.ENSP00000357005,9606.ENSP00000358081,9606.ENSP00000368682,9606.ENSP00000370034,9606.ENSP00000411355,9606.ENSP00000419124,9606.ENSP00000433138,9606.ENSP00000496355,9606.ENSP00000497642,9606.ENSP00000498466	TNFRSF1A,XBP1,HMOX1,TGFB1,CD68,CYBA,PPARG,IL15,FOLR2,F11R,BAG3,PHEX,TLR7,PTPRC,FAM107A,CASP1,TLR5,LPL,FAS
GO Process	GO:0030099	Myeloid cell differentiation	16	263	0.53	0.56	0.0016	9606.ENSP00000155840,9606.ENSP00000221930,9606.ENSP00000262629,9606.ENSP00000286639,9606.ENSP00000287820,9606.ENSP00000296545,9606.ENSP00000300305,9606.ENSP00000331614,9606.ENSP00000346032,9606.ENSP00000351905,9606.ENSP00000353099,9606.ENSP00000362205,9606.ENSP00000399588,9606.ENSP00000427514,9606.ENSP00000433488,9606.ENSP00000466022	KCNQ1,TGFB1,TYROBP,BATF,PPARG,IL15,RUNX1,IKZF1,ANXA2,TGFBR2,HLA-DRB1,TREM2,GAB3,CEBPA,FLI1,CEBPG
GO Process	GO:0097305	Response to alcohol	15	252	0.53	0.52	0.0031	9606.ENSP00000216540,9606.ENSP00000221930,9606.ENSP00000241052,9606.ENSP00000261623,9606.ENSP00000270142,9606.ENSP00000287820,9606.ENSP00000292303,9606.ENSP00000319788,9606.ENSP00000323929,9606.ENSP00000351905,9606.ENSP00000367309,9606.ENSP00000385519,9606.ENSP00000477908,9606.ENSP00000478561,9606.ENSP00000501053	SLC10A1,TGFB1,CAT,CYBA,SOD1,PPARG,CCR5,NQO1,A2M,TGFBR2,MAOB,CD14,CCL3,CYP1B1,ADCY7
GO Process	GO:0031960	Response to corticosteroid	10	167	0.53	0.35	0.0286	9606.ENSP00000221930,9606.ENSP00000261623,9606.ENSP00000272602,9606.ENSP00000323929,9606.ENSP00000363973,9606.ENSP00000366109,9606.ENSP00000367309,9606.ENSP00000419124,9606.ENSP00000436607,9606.ENSP00000478561	TGFB1,CYBA,CNGA3,A2M,ALPL,ANXA1,MAOB,FAM107A,ADM,CYP1B1
GO Process	GO:0008037	Cell recognition	9	148	0.53	0.32	0.0412	9606.ENSP00000298223,9606.ENSP00000329312,9606.ENSP00000353408,9606.ENSP00000362205,9606.ENSP00000383115,9606.ENSP00000386884,9606.ENSP00000398568,9606.ENSP00000425556,9606.ENSP00000457421	FOLR2,IGLL1,MSN,TREM2,COLEC12,CXCR4,PRF1,PALLD,PECAM1
GO Process	GO:0010634	Positive regulation of epithelial cell migration	9	150	0.53	0.32	0.0443	9606.ENSP00000053867,9606.ENSP00000216117,9606.ENSP00000221930,9606.ENSP00000274289,9606.ENSP00000351905,9606.ENSP00000355896,9606.ENSP00000366109,9606.ENSP00000419260,9606.ENSP00000428340	GRN,HMOX1,TGFB1,PLK2,TGFBR2,TGFB2,ANXA1,PIK3CG,ANGPT1
GO Process	GO:0071407	Cellular response to organic cyclic compound	30	508	0.52	0.88	2.24e-06	9606.ENSP00000155840,9606.ENSP00000219070,9606.ENSP00000221930,9606.ENSP00000225831,9606.ENSP00000248975,9606.ENSP00000261623,9606.ENSP00000262426,9606.ENSP00000270142,9606.ENSP00000287820,9606.ENSP00000296545,9606.ENSP00000298223,9606.ENSP00000325120,9606.ENSP00000353408,9606.ENSP00000358327,9606.ENSP00000363973,9606.ENSP00000364802,9606.ENSP00000366109,9606.ENSP00000368682,9606.ENSP00000378517,…	KCNQ1,MMP2,TGFB1,CCL2,YWHAH,CYBA,FOXF1,SOD1,PPARG,IL15,FOLR2,PGR,MSN,CASP7,ALPL,HSPA1A,ANXA1,PHEX,SPP1,COLEC12,MSR1,CHRM4,GABRG2,FAM107A,PIK3CG,CEBPA,CCL5,CCL3,CYP1B1,YAP1
GO Process	GO:0009611	Response to wounding	26	444	0.52	0.79	1.93e-05	9606.ENSP00000216117,9606.ENSP00000219070,9606.ENSP00000221930,9606.ENSP00000234313,9606.ENSP00000241356,9606.ENSP00000253408,9606.ENSP00000262426,9606.ENSP00000262629,9606.ENSP00000270142,9606.ENSP00000278407,9606.ENSP00000286201,9606.ENSP00000295408,9606.ENSP00000296140,9606.ENSP00000343690,9606.ENSP00000348635,9606.ENSP00000351905,9606.ENSP00000352208,9606.ENSP00000355896,9606.ENSP00000361850,…	HMOX1,MMP2,TGFB1,PLEK,ADORA3,GFAP,FOXF1,TYROBP,SOD1,SERPING1,FZD7,MERTK,CCR1,DPYSL3,JAML,TGFBR2,MYOF,TGFB2,PLAU,TREM2,CLIC1,HPSE,PIK3CG,ADM,YAP1,CD59
GO Process	GO:0043122	Regulation of I-kappaB kinase/NF-kappaB signaling	15	255	0.52	0.51	0.0034	9606.ENSP00000162749,9606.ENSP00000215909,9606.ENSP00000216117,9606.ENSP00000247470,9606.ENSP00000252593,9606.ENSP00000274289,9606.ENSP00000282561,9606.ENSP00000353099,9606.ENSP00000357704,9606.ENSP00000362111,9606.ENSP00000362205,9606.ENSP00000364858,9606.ENSP00000422947,9606.ENSP00000428340,9606.ENSP00000433138	TNFRSF1A,LGALS1,HMOX1,PYCARD,BST2,PLK2,GJA1,HLA-DRB1,S100A4,TSPAN6,TREM2,CARD16,TRIM34,ANGPT1,CASP1
GO Process	GO:0000165	MAPK cascade	13	219	0.52	0.45	0.0078	9606.ENSP00000221930,9606.ENSP00000225831,9606.ENSP00000269593,9606.ENSP00000292303,9606.ENSP00000312150,9606.ENSP00000364361,9606.ENSP00000370034,9606.ENSP00000370473,9606.ENSP00000411355,9606.ENSP00000433560,9606.ENSP00000474412,9606.ENSP00000477908,9606.ENSP00000478887	TGFB1,CCL2,IGFBP4,CCR5,TRIB1,MAP3K20,TLR7,IGFBP3,PTPRC,CRYAB,CCL5,CCL3,MYC
GO Process	GO:0030308	Negative regulation of cell growth	11	189	0.52	0.37	0.0214	9606.ENSP00000221930,9606.ENSP00000252593,9606.ENSP00000282561,9606.ENSP00000287820,9606.ENSP00000313391,9606.ENSP00000355896,9606.ENSP00000364802,9606.ENSP00000378517,9606.ENSP00000408025,9606.ENSP00000418915,9606.ENSP00000433560	TGFB1,BST2,GJA1,PPARG,DAB2,TGFB2,HSPA1A,SPP1,FBP1,CDKN2A,CRYAB
GO Process	GO:0098657	Import into cell	11	189	0.52	0.37	0.0214	9606.ENSP00000155840,9606.ENSP00000227752,9606.ENSP00000227880,9606.ENSP00000253408,9606.ENSP00000254976,9606.ENSP00000270570,9606.ENSP00000272602,9606.ENSP00000298223,9606.ENSP00000356545,9606.ENSP00000362205,9606.ENSP00000370543	KCNQ1,IL10RA,SLC15A3,GFAP,SNAP25,SLC47A1,CNGA3,FOLR2,CACNA1E,TREM2,SLC5A3
GO Process	GO:0050678	Regulation of epithelial cell proliferation	21	366	0.51	0.65	0.00029	9606.ENSP00000053867,9606.ENSP00000216037,9606.ENSP00000216117,9606.ENSP00000221930,9606.ENSP00000225831,9606.ENSP00000260128,9606.ENSP00000261623,9606.ENSP00000286201,9606.ENSP00000287820,9606.ENSP00000313391,9606.ENSP00000325120,9606.ENSP00000336762,9606.ENSP00000347197,9606.ENSP00000348635,9606.ENSP00000354487,9606.ENSP00000355896,9606.ENSP00000371790,9606.ENSP00000379003,9606.ENSP00000478887,…	GRN,XBP1,HMOX1,TGFB1,CCL2,SULF1,CYBA,FZD7,PPARG,DAB2,PGR,ANG,C5AR1,JAML,ZEB1,TGFB2,FGF9,NUPR1,MYC,YAP1,B2M
GO Process	GO:0070372	Regulation of ERK1 and ERK2 cascade	17	299	0.51	0.54	0.0019	9606.ENSP00000216037,9606.ENSP00000221930,9606.ENSP00000225831,9606.ENSP00000247470,9606.ENSP00000255409,9606.ENSP00000296140,9606.ENSP00000312999,9606.ENSP00000313391,9606.ENSP00000347197,9606.ENSP00000353099,9606.ENSP00000356899,9606.ENSP00000362205,9606.ENSP00000371420,9606.ENSP00000411355,9606.ENSP00000428340,9606.ENSP00000474412,9606.ENSP00000477908	XBP1,TGFB1,CCL2,PYCARD,CHI3L1,CCR1,GNAI2,DAB2,C5AR1,HLA-DRB1,DDR2,TREM2,GPNMB,PTPRC,ANGPT1,CCL5,CCL3
GO Process	GO:0050920	Regulation of chemotaxis	13	227	0.51	0.43	0.0101	9606.ENSP00000221930,9606.ENSP00000225831,9606.ENSP00000274793,9606.ENSP00000289707,9606.ENSP00000296140,9606.ENSP00000347197,9606.ENSP00000353731,9606.ENSP00000357470,9606.ENSP00000362205,9606.ENSP00000386884,9606.ENSP00000449716,9606.ENSP00000474412,9606.ENSP00000477908	TGFB1,CCL2,PLA2G7,SLAMF8,CCR1,C5AR1,DPP4,IL6R,TREM2,CXCR4,CMKLR1,CCL5,CCL3
GO Process	GO:0050679	Positive regulation of epithelial cell proliferation	12	207	0.51	0.4	0.0143	9606.ENSP00000053867,9606.ENSP00000216037,9606.ENSP00000216117,9606.ENSP00000221930,9606.ENSP00000261623,9606.ENSP00000286201,9606.ENSP00000336762,9606.ENSP00000347197,9606.ENSP00000348635,9606.ENSP00000371790,9606.ENSP00000478887,9606.ENSP00000478927	GRN,XBP1,HMOX1,TGFB1,CYBA,FZD7,ANG,C5AR1,JAML,FGF9,MYC,YAP1
GO Process	GO:0043433	Negative regulation of DNA-binding transcription factor activity	10	174	0.51	0.33	0.0364	9606.ENSP00000216117,9606.ENSP00000241052,9606.ENSP00000241356,9606.ENSP00000247470,9606.ENSP00000312150,9606.ENSP00000379003,9606.ENSP00000418915,9606.ENSP00000449716,9606.ENSP00000466022,9606.ENSP00000478561	HMOX1,CAT,ADORA3,PYCARD,TRIB1,NUPR1,CDKN2A,CMKLR1,CEBPG,CYP1B1
GO Process	GO:0009605	Response to external stimulus	133	2355	0.5	1.57	2.28e-31	9606.ENSP00000155840,9606.ENSP00000162749,9606.ENSP00000206423,9606.ENSP00000216037,9606.ENSP00000216117,9606.ENSP00000216540,9606.ENSP00000218758,9606.ENSP00000219070,9606.ENSP00000221930,9606.ENSP00000222390,9606.ENSP00000225831,9606.ENSP00000227752,9606.ENSP00000227880,9606.ENSP00000241052,9606.ENSP00000245932,9606.ENSP00000247470,9606.ENSP00000250092,9606.ENSP00000252593,9606.ENSP00000254301,…	KCNQ1,TNFRSF1A,CCDC80,XBP1,HMOX1,SLC10A1,ACP5,MMP2,TGFB1,HGF,CCL2,IL10RA,SLC15A3,CAT,VASP,PYCARD,CD68,BST2,LGALS3,CHI3L1,DDX60L,LYZ,CYBA,FOXF1,PRDX1,VAMP8,SOD1,SERPING1,LY96,BATF,PPARG,SLAMF8,FCER1G,CCR5,CXCL16,CCR1,IL15,TNFRSF11B,FOLR2,TRIB1,CD84,GNAI2,C1QB,NQO1,A2M,PKD2L1,IFNLR1,IGLL1,IFITM1,CMTM7,ANG,LRAT,TUBB,KLHL6,FPR3,PALM3,C5AR1,TNFRSF14,JAML,CCRL2,FCGR2B,TGFBR2,HLA-DRB1,DPP4,MPEG1,ZEB1,TG…
GO Process	GO:0010628	Positive regulation of gene expression	64	1146	0.5	1.23	3.46e-13	9606.ENSP00000216037,9606.ENSP00000216117,9606.ENSP00000221930,9606.ENSP00000222390,9606.ENSP00000247470,9606.ENSP00000255409,9606.ENSP00000260128,9606.ENSP00000261623,9606.ENSP00000262629,9606.ENSP00000270142,9606.ENSP00000282561,9606.ENSP00000284818,9606.ENSP00000286639,9606.ENSP00000287820,9606.ENSP00000289902,9606.ENSP00000294507,9606.ENSP00000296545,9606.ENSP00000300305,9606.ENSP00000312367,…	XBP1,HMOX1,TGFB1,HGF,PYCARD,CHI3L1,SULF1,CYBA,TYROBP,SOD1,GJA1,LY96,BATF,PPARG,FCER1G,LAPTM5,IL15,RUNX1,CD84,PGR,PAWR,NFAM1,RFTN1,ANXA2,C5AR1,TNFRSF14,SASH3,HMGN5,MSN,IL6R,S100A10,TENT5C,TREM2,FGR,IL2RG,HSPA1A,ANXA1,CD83,ALOX15B,TLR7,FGF9,HLA-A,HPSE,CD14,HLA-DPA1,HLA-DPB1,PTPRC,IRF5,CDKN2A,PIK3CG,CEBPA,ANGPT1,CASP1,VIM,ITGAX,CEBPG,CCL5,CCL3,CYP1B1,MYC,YAP1,TLR5,LPL,B2M
GO Process	GO:0043410	Positive regulation of MAPK cascade	27	481	0.5	0.76	2.43e-05	9606.ENSP00000221930,9606.ENSP00000222390,9606.ENSP00000225831,9606.ENSP00000247470,9606.ENSP00000255409,9606.ENSP00000269593,9606.ENSP00000270142,9606.ENSP00000286201,9606.ENSP00000294507,9606.ENSP00000296140,9606.ENSP00000306285,9606.ENSP00000312999,9606.ENSP00000347197,9606.ENSP00000351497,9606.ENSP00000353099,9606.ENSP00000355896,9606.ENSP00000356899,9606.ENSP00000357470,9606.ENSP00000360431,…	TGFB1,HGF,CCL2,PYCARD,CHI3L1,IGFBP4,SOD1,FZD7,LAPTM5,CCR1,TPD52L1,GNAI2,C5AR1,FCGR2B,HLA-DRB1,TGFB2,DDR2,IL6R,PLCE1,TREM2,IGFBP3,GPNMB,PTPRC,PIK3CG,ANGPT1,CCL5,CCL3
GO Process	GO:0031667	Response to nutrient levels	26	461	0.5	0.75	3.64e-05	9606.ENSP00000216037,9606.ENSP00000216117,9606.ENSP00000216540,9606.ENSP00000221930,9606.ENSP00000241052,9606.ENSP00000250092,9606.ENSP00000261623,9606.ENSP00000270142,9606.ENSP00000287820,9606.ENSP00000296545,9606.ENSP00000297350,9606.ENSP00000298223,9606.ENSP00000312999,9606.ENSP00000319788,9606.ENSP00000323929,9606.ENSP00000337224,9606.ENSP00000351905,9606.ENSP00000354487,9606.ENSP00000363973,…	XBP1,HMOX1,SLC10A1,TGFB1,CAT,CD68,CYBA,SOD1,PPARG,IL15,TNFRSF11B,FOLR2,GNAI2,NQO1,A2M,LRAT,TGFBR2,ZEB1,ALPL,PHEX,SPP1,FAM107A,ADM,CYP1B1,LPL,FAS
GO Process	GO:0045862	Positive regulation of proteolysis	21	375	0.5	0.63	0.00039	9606.ENSP00000053867,9606.ENSP00000216037,9606.ENSP00000227266,9606.ENSP00000247470,9606.ENSP00000287820,9606.ENSP00000294507,9606.ENSP00000301945,9606.ENSP00000312150,9606.ENSP00000313391,9606.ENSP00000346032,9606.ENSP00000357801,9606.ENSP00000362205,9606.ENSP00000364802,9606.ENSP00000365435,9606.ENSP00000379003,9606.ENSP00000384262,9606.ENSP00000418915,9606.ENSP00000427514,9606.ENSP00000433138,…	GRN,XBP1,CTSC,PYCARD,PPARG,LAPTM5,ANTXR1,TRIB1,DAB2,ANXA2,S100A10,TREM2,HSPA1A,TNFRSF1B,NUPR1,HPSE,CDKN2A,CEBPA,CASP1,MYC,FAS
GO Process	GO:0097190	Apoptotic signaling pathway	18	318	0.5	0.56	0.0013	9606.ENSP00000162749,9606.ENSP00000216117,9606.ENSP00000221930,9606.ENSP00000247470,9606.ENSP00000262629,9606.ENSP00000328088,9606.ENSP00000355896,9606.ENSP00000357470,9606.ENSP00000358081,9606.ENSP00000358327,9606.ENSP00000365435,9606.ENSP00000379003,9606.ENSP00000388566,9606.ENSP00000411355,9606.ENSP00000433138,9606.ENSP00000478561,9606.ENSP00000478927,9606.ENSP00000498466	TNFRSF1A,HMOX1,TGFB1,PYCARD,TYROBP,PAWR,TGFB2,IL6R,BAG3,CASP7,TNFRSF1B,NUPR1,CASP4,PTPRC,CASP1,CYP1B1,YAP1,FAS
GO Process	GO:1901214	Regulation of neuron death	18	324	0.5	0.55	0.0016	9606.ENSP00000053867,9606.ENSP00000216117,9606.ENSP00000217131,9606.ENSP00000225831,9606.ENSP00000262629,9606.ENSP00000270142,9606.ENSP00000319788,9606.ENSP00000351497,9606.ENSP00000355896,9606.ENSP00000356899,9606.ENSP00000362205,9606.ENSP00000365435,9606.ENSP00000371420,9606.ENSP00000379003,9606.ENSP00000380948,9606.ENSP00000428340,9606.ENSP00000474412,9606.ENSP00000477908	GRN,HMOX1,CTSZ,CCL2,TYROBP,SOD1,NQO1,FCGR2B,TGFB2,DDR2,TREM2,TNFRSF1B,GPNMB,NUPR1,ITGB2,ANGPT1,CCL5,CCL3
GO Process	GO:0030336	Negative regulation of cell migration	16	288	0.5	0.5	0.0037	9606.ENSP00000216117,9606.ENSP00000221930,9606.ENSP00000225831,9606.ENSP00000241356,9606.ENSP00000252593,9606.ENSP00000260128,9606.ENSP00000282561,9606.ENSP00000287820,9606.ENSP00000289707,9606.ENSP00000312150,9606.ENSP00000330825,9606.ENSP00000343690,9606.ENSP00000353731,9606.ENSP00000369530,9606.ENSP00000370473,9606.ENSP00000478561	HMOX1,TGFB1,CCL2,ADORA3,BST2,SULF1,GJA1,PPARG,SLAMF8,TRIB1,IFITM1,DPYSL3,DPP4,ALOX15B,IGFBP3,CYP1B1
GO Process	GO:0042063	Gliogenesis	14	248	0.5	0.45	0.0075	9606.ENSP00000053867,9606.ENSP00000221930,9606.ENSP00000225831,9606.ENSP00000253408,9606.ENSP00000270142,9606.ENSP00000334928,9606.ENSP00000347197,9606.ENSP00000350719,9606.ENSP00000355896,9606.ENSP00000362205,9606.ENSP00000363921,9606.ENSP00000366109,9606.ENSP00000446007,9606.ENSP00000477908	GRN,TGFB1,CCL2,GFAP,SOD1,PTPRB,C5AR1,SYNE2,TGFB2,TREM2,PARD3,ANXA1,VIM,CCL3
GO Process	GO:0051607	Defense response to virus	14	252	0.5	0.44	0.0083	9606.ENSP00000247470,9606.ENSP00000252593,9606.ENSP00000260184,9606.ENSP00000263864,9606.ENSP00000327824,9606.ENSP00000330825,9606.ENSP00000370034,9606.ENSP00000378067,9606.ENSP00000398568,9606.ENSP00000411355,9606.ENSP00000418037,9606.ENSP00000422947,9606.ENSP00000433138,9606.ENSP00000454623	PYCARD,BST2,DDX60L,VAMP8,IFNLR1,IFITM1,TLR7,SLFN11,PRF1,PTPRC,IRF5,TRIM34,CASP1,ITGAX
GO Process	GO:0060348	Bone development	12	216	0.5	0.38	0.0193	9606.ENSP00000218758,9606.ENSP00000221930,9606.ENSP00000260128,9606.ENSP00000282561,9606.ENSP00000346032,9606.ENSP00000351905,9606.ENSP00000356899,9606.ENSP00000363973,9606.ENSP00000368682,9606.ENSP00000411355,9606.ENSP00000433488,9606.ENSP00000434412	ACP5,TGFB1,SULF1,GJA1,ANXA2,TGFBR2,DDR2,ALPL,PHEX,PTPRC,FLI1,SERPINH1
GO Process	GO:0050731	Positive regulation of peptidyl-tyrosine phosphorylation	11	194	0.5	0.36	0.0256	9606.ENSP00000162749,9606.ENSP00000221930,9606.ENSP00000222390,9606.ENSP00000296545,9606.ENSP00000347948,9606.ENSP00000357470,9606.ENSP00000362205,9606.ENSP00000411355,9606.ENSP00000428340,9606.ENSP00000457421,9606.ENSP00000474412	TNFRSF1A,TGFB1,HGF,IL15,TNFRSF14,IL6R,TREM2,PTPRC,ANGPT1,PECAM1,CCL5
GO Process	GO:0031589	Cell-substrate adhesion	11	195	0.5	0.35	0.0264	9606.ENSP00000286201,9606.ENSP00000295408,9606.ENSP00000301945,9606.ENSP00000344758,9606.ENSP00000345008,9606.ENSP00000360293,9606.ENSP00000380948,9606.ENSP00000384262,9606.ENSP00000391583,9606.ENSP00000428340,9606.ENSP00000454623	FZD7,MERTK,ANTXR1,ECM2,FBLN5,SORBS1,ITGB2,HPSE,PARVG,ANGPT1,ITGAX
GO Process	GO:0002706	Regulation of lymphocyte mediated immunity	10	176	0.5	0.32	0.0388	9606.ENSP00000221930,9606.ENSP00000349359,9606.ENSP00000351497,9606.ENSP00000353099,9606.ENSP00000362205,9606.ENSP00000365435,9606.ENSP00000379873,9606.ENSP00000399168,9606.ENSP00000411355,9606.ENSP00000497910	TGFB1,SASH3,FCGR2B,HLA-DRB1,TREM2,TNFRSF1B,HLA-A,HLA-B,PTPRC,B2M
GO Process	GO:0019058	Viral life cycle	10	178	0.5	0.32	0.0412	9606.ENSP00000216540,9606.ENSP00000225831,9606.ENSP00000263864,9606.ENSP00000292303,9606.ENSP00000345672,9606.ENSP00000347948,9606.ENSP00000353731,9606.ENSP00000357005,9606.ENSP00000364802,9606.ENSP00000386884	SLC10A1,CCL2,VAMP8,CCR5,CTSB,TNFRSF14,DPP4,F11R,HSPA1A,CXCR4
GO Process	GO:0040012	Regulation of locomotion	57	1032	0.49	1.15	2.03e-11	9606.ENSP00000053867,9606.ENSP00000216037,9606.ENSP00000216117,9606.ENSP00000219070,9606.ENSP00000221930,9606.ENSP00000222390,9606.ENSP00000225831,9606.ENSP00000241356,9606.ENSP00000247470,9606.ENSP00000252593,9606.ENSP00000254301,9606.ENSP00000260128,9606.ENSP00000262426,9606.ENSP00000271638,9606.ENSP00000274289,9606.ENSP00000274793,9606.ENSP00000282561,9606.ENSP00000287820,9606.ENSP00000289707,…	GRN,XBP1,HMOX1,MMP2,TGFB1,HGF,CCL2,ADORA3,PYCARD,BST2,LGALS3,SULF1,FOXF1,S100A11,PLK2,PLA2G7,GJA1,PPARG,SLAMF8,CXCL16,CCR1,SYNPO2,TRIB1,GNAI2,DAB2,IFITM1,DPYSL3,C5AR1,TNFRSF14,SYNE2,TGFBR2,MSN,DPP4,TGFB2,DDR2,IL6R,PLAU,TREM2,FGR,ANXA1,ALOX15B,IGFBP3,GPNMB,FGF9,HPSE,CXCR4,CHRM4,PTPRC,FAM107A,PIK3CG,ANGPT1,CMKLR1,ITGAX,PECAM1,CCL5,CCL3,CYP1B1
GO Process	GO:0008285	Negative regulation of cell population proliferation	39	713	0.49	0.93	1.63e-07	9606.ENSP00000216117,9606.ENSP00000221930,9606.ENSP00000225831,9606.ENSP00000241356,9606.ENSP00000260128,9606.ENSP00000262262,9606.ENSP00000262629,9606.ENSP00000271638,9606.ENSP00000287820,9606.ENSP00000295256,9606.ENSP00000296545,9606.ENSP00000312150,9606.ENSP00000313391,9606.ENSP00000327824,9606.ENSP00000328088,9606.ENSP00000330825,9606.ENSP00000332293,9606.ENSP00000336762,9606.ENSP00000347948,…	HMOX1,TGFB1,CCL2,ADORA3,SULF1,CD33,TYROBP,S100A11,PPARG,HPGDS,IL15,TRIB1,DAB2,IFNLR1,PAWR,IFITM1,ASCL2,ANG,TNFRSF14,FCGR2B,TGFBR2,HLA-DRB1,ZEB1,TGFB2,TREM2,VSIG4,HSPA1A,ALOX15B,IGFBP3,GPNMB,NUPR1,IFI30,CDKN2A,CEBPA,ADM,KANK2,CYP1B1,MYC,B2M
GO Process	GO:0030097	Hemopoiesis	36	655	0.49	0.9	5.62e-07	9606.ENSP00000155840,9606.ENSP00000215909,9606.ENSP00000221930,9606.ENSP00000234313,9606.ENSP00000262629,9606.ENSP00000286201,9606.ENSP00000286639,9606.ENSP00000287820,9606.ENSP00000289707,9606.ENSP00000289902,9606.ENSP00000295408,9606.ENSP00000295971,9606.ENSP00000296545,9606.ENSP00000300305,9606.ENSP00000331614,9606.ENSP00000333680,9606.ENSP00000335605,9606.ENSP00000346032,9606.ENSP00000349359,…	KCNQ1,LGALS1,TGFB1,PLEK,TYROBP,FZD7,BATF,PPARG,SLAMF8,FCER1G,MERTK,RBM47,IL15,RUNX1,IKZF1,NFAM1,CMTM7,ANXA2,SASH3,FCGR2B,TGFBR2,HLA-DRB1,TGFB2,IL6R,TREM2,MAFB,IL2RG,ANXA1,CD83,GAB3,PTPRC,CEBPA,ANGPT1,FLI1,CEBPG,B2M
GO Process	GO:0051046	Regulation of secretion	34	620	0.49	0.86	1.47e-06	9606.ENSP00000155840,9606.ENSP00000162749,9606.ENSP00000216037,9606.ENSP00000216117,9606.ENSP00000216540,9606.ENSP00000221930,9606.ENSP00000241356,9606.ENSP00000254976,9606.ENSP00000261623,9606.ENSP00000262262,9606.ENSP00000262426,9606.ENSP00000263864,9606.ENSP00000282561,9606.ENSP00000287820,9606.ENSP00000312367,9606.ENSP00000312999,9606.ENSP00000313391,9606.ENSP00000334319,9606.ENSP00000336762,…	KCNQ1,TNFRSF1A,XBP1,HMOX1,SLC10A1,TGFB1,ADORA3,SNAP25,CYBA,CD33,FOXF1,VAMP8,GJA1,PPARG,CD84,GNAI2,DAB2,PCLO,ANG,ANXA2,FCGR2B,HLA-DRB1,TGFB2,RAB13,S100A10,TREM2,FGR,TNFRSF1B,ANXA1,MAOB,SPP1,ITGB2,NSF,CCL5
GO Process	GO:0009991	Response to extracellular stimulus	27	492	0.49	0.74	3.64e-05	9606.ENSP00000216037,9606.ENSP00000216117,9606.ENSP00000216540,9606.ENSP00000221930,9606.ENSP00000241052,9606.ENSP00000250092,9606.ENSP00000261623,9606.ENSP00000270142,9606.ENSP00000287820,9606.ENSP00000296545,9606.ENSP00000297350,9606.ENSP00000298223,9606.ENSP00000312999,9606.ENSP00000319788,9606.ENSP00000323929,9606.ENSP00000337224,9606.ENSP00000351905,9606.ENSP00000354487,9606.ENSP00000363973,…	XBP1,HMOX1,SLC10A1,TGFB1,CAT,CD68,CYBA,SOD1,PPARG,IL15,TNFRSF11B,FOLR2,GNAI2,NQO1,A2M,LRAT,TGFBR2,ZEB1,ALPL,PHEX,SPP1,PTPRC,FAM107A,ADM,CYP1B1,LPL,FAS
GO Process	GO:0048514	Blood vessel morphogenesis	23	419	0.49	0.66	0.00021	9606.ENSP00000216037,9606.ENSP00000216117,9606.ENSP00000219070,9606.ENSP00000221930,9606.ENSP00000225831,9606.ENSP00000261037,9606.ENSP00000262426,9606.ENSP00000282096,9606.ENSP00000334928,9606.ENSP00000336762,9606.ENSP00000346032,9606.ENSP00000351905,9606.ENSP00000355896,9606.ENSP00000371790,9606.ENSP00000380901,9606.ENSP00000384262,9606.ENSP00000416330,9606.ENSP00000419260,9606.ENSP00000428340,…	XBP1,HMOX1,MMP2,TGFB1,CCL2,COL8A1,FOXF1,PDE3B,PTPRB,ANG,ANXA2,TGFBR2,TGFB2,FGF9,COL8A2,HPSE,TGFBI,PIK3CG,ANGPT1,ADM,TNFAIP2,CYP1B1,YAP1
GO Process	GO:0001525	Angiogenesis	18	325	0.49	0.54	0.0017	9606.ENSP00000216037,9606.ENSP00000216117,9606.ENSP00000219070,9606.ENSP00000225831,9606.ENSP00000261037,9606.ENSP00000282096,9606.ENSP00000334928,9606.ENSP00000336762,9606.ENSP00000346032,9606.ENSP00000351905,9606.ENSP00000371790,9606.ENSP00000380901,9606.ENSP00000384262,9606.ENSP00000416330,9606.ENSP00000419260,9606.ENSP00000428340,9606.ENSP00000452634,9606.ENSP00000478561	XBP1,HMOX1,MMP2,CCL2,COL8A1,PDE3B,PTPRB,ANG,ANXA2,TGFBR2,FGF9,COL8A2,HPSE,TGFBI,PIK3CG,ANGPT1,TNFAIP2,CYP1B1
GO Process	GO:0051047	Positive regulation of secretion	17	308	0.49	0.52	0.0026	9606.ENSP00000216037,9606.ENSP00000221930,9606.ENSP00000261623,9606.ENSP00000262262,9606.ENSP00000263864,9606.ENSP00000287820,9606.ENSP00000312999,9606.ENSP00000313391,9606.ENSP00000336762,9606.ENSP00000346032,9606.ENSP00000353099,9606.ENSP00000355896,9606.ENSP00000357801,9606.ENSP00000362205,9606.ENSP00000363117,9606.ENSP00000378517,9606.ENSP00000380948	XBP1,TGFB1,CYBA,CD33,VAMP8,PPARG,GNAI2,DAB2,ANG,ANXA2,HLA-DRB1,TGFB2,S100A10,TREM2,FGR,SPP1,ITGB2
GO Process	GO:0062197	Cellular response to chemical stress	15	272	0.49	0.46	0.0059	9606.ENSP00000216037,9606.ENSP00000216117,9606.ENSP00000219070,9606.ENSP00000241052,9606.ENSP00000247470,9606.ENSP00000262746,9606.ENSP00000270142,9606.ENSP00000287820,9606.ENSP00000319788,9606.ENSP00000356828,9606.ENSP00000364802,9606.ENSP00000366109,9606.ENSP00000433138,9606.ENSP00000478561,9606.ENSP00000498466	XBP1,HMOX1,MMP2,CAT,PYCARD,PRDX1,SOD1,PPARG,NQO1,RCSD1,HSPA1A,ANXA1,CASP1,CYP1B1,FAS
GO Process	GO:0016485	Protein processing	11	202	0.49	0.34	0.0329	9606.ENSP00000217131,9606.ENSP00000247470,9606.ENSP00000274793,9606.ENSP00000353731,9606.ENSP00000358327,9606.ENSP00000361850,9606.ENSP00000362410,9606.ENSP00000368682,9606.ENSP00000388566,9606.ENSP00000433138,9606.ENSP00000444271	CTSZ,PYCARD,PLA2G7,DPP4,CASP7,PLAU,MAFB,PHEX,CASP4,CASP1,C1R
GO Process	GO:0071478	Cellular response to radiation	10	183	0.49	0.3	0.0479	9606.ENSP00000219070,9606.ENSP00000221930,9606.ENSP00000261623,9606.ENSP00000346697,9606.ENSP00000364361,9606.ENSP00000364858,9606.ENSP00000378957,9606.ENSP00000433560,9606.ENSP00000478887,9606.ENSP00000478927	MMP2,TGFB1,CYBA,BMF,MAP3K20,CARD16,MFAP4,CRYAB,MYC,YAP1
GO Process	GO:0048584	Positive regulation of response to stimulus	114	2131	0.48	1.42	5.23e-24	9606.ENSP00000046794,9606.ENSP00000053867,9606.ENSP00000162749,9606.ENSP00000215909,9606.ENSP00000216037,9606.ENSP00000216117,9606.ENSP00000221930,9606.ENSP00000222390,9606.ENSP00000225831,9606.ENSP00000227266,9606.ENSP00000227752,9606.ENSP00000227880,9606.ENSP00000241052,9606.ENSP00000246551,9606.ENSP00000247470,9606.ENSP00000252593,9606.ENSP00000255409,9606.ENSP00000260128,9606.ENSP00000261623,…	LCP2,GRN,TNFRSF1A,LGALS1,XBP1,HMOX1,TGFB1,HGF,CCL2,CTSC,IL10RA,SLC15A3,CAT,HCST,PYCARD,BST2,CHI3L1,SULF1,CYBA,TYROBP,PLEKHA4,VAMP8,GPR65,IGFBP4,SOD1,PLK2,PLA2G7,SERPING1,GJA1,LY96,FZD7,PPARG,FCER1G,LAPTM5,CCR1,IL15,TPD52L1,GNAI2,DAB2,C1QB,PAWR,IGLL1,NFAM1,RFTN1,BMP2K,KLHL6,FPR3,C5AR1,SASH3,FCGR2B,TGFBR2,HLA-DRB1,TGFB2,DDR2,F11R,IL6R,S100A4,SORBS1,PLCE1,PLAU,TSPAN6,TREM2,FGR,C1QC,VSIG4,HLA-DQB1,MA…
GO Process	GO:1902533	Positive regulation of intracellular signal transduction	54	997	0.48	1.1	1.69e-10	9606.ENSP00000162749,9606.ENSP00000215909,9606.ENSP00000216037,9606.ENSP00000216117,9606.ENSP00000221930,9606.ENSP00000222390,9606.ENSP00000225831,9606.ENSP00000227880,9606.ENSP00000241052,9606.ENSP00000246551,9606.ENSP00000247470,9606.ENSP00000252593,9606.ENSP00000255409,9606.ENSP00000267549,9606.ENSP00000269593,9606.ENSP00000270142,9606.ENSP00000274289,9606.ENSP00000282561,9606.ENSP00000286201,…	TNFRSF1A,LGALS1,XBP1,HMOX1,TGFB1,HGF,CCL2,SLC15A3,CAT,HCST,PYCARD,BST2,CHI3L1,GPR65,IGFBP4,SOD1,PLK2,GJA1,FZD7,LAPTM5,CCR1,TPD52L1,GNAI2,C5AR1,FCGR2B,HLA-DRB1,TGFB2,DDR2,F11R,IL6R,S100A4,PLCE1,TSPAN6,TREM2,FGR,MAP3K20,HSPA1A,CARD16,TLR7,IGFBP3,P2RY8,GPNMB,NUPR1,HPSE,CD14,PTPRC,CDKN2A,PIK3CG,TRIM34,ANGPT1,CASP1,CCL5,CCL3,MYC
GO Process	GO:0014070	Response to organic cyclic compound	46	861	0.48	0.99	1.13e-08	9606.ENSP00000155840,9606.ENSP00000216540,9606.ENSP00000219070,9606.ENSP00000221930,9606.ENSP00000225831,9606.ENSP00000241052,9606.ENSP00000248975,9606.ENSP00000261623,9606.ENSP00000262426,9606.ENSP00000270142,9606.ENSP00000272602,9606.ENSP00000287820,9606.ENSP00000292303,9606.ENSP00000296545,9606.ENSP00000298223,9606.ENSP00000313391,9606.ENSP00000319788,9606.ENSP00000323929,9606.ENSP00000325120,…	KCNQ1,SLC10A1,MMP2,TGFB1,CCL2,CAT,YWHAH,CYBA,FOXF1,SOD1,CNGA3,PPARG,CCR5,IL15,FOLR2,DAB2,NQO1,A2M,PGR,RFTN1,TGFBR2,MSN,TGFB2,CASP7,ALPL,HSPA1A,ANXA1,MAOB,CD83,PHEX,SPP1,COLEC12,CXCR4,ARPC1B,MSR1,CHRM4,GABRG2,FAM107A,PIK3CG,CEBPA,CRYAB,ADM,CCL5,CCL3,CYP1B1,YAP1
GO Process	GO:0048534	Hematopoietic or lymphoid organ development	38	705	0.48	0.9	3.59e-07	9606.ENSP00000155840,9606.ENSP00000215909,9606.ENSP00000221930,9606.ENSP00000234313,9606.ENSP00000261024,9606.ENSP00000262629,9606.ENSP00000270142,9606.ENSP00000286201,9606.ENSP00000286639,9606.ENSP00000287820,9606.ENSP00000289707,9606.ENSP00000289902,9606.ENSP00000295408,9606.ENSP00000295971,9606.ENSP00000296545,9606.ENSP00000300305,9606.ENSP00000331614,9606.ENSP00000333680,9606.ENSP00000335605,…	KCNQ1,LGALS1,TGFB1,PLEK,SLC40A1,TYROBP,SOD1,FZD7,BATF,PPARG,SLAMF8,FCER1G,MERTK,RBM47,IL15,RUNX1,IKZF1,NFAM1,CMTM7,ANXA2,SASH3,FCGR2B,TGFBR2,HLA-DRB1,TGFB2,IL6R,TREM2,MAFB,IL2RG,ANXA1,CD83,GAB3,PTPRC,CEBPA,ANGPT1,FLI1,CEBPG,B2M
GO Process	GO:1903530	Regulation of secretion by cell	30	564	0.48	0.76	1.64e-05	9606.ENSP00000162749,9606.ENSP00000216117,9606.ENSP00000221930,9606.ENSP00000241356,9606.ENSP00000254976,9606.ENSP00000262262,9606.ENSP00000262426,9606.ENSP00000263864,9606.ENSP00000282561,9606.ENSP00000287820,9606.ENSP00000312367,9606.ENSP00000312999,9606.ENSP00000313391,9606.ENSP00000334319,9606.ENSP00000336762,9606.ENSP00000346032,9606.ENSP00000351497,9606.ENSP00000353099,9606.ENSP00000355896,…	TNFRSF1A,HMOX1,TGFB1,ADORA3,SNAP25,CD33,FOXF1,VAMP8,GJA1,PPARG,CD84,GNAI2,DAB2,PCLO,ANG,ANXA2,FCGR2B,HLA-DRB1,TGFB2,RAB13,S100A10,TREM2,FGR,TNFRSF1B,ANXA1,MAOB,SPP1,ITGB2,NSF,CCL5
GO Process	GO:0045936	Negative regulation of phosphate metabolic process	23	424	0.48	0.65	0.00025	9606.ENSP00000216037,9606.ENSP00000221930,9606.ENSP00000222390,9606.ENSP00000234313,9606.ENSP00000247470,9606.ENSP00000254301,9606.ENSP00000285670,9606.ENSP00000287820,9606.ENSP00000312150,9606.ENSP00000312999,9606.ENSP00000334928,9606.ENSP00000355896,9606.ENSP00000356899,9606.ENSP00000363921,9606.ENSP00000370473,9606.ENSP00000379003,9606.ENSP00000408025,9606.ENSP00000411355,9606.ENSP00000418915,…	XBP1,TGFB1,HGF,PLEK,PYCARD,LGALS3,SAMSN1,PPARG,TRIB1,GNAI2,PTPRB,TGFB2,DDR2,PARD3,IGFBP3,NUPR1,FBP1,PTPRC,CDKN2A,WWTR1,CEBPA,ANGPT1,APOC1
GO Process	GO:0051051	Negative regulation of transport	23	432	0.48	0.63	0.00032	9606.ENSP00000155840,9606.ENSP00000162749,9606.ENSP00000216117,9606.ENSP00000221930,9606.ENSP00000254301,9606.ENSP00000262262,9606.ENSP00000262426,9606.ENSP00000263864,9606.ENSP00000282561,9606.ENSP00000310557,9606.ENSP00000312367,9606.ENSP00000312999,9606.ENSP00000346032,9606.ENSP00000351497,9606.ENSP00000358081,9606.ENSP00000358460,9606.ENSP00000365435,9606.ENSP00000366109,9606.ENSP00000367309,…	KCNQ1,TNFRSF1A,HMOX1,TGFB1,LGALS3,CD33,FOXF1,VAMP8,GJA1,KCNE3,CD84,GNAI2,ANXA2,FCGR2B,BAG3,CLIC2,TNFRSF1B,ANXA1,MAOB,ANGPT1,CRYAB,CD300LF,APOC1
GO Process	GO:0060249	Anatomical structure homeostasis	16	296	0.48	0.48	0.0047	9606.ENSP00000218758,9606.ENSP00000221930,9606.ENSP00000261267,9606.ENSP00000262746,9606.ENSP00000270142,9606.ENSP00000282561,9606.ENSP00000349359,9606.ENSP00000357005,9606.ENSP00000358081,9606.ENSP00000419465,9606.ENSP00000428340,9606.ENSP00000440066,9606.ENSP00000450540,9606.ENSP00000457421,9606.ENSP00000478927,9606.ENSP00000497910	ACP5,TGFB1,LYZ,PRDX1,SOD1,GJA1,SASH3,F11R,BAG3,WWTR1,ANGPT1,JCHAIN,SERPINA3,PECAM1,YAP1,B2M
GO Process	GO:1901654	Response to ketone	11	207	0.48	0.32	0.0386	9606.ENSP00000221930,9606.ENSP00000261623,9606.ENSP00000287820,9606.ENSP00000319788,9606.ENSP00000323929,9606.ENSP00000353408,9606.ENSP00000355896,9606.ENSP00000367309,9606.ENSP00000378517,9606.ENSP00000478561,9606.ENSP00000478927	TGFB1,CYBA,PPARG,NQO1,A2M,MSN,TGFB2,MAOB,SPP1,CYP1B1,YAP1
GO Process	GO:0045926	Negative regulation of growth	13	247	0.47	0.38	0.0189	9606.ENSP00000221930,9606.ENSP00000252593,9606.ENSP00000282561,9606.ENSP00000287820,9606.ENSP00000313391,9606.ENSP00000351905,9606.ENSP00000355896,9606.ENSP00000364802,9606.ENSP00000369530,9606.ENSP00000378517,9606.ENSP00000408025,9606.ENSP00000418915,9606.ENSP00000433560	TGFB1,BST2,GJA1,PPARG,DAB2,TGFBR2,TGFB2,HSPA1A,ALOX15B,SPP1,FBP1,CDKN2A,CRYAB
GO Process	GO:0009636	Response to toxic substance	12	229	0.47	0.34	0.0286	9606.ENSP00000241052,9606.ENSP00000262746,9606.ENSP00000270142,9606.ENSP00000270570,9606.ENSP00000319788,9606.ENSP00000358460,9606.ENSP00000367309,9606.ENSP00000379003,9606.ENSP00000474412,9606.ENSP00000477908,9606.ENSP00000478561,9606.ENSP00000479870	CAT,PRDX1,SOD1,SLC47A1,NQO1,CLIC2,MAOB,NUPR1,CCL5,CCL3,CYP1B1,ALOX5AP
GO Process	GO:0030100	Regulation of endocytosis	11	209	0.47	0.32	0.0407	9606.ENSP00000254301,9606.ENSP00000287820,9606.ENSP00000313391,9606.ENSP00000334836,9606.ENSP00000346032,9606.ENSP00000362205,9606.ENSP00000385519,9606.ENSP00000428340,9606.ENSP00000450857,9606.ENSP00000465356,9606.ENSP00000497910	LGALS3,PPARG,DAB2,BMP2K,ANXA2,TREM2,CD14,ANGPT1,STON2,APOC1,B2M
GO Process	GO:2000026	Regulation of multicellular organismal development	71	1389	0.46	1.15	5.32e-13	9606.ENSP00000053867,9606.ENSP00000162749,9606.ENSP00000216037,9606.ENSP00000216117,9606.ENSP00000221930,9606.ENSP00000222390,9606.ENSP00000227266,9606.ENSP00000229829,9606.ENSP00000245620,9606.ENSP00000248975,9606.ENSP00000253408,9606.ENSP00000255409,9606.ENSP00000260128,9606.ENSP00000262629,9606.ENSP00000266581,9606.ENSP00000270142,9606.ENSP00000274289,9606.ENSP00000282096,9606.ENSP00000286639,…	GRN,TNFRSF1A,XBP1,HMOX1,TGFB1,HGF,CTSC,HLA-DOA,LILRB3,YWHAH,GFAP,CHI3L1,SULF1,TYROBP,AMIGO2,SOD1,PLK2,PDE3B,BATF,PPARG,SLAMF8,CCR1,IL15,TNFRSF11B,RUNX1,TRIB1,ASCL2,NFAM1,BMP2K,ANXA2,C5AR1,SASH3,FCGR2B,TGFBR2,HLA-DRB1,ZEB1,TGFB2,DDR2,F11R,S100A10,TREM2,MAFB,IL2RG,C1QC,PARD3,HSPA1A,S1PR3,TNFRSF1B,ANXA1,CD83,ALOX15B,GPNMB,FGF9,SPP1,NUPR1,ITGB2,HPSE,CXCR4,HLA-B,PTPRC,CDKN2A,WWTR1,CEBPA,ADM,HOPX,ITGAX…
GO Process	GO:0048872	Homeostasis of number of cells	13	256	0.46	0.35	0.0245	9606.ENSP00000155840,9606.ENSP00000216117,9606.ENSP00000221930,9606.ENSP00000261024,9606.ENSP00000262746,9606.ENSP00000270142,9606.ENSP00000295408,9606.ENSP00000295633,9606.ENSP00000331614,9606.ENSP00000349359,9606.ENSP00000366109,9606.ENSP00000466022,9606.ENSP00000498466	KCNQ1,HMOX1,TGFB1,SLC40A1,PRDX1,SOD1,MERTK,FSTL1,IKZF1,SASH3,ANXA1,CEBPG,FAS
GO Process	GO:0045732	Positive regulation of protein catabolic process	11	214	0.46	0.3	0.0466	9606.ENSP00000216037,9606.ENSP00000274289,9606.ENSP00000312150,9606.ENSP00000313391,9606.ENSP00000353408,9606.ENSP00000362205,9606.ENSP00000364802,9606.ENSP00000365435,9606.ENSP00000379003,9606.ENSP00000381293,9606.ENSP00000427514	XBP1,PLK2,TRIB1,DAB2,MSN,TREM2,HSPA1A,TNFRSF1B,NUPR1,NSF,CEBPA
GO Process	GO:0043523	Regulation of neuron apoptotic process	11	216	0.46	0.3	0.0494	9606.ENSP00000053867,9606.ENSP00000216117,9606.ENSP00000225831,9606.ENSP00000262629,9606.ENSP00000270142,9606.ENSP00000319788,9606.ENSP00000355896,9606.ENSP00000362205,9606.ENSP00000379003,9606.ENSP00000428340,9606.ENSP00000477908	GRN,HMOX1,CCL2,TYROBP,SOD1,NQO1,TGFB2,TREM2,NUPR1,ANGPT1,CCL3
GO Process	GO:0009967	Positive regulation of signal transduction	77	1525	0.45	1.17	5.82e-14	9606.ENSP00000162749,9606.ENSP00000215909,9606.ENSP00000216037,9606.ENSP00000216117,9606.ENSP00000221930,9606.ENSP00000222390,9606.ENSP00000225831,9606.ENSP00000227266,9606.ENSP00000227752,9606.ENSP00000227880,9606.ENSP00000241052,9606.ENSP00000246551,9606.ENSP00000247470,9606.ENSP00000252593,9606.ENSP00000255409,9606.ENSP00000260128,9606.ENSP00000261623,9606.ENSP00000263265,9606.ENSP00000267549,…	TNFRSF1A,LGALS1,XBP1,HMOX1,TGFB1,HGF,CCL2,CTSC,IL10RA,SLC15A3,CAT,HCST,PYCARD,BST2,CHI3L1,SULF1,CYBA,PLEKHA4,GPR65,IGFBP4,SOD1,PLK2,GJA1,LY96,FZD7,PPARG,LAPTM5,CCR1,TPD52L1,GNAI2,DAB2,NFAM1,BMP2K,C5AR1,FCGR2B,TGFBR2,HLA-DRB1,TGFB2,DDR2,F11R,IL6R,S100A4,SORBS1,PLCE1,TSPAN6,TREM2,FGR,MAP3K20,HSPA1A,CARD16,LY86,ALOX15B,TLR7,IGFBP3,P2RY8,GPNMB,FGF9,NUPR1,HPSE,CD14,CXCR4,CASP4,CMTM3,PTPRC,CDKN2A,PIK3C…
GO Process	GO:0051240	Positive regulation of multicellular organismal process	76	1505	0.45	1.16	9.35e-14	9606.ENSP00000053867,9606.ENSP00000155840,9606.ENSP00000216037,9606.ENSP00000216117,9606.ENSP00000221930,9606.ENSP00000222390,9606.ENSP00000247470,9606.ENSP00000253408,9606.ENSP00000255409,9606.ENSP00000260128,9606.ENSP00000261623,9606.ENSP00000262629,9606.ENSP00000263864,9606.ENSP00000266581,9606.ENSP00000270142,9606.ENSP00000282561,9606.ENSP00000284818,9606.ENSP00000286639,9606.ENSP00000287820,…	GRN,KCNQ1,XBP1,HMOX1,TGFB1,HGF,PYCARD,GFAP,CHI3L1,SULF1,CYBA,TYROBP,VAMP8,AMIGO2,SOD1,GJA1,LY96,BATF,PPARG,FCER1G,LAPTM5,CCR1,IL15,RUNX1,TRIB1,CD84,GNAI2,DAB2,NFAM1,RFTN1,ANXA2,C5AR1,TNFRSF14,SASH3,TGFBR2,HLA-DRB1,TGFB2,IL6R,PLAU,TREM2,FGR,IL2RG,PARD3,ALPL,HSPA1A,TNFRSF1B,ANXA1,CD83,ALOX15B,TLR7,FGF9,SPP1,HLA-A,ITGB2,HPSE,CD14,CXCR4,HLA-DPA1,HLA-DPB1,PTPRC,IRF5,PIK3CG,WWTR1,CASP1,ADM,CMKLR1,ITGAX…
GO Process	GO:0001568	Blood vessel development	25	505	0.45	0.6	0.00040	9606.ENSP00000216037,9606.ENSP00000216117,9606.ENSP00000219070,9606.ENSP00000221930,9606.ENSP00000225831,9606.ENSP00000261037,9606.ENSP00000262426,9606.ENSP00000282096,9606.ENSP00000301945,9606.ENSP00000334928,9606.ENSP00000336762,9606.ENSP00000346032,9606.ENSP00000351905,9606.ENSP00000355896,9606.ENSP00000371790,9606.ENSP00000380901,9606.ENSP00000384262,9606.ENSP00000416330,9606.ENSP00000419260,…	XBP1,HMOX1,MMP2,TGFB1,CCL2,COL8A1,FOXF1,PDE3B,ANTXR1,PTPRB,ANG,ANXA2,TGFBR2,TGFB2,FGF9,COL8A2,HPSE,TGFBI,PIK3CG,ANGPT1,ADM,TNFAIP2,PECAM1,CYP1B1,YAP1
GO Process	GO:1901652	Response to peptide	22	437	0.45	0.56	0.0010	9606.ENSP00000155840,9606.ENSP00000216037,9606.ENSP00000219070,9606.ENSP00000221930,9606.ENSP00000241052,9606.ENSP00000261623,9606.ENSP00000282096,9606.ENSP00000282561,9606.ENSP00000287820,9606.ENSP00000351497,9606.ENSP00000356899,9606.ENSP00000357564,9606.ENSP00000360293,9606.ENSP00000362205,9606.ENSP00000366109,9606.ENSP00000368682,9606.ENSP00000388566,9606.ENSP00000408025,9606.ENSP00000418037,…	KCNQ1,XBP1,MMP2,TGFB1,CAT,CYBA,PDE3B,GJA1,PPARG,FCGR2B,DDR2,RAB13,SORBS1,TREM2,ANXA1,PHEX,CASP4,FBP1,IRF5,ADM,VIM,CYP1B1
GO Process	GO:0009615	Response to virus	18	356	0.45	0.47	0.0042	9606.ENSP00000221930,9606.ENSP00000247470,9606.ENSP00000252593,9606.ENSP00000260184,9606.ENSP00000263864,9606.ENSP00000327824,9606.ENSP00000330825,9606.ENSP00000363117,9606.ENSP00000370034,9606.ENSP00000378067,9606.ENSP00000386884,9606.ENSP00000398568,9606.ENSP00000411355,9606.ENSP00000418037,9606.ENSP00000422947,9606.ENSP00000433138,9606.ENSP00000454623,9606.ENSP00000474412	TGFB1,PYCARD,BST2,DDX60L,VAMP8,IFNLR1,IFITM1,FGR,TLR7,SLFN11,CXCR4,PRF1,PTPRC,IRF5,TRIM34,CASP1,ITGAX,CCL5
GO Process	GO:1901653	Cellular response to peptide	15	302	0.45	0.39	0.0143	9606.ENSP00000216037,9606.ENSP00000221930,9606.ENSP00000261623,9606.ENSP00000282096,9606.ENSP00000282561,9606.ENSP00000287820,9606.ENSP00000351497,9606.ENSP00000356899,9606.ENSP00000357564,9606.ENSP00000360293,9606.ENSP00000362205,9606.ENSP00000388566,9606.ENSP00000408025,9606.ENSP00000446007,9606.ENSP00000478561	XBP1,TGFB1,CYBA,PDE3B,GJA1,PPARG,FCGR2B,DDR2,RAB13,SORBS1,TREM2,CASP4,FBP1,VIM,CYP1B1
GO Process	GO:1903532	Positive regulation of secretion by cell	14	282	0.45	0.37	0.0202	9606.ENSP00000221930,9606.ENSP00000262262,9606.ENSP00000263864,9606.ENSP00000287820,9606.ENSP00000313391,9606.ENSP00000336762,9606.ENSP00000346032,9606.ENSP00000353099,9606.ENSP00000355896,9606.ENSP00000357801,9606.ENSP00000362205,9606.ENSP00000363117,9606.ENSP00000378517,9606.ENSP00000380948	TGFB1,CD33,VAMP8,PPARG,DAB2,ANG,ANXA2,HLA-DRB1,TGFB2,S100A10,TREM2,FGR,SPP1,ITGB2
GO Process	GO:0050730	Regulation of peptidyl-tyrosine phosphorylation	13	259	0.45	0.35	0.0265	9606.ENSP00000162749,9606.ENSP00000221930,9606.ENSP00000222390,9606.ENSP00000285670,9606.ENSP00000296545,9606.ENSP00000347948,9606.ENSP00000357470,9606.ENSP00000362205,9606.ENSP00000380948,9606.ENSP00000411355,9606.ENSP00000428340,9606.ENSP00000457421,9606.ENSP00000474412	TNFRSF1A,TGFB1,HGF,SAMSN1,IL15,TNFRSF14,IL6R,TREM2,ITGB2,PTPRC,ANGPT1,PECAM1,CCL5
GO Process	GO:0023056	Positive regulation of signaling	83	1698	0.44	1.16	1.87e-14	9606.ENSP00000162749,9606.ENSP00000215909,9606.ENSP00000216037,9606.ENSP00000216117,9606.ENSP00000221930,9606.ENSP00000222390,9606.ENSP00000225831,9606.ENSP00000227266,9606.ENSP00000227752,9606.ENSP00000227880,9606.ENSP00000241052,9606.ENSP00000246551,9606.ENSP00000247470,9606.ENSP00000252593,9606.ENSP00000253408,9606.ENSP00000254976,9606.ENSP00000255409,9606.ENSP00000260128,9606.ENSP00000261623,…	TNFRSF1A,LGALS1,XBP1,HMOX1,TGFB1,HGF,CCL2,CTSC,IL10RA,SLC15A3,CAT,HCST,PYCARD,BST2,GFAP,SNAP25,CHI3L1,SULF1,CYBA,PLEKHA4,VAMP8,GPR65,IGFBP4,SOD1,PLK2,GJA1,LY96,FZD7,PPARG,LAPTM5,CCR1,TPD52L1,GNAI2,DAB2,NFAM1,BMP2K,ANXA2,C5AR1,FCGR2B,TGFBR2,HLA-DRB1,TGFB2,DDR2,F11R,IL6R,S100A4,SORBS1,PLCE1,TSPAN6,TREM2,FGR,MAP3K20,HSPA1A,CARD16,LY86,ALOX15B,TLR7,IGFBP3,P2RY8,GPNMB,FGF9,SPP1,NUPR1,NSF,HPSE,CD14,CXC…
GO Process	GO:0043408	Regulation of MAPK cascade	33	668	0.44	0.73	1.97e-05	9606.ENSP00000216037,9606.ENSP00000221930,9606.ENSP00000222390,9606.ENSP00000225831,9606.ENSP00000247470,9606.ENSP00000255409,9606.ENSP00000262746,9606.ENSP00000269593,9606.ENSP00000270142,9606.ENSP00000286201,9606.ENSP00000287820,9606.ENSP00000294507,9606.ENSP00000296140,9606.ENSP00000306285,9606.ENSP00000312999,9606.ENSP00000313391,9606.ENSP00000347197,9606.ENSP00000351497,9606.ENSP00000353099,…	XBP1,TGFB1,HGF,CCL2,PYCARD,CHI3L1,PRDX1,IGFBP4,SOD1,FZD7,PPARG,LAPTM5,CCR1,TPD52L1,GNAI2,DAB2,C5AR1,FCGR2B,HLA-DRB1,TGFB2,DDR2,IL6R,PLCE1,TREM2,IGFBP3,GPNMB,PTPRC,PIK3CG,ANGPT1,CCL5,CCL3,MYC,FAS
GO Process	GO:0006897	Endocytosis	22	447	0.44	0.54	0.0013	9606.ENSP00000227752,9606.ENSP00000247470,9606.ENSP00000254976,9606.ENSP00000289902,9606.ENSP00000293778,9606.ENSP00000298223,9606.ENSP00000313391,9606.ENSP00000329312,9606.ENSP00000351497,9606.ENSP00000351905,9606.ENSP00000353731,9606.ENSP00000362205,9606.ENSP00000374274,9606.ENSP00000378131,9606.ENSP00000380948,9606.ENSP00000383115,9606.ENSP00000385519,9606.ENSP00000386911,9606.ENSP00000405453,…	IL10RA,PYCARD,SNAP25,FCER1G,CXCL16,FOLR2,DAB2,IGLL1,FCGR2B,TGFBR2,DPP4,TREM2,SSC5D,CFI,ITGB2,COLEC12,CD14,ARHGAP25,MSR1,PIK3CG,ADM,STON2
GO Process	GO:0001558	Regulation of cell growth	21	428	0.44	0.52	0.0020	9606.ENSP00000216037,9606.ENSP00000221930,9606.ENSP00000252593,9606.ENSP00000261623,9606.ENSP00000269593,9606.ENSP00000282561,9606.ENSP00000287820,9606.ENSP00000293778,9606.ENSP00000313391,9606.ENSP00000345008,9606.ENSP00000355896,9606.ENSP00000360431,9606.ENSP00000364802,9606.ENSP00000370473,9606.ENSP00000378517,9606.ENSP00000386884,9606.ENSP00000408025,9606.ENSP00000418915,9606.ENSP00000419124,…	XBP1,TGFB1,BST2,CYBA,IGFBP4,GJA1,PPARG,CXCL16,DAB2,FBLN5,TGFB2,PLCE1,HSPA1A,IGFBP3,SPP1,CXCR4,FBP1,CDKN2A,FAM107A,CRYAB,YAP1
GO Process	GO:0042326	Negative regulation of phosphorylation	18	368	0.44	0.45	0.0058	9606.ENSP00000216037,9606.ENSP00000221930,9606.ENSP00000222390,9606.ENSP00000247470,9606.ENSP00000285670,9606.ENSP00000287820,9606.ENSP00000312150,9606.ENSP00000334928,9606.ENSP00000356899,9606.ENSP00000363921,9606.ENSP00000370473,9606.ENSP00000379003,9606.ENSP00000408025,9606.ENSP00000411355,9606.ENSP00000418915,9606.ENSP00000419465,9606.ENSP00000427514,9606.ENSP00000428340	XBP1,TGFB1,HGF,PYCARD,SAMSN1,PPARG,TRIB1,PTPRB,DDR2,PARD3,IGFBP3,NUPR1,FBP1,PTPRC,CDKN2A,WWTR1,CEBPA,ANGPT1
GO Process	GO:0001503	Ossification	14	287	0.44	0.36	0.0230	9606.ENSP00000219070,9606.ENSP00000221930,9606.ENSP00000241052,9606.ENSP00000300305,9606.ENSP00000330825,9606.ENSP00000356899,9606.ENSP00000363117,9606.ENSP00000363973,9606.ENSP00000368682,9606.ENSP00000370473,9606.ENSP00000371790,9606.ENSP00000378517,9606.ENSP00000419465,9606.ENSP00000477908	MMP2,TGFB1,CAT,RUNX1,IFITM1,DDR2,FGR,ALPL,PHEX,IGFBP3,FGF9,SPP1,WWTR1,CCL3
GO Process	GO:0051924	Regulation of calcium ion transport	13	266	0.44	0.33	0.0324	9606.ENSP00000221930,9606.ENSP00000225831,9606.ENSP00000254301,9606.ENSP00000261623,9606.ENSP00000262262,9606.ENSP00000296140,9606.ENSP00000312367,9606.ENSP00000312999,9606.ENSP00000358460,9606.ENSP00000386884,9606.ENSP00000419260,9606.ENSP00000474412,9606.ENSP00000477908	TGFB1,CCL2,LGALS3,CYBA,CD33,CCR1,CD84,GNAI2,CLIC2,CXCR4,PIK3CG,CCL5,CCL3
GO Process	GO:0010647	Positive regulation of cell communication	81	1693	0.43	1.12	1.43e-13	9606.ENSP00000162749,9606.ENSP00000215909,9606.ENSP00000216037,9606.ENSP00000216117,9606.ENSP00000221930,9606.ENSP00000222390,9606.ENSP00000225831,9606.ENSP00000227266,9606.ENSP00000227752,9606.ENSP00000227880,9606.ENSP00000241052,9606.ENSP00000246551,9606.ENSP00000247470,9606.ENSP00000252593,9606.ENSP00000253408,9606.ENSP00000254976,9606.ENSP00000255409,9606.ENSP00000260128,9606.ENSP00000261623,…	TNFRSF1A,LGALS1,XBP1,HMOX1,TGFB1,HGF,CCL2,CTSC,IL10RA,SLC15A3,CAT,HCST,PYCARD,BST2,GFAP,SNAP25,CHI3L1,SULF1,CYBA,PLEKHA4,VAMP8,GPR65,IGFBP4,SOD1,PLK2,GJA1,LY96,FZD7,PPARG,LAPTM5,CCR1,TPD52L1,GNAI2,DAB2,NFAM1,BMP2K,C5AR1,FCGR2B,TGFBR2,HLA-DRB1,TGFB2,DDR2,F11R,IL6R,S100A4,SORBS1,PLCE1,TSPAN6,TREM2,FGR,MAP3K20,HSPA1A,CARD16,LY86,ALOX15B,TLR7,IGFBP3,P2RY8,GPNMB,FGF9,SPP1,NUPR1,HPSE,CD14,CXCR4,CASP4,C…
GO Process	GO:1901701	Cellular response to oxygen-containing compound	50	1057	0.43	0.88	8.07e-08	9606.ENSP00000155840,9606.ENSP00000216037,9606.ENSP00000219070,9606.ENSP00000221930,9606.ENSP00000225831,9606.ENSP00000241052,9606.ENSP00000247470,9606.ENSP00000250092,9606.ENSP00000261623,9606.ENSP00000262746,9606.ENSP00000270142,9606.ENSP00000282096,9606.ENSP00000282561,9606.ENSP00000284818,9606.ENSP00000286201,9606.ENSP00000287820,9606.ENSP00000292303,9606.ENSP00000296545,9606.ENSP00000298223,…	KCNQ1,XBP1,MMP2,TGFB1,CCL2,CAT,PYCARD,CD68,CYBA,PRDX1,SOD1,PDE3B,GJA1,LY96,FZD7,PPARG,CCR5,IL15,FOLR2,GNAI2,NQO1,FCGR2B,MSN,ZEB1,DDR2,RAB13,SORBS1,TREM2,CARD16,TNFRSF1B,ANXA1,PHEX,LY86,SPP1,COLEC12,CD14,CASP4,FBP1,CHRM4,PIK3CG,CASP1,VIM,CCL5,CCL3,CYP1B1,YAP1,TLR5,LPL,B2M,ADCY7
GO Process	GO:0007155	Cell adhesion	46	965	0.43	0.85	3.04e-07	9606.ENSP00000215909,9606.ENSP00000225831,9606.ENSP00000234313,9606.ENSP00000261037,9606.ENSP00000262262,9606.ENSP00000262426,9606.ENSP00000266581,9606.ENSP00000271638,9606.ENSP00000286201,9606.ENSP00000295408,9606.ENSP00000296140,9606.ENSP00000298223,9606.ENSP00000301945,9606.ENSP00000312367,9606.ENSP00000321077,9606.ENSP00000344758,9606.ENSP00000345008,9606.ENSP00000346032,9606.ENSP00000348635,…	LGALS1,CCL2,PLEK,COL8A1,CD33,FOXF1,AMIGO2,S100A11,FZD7,MERTK,CCR1,FOLR2,ANTXR1,CD84,SIGLEC8,ECM2,FBLN5,ANXA2,JAML,TGFBR2,MSN,DPP4,TGFB2,DDR2,F11R,CADM3,SORBS1,PARD3,CLIC1,ANXA1,GPNMB,SPP1,MFAP4,COL8A2,ITGB2,HPSE,PARVG,PTPRC,TGFBI,PIK3CG,PALLD,ANGPT1,ITGAX,PECAM1,CCL5,CYP1B1
GO Process	GO:0045597	Positive regulation of cell differentiation	42	876	0.43	0.82	1.15e-06	9606.ENSP00000216037,9606.ENSP00000221930,9606.ENSP00000222390,9606.ENSP00000253408,9606.ENSP00000262629,9606.ENSP00000282561,9606.ENSP00000287820,9606.ENSP00000296140,9606.ENSP00000296545,9606.ENSP00000300305,9606.ENSP00000312150,9606.ENSP00000313391,9606.ENSP00000330825,9606.ENSP00000349359,9606.ENSP00000351905,9606.ENSP00000353099,9606.ENSP00000354487,9606.ENSP00000355896,9606.ENSP00000356899,…	XBP1,TGFB1,HGF,GFAP,TYROBP,GJA1,PPARG,CCR1,IL15,RUNX1,TRIB1,DAB2,IFITM1,SASH3,TGFBR2,HLA-DRB1,ZEB1,TGFB2,DDR2,F11R,IL6R,S100A10,TREM2,IL2RG,HSPA1A,CLIC1,TNFRSF1B,ANXA1,CD83,ALOX15B,IGFBP3,HPSE,CXCR4,MSR1,PTPRC,WWTR1,CEBPA,ADM,CMKLR1,HOPX,YAP1,LPL
GO Process	GO:0009410	Response to xenobiotic stimulus	20	422	0.43	0.47	0.0041	9606.ENSP00000155840,9606.ENSP00000216117,9606.ENSP00000216540,9606.ENSP00000219070,9606.ENSP00000221930,9606.ENSP00000241052,9606.ENSP00000261623,9606.ENSP00000270142,9606.ENSP00000285238,9606.ENSP00000287820,9606.ENSP00000297350,9606.ENSP00000319788,9606.ENSP00000351905,9606.ENSP00000355896,9606.ENSP00000367309,9606.ENSP00000386884,9606.ENSP00000408025,9606.ENSP00000478561,9606.ENSP00000478887,…	KCNQ1,HMOX1,SLC10A1,MMP2,TGFB1,CAT,CYBA,SOD1,ABCC3,PPARG,TNFRSF11B,NQO1,TGFBR2,TGFB2,MAOB,CXCR4,FBP1,CYP1B1,MYC,LPL
GO Process	GO:0051346	Negative regulation of hydrolase activity	17	354	0.43	0.42	0.0095	9606.ENSP00000222390,9606.ENSP00000252593,9606.ENSP00000254301,9606.ENSP00000278407,9606.ENSP00000312999,9606.ENSP00000323929,9606.ENSP00000345672,9606.ENSP00000346032,9606.ENSP00000355896,9606.ENSP00000357005,9606.ENSP00000364858,9606.ENSP00000366109,9606.ENSP00000415941,9606.ENSP00000433560,9606.ENSP00000434412,9606.ENSP00000450540,9606.ENSP00000465356	HGF,BST2,LGALS3,SERPING1,GNAI2,A2M,CTSB,ANXA2,TGFB2,F11R,CARD16,ANXA1,C4B,CRYAB,SERPINH1,SERPINA3,APOC1
GO Process	GO:0042060	Wound healing	16	336	0.43	0.39	0.0144	9606.ENSP00000216117,9606.ENSP00000221930,9606.ENSP00000234313,9606.ENSP00000278407,9606.ENSP00000286201,9606.ENSP00000295408,9606.ENSP00000348635,9606.ENSP00000351905,9606.ENSP00000352208,9606.ENSP00000355896,9606.ENSP00000361850,9606.ENSP00000364935,9606.ENSP00000384262,9606.ENSP00000419260,9606.ENSP00000478927,9606.ENSP00000498879	HMOX1,TGFB1,PLEK,SERPING1,FZD7,MERTK,JAML,TGFBR2,MYOF,TGFB2,PLAU,CLIC1,HPSE,PIK3CG,YAP1,CD59
GO Process	GO:0052547	Regulation of peptidase activity	21	446	0.42	0.48	0.0032	9606.ENSP00000053867,9606.ENSP00000222390,9606.ENSP00000227266,9606.ENSP00000247470,9606.ENSP00000252593,9606.ENSP00000278407,9606.ENSP00000287820,9606.ENSP00000294507,9606.ENSP00000301945,9606.ENSP00000323929,9606.ENSP00000345672,9606.ENSP00000346032,9606.ENSP00000364858,9606.ENSP00000415941,9606.ENSP00000418915,9606.ENSP00000433138,9606.ENSP00000433560,9606.ENSP00000434412,9606.ENSP00000450540,…	GRN,HGF,CTSC,PYCARD,BST2,SERPING1,PPARG,LAPTM5,ANTXR1,A2M,CTSB,ANXA2,CARD16,C4B,CDKN2A,CASP1,CRYAB,SERPINH1,SERPINA3,MYC,FAS
GO Process	GO:0007166	Cell surface receptor signaling pathway	93	2040	0.41	1.11	1.06e-14	9606.ENSP00000046794,9606.ENSP00000162749,9606.ENSP00000216037,9606.ENSP00000219070,9606.ENSP00000221930,9606.ENSP00000222390,9606.ENSP00000225831,9606.ENSP00000227752,9606.ENSP00000233668,9606.ENSP00000234313,9606.ENSP00000241356,9606.ENSP00000245620,9606.ENSP00000247470,9606.ENSP00000260128,9606.ENSP00000262426,9606.ENSP00000262629,9606.ENSP00000268389,9606.ENSP00000271450,9606.ENSP00000284818,…	LCP2,TNFRSF1A,XBP1,MMP2,TGFB1,HGF,CCL2,IL10RA,DOK1,PLEK,ADORA3,LILRB3,PYCARD,SULF1,FOXF1,TYROBP,IGSF6,FCGR2A,LY96,FZD7,PPARG,FCER1G,CCR5,MERTK,CCR1,IL15,MS4A7,GNAI2,DAB2,PKD2L1,IFNLR1,IGLL1,IFITM1,NFAM1,RFTN1,KLHL6,FPR3,PALM3,C5AR1,TNFRSF14,CCRL2,FCGR2B,TGFBR2,HLA-DRB1,TGFB2,DDR2,IL6R,BAG3,CASP7,FCGR1B,SORBS1,PLCE1,PLAU,TREM2,FGR,IL2RG,HLA-DQB1,S1PR3,TNFRSF1B,ANXA1,LY86,P2RY8,FGF9,LILRA6,HLA-A,IT…
GO Process	GO:0042127	Regulation of cell population proliferation	76	1669	0.41	1.02	1.32e-11	9606.ENSP00000053867,9606.ENSP00000216037,9606.ENSP00000216117,9606.ENSP00000219070,9606.ENSP00000221930,9606.ENSP00000225831,9606.ENSP00000241356,9606.ENSP00000247470,9606.ENSP00000252593,9606.ENSP00000253408,9606.ENSP00000254301,9606.ENSP00000260128,9606.ENSP00000261623,9606.ENSP00000262262,9606.ENSP00000262426,9606.ENSP00000262629,9606.ENSP00000271638,9606.ENSP00000282561,9606.ENSP00000286201,…	GRN,XBP1,HMOX1,MMP2,TGFB1,CCL2,ADORA3,PYCARD,BST2,GFAP,LGALS3,SULF1,CYBA,CD33,FOXF1,TYROBP,S100A11,GJA1,FZD7,PPARG,HPGDS,IL15,FOLR2,RUNX1,TRIB1,GNAI2,DAB2,PGR,IFNLR1,PAWR,IFITM1,ASCL2,ANG,C5AR1,TNFRSF14,JAML,SASH3,HMGN5,FCGR2B,TGFBR2,HLA-DRB1,DPP4,ZEB1,TGFB2,DDR2,IL6R,PLAU,TREM2,VSIG4,HSPA1A,S1PR3,TNFRSF1B,ANXA1,ALOX15B,IGFBP3,GPNMB,FGF9,NUPR1,HLA-A,HPSE,IFI30,HLA-DPA1,HLA-DPB1,PTPRC,CDKN2A,WWTR1…
GO Process	GO:1901700	Response to oxygen-containing compound	70	1547	0.41	0.98	1.69e-10	9606.ENSP00000155840,9606.ENSP00000216037,9606.ENSP00000216117,9606.ENSP00000216540,9606.ENSP00000218758,9606.ENSP00000219070,9606.ENSP00000221930,9606.ENSP00000225831,9606.ENSP00000227752,9606.ENSP00000241052,9606.ENSP00000247470,9606.ENSP00000250092,9606.ENSP00000261623,9606.ENSP00000262746,9606.ENSP00000270142,9606.ENSP00000272602,9606.ENSP00000282096,9606.ENSP00000282561,9606.ENSP00000284818,…	KCNQ1,XBP1,HMOX1,SLC10A1,ACP5,MMP2,TGFB1,CCL2,IL10RA,CAT,PYCARD,CD68,CYBA,PRDX1,SOD1,CNGA3,PDE3B,GJA1,LY96,FZD7,PPARG,CCR5,IL15,FOLR2,TRIB1,GNAI2,NQO1,A2M,PKD2L1,LRAT,PALM3,C5AR1,FCGR2B,TGFBR2,MSN,ZEB1,TGFB2,DDR2,MAN1A1,RAB13,SORBS1,TREM2,ALPL,CARD16,TNFRSF1B,ANXA1,MAOB,PHEX,LY86,SPP1,COLEC12,CD14,CASP4,ARPC1B,FBP1,CHRM4,IRF5,PIK3CG,CASP1,CRYAB,ADM,VIM,CCL5,CCL3,CYP1B1,YAP1,TLR5,LPL,B2M,ADCY7
GO Process	GO:0009725	Response to hormone	35	762	0.41	0.68	4.07e-05	9606.ENSP00000155840,9606.ENSP00000216037,9606.ENSP00000216117,9606.ENSP00000219070,9606.ENSP00000221930,9606.ENSP00000241052,9606.ENSP00000248975,9606.ENSP00000261623,9606.ENSP00000272602,9606.ENSP00000282096,9606.ENSP00000287820,9606.ENSP00000297350,9606.ENSP00000313391,9606.ENSP00000319788,9606.ENSP00000323929,9606.ENSP00000325120,9606.ENSP00000336762,9606.ENSP00000345672,9606.ENSP00000351905,…	KCNQ1,XBP1,HMOX1,MMP2,TGFB1,CAT,YWHAH,CYBA,CNGA3,PDE3B,PPARG,TNFRSF11B,DAB2,NQO1,A2M,PGR,ANG,CTSB,TGFBR2,TGFB2,DDR2,RAB13,SORBS1,ALPL,HSPA1A,ANXA1,MAOB,PHEX,SPP1,ARPC1B,FBP1,FAM107A,ADM,CYP1B1,YAP1
GO Process	GO:0030162	Regulation of proteolysis	34	739	0.41	0.67	5.46e-05	9606.ENSP00000053867,9606.ENSP00000216037,9606.ENSP00000217131,9606.ENSP00000222390,9606.ENSP00000227266,9606.ENSP00000247470,9606.ENSP00000252593,9606.ENSP00000278407,9606.ENSP00000287820,9606.ENSP00000294507,9606.ENSP00000300305,9606.ENSP00000301945,9606.ENSP00000312150,9606.ENSP00000313391,9606.ENSP00000323929,9606.ENSP00000345672,9606.ENSP00000346032,9606.ENSP00000357801,9606.ENSP00000361850,…	GRN,XBP1,CTSZ,HGF,CTSC,PYCARD,BST2,SERPING1,PPARG,LAPTM5,RUNX1,ANTXR1,TRIB1,DAB2,A2M,CTSB,ANXA2,S100A10,PLAU,TREM2,HSPA1A,CARD16,TNFRSF1B,NUPR1,HPSE,C4B,CDKN2A,CEBPA,CASP1,CRYAB,SERPINH1,SERPINA3,MYC,FAS
GO Process	GO:0098609	Cell-cell adhesion	25	542	0.41	0.54	0.0011	9606.ENSP00000215909,9606.ENSP00000234313,9606.ENSP00000262262,9606.ENSP00000262426,9606.ENSP00000266581,9606.ENSP00000271638,9606.ENSP00000312367,9606.ENSP00000346032,9606.ENSP00000348635,9606.ENSP00000351905,9606.ENSP00000353408,9606.ENSP00000355896,9606.ENSP00000357005,9606.ENSP00000357106,9606.ENSP00000364935,9606.ENSP00000366109,9606.ENSP00000380901,9606.ENSP00000380948,9606.ENSP00000411355,…	LGALS1,PLEK,CD33,FOXF1,AMIGO2,S100A11,CD84,ANXA2,JAML,TGFBR2,MSN,TGFB2,F11R,CADM3,CLIC1,ANXA1,COL8A2,ITGB2,PTPRC,PIK3CG,PALLD,ITGAX,PECAM1,CCL5,CYP1B1
GO Process	GO:0048608	Reproductive structure development	20	436	0.41	0.44	0.0058	9606.ENSP00000219070,9606.ENSP00000270142,9606.ENSP00000287820,9606.ENSP00000295408,9606.ENSP00000323929,9606.ENSP00000325120,9606.ENSP00000332293,9606.ENSP00000336762,9606.ENSP00000345672,9606.ENSP00000355896,9606.ENSP00000357564,9606.ENSP00000366109,9606.ENSP00000369530,9606.ENSP00000371790,9606.ENSP00000378517,9606.ENSP00000379003,9606.ENSP00000427514,9606.ENSP00000436607,9606.ENSP00000478561,…	MMP2,SOD1,PPARG,MERTK,A2M,PGR,ASCL2,ANG,CTSB,TGFB2,RAB13,ANXA1,ALOX15B,FGF9,SPP1,NUPR1,CEBPA,ADM,CYP1B1,TLR5
GO Process	GO:0001933	Negative regulation of protein phosphorylation	15	326	0.41	0.34	0.0264	9606.ENSP00000216037,9606.ENSP00000221930,9606.ENSP00000222390,9606.ENSP00000247470,9606.ENSP00000285670,9606.ENSP00000287820,9606.ENSP00000312150,9606.ENSP00000334928,9606.ENSP00000363921,9606.ENSP00000370473,9606.ENSP00000411355,9606.ENSP00000418915,9606.ENSP00000419465,9606.ENSP00000427514,9606.ENSP00000428340	XBP1,TGFB1,HGF,PYCARD,SAMSN1,PPARG,TRIB1,PTPRB,PARD3,IGFBP3,PTPRC,CDKN2A,WWTR1,CEBPA,ANGPT1
GO Process	GO:0003012	Muscle system process	13	283	0.41	0.29	0.0492	9606.ENSP00000155840,9606.ENSP00000216117,9606.ENSP00000260128,9606.ENSP00000261623,9606.ENSP00000270142,9606.ENSP00000282561,9606.ENSP00000296545,9606.ENSP00000310557,9606.ENSP00000352208,9606.ENSP00000356828,9606.ENSP00000386884,9606.ENSP00000433560,9606.ENSP00000470152	KCNQ1,HMOX1,SULF1,CYBA,SOD1,GJA1,IL15,KCNE3,MYOF,RCSD1,CXCR4,CRYAB,DTNA
GO Process	GO:0006950	Response to stress	149	3358	0.4	1.24	3.61e-25	9606.ENSP00000053867,9606.ENSP00000162749,9606.ENSP00000216037,9606.ENSP00000216117,9606.ENSP00000218758,9606.ENSP00000219070,9606.ENSP00000221930,9606.ENSP00000225831,9606.ENSP00000227880,9606.ENSP00000234313,9606.ENSP00000241052,9606.ENSP00000241356,9606.ENSP00000245620,9606.ENSP00000247470,9606.ENSP00000250092,9606.ENSP00000252593,9606.ENSP00000253408,9606.ENSP00000254301,9606.ENSP00000255409,…	GRN,TNFRSF1A,XBP1,HMOX1,ACP5,MMP2,TGFB1,CCL2,SLC15A3,PLEK,CAT,ADORA3,LILRB3,PYCARD,CD68,BST2,GFAP,LGALS3,CHI3L1,DDX60L,LYZ,CYBA,FOXF1,TYROBP,PRDX1,VAMP8,TFEC,IGFBP4,SOD1,PLK2,SERPING1,LY96,FZD7,BATF,PPARG,SLAMF8,FCER1G,CCR5,CXCL16,LAPTM5,MERTK,CCR1,IL15,FOLR2,HSPA6,TRIB1,CD84,C1QB,NQO1,A2M,IFNLR1,IGLL1,IFITM1,ASCL2,NFAM1,ANG,TUBB,FPR3,DPYSL3,C5AR1,MSRB3,TNFRSF14,JAML,CCRL2,FCGR2B,TGFBR2,MYOF,HLA-…
GO Process	GO:0010033	Response to organic substance	120	2692	0.4	1.17	2.92e-19	9606.ENSP00000155840,9606.ENSP00000162749,9606.ENSP00000216037,9606.ENSP00000216117,9606.ENSP00000216540,9606.ENSP00000218758,9606.ENSP00000219070,9606.ENSP00000221930,9606.ENSP00000222390,9606.ENSP00000225831,9606.ENSP00000227266,9606.ENSP00000227752,9606.ENSP00000233668,9606.ENSP00000241052,9606.ENSP00000245620,9606.ENSP00000247470,9606.ENSP00000248975,9606.ENSP00000250092,9606.ENSP00000252593,…	KCNQ1,TNFRSF1A,XBP1,HMOX1,SLC10A1,ACP5,MMP2,TGFB1,HGF,CCL2,CTSC,IL10RA,DOK1,CAT,LILRB3,PYCARD,YWHAH,CD68,BST2,CHI3L1,CYBA,FOXF1,SOD1,CNGA3,PDE3B,GJA1,LY96,FZD7,PPARG,FCER1G,CCR5,CXCL16,CCR1,IL15,TNFRSF11B,FOLR2,HSPA6,TRIB1,GNAI2,DAB2,NQO1,A2M,PGR,IFNLR1,IFITM1,RFTN1,ANG,LRAT,DPYSL3,PALM3,CTSB,C5AR1,TNFRSF14,CCRL2,FCGR2B,TGFBR2,MSN,ZEB1,XAF1,TGFB2,DDR2,MAN1A1,IL6R,RAB13,BAG3,CASP7,GBP2,SORBS1,TREM…
GO Process	GO:0071310	Cellular response to organic substance	91	2019	0.4	1.08	4.85e-14	9606.ENSP00000155840,9606.ENSP00000162749,9606.ENSP00000216037,9606.ENSP00000219070,9606.ENSP00000221930,9606.ENSP00000222390,9606.ENSP00000225831,9606.ENSP00000227752,9606.ENSP00000233668,9606.ENSP00000241052,9606.ENSP00000245620,9606.ENSP00000247470,9606.ENSP00000248975,9606.ENSP00000250092,9606.ENSP00000255409,9606.ENSP00000261623,9606.ENSP00000262426,9606.ENSP00000270142,9606.ENSP00000282096,…	KCNQ1,TNFRSF1A,XBP1,MMP2,TGFB1,HGF,CCL2,IL10RA,DOK1,CAT,LILRB3,PYCARD,YWHAH,CD68,CHI3L1,CYBA,FOXF1,SOD1,PDE3B,GJA1,LY96,FZD7,PPARG,FCER1G,CCR5,CCR1,IL15,FOLR2,HSPA6,DAB2,PGR,IFNLR1,IFITM1,LRAT,DPYSL3,CTSB,TNFRSF14,CCRL2,FCGR2B,TGFBR2,MSN,ZEB1,TGFB2,DDR2,IL6R,RAB13,BAG3,CASP7,GBP2,SORBS1,TREM2,IL2RG,ALPL,HSPA1A,CARD16,TNFRSF1B,ANXA1,PHEX,LY86,LSP1,FGF9,SPP1,LILRA6,COLEC12,CD14,CXCR4,CASP4,HLA-DPA1…
GO Process	GO:0080134	Regulation of response to stress	61	1373	0.4	0.9	1.01e-08	9606.ENSP00000053867,9606.ENSP00000162749,9606.ENSP00000215909,9606.ENSP00000216037,9606.ENSP00000218758,9606.ENSP00000222390,9606.ENSP00000227266,9606.ENSP00000247470,9606.ENSP00000261623,9606.ENSP00000262426,9606.ENSP00000262629,9606.ENSP00000262746,9606.ENSP00000263864,9606.ENSP00000270142,9606.ENSP00000274289,9606.ENSP00000274793,9606.ENSP00000278407,9606.ENSP00000286201,9606.ENSP00000287820,…	GRN,TNFRSF1A,LGALS1,XBP1,ACP5,HGF,CTSC,PYCARD,CYBA,FOXF1,TYROBP,PRDX1,VAMP8,SOD1,PLK2,PLA2G7,SERPING1,FZD7,PPARG,SLAMF8,IL15,TPD52L1,A2M,IFNLR1,PAWR,FBLN5,ANXA2,FCGR2B,HLA-DRB1,TGFB2,DDR2,PLAU,TSPAN6,TREM2,FGR,VSIG4,MAP3K20,HSPA1A,TNFRSF1B,ANXA1,TLR7,CFI,SPP1,NUPR1,HLA-A,HPSE,CXCR4,CASP4,HLA-B,PTPRC,CDKN2A,PIK3CG,CEBPA,CASP1,CEBPG,CCL5,CCL3,MYC,ALOX5AP,LPL,FAS
GO Process	GO:0051050	Positive regulation of transport	41	915	0.4	0.73	8.91e-06	9606.ENSP00000155840,9606.ENSP00000216037,9606.ENSP00000221930,9606.ENSP00000225831,9606.ENSP00000247470,9606.ENSP00000254301,9606.ENSP00000261623,9606.ENSP00000262262,9606.ENSP00000263864,9606.ENSP00000270142,9606.ENSP00000287820,9606.ENSP00000289902,9606.ENSP00000295408,9606.ENSP00000296140,9606.ENSP00000296545,9606.ENSP00000312999,9606.ENSP00000313391,9606.ENSP00000336762,9606.ENSP00000337224,…	KCNQ1,XBP1,TGFB1,CCL2,PYCARD,LGALS3,CYBA,CD33,VAMP8,SOD1,PPARG,FCER1G,MERTK,CCR1,IL15,GNAI2,DAB2,ANG,LRAT,ANXA2,FCGR2B,HLA-DRB1,MSN,TGFB2,S100A10,BAG3,SORBS1,TREM2,FGR,IL2RG,ANXA1,SPP1,ITGB2,CD14,PTPRC,C4B,ANGPT1,CD300LF,CCL5,CCL3,B2M
GO Process	GO:0010629	Negative regulation of gene expression	40	899	0.4	0.71	1.46e-05	9606.ENSP00000155840,9606.ENSP00000216117,9606.ENSP00000217131,9606.ENSP00000218758,9606.ENSP00000221930,9606.ENSP00000222390,9606.ENSP00000247470,9606.ENSP00000252593,9606.ENSP00000262262,9606.ENSP00000262629,9606.ENSP00000287820,9606.ENSP00000294507,9606.ENSP00000295408,9606.ENSP00000296140,9606.ENSP00000312367,9606.ENSP00000325120,9606.ENSP00000328088,9606.ENSP00000336762,9606.ENSP00000340691,…	KCNQ1,HMOX1,CTSZ,ACP5,TGFB1,HGF,PYCARD,BST2,CD33,TYROBP,PPARG,LAPTM5,MERTK,CCR1,CD84,PGR,PAWR,ANG,EIF4EBP1,FCGR2B,HLA-DRB1,TGFB2,IL6R,PLAU,TREM2,VSIG4,HSPA1A,CARD16,ANXA1,CD83,GPNMB,SSC5D,MSR1,PTPRC,ANGPT1,CRYAB,CMKLR1,CCL3,YAP1,ADCY7
GO Process	GO:0001501	Skeletal system development	23	513	0.4	0.48	0.0030	9606.ENSP00000218758,9606.ENSP00000219070,9606.ENSP00000221930,9606.ENSP00000255409,9606.ENSP00000260128,9606.ENSP00000262746,9606.ENSP00000282561,9606.ENSP00000297350,9606.ENSP00000300305,9606.ENSP00000346032,9606.ENSP00000351905,9606.ENSP00000354487,9606.ENSP00000355896,9606.ENSP00000356899,9606.ENSP00000363117,9606.ENSP00000363973,9606.ENSP00000368682,9606.ENSP00000371790,9606.ENSP00000411355,…	ACP5,MMP2,TGFB1,CHI3L1,SULF1,PRDX1,GJA1,TNFRSF11B,RUNX1,ANXA2,TGFBR2,ZEB1,TGFB2,DDR2,FGR,ALPL,PHEX,FGF9,PTPRC,TGFBI,FLI1,SERPINH1,CMKLR1
GO Process	GO:0010959	Regulation of metal ion transport	18	405	0.4	0.38	0.0144	9606.ENSP00000155840,9606.ENSP00000221930,9606.ENSP00000225831,9606.ENSP00000248975,9606.ENSP00000254301,9606.ENSP00000261623,9606.ENSP00000262262,9606.ENSP00000296140,9606.ENSP00000310557,9606.ENSP00000312367,9606.ENSP00000312999,9606.ENSP00000358460,9606.ENSP00000362205,9606.ENSP00000386884,9606.ENSP00000419260,9606.ENSP00000474412,9606.ENSP00000477908,9606.ENSP00000497910	KCNQ1,TGFB1,CCL2,YWHAH,LGALS3,CYBA,CD33,CCR1,KCNE3,CD84,GNAI2,CLIC2,TREM2,CXCR4,PIK3CG,CCL5,CCL3,B2M
GO Process	GO:0051239	Regulation of multicellular organismal process	121	2749	0.39	1.16	4.64e-19	9606.ENSP00000053867,9606.ENSP00000155840,9606.ENSP00000162749,9606.ENSP00000216037,9606.ENSP00000216117,9606.ENSP00000218758,9606.ENSP00000219070,9606.ENSP00000221930,9606.ENSP00000222390,9606.ENSP00000227266,9606.ENSP00000229829,9606.ENSP00000241356,9606.ENSP00000245620,9606.ENSP00000247470,9606.ENSP00000248975,9606.ENSP00000252593,9606.ENSP00000253408,9606.ENSP00000255409,9606.ENSP00000260128,…	GRN,KCNQ1,TNFRSF1A,XBP1,HMOX1,ACP5,MMP2,TGFB1,HGF,CTSC,HLA-DOA,ADORA3,LILRB3,PYCARD,YWHAH,BST2,GFAP,CHI3L1,SULF1,CYBA,CD33,TYROBP,VAMP8,AMIGO2,SOD1,PLK2,SERPING1,PDE3B,GJA1,LY96,FZD7,BATF,PPARG,SLAMF8,FCER1G,LAPTM5,HPGDS,MERTK,CCR1,IL15,TNFRSF11B,RUNX1,KCNE3,TRIB1,CD84,GNAI2,DAB2,ASCL2,NFAM1,RFTN1,BMP2K,ANXA2,C5AR1,TNFRSF14,SASH3,FCGR2B,TGFBR2,HLA-DRB1,ZEB1,TGFB2,DDR2,F11R,IL6R,S100A10,CLIC2,PLCE…
GO Process	GO:0008219	Cell death	49	1118	0.39	0.78	1.02e-06	9606.ENSP00000162749,9606.ENSP00000215909,9606.ENSP00000216037,9606.ENSP00000216117,9606.ENSP00000221930,9606.ENSP00000227266,9606.ENSP00000247470,9606.ENSP00000254691,9606.ENSP00000255409,9606.ENSP00000260128,9606.ENSP00000261024,9606.ENSP00000262629,9606.ENSP00000267549,9606.ENSP00000270142,9606.ENSP00000297350,9606.ENSP00000313391,9606.ENSP00000328088,9606.ENSP00000346697,9606.ENSP00000347948,…	TNFRSF1A,LGALS1,XBP1,HMOX1,TGFB1,CTSC,PYCARD,CARD6,CHI3L1,SULF1,SLC40A1,TYROBP,GPR65,SOD1,TNFRSF11B,DAB2,PAWR,BMF,TNFRSF14,TGFBR2,XAF1,TGFB2,IL6R,BAG3,CASP7,TREM2,MAP3K20,TNFRSF1B,ALOX15B,IGFBP3,STEAP3,NUPR1,ITGB2,CD14,CXCR4,CASP4,PRF1,PTPRC,CDKN2A,PIK3CG,ANGPT1,CASP1,CRYAB,KANK2,EMP3,CYP1B1,MYC,YAP1,FAS
GO Process	GO:0009628	Response to abiotic stimulus	48	1107	0.39	0.76	1.94e-06	9606.ENSP00000155840,9606.ENSP00000162749,9606.ENSP00000216117,9606.ENSP00000219070,9606.ENSP00000221930,9606.ENSP00000241052,9606.ENSP00000247470,9606.ENSP00000255409,9606.ENSP00000261623,9606.ENSP00000265440,9606.ENSP00000267549,9606.ENSP00000270142,9606.ENSP00000287820,9606.ENSP00000299157,9606.ENSP00000310219,9606.ENSP00000319788,9606.ENSP00000325296,9606.ENSP00000332293,9606.ENSP00000336762,…	KCNQ1,TNFRSF1A,HMOX1,MMP2,TGFB1,CAT,PYCARD,CHI3L1,CYBA,TFEC,GPR65,SOD1,PPARG,IKBIP,HSPA6,NQO1,PKD2L1,ASCL2,ANG,BMF,TGFBR2,DPP4,TGFB2,RCSD1,DDR2,F11R,BAG3,CASP7,PLAU,TREM2,MAP3K20,HSPA1A,CARD16,ANXA1,TLR7,MFAP4,CD14,CXCR4,NABP1,PTPRC,CASP1,CRYAB,ADM,MYC,YAP1,TLR5,LPL,FAS
GO Process	GO:0012501	Programmed cell death	47	1084	0.39	0.75	2.72e-06	9606.ENSP00000162749,9606.ENSP00000215909,9606.ENSP00000216037,9606.ENSP00000216117,9606.ENSP00000221930,9606.ENSP00000227266,9606.ENSP00000247470,9606.ENSP00000254691,9606.ENSP00000255409,9606.ENSP00000260128,9606.ENSP00000261024,9606.ENSP00000262629,9606.ENSP00000267549,9606.ENSP00000270142,9606.ENSP00000297350,9606.ENSP00000313391,9606.ENSP00000328088,9606.ENSP00000346697,9606.ENSP00000347948,…	TNFRSF1A,LGALS1,XBP1,HMOX1,TGFB1,CTSC,PYCARD,CARD6,CHI3L1,SULF1,SLC40A1,TYROBP,GPR65,SOD1,TNFRSF11B,DAB2,PAWR,BMF,TNFRSF14,TGFBR2,XAF1,TGFB2,IL6R,BAG3,CASP7,TREM2,TNFRSF1B,ALOX15B,IGFBP3,STEAP3,NUPR1,ITGB2,CD14,CXCR4,CASP4,PRF1,PTPRC,CDKN2A,PIK3CG,ANGPT1,CASP1,CRYAB,KANK2,CYP1B1,MYC,YAP1,FAS
GO Process	GO:0006915	Apoptotic process	45	1041	0.39	0.73	5.68e-06	9606.ENSP00000162749,9606.ENSP00000215909,9606.ENSP00000216037,9606.ENSP00000216117,9606.ENSP00000221930,9606.ENSP00000227266,9606.ENSP00000247470,9606.ENSP00000254691,9606.ENSP00000255409,9606.ENSP00000260128,9606.ENSP00000261024,9606.ENSP00000262629,9606.ENSP00000267549,9606.ENSP00000270142,9606.ENSP00000297350,9606.ENSP00000313391,9606.ENSP00000328088,9606.ENSP00000346697,9606.ENSP00000351905,…	TNFRSF1A,LGALS1,XBP1,HMOX1,TGFB1,CTSC,PYCARD,CARD6,CHI3L1,SULF1,SLC40A1,TYROBP,GPR65,SOD1,TNFRSF11B,DAB2,PAWR,BMF,TGFBR2,XAF1,TGFB2,IL6R,BAG3,CASP7,TNFRSF1B,ALOX15B,IGFBP3,STEAP3,NUPR1,ITGB2,CD14,CXCR4,CASP4,PRF1,PTPRC,CDKN2A,PIK3CG,ANGPT1,CASP1,CRYAB,KANK2,CYP1B1,MYC,YAP1,FAS
GO Process	GO:0035239	Tube morphogenesis	29	669	0.39	0.54	0.00080	9606.ENSP00000216037,9606.ENSP00000216117,9606.ENSP00000217131,9606.ENSP00000219070,9606.ENSP00000221930,9606.ENSP00000225831,9606.ENSP00000245932,9606.ENSP00000261037,9606.ENSP00000262426,9606.ENSP00000282096,9606.ENSP00000325120,9606.ENSP00000334928,9606.ENSP00000336762,9606.ENSP00000346032,9606.ENSP00000351905,9606.ENSP00000354487,9606.ENSP00000355896,9606.ENSP00000371790,9606.ENSP00000380901,…	XBP1,HMOX1,CTSZ,MMP2,TGFB1,CCL2,VASP,COL8A1,FOXF1,PDE3B,PGR,PTPRB,ANG,ANXA2,TGFBR2,ZEB1,TGFB2,FGF9,COL8A2,HPSE,CXCR4,TGFBI,PIK3CG,ANGPT1,ADM,TNFAIP2,CYP1B1,MYC,YAP1
GO Process	GO:0040008	Regulation of growth	29	671	0.39	0.54	0.00084	9606.ENSP00000216037,9606.ENSP00000221930,9606.ENSP00000252593,9606.ENSP00000261623,9606.ENSP00000269593,9606.ENSP00000270142,9606.ENSP00000282561,9606.ENSP00000287820,9606.ENSP00000293778,9606.ENSP00000300305,9606.ENSP00000313391,9606.ENSP00000334153,9606.ENSP00000345008,9606.ENSP00000349359,9606.ENSP00000351905,9606.ENSP00000355896,9606.ENSP00000360431,9606.ENSP00000364802,9606.ENSP00000369530,…	XBP1,TGFB1,BST2,CYBA,IGFBP4,SOD1,GJA1,PPARG,CXCL16,RUNX1,DAB2,RFTN1,FBLN5,SASH3,TGFBR2,TGFB2,PLCE1,HSPA1A,ALOX15B,IGFBP3,FGF9,SPP1,CXCR4,FBP1,CDKN2A,FAM107A,CRYAB,HOPX,YAP1
GO Process	GO:0044057	Regulation of system process	25	567	0.39	0.5	0.0021	9606.ENSP00000155840,9606.ENSP00000162749,9606.ENSP00000219070,9606.ENSP00000222390,9606.ENSP00000227266,9606.ENSP00000241356,9606.ENSP00000261623,9606.ENSP00000270142,9606.ENSP00000282561,9606.ENSP00000287820,9606.ENSP00000310557,9606.ENSP00000312999,9606.ENSP00000313391,9606.ENSP00000355896,9606.ENSP00000358460,9606.ENSP00000360431,9606.ENSP00000363921,9606.ENSP00000365435,9606.ENSP00000378517,…	KCNQ1,TNFRSF1A,MMP2,HGF,CTSC,ADORA3,CYBA,SOD1,GJA1,PPARG,KCNE3,GNAI2,DAB2,TGFB2,CLIC2,PLCE1,PARD3,TNFRSF1B,SPP1,PIK3CG,ADM,HOPX,ITGAX,CCL3,CELF2
GO Process	GO:0060284	Regulation of cell development	22	506	0.39	0.44	0.0057	9606.ENSP00000053867,9606.ENSP00000162749,9606.ENSP00000221930,9606.ENSP00000248975,9606.ENSP00000253408,9606.ENSP00000262629,9606.ENSP00000287820,9606.ENSP00000289707,9606.ENSP00000312150,9606.ENSP00000313391,9606.ENSP00000332293,9606.ENSP00000346032,9606.ENSP00000357005,9606.ENSP00000357801,9606.ENSP00000362205,9606.ENSP00000365006,9606.ENSP00000365435,9606.ENSP00000378517,9606.ENSP00000384262,…	GRN,TNFRSF1A,TGFB1,YWHAH,GFAP,TYROBP,PPARG,SLAMF8,TRIB1,DAB2,ASCL2,ANXA2,F11R,S100A10,TREM2,S1PR3,TNFRSF1B,SPP1,HPSE,CXCR4,YAP1,B2M
GO Process	GO:0140352	Export from cell	20	461	0.39	0.4	0.0102	9606.ENSP00000155840,9606.ENSP00000234313,9606.ENSP00000254976,9606.ENSP00000261024,9606.ENSP00000270570,9606.ENSP00000282561,9606.ENSP00000295408,9606.ENSP00000296140,9606.ENSP00000310557,9606.ENSP00000334319,9606.ENSP00000357564,9606.ENSP00000366109,9606.ENSP00000376822,9606.ENSP00000381293,9606.ENSP00000381492,9606.ENSP00000419260,9606.ENSP00000436607,9606.ENSP00000452634,9606.ENSP00000474412,…	KCNQ1,PLEK,SNAP25,SLC40A1,SLC47A1,GJA1,MERTK,CCR1,KCNE3,PCLO,RAB13,ANXA1,STEAP3,NSF,LAT2,PIK3CG,ADM,TNFAIP2,CCL5,CCL3
GO Process	GO:0051090	Regulation of DNA-binding transcription factor activity	19	436	0.39	0.39	0.0130	9606.ENSP00000216117,9606.ENSP00000221930,9606.ENSP00000241052,9606.ENSP00000241356,9606.ENSP00000247470,9606.ENSP00000287820,9606.ENSP00000312150,9606.ENSP00000333680,9606.ENSP00000356899,9606.ENSP00000357682,9606.ENSP00000364802,9606.ENSP00000364858,9606.ENSP00000379003,9606.ENSP00000380948,9606.ENSP00000418915,9606.ENSP00000422947,9606.ENSP00000449716,9606.ENSP00000466022,9606.ENSP00000478561	HMOX1,TGFB1,CAT,ADORA3,PYCARD,PPARG,TRIB1,NFAM1,DDR2,FANK1,HSPA1A,CARD16,NUPR1,ITGB2,CDKN2A,TRIM34,CMKLR1,CEBPG,CYP1B1
GO Process	GO:2001233	Regulation of apoptotic signaling pathway	16	365	0.39	0.33	0.0289	9606.ENSP00000216037,9606.ENSP00000216117,9606.ENSP00000222390,9606.ENSP00000227266,9606.ENSP00000247470,9606.ENSP00000254301,9606.ENSP00000270142,9606.ENSP00000306285,9606.ENSP00000312999,9606.ENSP00000362205,9606.ENSP00000364802,9606.ENSP00000379003,9606.ENSP00000411355,9606.ENSP00000478887,9606.ENSP00000478927,9606.ENSP00000498466	XBP1,HMOX1,HGF,CTSC,PYCARD,LGALS3,SOD1,TPD52L1,GNAI2,TREM2,HSPA1A,NUPR1,PTPRC,MYC,YAP1,FAS
GO Process	GO:0045595	Regulation of cell differentiation	67	1582	0.38	0.88	7.26e-09	9606.ENSP00000053867,9606.ENSP00000162749,9606.ENSP00000216037,9606.ENSP00000221930,9606.ENSP00000222390,9606.ENSP00000229829,9606.ENSP00000245620,9606.ENSP00000248975,9606.ENSP00000253408,9606.ENSP00000262629,9606.ENSP00000270142,9606.ENSP00000282561,9606.ENSP00000286201,9606.ENSP00000286639,9606.ENSP00000287820,9606.ENSP00000289707,9606.ENSP00000296140,9606.ENSP00000296545,9606.ENSP00000297350,…	GRN,TNFRSF1A,XBP1,TGFB1,HGF,HLA-DOA,LILRB3,YWHAH,GFAP,TYROBP,SOD1,GJA1,FZD7,BATF,PPARG,SLAMF8,CCR1,IL15,TNFRSF11B,RUNX1,TRIB1,DAB2,IFITM1,ASCL2,NFAM1,ANXA2,SASH3,FCGR2B,TGFBR2,HLA-DRB1,ZEB1,TGFB2,DDR2,F11R,IL6R,S100A10,TENT5C,TREM2,MAFB,IL2RG,C1QC,HSPA1A,CLIC1,S1PR3,TNFRSF1B,ANXA1,CD83,ALOX15B,IGFBP3,FGF9,SPP1,HPSE,CXCR4,HLA-B,MSR1,PTPRC,CDKN2A,WWTR1,CEBPA,ADM,CMKLR1,HOPX,CCL3,MYC,YAP1,LPL,B2M
GO Process	GO:0043067	Regulation of programmed cell death	63	1492	0.38	0.85	3.24e-08	9606.ENSP00000053867,9606.ENSP00000162749,9606.ENSP00000215909,9606.ENSP00000216037,9606.ENSP00000216117,9606.ENSP00000219070,9606.ENSP00000221930,9606.ENSP00000222390,9606.ENSP00000225831,9606.ENSP00000227266,9606.ENSP00000241052,9606.ENSP00000247470,9606.ENSP00000254301,9606.ENSP00000254691,9606.ENSP00000261024,9606.ENSP00000262629,9606.ENSP00000266581,9606.ENSP00000270142,9606.ENSP00000274289,…	GRN,TNFRSF1A,LGALS1,XBP1,HMOX1,MMP2,TGFB1,HGF,CCL2,CTSC,CAT,PYCARD,LGALS3,CARD6,SLC40A1,TYROBP,AMIGO2,SOD1,PLK2,PPARG,LAPTM5,MERTK,FSTL1,TPD52L1,GNAI2,DAB2,NQO1,PAWR,CTSB,BMF,HMGN5,TGFB2,DDR2,FANK1,BAG3,CASP7,TREM2,MAP3K20,HSPA1A,CARD16,TNFRSF1B,ANXA1,IGFBP3,PTMS,NUPR1,CXCR4,CASP4,PRF1,PTPRC,IRF5,CDKN2A,PIK3CG,ANGPT1,CASP1,CRYAB,ADM,KANK2,CCL5,CCL3,CYP1B1,MYC,YAP1,FAS
GO Process	GO:0043549	Regulation of kinase activity	33	778	0.38	0.58	0.00034	9606.ENSP00000046794,9606.ENSP00000221930,9606.ENSP00000222390,9606.ENSP00000247470,9606.ENSP00000255409,9606.ENSP00000270142,9606.ENSP00000287820,9606.ENSP00000289707,9606.ENSP00000295408,9606.ENSP00000306015,9606.ENSP00000306285,9606.ENSP00000312150,9606.ENSP00000313391,9606.ENSP00000334928,9606.ENSP00000336762,9606.ENSP00000347197,9606.ENSP00000351905,9606.ENSP00000353099,9606.ENSP00000355896,…	LCP2,TGFB1,HGF,PYCARD,CHI3L1,SOD1,PPARG,SLAMF8,MERTK,SYNPO2,TPD52L1,TRIB1,DAB2,PTPRB,ANG,C5AR1,TGFBR2,HLA-DRB1,TGFB2,DDR2,IL6R,PLCE1,TREM2,FGR,MOB1B,PTPRC,CDKN2A,PIK3CG,WWTR1,CEBPA,ANGPT1,CCL5,EPHB6
GO Process	GO:0045859	Regulation of protein kinase activity	28	663	0.38	0.5	0.0016	9606.ENSP00000046794,9606.ENSP00000221930,9606.ENSP00000222390,9606.ENSP00000247470,9606.ENSP00000255409,9606.ENSP00000270142,9606.ENSP00000287820,9606.ENSP00000306015,9606.ENSP00000306285,9606.ENSP00000312150,9606.ENSP00000313391,9606.ENSP00000334928,9606.ENSP00000336762,9606.ENSP00000347197,9606.ENSP00000351905,9606.ENSP00000355896,9606.ENSP00000356899,9606.ENSP00000357470,9606.ENSP00000360431,…	LCP2,TGFB1,HGF,PYCARD,CHI3L1,SOD1,PPARG,SYNPO2,TPD52L1,TRIB1,DAB2,PTPRB,ANG,C5AR1,TGFBR2,TGFB2,DDR2,IL6R,PLCE1,FGR,MOB1B,PTPRC,CDKN2A,PIK3CG,WWTR1,CEBPA,ANGPT1,CCL5
GO Process	GO:0048871	Multicellular organismal homeostasis	16	372	0.38	0.32	0.0336	9606.ENSP00000218758,9606.ENSP00000221930,9606.ENSP00000261024,9606.ENSP00000261267,9606.ENSP00000262746,9606.ENSP00000270142,9606.ENSP00000282561,9606.ENSP00000349359,9606.ENSP00000357005,9606.ENSP00000419465,9606.ENSP00000428340,9606.ENSP00000440066,9606.ENSP00000450540,9606.ENSP00000457421,9606.ENSP00000478927,9606.ENSP00000497910	ACP5,TGFB1,SLC40A1,LYZ,PRDX1,SOD1,GJA1,SASH3,F11R,WWTR1,ANGPT1,JCHAIN,SERPINA3,PECAM1,YAP1,B2M
GO Process	GO:0043434	Response to peptide hormone	15	355	0.38	0.29	0.0499	9606.ENSP00000155840,9606.ENSP00000216037,9606.ENSP00000221930,9606.ENSP00000241052,9606.ENSP00000261623,9606.ENSP00000282096,9606.ENSP00000287820,9606.ENSP00000356899,9606.ENSP00000357564,9606.ENSP00000360293,9606.ENSP00000366109,9606.ENSP00000368682,9606.ENSP00000408025,9606.ENSP00000436607,9606.ENSP00000478561	KCNQ1,XBP1,TGFB1,CAT,CYBA,PDE3B,PPARG,DDR2,RAB13,SORBS1,ANXA1,PHEX,FBP1,ADM,CYP1B1
GO Process	GO:0070887	Cellular response to chemical stimulus	108	2609	0.37	1.03	9.74e-15	9606.ENSP00000155840,9606.ENSP00000162749,9606.ENSP00000216037,9606.ENSP00000216117,9606.ENSP00000216540,9606.ENSP00000219070,9606.ENSP00000221930,9606.ENSP00000222390,9606.ENSP00000225831,9606.ENSP00000227752,9606.ENSP00000233668,9606.ENSP00000241052,9606.ENSP00000245620,9606.ENSP00000247470,9606.ENSP00000248975,9606.ENSP00000250092,9606.ENSP00000254301,9606.ENSP00000255409,9606.ENSP00000261024,…	KCNQ1,TNFRSF1A,XBP1,HMOX1,SLC10A1,MMP2,TGFB1,HGF,CCL2,IL10RA,DOK1,CAT,LILRB3,PYCARD,YWHAH,CD68,LGALS3,CHI3L1,SLC40A1,CYBA,FOXF1,PRDX1,SOD1,PDE3B,GJA1,LY96,ABCC3,FZD7,PPARG,SLAMF8,FCER1G,CCR5,CXCL16,CCR1,IL15,FOLR2,HSPA6,GNAI2,DAB2,NQO1,PGR,IFNLR1,IFITM1,LRAT,DPYSL3,CTSB,C5AR1,TNFRSF14,JAML,CCRL2,FCGR2B,TGFBR2,MSN,ZEB1,TGFB2,RCSD1,DDR2,IL6R,RAB13,BAG3,CASP7,CLIC2,GBP2,SORBS1,TREM2,IL2RG,ALPL,HSPA1…
GO Process	GO:0010941	Regulation of cell death	68	1651	0.37	0.85	1.55e-08	9606.ENSP00000053867,9606.ENSP00000162749,9606.ENSP00000215909,9606.ENSP00000216037,9606.ENSP00000216117,9606.ENSP00000217131,9606.ENSP00000219070,9606.ENSP00000221930,9606.ENSP00000222390,9606.ENSP00000225831,9606.ENSP00000227266,9606.ENSP00000241052,9606.ENSP00000247470,9606.ENSP00000254301,9606.ENSP00000254691,9606.ENSP00000261024,9606.ENSP00000262629,9606.ENSP00000266581,9606.ENSP00000270142,…	GRN,TNFRSF1A,LGALS1,XBP1,HMOX1,CTSZ,MMP2,TGFB1,HGF,CCL2,CTSC,CAT,PYCARD,LGALS3,CARD6,SLC40A1,TYROBP,AMIGO2,SOD1,PLK2,PPARG,LAPTM5,MERTK,FSTL1,TPD52L1,GNAI2,DAB2,NQO1,PAWR,CTSB,BMF,HMGN5,FCGR2B,TGFB2,DDR2,FANK1,BAG3,CASP7,TREM2,MAP3K20,HSPA1A,CARD16,TNFRSF1B,ANXA1,IGFBP3,GPNMB,PTMS,SLFN11,NUPR1,ITGB2,CXCR4,CASP4,PRF1,PTPRC,IRF5,CDKN2A,PIK3CG,ANGPT1,CASP1,CRYAB,ADM,KANK2,CCL5,CCL3,CYP1B1,MYC,YAP1,F…
GO Process	GO:0051336	Regulation of hydrolase activity	42	1011	0.37	0.66	3.79e-05	9606.ENSP00000053867,9606.ENSP00000222390,9606.ENSP00000225831,9606.ENSP00000227266,9606.ENSP00000234313,9606.ENSP00000247470,9606.ENSP00000252593,9606.ENSP00000254301,9606.ENSP00000262262,9606.ENSP00000267549,9606.ENSP00000270142,9606.ENSP00000278407,9606.ENSP00000287820,9606.ENSP00000294507,9606.ENSP00000295095,9606.ENSP00000301945,9606.ENSP00000312999,9606.ENSP00000323929,9606.ENSP00000336762,…	GRN,HGF,CCL2,CTSC,PLEK,PYCARD,BST2,LGALS3,CD33,GPR65,SOD1,SERPING1,PPARG,LAPTM5,ARHGAP15,ANTXR1,GNAI2,A2M,ANG,CTSB,ANXA2,C5AR1,TGFB2,F11R,S100A10,HSPA1A,CARD16,ANXA1,ARHGAP25,PTPRC,C4B,CDKN2A,CASP1,CRYAB,SERPINH1,SERPINA3,ADAP2,APOC1,CCL5,CCL3,MYC,FAS
GO Process	GO:0008284	Positive regulation of cell population proliferation	39	945	0.37	0.62	0.00010	9606.ENSP00000053867,9606.ENSP00000216037,9606.ENSP00000216117,9606.ENSP00000219070,9606.ENSP00000221930,9606.ENSP00000247470,9606.ENSP00000252593,9606.ENSP00000253408,9606.ENSP00000261623,9606.ENSP00000262426,9606.ENSP00000282561,9606.ENSP00000286201,9606.ENSP00000296545,9606.ENSP00000298223,9606.ENSP00000312999,9606.ENSP00000336762,9606.ENSP00000347197,9606.ENSP00000348635,9606.ENSP00000349359,…	GRN,XBP1,HMOX1,MMP2,TGFB1,PYCARD,BST2,GFAP,CYBA,FOXF1,GJA1,FZD7,IL15,FOLR2,GNAI2,ANG,C5AR1,JAML,SASH3,HMGN5,TGFBR2,DPP4,TGFB2,DDR2,IL6R,S1PR3,ANXA1,FGF9,HLA-A,HPSE,HLA-DPA1,HLA-DPB1,PTPRC,WWTR1,ADM,ITGAX,CCL5,MYC,YAP1
GO Process	GO:0071417	Cellular response to organonitrogen compound	24	574	0.37	0.44	0.0052	9606.ENSP00000155840,9606.ENSP00000216037,9606.ENSP00000219070,9606.ENSP00000221930,9606.ENSP00000261623,9606.ENSP00000270142,9606.ENSP00000282096,9606.ENSP00000282561,9606.ENSP00000287820,9606.ENSP00000298223,9606.ENSP00000351497,9606.ENSP00000354487,9606.ENSP00000356899,9606.ENSP00000357564,9606.ENSP00000358327,9606.ENSP00000360293,9606.ENSP00000362205,9606.ENSP00000388566,9606.ENSP00000408025,…	KCNQ1,XBP1,MMP2,TGFB1,CYBA,SOD1,PDE3B,GJA1,PPARG,FOLR2,FCGR2B,ZEB1,DDR2,RAB13,CASP7,SORBS1,TREM2,CASP4,FBP1,CHRM4,GABRG2,PIK3CG,VIM,CYP1B1
GO Process	GO:0010035	Response to inorganic substance	22	532	0.37	0.4	0.0099	9606.ENSP00000216117,9606.ENSP00000219070,9606.ENSP00000241052,9606.ENSP00000261024,9606.ENSP00000262746,9606.ENSP00000270142,9606.ENSP00000272602,9606.ENSP00000297350,9606.ENSP00000319788,9606.ENSP00000325296,9606.ENSP00000363973,9606.ENSP00000366109,9606.ENSP00000367309,9606.ENSP00000368682,9606.ENSP00000385519,9606.ENSP00000408025,9606.ENSP00000427514,9606.ENSP00000433560,9606.ENSP00000478561,…	HMOX1,MMP2,CAT,SLC40A1,PRDX1,SOD1,CNGA3,TNFRSF11B,NQO1,PKD2L1,ALPL,ANXA1,MAOB,PHEX,CD14,FBP1,CEBPA,CRYAB,CYP1B1,ALOX5AP,B2M,ADCY7
GO Process	GO:1903829	Positive regulation of protein localization	19	461	0.37	0.34	0.0220	9606.ENSP00000216037,9606.ENSP00000221930,9606.ENSP00000254301,9606.ENSP00000262262,9606.ENSP00000262629,9606.ENSP00000287820,9606.ENSP00000336762,9606.ENSP00000353099,9606.ENSP00000353408,9606.ENSP00000355896,9606.ENSP00000358081,9606.ENSP00000360293,9606.ENSP00000362205,9606.ENSP00000370543,9606.ENSP00000380948,9606.ENSP00000418915,9606.ENSP00000419465,9606.ENSP00000457421,9606.ENSP00000478927	XBP1,TGFB1,LGALS3,CD33,TYROBP,PPARG,ANG,HLA-DRB1,MSN,TGFB2,BAG3,SORBS1,TREM2,SLC5A3,ITGB2,CDKN2A,WWTR1,PECAM1,YAP1
GO Process	GO:0032940	Secretion by cell	17	406	0.37	0.32	0.0324	9606.ENSP00000155840,9606.ENSP00000234313,9606.ENSP00000254976,9606.ENSP00000282561,9606.ENSP00000295408,9606.ENSP00000296140,9606.ENSP00000334319,9606.ENSP00000357564,9606.ENSP00000366109,9606.ENSP00000376822,9606.ENSP00000381293,9606.ENSP00000381492,9606.ENSP00000419260,9606.ENSP00000436607,9606.ENSP00000452634,9606.ENSP00000474412,9606.ENSP00000477908	KCNQ1,PLEK,SNAP25,GJA1,MERTK,CCR1,PCLO,RAB13,ANXA1,STEAP3,NSF,LAT2,PIK3CG,ADM,TNFAIP2,CCL5,CCL3
GO Process	GO:0042981	Regulation of apoptotic process	59	1462	0.36	0.77	5.31e-07	9606.ENSP00000053867,9606.ENSP00000162749,9606.ENSP00000215909,9606.ENSP00000216037,9606.ENSP00000216117,9606.ENSP00000219070,9606.ENSP00000221930,9606.ENSP00000222390,9606.ENSP00000225831,9606.ENSP00000227266,9606.ENSP00000241052,9606.ENSP00000247470,9606.ENSP00000254301,9606.ENSP00000254691,9606.ENSP00000261024,9606.ENSP00000262629,9606.ENSP00000266581,9606.ENSP00000270142,9606.ENSP00000274289,…	GRN,TNFRSF1A,LGALS1,XBP1,HMOX1,MMP2,TGFB1,HGF,CCL2,CTSC,CAT,PYCARD,LGALS3,CARD6,SLC40A1,TYROBP,AMIGO2,SOD1,PLK2,PPARG,MERTK,FSTL1,TPD52L1,GNAI2,DAB2,NQO1,PAWR,CTSB,BMF,HMGN5,TGFB2,DDR2,FANK1,BAG3,CASP7,TREM2,MAP3K20,HSPA1A,CARD16,TNFRSF1B,ANXA1,IGFBP3,PTMS,NUPR1,CASP4,PTPRC,IRF5,CDKN2A,PIK3CG,ANGPT1,CASP1,CRYAB,ADM,CCL5,CCL3,CYP1B1,MYC,YAP1,FAS
GO Process	GO:0051094	Positive regulation of developmental process	54	1332	0.36	0.74	2.02e-06	9606.ENSP00000053867,9606.ENSP00000162749,9606.ENSP00000216037,9606.ENSP00000216117,9606.ENSP00000221930,9606.ENSP00000222390,9606.ENSP00000253408,9606.ENSP00000255409,9606.ENSP00000262629,9606.ENSP00000266581,9606.ENSP00000282561,9606.ENSP00000287820,9606.ENSP00000296140,9606.ENSP00000296545,9606.ENSP00000300305,9606.ENSP00000312150,9606.ENSP00000313391,9606.ENSP00000330825,9606.ENSP00000347197,…	GRN,TNFRSF1A,XBP1,HMOX1,TGFB1,HGF,GFAP,CHI3L1,TYROBP,AMIGO2,GJA1,PPARG,CCR1,IL15,RUNX1,TRIB1,DAB2,IFITM1,C5AR1,SASH3,TGFBR2,HLA-DRB1,ZEB1,TGFB2,DDR2,F11R,IL6R,S100A10,TREM2,IL2RG,HSPA1A,CLIC1,TNFRSF1B,ANXA1,CD83,ALOX15B,IGFBP3,FGF9,ITGB2,HPSE,CXCR4,MSR1,PTPRC,WWTR1,CEBPA,ADM,CMKLR1,HOPX,ITGAX,MRTFB,CYP1B1,MYC,YAP1,LPL
GO Process	GO:0043085	Positive regulation of catalytic activity	48	1191	0.36	0.68	1.38e-05	9606.ENSP00000046794,9606.ENSP00000053867,9606.ENSP00000221930,9606.ENSP00000225831,9606.ENSP00000227266,9606.ENSP00000229922,9606.ENSP00000234313,9606.ENSP00000241356,9606.ENSP00000247470,9606.ENSP00000255409,9606.ENSP00000261623,9606.ENSP00000262262,9606.ENSP00000267549,9606.ENSP00000268042,9606.ENSP00000270142,9606.ENSP00000287820,9606.ENSP00000294507,9606.ENSP00000295408,9606.ENSP00000301945,…	LCP2,GRN,TGFB1,CCL2,CTSC,CAP2,PLEK,ADORA3,PYCARD,CHI3L1,CYBA,CD33,GPR65,ARRDC4,SOD1,PPARG,LAPTM5,MERTK,ANTXR1,TPD52L1,GNAI2,ANG,C5AR1,TGFBR2,HLA-DRB1,TGFB2,DDR2,F11R,IL6R,S100A10,TREM2,FGR,HSPA1A,SLC5A3,MOB1B,ITGB2,ARHGAP25,PTPRC,CDKN2A,PIK3CG,ANGPT1,CASP1,ADAP2,CCL5,CCL3,MYC,EPHB6,FAS
GO Process	GO:0010243	Response to organonitrogen compound	39	963	0.36	0.6	0.00015	9606.ENSP00000155840,9606.ENSP00000216037,9606.ENSP00000219070,9606.ENSP00000221930,9606.ENSP00000241052,9606.ENSP00000250092,9606.ENSP00000261623,9606.ENSP00000270142,9606.ENSP00000272602,9606.ENSP00000282096,9606.ENSP00000282561,9606.ENSP00000287820,9606.ENSP00000289902,9606.ENSP00000298223,9606.ENSP00000319788,9606.ENSP00000347197,9606.ENSP00000351497,9606.ENSP00000354487,9606.ENSP00000356899,…	KCNQ1,XBP1,MMP2,TGFB1,CAT,CD68,CYBA,SOD1,CNGA3,PDE3B,GJA1,PPARG,FCER1G,FOLR2,NQO1,C5AR1,FCGR2B,ZEB1,DDR2,MAN1A1,RAB13,CASP7,SORBS1,TREM2,ALPL,ANXA1,PHEX,ITGB2,CXCR4,CASP4,FBP1,CHRM4,GABRG2,IRF5,PIK3CG,ADM,VIM,CYP1B1,LPL
GO Process	GO:0045596	Negative regulation of cell differentiation	28	685	0.36	0.47	0.0025	9606.ENSP00000216037,9606.ENSP00000221930,9606.ENSP00000245620,9606.ENSP00000248975,9606.ENSP00000286201,9606.ENSP00000287820,9606.ENSP00000297350,9606.ENSP00000300305,9606.ENSP00000312150,9606.ENSP00000332293,9606.ENSP00000351497,9606.ENSP00000354487,9606.ENSP00000355896,9606.ENSP00000358458,9606.ENSP00000362205,9606.ENSP00000362410,9606.ENSP00000363770,9606.ENSP00000365006,9606.ENSP00000366109,…	XBP1,TGFB1,LILRB3,YWHAH,FZD7,PPARG,TNFRSF11B,RUNX1,TRIB1,ASCL2,FCGR2B,ZEB1,TGFB2,TENT5C,TREM2,MAFB,C1QC,S1PR3,ANXA1,FGF9,SPP1,CDKN2A,WWTR1,HOPX,CCL3,MYC,YAP1,B2M
GO Process	GO:1901699	Cellular response to nitrogen compound	26	637	0.36	0.45	0.0042	9606.ENSP00000155840,9606.ENSP00000216037,9606.ENSP00000219070,9606.ENSP00000221930,9606.ENSP00000261623,9606.ENSP00000270142,9606.ENSP00000282096,9606.ENSP00000282561,9606.ENSP00000287820,9606.ENSP00000298223,9606.ENSP00000312999,9606.ENSP00000351497,9606.ENSP00000354487,9606.ENSP00000356899,9606.ENSP00000357564,9606.ENSP00000358327,9606.ENSP00000360293,9606.ENSP00000362205,9606.ENSP00000383115,…	KCNQ1,XBP1,MMP2,TGFB1,CYBA,SOD1,PDE3B,GJA1,PPARG,FOLR2,GNAI2,FCGR2B,ZEB1,DDR2,RAB13,CASP7,SORBS1,TREM2,COLEC12,CASP4,FBP1,CHRM4,GABRG2,PIK3CG,VIM,CYP1B1
GO Process	GO:0051345	Positive regulation of hydrolase activity	24	589	0.36	0.41	0.0072	9606.ENSP00000053867,9606.ENSP00000225831,9606.ENSP00000227266,9606.ENSP00000234313,9606.ENSP00000247470,9606.ENSP00000262262,9606.ENSP00000267549,9606.ENSP00000287820,9606.ENSP00000294507,9606.ENSP00000301945,9606.ENSP00000336762,9606.ENSP00000347197,9606.ENSP00000357005,9606.ENSP00000357801,9606.ENSP00000364802,9606.ENSP00000386911,9606.ENSP00000411355,9606.ENSP00000418915,9606.ENSP00000433138,…	GRN,CCL2,CTSC,PLEK,PYCARD,CD33,GPR65,PPARG,LAPTM5,ANTXR1,ANG,C5AR1,F11R,S100A10,HSPA1A,ARHGAP25,PTPRC,CDKN2A,CASP1,ADAP2,CCL5,CCL3,MYC,FAS
GO Process	GO:0003013	Circulatory system process	20	493	0.36	0.35	0.0200	9606.ENSP00000155840,9606.ENSP00000216117,9606.ENSP00000217131,9606.ENSP00000219070,9606.ENSP00000221930,9606.ENSP00000261623,9606.ENSP00000270142,9606.ENSP00000278407,9606.ENSP00000282561,9606.ENSP00000285238,9606.ENSP00000287820,9606.ENSP00000310557,9606.ENSP00000352208,9606.ENSP00000370543,9606.ENSP00000386884,9606.ENSP00000419465,9606.ENSP00000428340,9606.ENSP00000433488,9606.ENSP00000436607,…	KCNQ1,HMOX1,CTSZ,MMP2,TGFB1,CYBA,SOD1,SERPING1,GJA1,ABCC3,PPARG,KCNE3,MYOF,SLC5A3,CXCR4,WWTR1,ANGPT1,FLI1,ADM,YAP1
GO Process	GO:0051960	Regulation of nervous system development	18	447	0.36	0.31	0.0352	9606.ENSP00000221930,9606.ENSP00000222390,9606.ENSP00000227266,9606.ENSP00000248975,9606.ENSP00000253408,9606.ENSP00000266581,9606.ENSP00000287820,9606.ENSP00000332293,9606.ENSP00000346032,9606.ENSP00000357801,9606.ENSP00000362205,9606.ENSP00000363921,9606.ENSP00000365435,9606.ENSP00000378517,9606.ENSP00000386884,9606.ENSP00000454623,9606.ENSP00000478927,9606.ENSP00000497910	TGFB1,HGF,CTSC,YWHAH,GFAP,AMIGO2,PPARG,ASCL2,ANXA2,S100A10,TREM2,PARD3,TNFRSF1B,SPP1,CXCR4,ITGAX,YAP1,B2M
GO Process	GO:0052548	Regulation of endopeptidase activity	17	414	0.36	0.31	0.0381	9606.ENSP00000222390,9606.ENSP00000247470,9606.ENSP00000252593,9606.ENSP00000278407,9606.ENSP00000287820,9606.ENSP00000294507,9606.ENSP00000323929,9606.ENSP00000346032,9606.ENSP00000364858,9606.ENSP00000415941,9606.ENSP00000418915,9606.ENSP00000433138,9606.ENSP00000433560,9606.ENSP00000434412,9606.ENSP00000450540,9606.ENSP00000478887,9606.ENSP00000498466	HGF,PYCARD,BST2,SERPING1,PPARG,LAPTM5,A2M,ANXA2,CARD16,C4B,CDKN2A,CASP1,CRYAB,SERPINH1,SERPINA3,MYC,FAS
GO Process	GO:0048732	Gland development	17	419	0.36	0.3	0.0414	9606.ENSP00000216037,9606.ENSP00000216117,9606.ENSP00000219070,9606.ENSP00000221930,9606.ENSP00000222390,9606.ENSP00000262426,9606.ENSP00000270142,9606.ENSP00000325120,9606.ENSP00000351905,9606.ENSP00000353408,9606.ENSP00000355896,9606.ENSP00000362410,9606.ENSP00000366109,9606.ENSP00000369530,9606.ENSP00000427514,9606.ENSP00000466022,9606.ENSP00000478561	XBP1,HMOX1,MMP2,TGFB1,HGF,FOXF1,SOD1,PGR,TGFBR2,MSN,TGFB2,MAFB,ANXA1,ALOX15B,CEBPA,CEBPG,CYP1B1
GO Process	GO:0009719	Response to endogenous stimulus	54	1363	0.35	0.71	4.05e-06	9606.ENSP00000155840,9606.ENSP00000216037,9606.ENSP00000216117,9606.ENSP00000219070,9606.ENSP00000221930,9606.ENSP00000225831,9606.ENSP00000241052,9606.ENSP00000248975,9606.ENSP00000250092,9606.ENSP00000261623,9606.ENSP00000270142,9606.ENSP00000272602,9606.ENSP00000282096,9606.ENSP00000282561,9606.ENSP00000287820,9606.ENSP00000289902,9606.ENSP00000297350,9606.ENSP00000298223,9606.ENSP00000313391,…	KCNQ1,XBP1,HMOX1,MMP2,TGFB1,CCL2,CAT,YWHAH,CD68,CYBA,SOD1,CNGA3,PDE3B,GJA1,PPARG,FCER1G,TNFRSF11B,FOLR2,DAB2,NQO1,A2M,PGR,ANG,CTSB,FCGR2B,TGFBR2,ZEB1,TGFB2,DDR2,RAB13,CASP7,SORBS1,TREM2,ALPL,HSPA1A,ANXA1,MAOB,PHEX,FGF9,SPP1,ITGB2,CASP4,ARPC1B,FBP1,CHRM4,GABRG2,FAM107A,PIK3CG,ADM,VIM,CCL5,CYP1B1,YAP1,LPL
GO Process	GO:1901698	Response to nitrogen compound	42	1058	0.35	0.61	0.00010	9606.ENSP00000155840,9606.ENSP00000216037,9606.ENSP00000219070,9606.ENSP00000221930,9606.ENSP00000241052,9606.ENSP00000250092,9606.ENSP00000261623,9606.ENSP00000270142,9606.ENSP00000272602,9606.ENSP00000282096,9606.ENSP00000282561,9606.ENSP00000287820,9606.ENSP00000289902,9606.ENSP00000298223,9606.ENSP00000312999,9606.ENSP00000319788,9606.ENSP00000334153,9606.ENSP00000347197,9606.ENSP00000351497,…	KCNQ1,XBP1,MMP2,TGFB1,CAT,CD68,CYBA,SOD1,CNGA3,PDE3B,GJA1,PPARG,FCER1G,FOLR2,GNAI2,NQO1,RFTN1,C5AR1,FCGR2B,ZEB1,DDR2,MAN1A1,RAB13,CASP7,SORBS1,TREM2,ALPL,ANXA1,PHEX,ITGB2,COLEC12,CXCR4,CASP4,FBP1,CHRM4,GABRG2,IRF5,PIK3CG,ADM,VIM,CYP1B1,LPL
GO Process	GO:0022603	Regulation of anatomical structure morphogenesis	37	920	0.35	0.57	0.00030	9606.ENSP00000053867,9606.ENSP00000216037,9606.ENSP00000216117,9606.ENSP00000221930,9606.ENSP00000222390,9606.ENSP00000225831,9606.ENSP00000248975,9606.ENSP00000255409,9606.ENSP00000260128,9606.ENSP00000263265,9606.ENSP00000274289,9606.ENSP00000282096,9606.ENSP00000282561,9606.ENSP00000286201,9606.ENSP00000287820,9606.ENSP00000295095,9606.ENSP00000297350,9606.ENSP00000300305,9606.ENSP00000313391,…	GRN,XBP1,HMOX1,TGFB1,HGF,CCL2,YWHAH,CHI3L1,SULF1,PLEKHA4,PLK2,PDE3B,GJA1,FZD7,PPARG,ARHGAP15,TNFRSF11B,RUNX1,DAB2,PALM3,C5AR1,TGFBR2,MSN,TGFB2,F11R,S100A10,FGR,ANXA1,GPNMB,SPP1,ITGB2,HPSE,CXCR4,ADM,ITGAX,CCL3,CYP1B1
GO Process	GO:0016477	Cell migration	36	903	0.35	0.55	0.00046	9606.ENSP00000219070,9606.ENSP00000221930,9606.ENSP00000222390,9606.ENSP00000225831,9606.ENSP00000254301,9606.ENSP00000289707,9606.ENSP00000289902,9606.ENSP00000292303,9606.ENSP00000293778,9606.ENSP00000295408,9606.ENSP00000295633,9606.ENSP00000296140,9606.ENSP00000334928,9606.ENSP00000336762,9606.ENSP00000347197,9606.ENSP00000348635,9606.ENSP00000349967,9606.ENSP00000350719,9606.ENSP00000353408,…	MMP2,TGFB1,HGF,CCL2,LGALS3,SLAMF8,FCER1G,CCR5,CXCL16,MERTK,FSTL1,CCR1,PTPRB,ANG,C5AR1,JAML,CCRL2,SYNE2,MSN,DPP4,TGFB2,F11R,IL6R,RAB13,PLAU,ANXA1,ITGB2,CXCR4,PTPRC,PIK3CG,PALLD,PECAM1,KANK2,CCL5,CCL3,CYP1B1
GO Process	GO:0035295	Tube development	35	880	0.35	0.53	0.00064	9606.ENSP00000155840,9606.ENSP00000216037,9606.ENSP00000216117,9606.ENSP00000217131,9606.ENSP00000219070,9606.ENSP00000221930,9606.ENSP00000225831,9606.ENSP00000241052,9606.ENSP00000245932,9606.ENSP00000255409,9606.ENSP00000261037,9606.ENSP00000262426,9606.ENSP00000282096,9606.ENSP00000325120,9606.ENSP00000334928,9606.ENSP00000336762,9606.ENSP00000346032,9606.ENSP00000351905,9606.ENSP00000354487,…	KCNQ1,XBP1,HMOX1,CTSZ,MMP2,TGFB1,CCL2,CAT,VASP,CHI3L1,COL8A1,FOXF1,PDE3B,PGR,PTPRB,ANG,ANXA2,TGFBR2,ZEB1,TGFB2,PHEX,FGF9,COL8A2,HPSE,CXCR4,TGFBI,PIK3CG,CEBPA,ANGPT1,ADM,HOPX,TNFAIP2,CYP1B1,MYC,YAP1
GO Process	GO:0008283	Cell population proliferation	28	712	0.35	0.44	0.0042	9606.ENSP00000216037,9606.ENSP00000216117,9606.ENSP00000221930,9606.ENSP00000222390,9606.ENSP00000253408,9606.ENSP00000261037,9606.ENSP00000262746,9606.ENSP00000269593,9606.ENSP00000296545,9606.ENSP00000300305,9606.ENSP00000312999,9606.ENSP00000349359,9606.ENSP00000353408,9606.ENSP00000354487,9606.ENSP00000355896,9606.ENSP00000356899,9606.ENSP00000362205,9606.ENSP00000370473,9606.ENSP00000371790,…	XBP1,HMOX1,TGFB1,HGF,GFAP,COL8A1,PRDX1,IGFBP4,IL15,RUNX1,GNAI2,SASH3,MSN,ZEB1,TGFB2,DDR2,TREM2,IGFBP3,FGF9,NUPR1,COL8A2,PTPRC,TGFBI,PIK3CG,CEBPA,ADM,YAP1,EPHB6
GO Process	GO:0030029	Actin filament-based process	24	609	0.35	0.39	0.0104	9606.ENSP00000155840,9606.ENSP00000234313,9606.ENSP00000245932,9606.ENSP00000262629,9606.ENSP00000263867,9606.ENSP00000267549,9606.ENSP00000281282,9606.ENSP00000282561,9606.ENSP00000301945,9606.ENSP00000310557,9606.ENSP00000328088,9606.ENSP00000336762,9606.ENSP00000343690,9606.ENSP00000350719,9606.ENSP00000357005,9606.ENSP00000357564,9606.ENSP00000360293,9606.ENSP00000366109,9606.ENSP00000386911,…	KCNQ1,PLEK,VASP,TYROBP,CAPG,GPR65,CGNL1,GJA1,ANTXR1,KCNE3,PAWR,ANG,DPYSL3,SYNE2,F11R,RAB13,SORBS1,ANXA1,ARHGAP25,ARPC1B,PARVG,FAM107A,PALLD,GAS2L3
GO Process	GO:0007169	Transmembrane receptor protein tyrosine kinase signaling pathway	17	425	0.35	0.29	0.0466	9606.ENSP00000046794,9606.ENSP00000216037,9606.ENSP00000219070,9606.ENSP00000221930,9606.ENSP00000222390,9606.ENSP00000233668,9606.ENSP00000260128,9606.ENSP00000295408,9606.ENSP00000356899,9606.ENSP00000360293,9606.ENSP00000360431,9606.ENSP00000363117,9606.ENSP00000371790,9606.ENSP00000394049,9606.ENSP00000428340,9606.ENSP00000428518,9606.ENSP00000481994	LCP2,XBP1,MMP2,TGFB1,HGF,DOK1,SULF1,MERTK,DDR2,SORBS1,PLCE1,FGR,FGF9,SLA,ANGPT1,GFRA2,EPHB6
GO Process	GO:0048583	Regulation of response to stimulus	152	3931	0.34	1.06	4.69e-20	9606.ENSP00000046794,9606.ENSP00000053867,9606.ENSP00000162749,9606.ENSP00000215909,9606.ENSP00000216037,9606.ENSP00000216117,9606.ENSP00000218758,9606.ENSP00000221930,9606.ENSP00000222390,9606.ENSP00000225831,9606.ENSP00000227266,9606.ENSP00000227752,9606.ENSP00000227880,9606.ENSP00000234313,9606.ENSP00000241052,9606.ENSP00000246551,9606.ENSP00000247470,9606.ENSP00000252593,9606.ENSP00000254301,…	LCP2,GRN,TNFRSF1A,LGALS1,XBP1,HMOX1,ACP5,TGFB1,HGF,CCL2,CTSC,IL10RA,SLC15A3,PLEK,CAT,HCST,PYCARD,BST2,LGALS3,CHI3L1,SULF1,CYBA,CD33,FOXF1,TYROBP,PRDX1,PLEKHA4,VAMP8,GPR65,IGFBP4,SOD1,FCGR2A,PLK2,PLA2G7,SERPING1,CGNL1,PDE3B,GJA1,LY96,SAMSN1,FZD7,BATF,PPARG,SLAMF8,FCER1G,LAPTM5,ARHGAP15,FSTL1,CCR1,IL15,TPD52L1,TRIB1,CD84,GNAI2,DAB2,C1QB,A2M,IFNLR1,PAWR,IGLL1,NFAM1,RFTN1,BMP2K,KLHL6,FPR3,PALM3,FBLN5…
GO Process	GO:0051049	Regulation of transport	68	1763	0.34	0.77	1.95e-07	9606.ENSP00000155840,9606.ENSP00000162749,9606.ENSP00000216037,9606.ENSP00000216117,9606.ENSP00000216540,9606.ENSP00000221930,9606.ENSP00000225831,9606.ENSP00000241356,9606.ENSP00000247470,9606.ENSP00000248975,9606.ENSP00000253408,9606.ENSP00000254301,9606.ENSP00000254976,9606.ENSP00000261623,9606.ENSP00000262262,9606.ENSP00000262426,9606.ENSP00000263864,9606.ENSP00000270142,9606.ENSP00000282561,…	KCNQ1,TNFRSF1A,XBP1,HMOX1,SLC10A1,TGFB1,CCL2,ADORA3,PYCARD,YWHAH,GFAP,LGALS3,SNAP25,CYBA,CD33,FOXF1,VAMP8,SOD1,GJA1,PPARG,FCER1G,MERTK,CCR1,IL15,KCNE3,CD84,GNAI2,DAB2,PCLO,BMP2K,ANG,LRAT,ANXA2,FCGR2B,HLA-DRB1,MSN,TGFB2,CACNA1E,RAB13,S100A10,BAG3,CLIC2,SORBS1,TREM2,FGR,IL2RG,HSPA1A,CLIC1,TNFRSF1B,ANXA1,MAOB,SPP1,ITGB2,NSF,CD14,CXCR4,PTPRC,C4B,CDKN2A,PIK3CG,ANGPT1,CRYAB,STON2,CD300LF,APOC1,CCL5,CCL…
GO Process	GO:1902531	Regulation of intracellular signal transduction	67	1726	0.34	0.77	2.03e-07	9606.ENSP00000162749,9606.ENSP00000215909,9606.ENSP00000216037,9606.ENSP00000216117,9606.ENSP00000221930,9606.ENSP00000222390,9606.ENSP00000225831,9606.ENSP00000227880,9606.ENSP00000234313,9606.ENSP00000241052,9606.ENSP00000246551,9606.ENSP00000247470,9606.ENSP00000252593,9606.ENSP00000255409,9606.ENSP00000262746,9606.ENSP00000267549,9606.ENSP00000269593,9606.ENSP00000270142,9606.ENSP00000274289,…	TNFRSF1A,LGALS1,XBP1,HMOX1,TGFB1,HGF,CCL2,SLC15A3,PLEK,CAT,HCST,PYCARD,BST2,CHI3L1,PRDX1,GPR65,IGFBP4,SOD1,PLK2,CGNL1,PDE3B,GJA1,FZD7,PPARG,LAPTM5,ARHGAP15,CCR1,TPD52L1,GNAI2,DAB2,C5AR1,FCGR2B,HLA-DRB1,TGFB2,TAGAP,DDR2,F11R,IL6R,S100A4,PLCE1,TSPAN6,TREM2,FGR,MAP3K20,HSPA1A,CARD16,TLR7,IGFBP3,P2RY8,GPNMB,NUPR1,HPSE,CD14,ARHGAP25,FBP1,PTPRC,CDKN2A,PIK3CG,TRIM34,ANGPT1,CASP1,CMKLR1,KANK2,CCL5,CCL3,M…
GO Process	GO:0048585	Negative regulation of response to stimulus	63	1612	0.34	0.75	4.83e-07	9606.ENSP00000053867,9606.ENSP00000162749,9606.ENSP00000216037,9606.ENSP00000216117,9606.ENSP00000218758,9606.ENSP00000221930,9606.ENSP00000222390,9606.ENSP00000225831,9606.ENSP00000234313,9606.ENSP00000247470,9606.ENSP00000254301,9606.ENSP00000260128,9606.ENSP00000262426,9606.ENSP00000269593,9606.ENSP00000270142,9606.ENSP00000274289,9606.ENSP00000278407,9606.ENSP00000281282,9606.ENSP00000282096,…	GRN,TNFRSF1A,XBP1,HMOX1,ACP5,TGFB1,HGF,CCL2,PLEK,PYCARD,LGALS3,SULF1,FOXF1,IGFBP4,SOD1,PLK2,SERPING1,CGNL1,PDE3B,SAMSN1,PPARG,SLAMF8,LAPTM5,TRIB1,CD84,GNAI2,DAB2,A2M,PAWR,PALM3,ANXA2,TNFRSF14,FCGR2B,HLA-DRB1,DPP4,TGFB2,DDR2,PLAU,TSPAN6,TREM2,FGR,VSIG4,HSPA1A,CARD16,TNFRSF1B,ANXA1,IGFBP3,FGF9,SPP1,HLA-A,ARHGAP25,HLA-B,FBP1,PTPRC,WWTR1,ADM,CD300LF,KANK2,CCL5,MYC,YAP1,LPL,CD59
GO Process	GO:0019220	Regulation of phosphate metabolic process	54	1405	0.34	0.67	9.81e-06	9606.ENSP00000046794,9606.ENSP00000162749,9606.ENSP00000216037,9606.ENSP00000221930,9606.ENSP00000222390,9606.ENSP00000234313,9606.ENSP00000247470,9606.ENSP00000254301,9606.ENSP00000255409,9606.ENSP00000262262,9606.ENSP00000270142,9606.ENSP00000285670,9606.ENSP00000286201,9606.ENSP00000287820,9606.ENSP00000289707,9606.ENSP00000295408,9606.ENSP00000296545,9606.ENSP00000306015,9606.ENSP00000306285,…	LCP2,TNFRSF1A,XBP1,TGFB1,HGF,PLEK,PYCARD,LGALS3,CHI3L1,CD33,SOD1,SAMSN1,FZD7,PPARG,SLAMF8,MERTK,IL15,SYNPO2,TPD52L1,TRIB1,GNAI2,DAB2,PTPRB,ANG,C5AR1,TNFRSF14,TGFBR2,HLA-DRB1,TGFB2,DDR2,IL6R,PLCE1,TREM2,FGR,PARD3,TLR7,IGFBP3,GPNMB,FGF9,NUPR1,MOB1B,ITGB2,FBP1,PTPRC,CDKN2A,PIK3CG,WWTR1,CEBPA,ANGPT1,PECAM1,APOC1,CCL5,EPHB6,FAS
GO Process	GO:0042325	Regulation of phosphorylation	49	1251	0.34	0.65	2.20e-05	9606.ENSP00000046794,9606.ENSP00000162749,9606.ENSP00000216037,9606.ENSP00000221930,9606.ENSP00000222390,9606.ENSP00000247470,9606.ENSP00000255409,9606.ENSP00000270142,9606.ENSP00000285670,9606.ENSP00000286201,9606.ENSP00000287820,9606.ENSP00000289707,9606.ENSP00000295408,9606.ENSP00000296545,9606.ENSP00000306015,9606.ENSP00000306285,9606.ENSP00000312150,9606.ENSP00000313391,9606.ENSP00000334928,…	LCP2,TNFRSF1A,XBP1,TGFB1,HGF,PYCARD,CHI3L1,SOD1,SAMSN1,FZD7,PPARG,SLAMF8,MERTK,IL15,SYNPO2,TPD52L1,TRIB1,DAB2,PTPRB,ANG,C5AR1,TNFRSF14,TGFBR2,HLA-DRB1,TGFB2,DDR2,IL6R,PLCE1,TREM2,FGR,PARD3,TLR7,IGFBP3,GPNMB,FGF9,NUPR1,MOB1B,ITGB2,FBP1,PTPRC,CDKN2A,PIK3CG,WWTR1,CEBPA,ANGPT1,PECAM1,CCL5,EPHB6,FAS
GO Process	GO:0001932	Regulation of protein phosphorylation	43	1108	0.34	0.59	0.00013	9606.ENSP00000046794,9606.ENSP00000162749,9606.ENSP00000216037,9606.ENSP00000221930,9606.ENSP00000222390,9606.ENSP00000247470,9606.ENSP00000255409,9606.ENSP00000270142,9606.ENSP00000285670,9606.ENSP00000287820,9606.ENSP00000296545,9606.ENSP00000306015,9606.ENSP00000306285,9606.ENSP00000312150,9606.ENSP00000313391,9606.ENSP00000334928,9606.ENSP00000336762,9606.ENSP00000347197,9606.ENSP00000347948,…	LCP2,TNFRSF1A,XBP1,TGFB1,HGF,PYCARD,CHI3L1,SOD1,SAMSN1,PPARG,IL15,SYNPO2,TPD52L1,TRIB1,DAB2,PTPRB,ANG,C5AR1,TNFRSF14,TGFBR2,HLA-DRB1,TGFB2,DDR2,IL6R,PLCE1,TREM2,FGR,PARD3,TLR7,IGFBP3,GPNMB,FGF9,MOB1B,ITGB2,PTPRC,CDKN2A,PIK3CG,WWTR1,CEBPA,ANGPT1,PECAM1,CCL5,FAS
GO Process	GO:0072359	Circulatory system development	35	901	0.34	0.51	0.00098	9606.ENSP00000155840,9606.ENSP00000162749,9606.ENSP00000216037,9606.ENSP00000216117,9606.ENSP00000219070,9606.ENSP00000221930,9606.ENSP00000225831,9606.ENSP00000261037,9606.ENSP00000262426,9606.ENSP00000282096,9606.ENSP00000282561,9606.ENSP00000287820,9606.ENSP00000288710,9606.ENSP00000301945,9606.ENSP00000334928,9606.ENSP00000336762,9606.ENSP00000346032,9606.ENSP00000351905,9606.ENSP00000355896,…	KCNQ1,TNFRSF1A,XBP1,HMOX1,MMP2,TGFB1,CCL2,COL8A1,FOXF1,PDE3B,GJA1,PPARG,DRC1,ANTXR1,PTPRB,ANG,ANXA2,TGFBR2,TGFB2,CASP7,PLCE1,TNFRSF1B,FGF9,COL8A2,HPSE,TGFBI,PIK3CG,ANGPT1,ADM,HOPX,TNFAIP2,PECAM1,ADAP2,CYP1B1,YAP1
GO Process	GO:0030855	Epithelial cell differentiation	24	617	0.34	0.38	0.0122	9606.ENSP00000155840,9606.ENSP00000221930,9606.ENSP00000254301,9606.ENSP00000262426,9606.ENSP00000270142,9606.ENSP00000286201,9606.ENSP00000287820,9606.ENSP00000295633,9606.ENSP00000313391,9606.ENSP00000325120,9606.ENSP00000339001,9606.ENSP00000345672,9606.ENSP00000353408,9606.ENSP00000357005,9606.ENSP00000357564,9606.ENSP00000362410,9606.ENSP00000366109,9606.ENSP00000384262,9606.ENSP00000386884,…	KCNQ1,TGFB1,LGALS3,FOXF1,SOD1,FZD7,PPARG,FSTL1,DAB2,PGR,TUBB,CTSB,MSN,F11R,RAB13,MAFB,ANXA1,HPSE,CXCR4,PALLD,CEBPA,VIM,PECAM1,YAP1
GO Process	GO:0097435	Supramolecular fiber organization	22	570	0.34	0.34	0.0207	9606.ENSP00000245932,9606.ENSP00000253408,9606.ENSP00000263867,9606.ENSP00000281282,9606.ENSP00000328088,9606.ENSP00000336762,9606.ENSP00000343690,9606.ENSP00000345008,9606.ENSP00000346032,9606.ENSP00000355896,9606.ENSP00000356899,9606.ENSP00000360293,9606.ENSP00000378957,9606.ENSP00000386911,9606.ENSP00000389631,9606.ENSP00000418915,9606.ENSP00000419124,9606.ENSP00000434412,9606.ENSP00000446007,…	VASP,GFAP,CAPG,CGNL1,PAWR,ANG,DPYSL3,FBLN5,ANXA2,TGFB2,DDR2,SORBS1,MFAP4,ARHGAP25,ARPC1B,CDKN2A,FAM107A,SERPINH1,VIM,GAS2L3,CYP1B1,B2M
GO Process	GO:0046903	Secretion	20	520	0.34	0.31	0.0334	9606.ENSP00000155840,9606.ENSP00000234313,9606.ENSP00000254976,9606.ENSP00000261623,9606.ENSP00000263864,9606.ENSP00000282561,9606.ENSP00000295408,9606.ENSP00000296140,9606.ENSP00000334319,9606.ENSP00000345008,9606.ENSP00000357564,9606.ENSP00000366109,9606.ENSP00000376822,9606.ENSP00000381293,9606.ENSP00000381492,9606.ENSP00000419260,9606.ENSP00000436607,9606.ENSP00000452634,9606.ENSP00000474412,…	KCNQ1,PLEK,SNAP25,CYBA,VAMP8,GJA1,MERTK,CCR1,PCLO,FBLN5,RAB13,ANXA1,STEAP3,NSF,LAT2,PIK3CG,ADM,TNFAIP2,CCL5,CCL3
GO Process	GO:0033674	Positive regulation of kinase activity	19	494	0.34	0.3	0.0412	9606.ENSP00000046794,9606.ENSP00000221930,9606.ENSP00000255409,9606.ENSP00000295408,9606.ENSP00000306285,9606.ENSP00000336762,9606.ENSP00000351905,9606.ENSP00000353099,9606.ENSP00000355896,9606.ENSP00000356899,9606.ENSP00000357470,9606.ENSP00000362205,9606.ENSP00000363117,9606.ENSP00000379366,9606.ENSP00000411355,9606.ENSP00000419260,9606.ENSP00000428340,9606.ENSP00000474412,9606.ENSP00000481994	LCP2,TGFB1,CHI3L1,MERTK,TPD52L1,ANG,TGFBR2,HLA-DRB1,TGFB2,DDR2,IL6R,TREM2,FGR,MOB1B,PTPRC,PIK3CG,ANGPT1,CCL5,EPHB6
GO Process	GO:0044092	Negative regulation of molecular function	43	1143	0.33	0.56	0.00026	9606.ENSP00000155840,9606.ENSP00000216117,9606.ENSP00000217131,9606.ENSP00000222390,9606.ENSP00000241052,9606.ENSP00000241356,9606.ENSP00000247470,9606.ENSP00000252593,9606.ENSP00000254301,9606.ENSP00000259455,9606.ENSP00000278407,9606.ENSP00000287820,9606.ENSP00000310557,9606.ENSP00000312150,9606.ENSP00000312999,9606.ENSP00000313391,9606.ENSP00000319788,9606.ENSP00000323929,9606.ENSP00000334928,…	KCNQ1,HMOX1,CTSZ,HGF,CAT,ADORA3,PYCARD,BST2,LGALS3,GABBR2,SERPING1,PPARG,KCNE3,TRIB1,GNAI2,DAB2,NQO1,A2M,PTPRB,CTSB,ANXA2,TGFB2,DDR2,F11R,CLIC2,CARD16,ANXA1,NUPR1,PTPRC,C4B,CDKN2A,WWTR1,CEBPA,CRYAB,SERPINH1,CMKLR1,SERPINA3,MRTFB,APOC1,CEBPG,CCL5,CYP1B1,B2M
GO Process	GO:0043069	Negative regulation of programmed cell death	35	911	0.33	0.5	0.0012	9606.ENSP00000053867,9606.ENSP00000216037,9606.ENSP00000216117,9606.ENSP00000222390,9606.ENSP00000225831,9606.ENSP00000241052,9606.ENSP00000254301,9606.ENSP00000261024,9606.ENSP00000266581,9606.ENSP00000270142,9606.ENSP00000274289,9606.ENSP00000294507,9606.ENSP00000295408,9606.ENSP00000295633,9606.ENSP00000312999,9606.ENSP00000313391,9606.ENSP00000319788,9606.ENSP00000350848,9606.ENSP00000356899,…	GRN,XBP1,HMOX1,HGF,CCL2,CAT,LGALS3,SLC40A1,AMIGO2,SOD1,PLK2,LAPTM5,MERTK,FSTL1,GNAI2,DAB2,NQO1,HMGN5,DDR2,FANK1,BAG3,TREM2,HSPA1A,CARD16,ANXA1,PTMS,NUPR1,PIK3CG,ANGPT1,CRYAB,KANK2,CCL5,MYC,YAP1,FAS
GO Process	GO:0051338	Regulation of transferase activity	35	912	0.33	0.5	0.0012	9606.ENSP00000046794,9606.ENSP00000221930,9606.ENSP00000222390,9606.ENSP00000247470,9606.ENSP00000255409,9606.ENSP00000268042,9606.ENSP00000270142,9606.ENSP00000287820,9606.ENSP00000289707,9606.ENSP00000295408,9606.ENSP00000306015,9606.ENSP00000306285,9606.ENSP00000312150,9606.ENSP00000313391,9606.ENSP00000334928,9606.ENSP00000336762,9606.ENSP00000347197,9606.ENSP00000351905,9606.ENSP00000353099,…	LCP2,TGFB1,HGF,PYCARD,CHI3L1,ARRDC4,SOD1,PPARG,SLAMF8,MERTK,SYNPO2,TPD52L1,TRIB1,DAB2,PTPRB,ANG,C5AR1,TGFBR2,HLA-DRB1,TGFB2,DDR2,IL6R,PLCE1,TREM2,FGR,MOB1B,PTPRC,CDKN2A,PIK3CG,WWTR1,CEBPA,ANGPT1,CCL5,MYC,EPHB6
GO Process	GO:0043086	Negative regulation of catalytic activity	29	771	0.33	0.41	0.0061	9606.ENSP00000222390,9606.ENSP00000247470,9606.ENSP00000252593,9606.ENSP00000254301,9606.ENSP00000259455,9606.ENSP00000278407,9606.ENSP00000287820,9606.ENSP00000312150,9606.ENSP00000312999,9606.ENSP00000319788,9606.ENSP00000323929,9606.ENSP00000334928,9606.ENSP00000345672,9606.ENSP00000346032,9606.ENSP00000355896,9606.ENSP00000356899,9606.ENSP00000357005,9606.ENSP00000364858,9606.ENSP00000366109,…	HGF,PYCARD,BST2,LGALS3,GABBR2,SERPING1,PPARG,TRIB1,GNAI2,NQO1,A2M,PTPRB,CTSB,ANXA2,TGFB2,DDR2,F11R,CARD16,ANXA1,PTPRC,C4B,CDKN2A,WWTR1,CEBPA,CRYAB,SERPINH1,SERPINA3,MRTFB,APOC1
GO Process	GO:0051129	Negative regulation of cellular component organization	26	691	0.33	0.38	0.0116	9606.ENSP00000162749,9606.ENSP00000221930,9606.ENSP00000222390,9606.ENSP00000248975,9606.ENSP00000253408,9606.ENSP00000254301,9606.ENSP00000263867,9606.ENSP00000281282,9606.ENSP00000287820,9606.ENSP00000301945,9606.ENSP00000313391,9606.ENSP00000343690,9606.ENSP00000346032,9606.ENSP00000353731,9606.ENSP00000357005,9606.ENSP00000362205,9606.ENSP00000364802,9606.ENSP00000365435,9606.ENSP00000378517,…	TNFRSF1A,TGFB1,HGF,YWHAH,GFAP,LGALS3,CAPG,CGNL1,PPARG,ANTXR1,DAB2,DPYSL3,ANXA2,DPP4,F11R,TREM2,HSPA1A,TNFRSF1B,SPP1,NUPR1,FAM107A,CRYAB,VIM,APOC1,YAP1,B2M
GO Process	GO:0051093	Negative regulation of developmental process	35	933	0.32	0.48	0.0018	9606.ENSP00000216037,9606.ENSP00000221930,9606.ENSP00000245620,9606.ENSP00000248975,9606.ENSP00000260128,9606.ENSP00000270142,9606.ENSP00000274289,9606.ENSP00000282096,9606.ENSP00000286201,9606.ENSP00000287820,9606.ENSP00000296140,9606.ENSP00000297350,9606.ENSP00000300305,9606.ENSP00000312150,9606.ENSP00000332293,9606.ENSP00000351497,9606.ENSP00000351905,9606.ENSP00000354487,9606.ENSP00000355896,…	XBP1,TGFB1,LILRB3,YWHAH,SULF1,SOD1,PLK2,PDE3B,FZD7,PPARG,CCR1,TNFRSF11B,RUNX1,TRIB1,ASCL2,FCGR2B,TGFBR2,ZEB1,TGFB2,TENT5C,TREM2,MAFB,C1QC,S1PR3,ANXA1,FGF9,SPP1,CDKN2A,WWTR1,CEBPA,HOPX,CCL3,MYC,YAP1,B2M
GO Process	GO:0043066	Negative regulation of apoptotic process	33	891	0.32	0.44	0.0033	9606.ENSP00000053867,9606.ENSP00000216037,9606.ENSP00000216117,9606.ENSP00000222390,9606.ENSP00000225831,9606.ENSP00000241052,9606.ENSP00000254301,9606.ENSP00000261024,9606.ENSP00000266581,9606.ENSP00000270142,9606.ENSP00000274289,9606.ENSP00000295408,9606.ENSP00000295633,9606.ENSP00000312999,9606.ENSP00000313391,9606.ENSP00000319788,9606.ENSP00000350848,9606.ENSP00000356899,9606.ENSP00000357682,…	GRN,XBP1,HMOX1,HGF,CCL2,CAT,LGALS3,SLC40A1,AMIGO2,SOD1,PLK2,MERTK,FSTL1,GNAI2,DAB2,NQO1,HMGN5,DDR2,FANK1,BAG3,TREM2,HSPA1A,CARD16,ANXA1,PTMS,NUPR1,PIK3CG,ANGPT1,CRYAB,CCL5,MYC,YAP1,FAS
GO Process	GO:0042327	Positive regulation of phosphorylation	31	826	0.32	0.43	0.0042	9606.ENSP00000046794,9606.ENSP00000162749,9606.ENSP00000216037,9606.ENSP00000221930,9606.ENSP00000222390,9606.ENSP00000255409,9606.ENSP00000286201,9606.ENSP00000287820,9606.ENSP00000295408,9606.ENSP00000296545,9606.ENSP00000306285,9606.ENSP00000313391,9606.ENSP00000336762,9606.ENSP00000347948,9606.ENSP00000351905,9606.ENSP00000353099,9606.ENSP00000355896,9606.ENSP00000356899,9606.ENSP00000357470,…	LCP2,TNFRSF1A,XBP1,TGFB1,HGF,CHI3L1,FZD7,PPARG,MERTK,IL15,TPD52L1,DAB2,ANG,TNFRSF14,TGFBR2,HLA-DRB1,TGFB2,DDR2,IL6R,TREM2,FGR,GPNMB,FGF9,MOB1B,PTPRC,PIK3CG,ANGPT1,PECAM1,CCL5,EPHB6,FAS
GO Process	GO:0032879	Regulation of localization	77	2103	0.31	0.75	1.27e-07	9606.ENSP00000155840,9606.ENSP00000162749,9606.ENSP00000216037,9606.ENSP00000216117,9606.ENSP00000216540,9606.ENSP00000221930,9606.ENSP00000225831,9606.ENSP00000241356,9606.ENSP00000247470,9606.ENSP00000248975,9606.ENSP00000253408,9606.ENSP00000254301,9606.ENSP00000254976,9606.ENSP00000261623,9606.ENSP00000262262,9606.ENSP00000262426,9606.ENSP00000262629,9606.ENSP00000263864,9606.ENSP00000270142,…	KCNQ1,TNFRSF1A,XBP1,HMOX1,SLC10A1,TGFB1,CCL2,ADORA3,PYCARD,YWHAH,GFAP,LGALS3,SNAP25,CYBA,CD33,FOXF1,TYROBP,VAMP8,SOD1,GJA1,PPARG,FCER1G,CCR5,MERTK,CCR1,IL15,KCNE3,CD84,GNAI2,DAB2,PCLO,BMP2K,ANG,LRAT,ANXA2,FCGR2B,HLA-DRB1,MSN,TGFB2,CACNA1E,RAB13,S100A10,BAG3,CLIC2,SORBS1,TREM2,FGR,IL2RG,HSPA1A,CLIC1,TNFRSF1B,ANXA1,MAOB,SLC5A3,SPP1,ITGB2,NSF,CD14,CXCR4,MSR1,PTPRC,C4B,CDKN2A,PIK3CG,WWTR1,TRIM34,ANGP…
GO Process	GO:0044093	Positive regulation of molecular function	57	1587	0.31	0.62	3.24e-05	9606.ENSP00000046794,9606.ENSP00000053867,9606.ENSP00000221930,9606.ENSP00000225831,9606.ENSP00000227266,9606.ENSP00000229922,9606.ENSP00000234313,9606.ENSP00000241052,9606.ENSP00000241356,9606.ENSP00000247470,9606.ENSP00000255409,9606.ENSP00000261623,9606.ENSP00000262262,9606.ENSP00000267549,9606.ENSP00000268042,9606.ENSP00000270142,9606.ENSP00000287820,9606.ENSP00000294507,9606.ENSP00000295408,…	LCP2,GRN,TGFB1,CCL2,CTSC,CAP2,PLEK,CAT,ADORA3,PYCARD,CHI3L1,CYBA,CD33,GPR65,ARRDC4,SOD1,PPARG,LAPTM5,MERTK,ANTXR1,TPD52L1,GNAI2,NFAM1,ANG,ANXA2,C5AR1,TGFBR2,HLA-DRB1,TGFB2,DDR2,F11R,IL6R,FANK1,S100A10,CLIC2,TREM2,FGR,HSPA1A,CARD16,SLC5A3,MOB1B,ITGB2,ARHGAP25,PTPRC,CDKN2A,PIK3CG,TRIM34,ANGPT1,CASP1,ADAP2,CEBPG,CCL5,CCL3,MYC,EPHB6,B2M,FAS
GO Process	GO:0060548	Negative regulation of cell death	37	1016	0.31	0.47	0.0019	9606.ENSP00000053867,9606.ENSP00000216037,9606.ENSP00000216117,9606.ENSP00000222390,9606.ENSP00000225831,9606.ENSP00000241052,9606.ENSP00000254301,9606.ENSP00000261024,9606.ENSP00000266581,9606.ENSP00000270142,9606.ENSP00000274289,9606.ENSP00000294507,9606.ENSP00000295408,9606.ENSP00000295633,9606.ENSP00000312999,9606.ENSP00000313391,9606.ENSP00000319788,9606.ENSP00000350848,9606.ENSP00000356899,…	GRN,XBP1,HMOX1,HGF,CCL2,CAT,LGALS3,SLC40A1,AMIGO2,SOD1,PLK2,LAPTM5,MERTK,FSTL1,GNAI2,DAB2,NQO1,HMGN5,DDR2,FANK1,BAG3,TREM2,HSPA1A,CARD16,TNFRSF1B,ANXA1,GPNMB,PTMS,NUPR1,PIK3CG,ANGPT1,CRYAB,KANK2,CCL5,MYC,YAP1,FAS
GO Process	GO:0045937	Positive regulation of phosphate metabolic process	33	912	0.31	0.42	0.0047	9606.ENSP00000046794,9606.ENSP00000162749,9606.ENSP00000216037,9606.ENSP00000221930,9606.ENSP00000222390,9606.ENSP00000234313,9606.ENSP00000255409,9606.ENSP00000262262,9606.ENSP00000286201,9606.ENSP00000287820,9606.ENSP00000295408,9606.ENSP00000296545,9606.ENSP00000306285,9606.ENSP00000313391,9606.ENSP00000336762,9606.ENSP00000347948,9606.ENSP00000351905,9606.ENSP00000353099,9606.ENSP00000355896,…	LCP2,TNFRSF1A,XBP1,TGFB1,HGF,PLEK,CHI3L1,CD33,FZD7,PPARG,MERTK,IL15,TPD52L1,DAB2,ANG,TNFRSF14,TGFBR2,HLA-DRB1,TGFB2,DDR2,IL6R,TREM2,FGR,GPNMB,FGF9,MOB1B,PTPRC,PIK3CG,ANGPT1,PECAM1,CCL5,EPHB6,FAS
GO Process	GO:0001934	Positive regulation of protein phosphorylation	27	747	0.31	0.36	0.0153	9606.ENSP00000046794,9606.ENSP00000162749,9606.ENSP00000216037,9606.ENSP00000221930,9606.ENSP00000222390,9606.ENSP00000255409,9606.ENSP00000287820,9606.ENSP00000296545,9606.ENSP00000306285,9606.ENSP00000313391,9606.ENSP00000336762,9606.ENSP00000347948,9606.ENSP00000351905,9606.ENSP00000353099,9606.ENSP00000355896,9606.ENSP00000356899,9606.ENSP00000357470,9606.ENSP00000362205,9606.ENSP00000371420,…	LCP2,TNFRSF1A,XBP1,TGFB1,HGF,CHI3L1,PPARG,IL15,TPD52L1,DAB2,ANG,TNFRSF14,TGFBR2,HLA-DRB1,TGFB2,DDR2,IL6R,TREM2,GPNMB,FGF9,MOB1B,PTPRC,PIK3CG,ANGPT1,PECAM1,CCL5,FAS
GO Process	GO:0042221	Response to chemical	143	4010	0.3	0.93	2.23e-15	9606.ENSP00000155840,9606.ENSP00000162749,9606.ENSP00000216037,9606.ENSP00000216117,9606.ENSP00000216540,9606.ENSP00000218758,9606.ENSP00000219070,9606.ENSP00000221930,9606.ENSP00000222390,9606.ENSP00000225831,9606.ENSP00000227266,9606.ENSP00000227752,9606.ENSP00000233668,9606.ENSP00000241052,9606.ENSP00000245620,9606.ENSP00000245932,9606.ENSP00000247470,9606.ENSP00000248975,9606.ENSP00000250092,…	KCNQ1,TNFRSF1A,XBP1,HMOX1,SLC10A1,ACP5,MMP2,TGFB1,HGF,CCL2,CTSC,IL10RA,DOK1,CAT,LILRB3,VASP,PYCARD,YWHAH,CD68,BST2,LGALS3,CHI3L1,SLC40A1,CYBA,FOXF1,PRDX1,SOD1,SLC47A1,CNGA3,PDE3B,GJA1,LY96,ABCC3,FZD7,PPARG,SLAMF8,FCER1G,CCR5,CXCL16,CCR1,IL15,TNFRSF11B,FOLR2,HSPA6,RTP1,TRIB1,GNAI2,DAB2,NQO1,A2M,PGR,PKD2L1,IFNLR1,IFITM1,RFTN1,CMTM7,ANG,LRAT,FPR3,DPYSL3,PALM3,CTSB,C5AR1,TNFRSF14,JAML,CCRL2,FCGR2B,TG…
GO Process	GO:0050793	Regulation of developmental process	89	2492	0.3	0.78	1.57e-08	9606.ENSP00000053867,9606.ENSP00000162749,9606.ENSP00000216037,9606.ENSP00000216117,9606.ENSP00000221930,9606.ENSP00000222390,9606.ENSP00000225831,9606.ENSP00000227266,9606.ENSP00000229829,9606.ENSP00000245620,9606.ENSP00000248975,9606.ENSP00000253408,9606.ENSP00000255409,9606.ENSP00000260128,9606.ENSP00000262629,9606.ENSP00000263265,9606.ENSP00000266581,9606.ENSP00000270142,9606.ENSP00000274289,…	GRN,TNFRSF1A,XBP1,HMOX1,TGFB1,HGF,CCL2,CTSC,HLA-DOA,LILRB3,YWHAH,GFAP,CHI3L1,SULF1,TYROBP,PLEKHA4,AMIGO2,SOD1,PLK2,PDE3B,GJA1,FZD7,BATF,PPARG,SLAMF8,ARHGAP15,CCR1,IL15,TNFRSF11B,RUNX1,TRIB1,DAB2,IFITM1,ASCL2,NFAM1,BMP2K,PALM3,ANXA2,C5AR1,SASH3,FCGR2B,TGFBR2,HLA-DRB1,MSN,ZEB1,TGFB2,DDR2,F11R,IL6R,S100A10,TENT5C,TREM2,MAFB,FGR,IL2RG,C1QC,PARD3,HSPA1A,CLIC1,S1PR3,TNFRSF1B,ANXA1,CD83,ALOX15B,IGFBP3,G…
GO Process	GO:0051247	Positive regulation of protein metabolic process	53	1512	0.3	0.56	0.00015	9606.ENSP00000046794,9606.ENSP00000053867,9606.ENSP00000162749,9606.ENSP00000216037,9606.ENSP00000221930,9606.ENSP00000222390,9606.ENSP00000227266,9606.ENSP00000247470,9606.ENSP00000255409,9606.ENSP00000262262,9606.ENSP00000268042,9606.ENSP00000274289,9606.ENSP00000287820,9606.ENSP00000294507,9606.ENSP00000296545,9606.ENSP00000301945,9606.ENSP00000306285,9606.ENSP00000312150,9606.ENSP00000313391,…	LCP2,GRN,TNFRSF1A,XBP1,TGFB1,HGF,CTSC,PYCARD,CHI3L1,CD33,ARRDC4,PLK2,PPARG,LAPTM5,IL15,ANTXR1,TPD52L1,TRIB1,DAB2,PAWR,ANG,ANXA2,TNFRSF14,TGFBR2,HLA-DRB1,MSN,TGFB2,SOAT1,DDR2,IL6R,S100A10,TREM2,HSPA1A,TNFRSF1B,GPNMB,FGF9,NUPR1,MOB1B,NSF,HPSE,PTPRC,CDKN2A,FAM107A,PIK3CG,CEBPA,ANGPT1,CASP1,VIM,PECAM1,CCL5,CYP1B1,MYC,FAS
GO Process	GO:0048870	Cell motility	38	1061	0.3	0.46	0.0021	9606.ENSP00000219070,9606.ENSP00000221930,9606.ENSP00000222390,9606.ENSP00000225831,9606.ENSP00000254301,9606.ENSP00000288710,9606.ENSP00000289707,9606.ENSP00000289902,9606.ENSP00000292303,9606.ENSP00000293778,9606.ENSP00000295408,9606.ENSP00000295633,9606.ENSP00000296140,9606.ENSP00000331044,9606.ENSP00000334928,9606.ENSP00000336762,9606.ENSP00000347197,9606.ENSP00000348635,9606.ENSP00000349967,…	MMP2,TGFB1,HGF,CCL2,LGALS3,DRC1,SLAMF8,FCER1G,CCR5,CXCL16,MERTK,FSTL1,CCR1,ENKUR,PTPRB,ANG,C5AR1,JAML,CCRL2,SYNE2,MSN,DPP4,TGFB2,F11R,IL6R,RAB13,PLAU,ANXA1,ITGB2,CXCR4,PTPRC,PIK3CG,PALLD,PECAM1,KANK2,CCL5,CCL3,CYP1B1
GO Process	GO:0050790	Regulation of catalytic activity	82	2370	0.29	0.71	3.71e-07	9606.ENSP00000046794,9606.ENSP00000053867,9606.ENSP00000221930,9606.ENSP00000222390,9606.ENSP00000225831,9606.ENSP00000227266,9606.ENSP00000229922,9606.ENSP00000234313,9606.ENSP00000241356,9606.ENSP00000247470,9606.ENSP00000252593,9606.ENSP00000254301,9606.ENSP00000255409,9606.ENSP00000259455,9606.ENSP00000261623,9606.ENSP00000262262,9606.ENSP00000267549,9606.ENSP00000268042,9606.ENSP00000270142,…	LCP2,GRN,TGFB1,HGF,CCL2,CTSC,CAP2,PLEK,ADORA3,PYCARD,BST2,LGALS3,CHI3L1,GABBR2,CYBA,CD33,GPR65,ARRDC4,SOD1,SERPING1,PPARG,SLAMF8,LAPTM5,ARHGAP15,MERTK,ANTXR1,SYNPO2,TPD52L1,TRIB1,GNAI2,DAB2,NQO1,A2M,BMP2K,PTPRB,ANG,CTSB,ANXA2,C5AR1,DENND2D,TGFBR2,HLA-DRB1,TGFB2,TAGAP,NCF2,DDR2,F11R,IL6R,S100A10,PLCE1,TREM2,FGR,HSPA1A,CARD16,ANXA1,IGFBP3,SLC5A3,NUPR1,MOB1B,NCF4,ITGB2,ARHGAP25,PTPRC,C4B,CDKN2A,PIK3…
GO Process	GO:0009888	Tissue development	60	1723	0.29	0.6	4.07e-05	9606.ENSP00000155840,9606.ENSP00000216037,9606.ENSP00000217131,9606.ENSP00000219070,9606.ENSP00000221930,9606.ENSP00000222390,9606.ENSP00000241052,9606.ENSP00000245932,9606.ENSP00000254301,9606.ENSP00000255409,9606.ENSP00000260128,9606.ENSP00000261024,9606.ENSP00000261037,9606.ENSP00000262426,9606.ENSP00000270142,9606.ENSP00000282561,9606.ENSP00000286201,9606.ENSP00000287820,9606.ENSP00000295633,…	KCNQ1,XBP1,CTSZ,MMP2,TGFB1,HGF,CAT,VASP,LGALS3,CHI3L1,SULF1,SLC40A1,COL8A1,FOXF1,SOD1,GJA1,FZD7,PPARG,FSTL1,RUNX1,DAB2,PGR,IKZF1,ASCL2,TUBB,CTSB,TGFBR2,HLA-DRB1,MSN,ZEB1,TGFB2,DDR2,F11R,RAB13,S100A4,MAFB,FGR,ALPL,ANXA1,PHEX,FGF9,SPP1,NUPR1,ITGB2,HPSE,CXCR4,PTPRC,TGFBI,WWTR1,PALLD,CEBPA,SERPINH1,ADM,VIM,HOPX,PECAM1,KANK2,CYP1B1,MYC,YAP1
GO Process	GO:0016192	Vesicle-mediated transport	45	1298	0.29	0.49	0.00098	9606.ENSP00000205636,9606.ENSP00000227752,9606.ENSP00000234313,9606.ENSP00000247470,9606.ENSP00000254976,9606.ENSP00000262629,9606.ENSP00000263864,9606.ENSP00000289902,9606.ENSP00000293778,9606.ENSP00000294507,9606.ENSP00000295408,9606.ENSP00000296140,9606.ENSP00000298223,9606.ENSP00000310219,9606.ENSP00000313391,9606.ENSP00000329312,9606.ENSP00000334319,9606.ENSP00000346032,9606.ENSP00000351497,…	CMTM6,IL10RA,PLEK,PYCARD,SNAP25,TYROBP,VAMP8,FCER1G,CXCL16,LAPTM5,MERTK,CCR1,FOLR2,HSPA6,DAB2,IGLL1,PCLO,ANXA2,FCGR2B,TGFBR2,DPP4,NCF2,RAB13,S100A10,TREM2,FGR,HSPA1A,ANXA1,SSC5D,CFI,NCF4,ITGB2,NSF,LAT2,COLEC12,CD14,ARHGAP25,MSR1,PIK3CG,ADM,STON2,TNFAIP2,PECAM1,CCL5,CCL3
GO Process	GO:0071495	Cellular response to endogenous stimulus	38	1103	0.29	0.42	0.0040	9606.ENSP00000155840,9606.ENSP00000216037,9606.ENSP00000219070,9606.ENSP00000221930,9606.ENSP00000225831,9606.ENSP00000248975,9606.ENSP00000261623,9606.ENSP00000270142,9606.ENSP00000282096,9606.ENSP00000282561,9606.ENSP00000287820,9606.ENSP00000298223,9606.ENSP00000313391,9606.ENSP00000325120,9606.ENSP00000345672,9606.ENSP00000351497,9606.ENSP00000351905,9606.ENSP00000354487,9606.ENSP00000355896,…	KCNQ1,XBP1,MMP2,TGFB1,CCL2,YWHAH,CYBA,SOD1,PDE3B,GJA1,PPARG,FOLR2,DAB2,PGR,CTSB,FCGR2B,TGFBR2,ZEB1,TGFB2,DDR2,RAB13,CASP7,SORBS1,TREM2,HSPA1A,ANXA1,PHEX,FGF9,CASP4,FBP1,CHRM4,GABRG2,FAM107A,PIK3CG,VIM,CCL5,CYP1B1,YAP1
GO Process	GO:0007165	Signal transduction	158	4714	0.28	0.89	3.39e-15	9606.ENSP00000046794,9606.ENSP00000053867,9606.ENSP00000155840,9606.ENSP00000162749,9606.ENSP00000216037,9606.ENSP00000216117,9606.ENSP00000216540,9606.ENSP00000219070,9606.ENSP00000221930,9606.ENSP00000222390,9606.ENSP00000225831,9606.ENSP00000227752,9606.ENSP00000229922,9606.ENSP00000233668,9606.ENSP00000234313,9606.ENSP00000241356,9606.ENSP00000245620,9606.ENSP00000247470,9606.ENSP00000248975,…	LCP2,GRN,KCNQ1,TNFRSF1A,XBP1,HMOX1,SLC10A1,MMP2,TGFB1,HGF,CCL2,IL10RA,CAP2,DOK1,PLEK,ADORA3,LILRB3,PYCARD,YWHAH,LGALS3,CHI3L1,GABBR2,SULF1,CD33,FOXF1,TYROBP,GPR65,IGSF6,IGFBP4,FCGR2A,S100A11,CNGA3,PLK2,PDE3B,GJA1,LY96,FZD7,BATF,PPARG,FCER1G,CCR5,CXCL16,ARHGAP15,HPGDS,MERTK,CCR1,IL15,TNFRSF11B,MS4A7,TRIB1,GNAI2,DAB2,SIGLEC8,PGR,PKD2L1,IFNLR1,PAWR,IGLL1,IFITM1,NFAM1,RFTN1,PCLO,CMTM7,EIF4EBP1,KLHL6,…
GO Process	GO:0035556	Intracellular signal transduction	51	1518	0.28	0.5	0.00062	9606.ENSP00000046794,9606.ENSP00000162749,9606.ENSP00000216037,9606.ENSP00000216117,9606.ENSP00000221930,9606.ENSP00000225831,9606.ENSP00000229922,9606.ENSP00000233668,9606.ENSP00000234313,9606.ENSP00000247470,9606.ENSP00000255409,9606.ENSP00000262629,9606.ENSP00000269593,9606.ENSP00000274289,9606.ENSP00000286639,9606.ENSP00000292303,9606.ENSP00000295408,9606.ENSP00000296140,9606.ENSP00000312150,…	LCP2,TNFRSF1A,XBP1,HMOX1,TGFB1,CCL2,CAP2,DOK1,PLEK,PYCARD,CHI3L1,TYROBP,IGFBP4,PLK2,BATF,CCR5,MERTK,CCR1,TRIB1,NFAM1,EIF4EBP1,CCRL2,RAB13,CASP7,CLIC2,PLCE1,MAP3K20,TNFRSF1B,TLR7,IGFBP3,NUPR1,MOB1B,LAT2,CXCR4,CASP4,NABP1,PTPRC,CDKN2A,PIK3CG,WWTR1,CASP1,CRYAB,ADM,ADAP2,CCL5,CCL3,CYP1B1,MYC,YAP1,RAB42,ADCY7
GO Process	GO:0051248	Negative regulation of protein metabolic process	35	1038	0.28	0.38	0.0091	9606.ENSP00000216037,9606.ENSP00000217131,9606.ENSP00000221930,9606.ENSP00000222390,9606.ENSP00000247470,9606.ENSP00000252593,9606.ENSP00000254301,9606.ENSP00000278407,9606.ENSP00000285670,9606.ENSP00000287820,9606.ENSP00000312150,9606.ENSP00000312367,9606.ENSP00000312999,9606.ENSP00000319788,9606.ENSP00000323929,9606.ENSP00000334928,9606.ENSP00000336762,9606.ENSP00000340691,9606.ENSP00000345672,…	XBP1,CTSZ,TGFB1,HGF,PYCARD,BST2,LGALS3,SERPING1,SAMSN1,PPARG,TRIB1,CD84,GNAI2,NQO1,A2M,PTPRB,ANG,EIF4EBP1,CTSB,ANXA2,PLAU,TREM2,PARD3,HSPA1A,CARD16,IGFBP3,PTPRC,C4B,CDKN2A,WWTR1,CEBPA,ANGPT1,CRYAB,SERPINH1,SERPINA3
GO Process	GO:0042592	Homeostatic process	47	1406	0.27	0.47	0.0014	9606.ENSP00000053867,9606.ENSP00000155840,9606.ENSP00000216037,9606.ENSP00000216117,9606.ENSP00000218758,9606.ENSP00000221930,9606.ENSP00000225831,9606.ENSP00000261024,9606.ENSP00000261267,9606.ENSP00000261623,9606.ENSP00000262746,9606.ENSP00000264613,9606.ENSP00000270142,9606.ENSP00000282561,9606.ENSP00000287820,9606.ENSP00000289707,9606.ENSP00000295408,9606.ENSP00000295633,9606.ENSP00000296140,…	GRN,KCNQ1,XBP1,HMOX1,ACP5,TGFB1,CCL2,SLC40A1,LYZ,CYBA,PRDX1,CP,SOD1,GJA1,PPARG,SLAMF8,MERTK,FSTL1,CCR1,KCNE3,NQO1,IKZF1,ANG,SASH3,SOAT1,F11R,BAG3,TREM2,ALPL,ANXA1,FTL,STEAP3,WWTR1,CEBPA,ANGPT1,ADM,JCHAIN,SERPINA3,PECAM1,CEBPG,CCL5,CCL3,MYC,YAP1,LPL,B2M,FAS
GO Process	GO:0048518	Positive regulation of biological process	202	6207	0.26	0.92	1.20e-20	9606.ENSP00000046794,9606.ENSP00000053867,9606.ENSP00000155840,9606.ENSP00000162749,9606.ENSP00000206423,9606.ENSP00000215909,9606.ENSP00000216037,9606.ENSP00000216117,9606.ENSP00000219070,9606.ENSP00000221930,9606.ENSP00000222390,9606.ENSP00000225831,9606.ENSP00000227266,9606.ENSP00000227752,9606.ENSP00000227880,9606.ENSP00000229829,9606.ENSP00000234313,9606.ENSP00000241052,9606.ENSP00000245932,…	LCP2,GRN,KCNQ1,TNFRSF1A,CCDC80,LGALS1,XBP1,HMOX1,MMP2,TGFB1,HGF,CCL2,CTSC,IL10RA,SLC15A3,HLA-DOA,PLEK,CAT,VASP,HCST,PYCARD,YWHAH,BST2,GFAP,LGALS3,SNAP25,CHI3L1,SULF1,SLC40A1,COL8A1,CYBA,CD33,FOXF1,TYROBP,PLEKHA4,VAMP8,TFEC,AMIGO2,GPR65,ARRDC4,IGFBP4,SOD1,S100A11,PLK2,PLA2G7,SERPING1,GJA1,LY96,FZD7,BATF,PPARG,FCER1G,CXCL16,LAPTM5,MERTK,CCR1,IL15,FOLR2,RUNX1,ANTXR1,SYNPO2,TPD52L1,TRIB1,CD84,GNAI2,D…
GO Process	GO:0048522	Positive regulation of cellular process	180	5584	0.26	0.88	1.17e-16	9606.ENSP00000046794,9606.ENSP00000053867,9606.ENSP00000155840,9606.ENSP00000162749,9606.ENSP00000206423,9606.ENSP00000215909,9606.ENSP00000216037,9606.ENSP00000216117,9606.ENSP00000219070,9606.ENSP00000221930,9606.ENSP00000222390,9606.ENSP00000225831,9606.ENSP00000227266,9606.ENSP00000227752,9606.ENSP00000227880,9606.ENSP00000229829,9606.ENSP00000234313,9606.ENSP00000241052,9606.ENSP00000245932,…	LCP2,GRN,KCNQ1,TNFRSF1A,CCDC80,LGALS1,XBP1,HMOX1,MMP2,TGFB1,HGF,CCL2,CTSC,IL10RA,SLC15A3,HLA-DOA,PLEK,CAT,VASP,HCST,PYCARD,YWHAH,BST2,GFAP,LGALS3,SNAP25,CHI3L1,SULF1,SLC40A1,COL8A1,CYBA,CD33,FOXF1,TYROBP,PLEKHA4,VAMP8,TFEC,AMIGO2,GPR65,IGFBP4,SOD1,S100A11,PLK2,PLA2G7,GJA1,LY96,FZD7,BATF,PPARG,CXCL16,LAPTM5,MERTK,CCR1,IL15,FOLR2,RUNX1,SYNPO2,TPD52L1,TRIB1,GNAI2,DAB2,NQO1,PGR,IFNLR1,PAWR,IGLL1,IFIT…
GO Process	GO:0007154	Cell communication	167	5165	0.26	0.86	5.43e-15	9606.ENSP00000046794,9606.ENSP00000053867,9606.ENSP00000155840,9606.ENSP00000162749,9606.ENSP00000216037,9606.ENSP00000216117,9606.ENSP00000216540,9606.ENSP00000219070,9606.ENSP00000221930,9606.ENSP00000222390,9606.ENSP00000225831,9606.ENSP00000227752,9606.ENSP00000229922,9606.ENSP00000233668,9606.ENSP00000234313,9606.ENSP00000241356,9606.ENSP00000245620,9606.ENSP00000247470,9606.ENSP00000248975,…	LCP2,GRN,KCNQ1,TNFRSF1A,XBP1,HMOX1,SLC10A1,MMP2,TGFB1,HGF,CCL2,IL10RA,CAP2,DOK1,PLEK,ADORA3,LILRB3,PYCARD,YWHAH,CD68,LGALS3,SNAP25,CHI3L1,GABBR2,SULF1,CD33,FOXF1,TYROBP,GPR65,IGSF6,IGFBP4,SOD1,FCGR2A,S100A11,CNGA3,PLK2,PDE3B,GJA1,LY96,FZD7,BATF,PPARG,FCER1G,CCR5,CXCL16,ARHGAP15,HPGDS,MERTK,CCR1,IL15,TNFRSF11B,FOLR2,MS4A7,TRIB1,GNAI2,DAB2,NQO1,SIGLEC8,PGR,PKD2L1,IFNLR1,PAWR,IGLL1,IFITM1,NFAM1,RFTN…
GO Process	GO:0023052	Signaling	164	5057	0.26	0.86	9.95e-15	9606.ENSP00000046794,9606.ENSP00000053867,9606.ENSP00000155840,9606.ENSP00000162749,9606.ENSP00000216037,9606.ENSP00000216117,9606.ENSP00000216540,9606.ENSP00000219070,9606.ENSP00000221930,9606.ENSP00000222390,9606.ENSP00000225831,9606.ENSP00000227752,9606.ENSP00000229922,9606.ENSP00000233668,9606.ENSP00000234313,9606.ENSP00000241356,9606.ENSP00000245620,9606.ENSP00000247470,9606.ENSP00000248975,…	LCP2,GRN,KCNQ1,TNFRSF1A,XBP1,HMOX1,SLC10A1,MMP2,TGFB1,HGF,CCL2,IL10RA,CAP2,DOK1,PLEK,ADORA3,LILRB3,PYCARD,YWHAH,LGALS3,SNAP25,CHI3L1,GABBR2,SULF1,CD33,FOXF1,TYROBP,GPR65,IGSF6,IGFBP4,SOD1,FCGR2A,S100A11,CNGA3,PLK2,PDE3B,GJA1,LY96,FZD7,BATF,PPARG,FCER1G,CCR5,CXCL16,ARHGAP15,HPGDS,MERTK,CCR1,IL15,TNFRSF11B,MS4A7,KCNE3,TRIB1,GNAI2,DAB2,NQO1,SIGLEC8,PGR,PKD2L1,IFNLR1,PAWR,IGLL1,IFITM1,NFAM1,RFTN1,PCL…
GO Process	GO:0009966	Regulation of signal transduction	97	2978	0.26	0.69	1.98e-07	9606.ENSP00000162749,9606.ENSP00000215909,9606.ENSP00000216037,9606.ENSP00000216117,9606.ENSP00000221930,9606.ENSP00000222390,9606.ENSP00000225831,9606.ENSP00000227266,9606.ENSP00000227752,9606.ENSP00000227880,9606.ENSP00000234313,9606.ENSP00000241052,9606.ENSP00000246551,9606.ENSP00000247470,9606.ENSP00000252593,9606.ENSP00000254301,9606.ENSP00000255409,9606.ENSP00000260128,9606.ENSP00000261623,…	TNFRSF1A,LGALS1,XBP1,HMOX1,TGFB1,HGF,CCL2,CTSC,IL10RA,SLC15A3,PLEK,CAT,HCST,PYCARD,BST2,LGALS3,CHI3L1,SULF1,CYBA,PRDX1,PLEKHA4,GPR65,IGFBP4,SOD1,PLK2,CGNL1,PDE3B,GJA1,LY96,FZD7,PPARG,LAPTM5,ARHGAP15,FSTL1,CCR1,TPD52L1,TRIB1,GNAI2,DAB2,PAWR,NFAM1,BMP2K,PALM3,C5AR1,FCGR2B,TGFBR2,HLA-DRB1,ZEB1,TGFB2,TAGAP,DDR2,F11R,IL6R,S100A4,SORBS1,PLCE1,PLAU,TSPAN6,TREM2,FGR,MAP3K20,HSPA1A,CARD16,LY86,ALOX15B,TLR…
GO Process	GO:0065009	Regulation of molecular function	99	3085	0.26	0.68	2.66e-07	9606.ENSP00000046794,9606.ENSP00000053867,9606.ENSP00000155840,9606.ENSP00000216117,9606.ENSP00000217131,9606.ENSP00000221930,9606.ENSP00000222390,9606.ENSP00000225831,9606.ENSP00000227266,9606.ENSP00000229922,9606.ENSP00000234313,9606.ENSP00000241052,9606.ENSP00000241356,9606.ENSP00000247470,9606.ENSP00000248975,9606.ENSP00000252593,9606.ENSP00000254301,9606.ENSP00000255409,9606.ENSP00000259455,…	LCP2,GRN,KCNQ1,HMOX1,CTSZ,TGFB1,HGF,CCL2,CTSC,CAP2,PLEK,CAT,ADORA3,PYCARD,YWHAH,BST2,LGALS3,CHI3L1,GABBR2,CYBA,CD33,GPR65,ARRDC4,SOD1,SERPING1,PPARG,SLAMF8,LAPTM5,ARHGAP15,MERTK,ANTXR1,SYNPO2,TPD52L1,KCNE3,TRIB1,GNAI2,DAB2,NQO1,A2M,NFAM1,BMP2K,PTPRB,ANG,CTSB,ANXA2,C5AR1,DENND2D,FCGR2B,TGFBR2,HLA-DRB1,TGFB2,TAGAP,NCF2,DDR2,F11R,IL6R,FANK1,S100A10,CLIC2,PLCE1,PLAU,TREM2,FGR,HSPA1A,CARD16,ANXA1,IGFB…
GO Process	GO:0031399	Regulation of protein modification process	51	1560	0.26	0.47	0.0012	9606.ENSP00000046794,9606.ENSP00000162749,9606.ENSP00000216037,9606.ENSP00000221930,9606.ENSP00000222390,9606.ENSP00000247470,9606.ENSP00000254301,9606.ENSP00000255409,9606.ENSP00000262262,9606.ENSP00000268042,9606.ENSP00000270142,9606.ENSP00000285670,9606.ENSP00000287820,9606.ENSP00000294507,9606.ENSP00000296545,9606.ENSP00000306015,9606.ENSP00000306285,9606.ENSP00000312150,9606.ENSP00000312999,…	LCP2,TNFRSF1A,XBP1,TGFB1,HGF,PYCARD,LGALS3,CHI3L1,CD33,ARRDC4,SOD1,SAMSN1,PPARG,LAPTM5,IL15,SYNPO2,TPD52L1,TRIB1,GNAI2,DAB2,PTPRB,ANG,C5AR1,TNFRSF14,TGFBR2,HLA-DRB1,TGFB2,DDR2,IL6R,PLCE1,TREM2,FGR,PARD3,HSPA1A,TLR7,IGFBP3,GPNMB,FGF9,NUPR1,MOB1B,ITGB2,PTPRC,CDKN2A,FAM107A,PIK3CG,WWTR1,CEBPA,ANGPT1,PECAM1,CCL5,FAS
GO Process	GO:0031401	Positive regulation of protein modification process	33	1018	0.26	0.32	0.0220	9606.ENSP00000046794,9606.ENSP00000162749,9606.ENSP00000216037,9606.ENSP00000221930,9606.ENSP00000222390,9606.ENSP00000255409,9606.ENSP00000262262,9606.ENSP00000268042,9606.ENSP00000287820,9606.ENSP00000294507,9606.ENSP00000296545,9606.ENSP00000306285,9606.ENSP00000313391,9606.ENSP00000336762,9606.ENSP00000347948,9606.ENSP00000351905,9606.ENSP00000353099,9606.ENSP00000355896,9606.ENSP00000356899,…	LCP2,TNFRSF1A,XBP1,TGFB1,HGF,CHI3L1,CD33,ARRDC4,PPARG,LAPTM5,IL15,TPD52L1,DAB2,ANG,TNFRSF14,TGFBR2,HLA-DRB1,TGFB2,DDR2,IL6R,TREM2,GPNMB,FGF9,NUPR1,MOB1B,PTPRC,CDKN2A,FAM107A,PIK3CG,ANGPT1,PECAM1,CCL5,FAS
GO Process	GO:0048646	Anatomical structure formation involved in morphogenesis	30	938	0.26	0.28	0.0408	9606.ENSP00000216037,9606.ENSP00000216117,9606.ENSP00000219070,9606.ENSP00000221930,9606.ENSP00000225831,9606.ENSP00000245932,9606.ENSP00000261024,9606.ENSP00000261037,9606.ENSP00000262426,9606.ENSP00000282096,9606.ENSP00000334928,9606.ENSP00000336762,9606.ENSP00000341342,9606.ENSP00000346032,9606.ENSP00000351905,9606.ENSP00000352208,9606.ENSP00000355896,9606.ENSP00000362410,9606.ENSP00000371790,…	XBP1,HMOX1,MMP2,TGFB1,CCL2,VASP,SLC40A1,COL8A1,FOXF1,PDE3B,PTPRB,ANG,KLHL6,ANXA2,TGFBR2,MYOF,TGFB2,MAFB,FGF9,COL8A2,ITGB2,HPSE,TGFBI,PIK3CG,ANGPT1,ADM,HOPX,TNFAIP2,CYP1B1,YAP1
GO Process	GO:0050896	Response to stimulus	248	7835	0.25	0.94	5.30e-28	9606.ENSP00000046794,9606.ENSP00000053867,9606.ENSP00000155840,9606.ENSP00000162749,9606.ENSP00000206423,9606.ENSP00000215909,9606.ENSP00000216037,9606.ENSP00000216117,9606.ENSP00000216540,9606.ENSP00000218758,9606.ENSP00000219070,9606.ENSP00000221930,9606.ENSP00000222390,9606.ENSP00000225831,9606.ENSP00000227266,9606.ENSP00000227752,9606.ENSP00000227880,9606.ENSP00000229829,9606.ENSP00000229922,…	LCP2,GRN,KCNQ1,TNFRSF1A,CCDC80,LGALS1,XBP1,HMOX1,SLC10A1,ACP5,MMP2,TGFB1,HGF,CCL2,CTSC,IL10RA,SLC15A3,HLA-DOA,CAP2,DOK1,PLEK,CAT,ADORA3,LILRB3,VASP,PYCARD,YWHAH,CD68,BST2,GFAP,LGALS3,CHI3L1,GABBR2,SULF1,DDX60L,SLC40A1,LYZ,CYBA,CD33,FOXF1,TYROBP,PRDX1,VAMP8,TFEC,GPR65,IGSF6,IGFBP4,SOD1,SLC47A1,FCGR2A,S100A11,CNGA3,PLK2,SERPING1,PDE3B,GJA1,LY96,ABCC3,FZD7,BATF,PPARG,SLAMF8,FCER1G,CCR5,CXCL16,LAPTM5…
GO Process	GO:0009893	Positive regulation of metabolic process	121	3847	0.25	0.73	6.89e-09	9606.ENSP00000046794,9606.ENSP00000053867,9606.ENSP00000162749,9606.ENSP00000216037,9606.ENSP00000216117,9606.ENSP00000221930,9606.ENSP00000222390,9606.ENSP00000225831,9606.ENSP00000227266,9606.ENSP00000234313,9606.ENSP00000247470,9606.ENSP00000248975,9606.ENSP00000255409,9606.ENSP00000260128,9606.ENSP00000261024,9606.ENSP00000261623,9606.ENSP00000262262,9606.ENSP00000262426,9606.ENSP00000262629,…	LCP2,GRN,TNFRSF1A,XBP1,HMOX1,TGFB1,HGF,CCL2,CTSC,PLEK,PYCARD,YWHAH,CHI3L1,SULF1,SLC40A1,CYBA,CD33,FOXF1,TYROBP,TFEC,ARRDC4,SOD1,PLK2,GJA1,LY96,FZD7,BATF,PPARG,FCER1G,LAPTM5,MERTK,IL15,RUNX1,ANTXR1,TPD52L1,TRIB1,CD84,GNAI2,DAB2,PGR,IFNLR1,PAWR,ASCL2,NFAM1,RFTN1,ANG,ANXA2,C5AR1,TNFRSF14,SASH3,HMGN5,TGFBR2,HLA-DRB1,MSN,ZEB1,TGFB2,SOAT1,DDR2,IL6R,FANK1,S100A10,BAG3,TENT5C,SORBS1,TREM2,MAFB,FGR,IL2RG,…
GO Process	GO:0023051	Regulation of signaling	107	3367	0.25	0.7	8.09e-08	9606.ENSP00000162749,9606.ENSP00000215909,9606.ENSP00000216037,9606.ENSP00000216117,9606.ENSP00000221930,9606.ENSP00000222390,9606.ENSP00000225831,9606.ENSP00000227266,9606.ENSP00000227752,9606.ENSP00000227880,9606.ENSP00000234313,9606.ENSP00000241052,9606.ENSP00000246551,9606.ENSP00000247470,9606.ENSP00000248975,9606.ENSP00000252593,9606.ENSP00000253408,9606.ENSP00000254301,9606.ENSP00000254976,…	TNFRSF1A,LGALS1,XBP1,HMOX1,TGFB1,HGF,CCL2,CTSC,IL10RA,SLC15A3,PLEK,CAT,HCST,PYCARD,YWHAH,BST2,GFAP,LGALS3,SNAP25,CHI3L1,SULF1,CYBA,TYROBP,PRDX1,PLEKHA4,VAMP8,GPR65,IGFBP4,SOD1,PLK2,CGNL1,PDE3B,GJA1,LY96,FZD7,PPARG,LAPTM5,ARHGAP15,FSTL1,CCR1,TPD52L1,TRIB1,GNAI2,DAB2,PAWR,NFAM1,BMP2K,PALM3,ANXA2,C5AR1,FCGR2B,TGFBR2,HLA-DRB1,ZEB1,TGFB2,TAGAP,DDR2,F11R,IL6R,S100A4,SORBS1,PLCE1,PLAU,TSPAN6,TREM2,FGR,M…
GO Process	GO:0010646	Regulation of cell communication	105	3355	0.25	0.67	2.69e-07	9606.ENSP00000162749,9606.ENSP00000215909,9606.ENSP00000216037,9606.ENSP00000216117,9606.ENSP00000221930,9606.ENSP00000222390,9606.ENSP00000225831,9606.ENSP00000227266,9606.ENSP00000227752,9606.ENSP00000227880,9606.ENSP00000234313,9606.ENSP00000241052,9606.ENSP00000246551,9606.ENSP00000247470,9606.ENSP00000248975,9606.ENSP00000252593,9606.ENSP00000253408,9606.ENSP00000254301,9606.ENSP00000254976,…	TNFRSF1A,LGALS1,XBP1,HMOX1,TGFB1,HGF,CCL2,CTSC,IL10RA,SLC15A3,PLEK,CAT,HCST,PYCARD,YWHAH,BST2,GFAP,LGALS3,SNAP25,CHI3L1,SULF1,CYBA,TYROBP,PRDX1,PLEKHA4,VAMP8,GPR65,IGFBP4,SOD1,PLK2,CGNL1,PDE3B,GJA1,LY96,FZD7,PPARG,LAPTM5,ARHGAP15,FSTL1,CCR1,TPD52L1,TRIB1,GNAI2,DAB2,PAWR,NFAM1,BMP2K,PALM3,C5AR1,FCGR2B,TGFBR2,HLA-DRB1,ZEB1,TGFB2,TAGAP,DDR2,F11R,IL6R,S100A4,SORBS1,PLCE1,PLAU,TSPAN6,TREM2,FGR,MAP3K20…
GO Process	GO:0051246	Regulation of protein metabolic process	83	2622	0.25	0.6	1.07e-05	9606.ENSP00000046794,9606.ENSP00000053867,9606.ENSP00000162749,9606.ENSP00000216037,9606.ENSP00000217131,9606.ENSP00000221930,9606.ENSP00000222390,9606.ENSP00000227266,9606.ENSP00000247470,9606.ENSP00000252593,9606.ENSP00000253408,9606.ENSP00000254301,9606.ENSP00000255409,9606.ENSP00000262262,9606.ENSP00000268042,9606.ENSP00000270142,9606.ENSP00000274289,9606.ENSP00000278407,9606.ENSP00000285670,…	LCP2,GRN,TNFRSF1A,XBP1,CTSZ,TGFB1,HGF,CTSC,PYCARD,BST2,GFAP,LGALS3,CHI3L1,CD33,ARRDC4,SOD1,PLK2,SERPING1,SAMSN1,PPARG,LAPTM5,IL15,RUNX1,ANTXR1,SYNPO2,TPD52L1,TRIB1,CD84,GNAI2,DAB2,NQO1,A2M,PAWR,PTPRB,ANG,EIF4EBP1,CTSB,ANXA2,C5AR1,TNFRSF14,TGFBR2,HLA-DRB1,MSN,TGFB2,SOAT1,DDR2,IL6R,S100A10,PLCE1,PLAU,TREM2,FGR,PARD3,HSPA1A,CARD16,TNFRSF1B,TLR7,IGFBP3,GPNMB,FGF9,NUPR1,MOB1B,ITGB2,NSF,HPSE,PTPRC,C4B,…
GO Process	GO:0060429	Epithelium development	34	1069	0.25	0.31	0.0249	9606.ENSP00000155840,9606.ENSP00000217131,9606.ENSP00000219070,9606.ENSP00000221930,9606.ENSP00000241052,9606.ENSP00000245932,9606.ENSP00000254301,9606.ENSP00000261024,9606.ENSP00000262426,9606.ENSP00000270142,9606.ENSP00000286201,9606.ENSP00000287820,9606.ENSP00000295633,9606.ENSP00000313391,9606.ENSP00000325120,9606.ENSP00000339001,9606.ENSP00000345672,9606.ENSP00000351905,9606.ENSP00000353408,…	KCNQ1,CTSZ,MMP2,TGFB1,CAT,VASP,LGALS3,SLC40A1,FOXF1,SOD1,FZD7,PPARG,FSTL1,DAB2,PGR,TUBB,CTSB,TGFBR2,MSN,TGFB2,F11R,RAB13,MAFB,ANXA1,HPSE,CXCR4,PALLD,CEBPA,ADM,VIM,PECAM1,KANK2,MYC,YAP1
GO Process	GO:0051716	Cellular response to stimulus	196	6357	0.24	0.85	7.47e-17	9606.ENSP00000046794,9606.ENSP00000053867,9606.ENSP00000155840,9606.ENSP00000162749,9606.ENSP00000216037,9606.ENSP00000216117,9606.ENSP00000216540,9606.ENSP00000219070,9606.ENSP00000221930,9606.ENSP00000222390,9606.ENSP00000225831,9606.ENSP00000227752,9606.ENSP00000229922,9606.ENSP00000233668,9606.ENSP00000234313,9606.ENSP00000241052,9606.ENSP00000241356,9606.ENSP00000245620,9606.ENSP00000247470,…	LCP2,GRN,KCNQ1,TNFRSF1A,XBP1,HMOX1,SLC10A1,MMP2,TGFB1,HGF,CCL2,IL10RA,CAP2,DOK1,PLEK,CAT,ADORA3,LILRB3,PYCARD,YWHAH,CD68,GFAP,LGALS3,CHI3L1,GABBR2,SULF1,SLC40A1,CYBA,CD33,FOXF1,TYROBP,PRDX1,TFEC,GPR65,IGSF6,IGFBP4,SOD1,FCGR2A,S100A11,CNGA3,PLK2,PDE3B,GJA1,LY96,ABCC3,FZD7,BATF,PPARG,SLAMF8,FCER1G,CCR5,CXCL16,ARHGAP15,HPGDS,MERTK,CCR1,IL15,TNFRSF11B,FOLR2,MS4A7,HSPA6,TRIB1,GNAI2,DAB2,NQO1,SIGLEC8,P…
GO Process	GO:0009892	Negative regulation of metabolic process	92	2982	0.24	0.61	5.91e-06	9606.ENSP00000053867,9606.ENSP00000155840,9606.ENSP00000216037,9606.ENSP00000216117,9606.ENSP00000217131,9606.ENSP00000218758,9606.ENSP00000221930,9606.ENSP00000222390,9606.ENSP00000223357,9606.ENSP00000227752,9606.ENSP00000234313,9606.ENSP00000247470,9606.ENSP00000252593,9606.ENSP00000254301,9606.ENSP00000262262,9606.ENSP00000262426,9606.ENSP00000262629,9606.ENSP00000265440,9606.ENSP00000270142,…	GRN,KCNQ1,XBP1,HMOX1,CTSZ,ACP5,TGFB1,HGF,AEBP1,IL10RA,PLEK,PYCARD,BST2,LGALS3,CD33,FOXF1,TYROBP,TFEC,SOD1,S100A11,PLK2,SERPING1,PDE3B,SAMSN1,PPARG,SLAMF8,LAPTM5,MERTK,CCR1,IL15,RUNX1,TRIB1,CD84,GNAI2,DAB2,NQO1,A2M,PGR,PAWR,IKZF1,ASCL2,PTPRB,ANG,EIF4EBP1,CTSB,ANXA2,BMF,FCGR2B,HLA-DRB1,ZEB1,TGFB2,DDR2,IL6R,BAG3,TENT5C,PLAU,TREM2,MAFB,VSIG4,PARD3,HSPA1A,CARD16,ANXA1,CD83,IGFBP3,GPNMB,FGF9,SSC5D,SLFN…
GO Process	GO:0007010	Cytoskeleton organization	38	1229	0.24	0.32	0.0213	9606.ENSP00000225831,9606.ENSP00000229922,9606.ENSP00000234313,9606.ENSP00000245932,9606.ENSP00000253408,9606.ENSP00000262629,9606.ENSP00000263867,9606.ENSP00000267549,9606.ENSP00000270142,9606.ENSP00000274289,9606.ENSP00000281282,9606.ENSP00000282561,9606.ENSP00000288710,9606.ENSP00000301945,9606.ENSP00000328088,9606.ENSP00000334319,9606.ENSP00000336762,9606.ENSP00000339001,9606.ENSP00000343690,…	CCL2,CAP2,PLEK,VASP,GFAP,TYROBP,CAPG,GPR65,SOD1,PLK2,CGNL1,GJA1,DRC1,ANTXR1,PAWR,PCLO,ANG,TUBB,DPYSL3,SYNE2,HLA-DRB1,MSN,F11R,RAB13,SORBS1,PLCE1,PARD3,MAP3K20,ANXA1,ARHGAP25,ARPC1B,PARVG,FAM107A,PALLD,CRYAB,VIM,GAS2L3,CCL3
GO Process	GO:0048731	System development	118	3867	0.23	0.68	7.94e-08	9606.ENSP00000053867,9606.ENSP00000054950,9606.ENSP00000155840,9606.ENSP00000162749,9606.ENSP00000215909,9606.ENSP00000216037,9606.ENSP00000216117,9606.ENSP00000217131,9606.ENSP00000218758,9606.ENSP00000219070,9606.ENSP00000221930,9606.ENSP00000222390,9606.ENSP00000225831,9606.ENSP00000231461,9606.ENSP00000234313,9606.ENSP00000241052,9606.ENSP00000245932,9606.ENSP00000248975,9606.ENSP00000253408,…	GRN,RCN1,KCNQ1,TNFRSF1A,LGALS1,XBP1,HMOX1,CTSZ,ACP5,MMP2,TGFB1,HGF,CCL2,ST8SIA4,PLEK,CAT,VASP,YWHAH,GFAP,CHI3L1,SULF1,SLC40A1,COL8A1,FOXF1,TYROBP,PRDX1,CAPG,AMIGO2,SOD1,PDE3B,GJA1,FZD7,BATF,PPARG,DRC1,SLAMF8,FCER1G,MERTK,RBM47,IL15,TNFRSF11B,RUNX1,ANTXR1,A2M,PGR,IKZF1,ASCL2,NFAM1,PCLO,PTPRB,CMTM7,ANG,DPYSL3,CTSB,ANXA2,C5AR1,SASH3,SYNE2,FCGR2B,TGFBR2,HLA-DRB1,ZEB1,TGFB2,DDR2,IL6R,RAB13,BAG3,CASP7,…
GO Process	GO:0048513	Animal organ development	99	3246	0.23	0.62	2.78e-06	9606.ENSP00000054950,9606.ENSP00000155840,9606.ENSP00000162749,9606.ENSP00000215909,9606.ENSP00000216037,9606.ENSP00000216117,9606.ENSP00000217131,9606.ENSP00000218758,9606.ENSP00000219070,9606.ENSP00000221930,9606.ENSP00000222390,9606.ENSP00000225831,9606.ENSP00000234313,9606.ENSP00000241052,9606.ENSP00000248975,9606.ENSP00000255409,9606.ENSP00000260128,9606.ENSP00000261024,9606.ENSP00000261037,…	RCN1,KCNQ1,TNFRSF1A,LGALS1,XBP1,HMOX1,CTSZ,ACP5,MMP2,TGFB1,HGF,CCL2,PLEK,CAT,YWHAH,CHI3L1,SULF1,SLC40A1,COL8A1,FOXF1,TYROBP,AMIGO2,SOD1,GJA1,FZD7,BATF,PPARG,DRC1,SLAMF8,FCER1G,MERTK,RBM47,IL15,RUNX1,C1QB,A2M,PGR,IKZF1,ASCL2,NFAM1,CMTM7,ANG,CTSB,ANXA2,SASH3,SYNE2,FCGR2B,TGFBR2,HLA-DRB1,MSN,ZEB1,TGFB2,DDR2,IL6R,RAB13,S100A4,BAG3,CASP7,PLCE1,TREM2,MAFB,FGR,IL2RG,ALPL,TNFRSF1B,ANXA1,MAOB,CD83,PHEX,AL…
GO Process	GO:0048519	Negative regulation of biological process	156	5313	0.22	0.72	3.66e-10	9606.ENSP00000053867,9606.ENSP00000155840,9606.ENSP00000162749,9606.ENSP00000216037,9606.ENSP00000216117,9606.ENSP00000217131,9606.ENSP00000218758,9606.ENSP00000219070,9606.ENSP00000221930,9606.ENSP00000222390,9606.ENSP00000223357,9606.ENSP00000225831,9606.ENSP00000227266,9606.ENSP00000227752,9606.ENSP00000229829,9606.ENSP00000234313,9606.ENSP00000241052,9606.ENSP00000241356,9606.ENSP00000245620,…	GRN,KCNQ1,TNFRSF1A,XBP1,HMOX1,CTSZ,ACP5,MMP2,TGFB1,HGF,AEBP1,CCL2,CTSC,IL10RA,HLA-DOA,PLEK,CAT,ADORA3,LILRB3,PYCARD,YWHAH,CD68,BST2,GFAP,LGALS3,SULF1,SLC40A1,CYBA,CD33,FOXF1,TYROBP,VAMP8,CAPG,TFEC,AMIGO2,IGFBP4,SOD1,S100A11,PLK2,SERPING1,CGNL1,PDE3B,GJA1,SAMSN1,FZD7,PPARG,SLAMF8,CCR5,LAPTM5,HPGDS,MERTK,FSTL1,CCR1,IL15,TNFRSF11B,RUNX1,ANTXR1,KCNE3,TRIB1,CD84,GNAI2,DAB2,NQO1,A2M,PGR,IFNLR1,PAWR,IFI…
GO Process	GO:0007275	Multicellular organism development	123	4209	0.22	0.64	3.52e-07	9606.ENSP00000053867,9606.ENSP00000054950,9606.ENSP00000155840,9606.ENSP00000162749,9606.ENSP00000215909,9606.ENSP00000216037,9606.ENSP00000216117,9606.ENSP00000217131,9606.ENSP00000218758,9606.ENSP00000219070,9606.ENSP00000221930,9606.ENSP00000222390,9606.ENSP00000225831,9606.ENSP00000231461,9606.ENSP00000234313,9606.ENSP00000241052,9606.ENSP00000245932,9606.ENSP00000248975,9606.ENSP00000253408,…	GRN,RCN1,KCNQ1,TNFRSF1A,LGALS1,XBP1,HMOX1,CTSZ,ACP5,MMP2,TGFB1,HGF,CCL2,ST8SIA4,PLEK,CAT,VASP,YWHAH,GFAP,CHI3L1,SULF1,SLC40A1,COL8A1,FOXF1,TYROBP,PRDX1,CAPG,AMIGO2,SOD1,PDE3B,GJA1,FZD7,BATF,PPARG,DRC1,SLAMF8,FCER1G,MERTK,RBM47,IL15,TNFRSF11B,RUNX1,ANTXR1,A2M,PGR,ENKUR,IKZF1,ASCL2,NFAM1,PCLO,PTPRB,CMTM7,ANG,DPYSL3,CTSB,ANXA2,C5AR1,SASH3,SYNE2,FCGR2B,TGFBR2,HLA-DRB1,ZEB1,TGFB2,DDR2,IL6R,RAB13,BAG3,…
GO Process	GO:0010604	Positive regulation of macromolecule metabolic process	105	3533	0.22	0.61	3.27e-06	9606.ENSP00000046794,9606.ENSP00000053867,9606.ENSP00000162749,9606.ENSP00000216037,9606.ENSP00000216117,9606.ENSP00000221930,9606.ENSP00000222390,9606.ENSP00000225831,9606.ENSP00000227266,9606.ENSP00000247470,9606.ENSP00000248975,9606.ENSP00000255409,9606.ENSP00000260128,9606.ENSP00000261024,9606.ENSP00000261623,9606.ENSP00000262262,9606.ENSP00000262426,9606.ENSP00000262629,9606.ENSP00000265440,…	LCP2,GRN,TNFRSF1A,XBP1,HMOX1,TGFB1,HGF,CCL2,CTSC,PYCARD,YWHAH,CHI3L1,SULF1,SLC40A1,CYBA,CD33,FOXF1,TYROBP,TFEC,ARRDC4,SOD1,PLK2,GJA1,LY96,FZD7,BATF,PPARG,FCER1G,LAPTM5,IL15,RUNX1,ANTXR1,TPD52L1,TRIB1,CD84,DAB2,PGR,PAWR,ASCL2,NFAM1,RFTN1,ANG,ANXA2,C5AR1,TNFRSF14,SASH3,HMGN5,TGFBR2,HLA-DRB1,MSN,ZEB1,TGFB2,SOAT1,DDR2,IL6R,FANK1,S100A10,TENT5C,SORBS1,TREM2,MAFB,FGR,IL2RG,HSPA1A,TNFRSF1B,ANXA1,CD83,AL…
GO Process	GO:0065008	Regulation of biological quality	107	3654	0.22	0.59	4.75e-06	9606.ENSP00000053867,9606.ENSP00000155840,9606.ENSP00000205636,9606.ENSP00000216037,9606.ENSP00000216117,9606.ENSP00000217131,9606.ENSP00000218758,9606.ENSP00000219070,9606.ENSP00000221930,9606.ENSP00000225831,9606.ENSP00000227752,9606.ENSP00000234313,9606.ENSP00000245932,9606.ENSP00000247470,9606.ENSP00000248975,9606.ENSP00000253408,9606.ENSP00000254976,9606.ENSP00000261024,9606.ENSP00000261267,…	GRN,KCNQ1,CMTM6,XBP1,HMOX1,CTSZ,ACP5,MMP2,TGFB1,CCL2,IL10RA,PLEK,VASP,PYCARD,YWHAH,GFAP,SNAP25,SLC40A1,LYZ,CYBA,TYROBP,PRDX1,VAMP8,CAPG,CP,AMIGO2,GPR65,SOD1,PLK2,PLA2G7,SERPING1,GJA1,PPARG,SLAMF8,CCR5,LAPTM5,MERTK,FSTL1,CCR1,IL15,TNFRSF11B,KCNE3,GNAI2,DAB2,NQO1,IKZF1,PCLO,ANG,LRAT,TUBB,FPR3,CTSB,ANXA2,C5AR1,SASH3,CCRL2,FCGR2B,HLA-DRB1,MSN,DPP4,SOAT1,F11R,BAG3,TENT5C,PLCE1,PLAU,TREM2,ALPL,HSPA1A,C…
GO Process	GO:0048523	Negative regulation of cellular process	136	4736	0.21	0.65	9.85e-08	9606.ENSP00000053867,9606.ENSP00000155840,9606.ENSP00000162749,9606.ENSP00000216037,9606.ENSP00000216117,9606.ENSP00000218758,9606.ENSP00000219070,9606.ENSP00000221930,9606.ENSP00000222390,9606.ENSP00000223357,9606.ENSP00000225831,9606.ENSP00000227266,9606.ENSP00000227752,9606.ENSP00000234313,9606.ENSP00000241052,9606.ENSP00000241356,9606.ENSP00000245620,9606.ENSP00000247470,9606.ENSP00000248975,…	GRN,KCNQ1,TNFRSF1A,XBP1,HMOX1,ACP5,MMP2,TGFB1,HGF,AEBP1,CCL2,CTSC,IL10RA,PLEK,CAT,ADORA3,LILRB3,PYCARD,YWHAH,BST2,GFAP,LGALS3,SULF1,SLC40A1,CD33,FOXF1,TYROBP,VAMP8,CAPG,TFEC,AMIGO2,IGFBP4,SOD1,S100A11,PLK2,CGNL1,PDE3B,GJA1,SAMSN1,FZD7,PPARG,SLAMF8,CCR5,LAPTM5,HPGDS,MERTK,FSTL1,IL15,TNFRSF11B,RUNX1,ANTXR1,KCNE3,TRIB1,CD84,GNAI2,DAB2,NQO1,IFNLR1,PAWR,IFITM1,IKZF1,ASCL2,PTPRB,ANG,EIF4EBP1,DPYSL3,PAL…
GO Process	GO:0051128	Regulation of cellular component organization	68	2365	0.21	0.42	0.0023	9606.ENSP00000053867,9606.ENSP00000162749,9606.ENSP00000216037,9606.ENSP00000221930,9606.ENSP00000222390,9606.ENSP00000223357,9606.ENSP00000227752,9606.ENSP00000234313,9606.ENSP00000245932,9606.ENSP00000247470,9606.ENSP00000248975,9606.ENSP00000252593,9606.ENSP00000253408,9606.ENSP00000254301,9606.ENSP00000254976,9606.ENSP00000261623,9606.ENSP00000262629,9606.ENSP00000263867,9606.ENSP00000266581,…	GRN,TNFRSF1A,XBP1,TGFB1,HGF,AEBP1,IL10RA,PLEK,VASP,PYCARD,YWHAH,BST2,GFAP,LGALS3,SNAP25,CYBA,TYROBP,CAPG,AMIGO2,GPR65,IGFBP4,PLK2,CGNL1,GJA1,PPARG,CXCL16,RUNX1,ANTXR1,SYNPO2,DAB2,BMP2K,TUBB,DPYSL3,FBLN5,ANXA2,BMF,SYNE2,FCGR2B,MSN,DPP4,TGFB2,DDR2,F11R,S100A10,PLCE1,TREM2,HSPA1A,TNFRSF1B,ANXA1,IGFBP3,SPP1,NUPR1,HPSE,CD14,CXCR4,ARPC1B,FBP1,CDKN2A,FAM107A,ANGPT1,CRYAB,VIM,HOPX,STON2,APOC1,MYC,YAP1,B2M
GO Process	GO:0031325	Positive regulation of cellular metabolic process	88	3114	0.2	0.48	0.00032	9606.ENSP00000046794,9606.ENSP00000162749,9606.ENSP00000216037,9606.ENSP00000216117,9606.ENSP00000221930,9606.ENSP00000222390,9606.ENSP00000234313,9606.ENSP00000248975,9606.ENSP00000255409,9606.ENSP00000261024,9606.ENSP00000261623,9606.ENSP00000262262,9606.ENSP00000262426,9606.ENSP00000262629,9606.ENSP00000265440,9606.ENSP00000270142,9606.ENSP00000274289,9606.ENSP00000286201,9606.ENSP00000286639,…	LCP2,TNFRSF1A,XBP1,HMOX1,TGFB1,HGF,PLEK,YWHAH,CHI3L1,SLC40A1,CYBA,CD33,FOXF1,TYROBP,TFEC,SOD1,PLK2,FZD7,BATF,PPARG,LAPTM5,MERTK,IL15,RUNX1,TPD52L1,TRIB1,GNAI2,DAB2,PGR,IFNLR1,PAWR,ASCL2,ANG,ANXA2,TNFRSF14,HMGN5,TGFBR2,HLA-DRB1,ZEB1,TGFB2,SOAT1,DDR2,IL6R,FANK1,S100A10,BAG3,SORBS1,TREM2,MAFB,FGR,HSPA1A,TNFRSF1B,ANXA1,MAOB,TLR7,SLC5A3,GPNMB,FGF9,PTMS,SPP1,NUPR1,MOB1B,ITGB2,NSF,HPSE,PTPRC,IRF5,CDKN2A…
GO Process	GO:0010605	Negative regulation of macromolecule metabolic process	78	2760	0.2	0.44	0.0011	9606.ENSP00000155840,9606.ENSP00000216037,9606.ENSP00000216117,9606.ENSP00000217131,9606.ENSP00000218758,9606.ENSP00000221930,9606.ENSP00000222390,9606.ENSP00000223357,9606.ENSP00000247470,9606.ENSP00000252593,9606.ENSP00000254301,9606.ENSP00000262262,9606.ENSP00000262426,9606.ENSP00000262629,9606.ENSP00000265440,9606.ENSP00000271638,9606.ENSP00000278407,9606.ENSP00000285670,9606.ENSP00000287820,…	KCNQ1,XBP1,HMOX1,CTSZ,ACP5,TGFB1,HGF,AEBP1,PYCARD,BST2,LGALS3,CD33,FOXF1,TYROBP,TFEC,S100A11,SERPING1,SAMSN1,PPARG,LAPTM5,MERTK,CCR1,RUNX1,TRIB1,CD84,GNAI2,DAB2,NQO1,A2M,PGR,PAWR,IKZF1,ASCL2,PTPRB,ANG,EIF4EBP1,CTSB,ANXA2,FCGR2B,HLA-DRB1,ZEB1,TGFB2,IL6R,BAG3,TENT5C,PLAU,TREM2,MAFB,VSIG4,PARD3,HSPA1A,CARD16,ANXA1,CD83,IGFBP3,GPNMB,FGF9,SSC5D,SLFN11,MSR1,FBP1,PTPRC,C4B,CDKN2A,WWTR1,CEBPA,ANGPT1,CRYA…
GO Process	GO:0030154	Cell differentiation	96	3507	0.19	0.47	0.00038	9606.ENSP00000053867,9606.ENSP00000155840,9606.ENSP00000215909,9606.ENSP00000216037,9606.ENSP00000219070,9606.ENSP00000221930,9606.ENSP00000222390,9606.ENSP00000225831,9606.ENSP00000234313,9606.ENSP00000241052,9606.ENSP00000245932,9606.ENSP00000253408,9606.ENSP00000254301,9606.ENSP00000260128,9606.ENSP00000261037,9606.ENSP00000262426,9606.ENSP00000262629,9606.ENSP00000270142,9606.ENSP00000286201,…	GRN,KCNQ1,LGALS1,XBP1,MMP2,TGFB1,HGF,CCL2,PLEK,CAT,VASP,GFAP,LGALS3,SULF1,COL8A1,FOXF1,TYROBP,SOD1,FZD7,BATF,PPARG,SLAMF8,FCER1G,MERTK,FSTL1,RBM47,IL15,RUNX1,ANTXR1,DAB2,A2M,PGR,IKZF1,ASCL2,NFAM1,PTPRB,CMTM7,ANG,TUBB,DPYSL3,CTSB,ANXA2,C5AR1,SASH3,SYNE2,FCGR2B,TGFBR2,MYOF,HLA-DRB1,MSN,ZEB1,TGFB2,SOAT1,F11R,IL6R,RAB13,S100A4,TREM2,MAFB,FGR,IL2RG,PARD3,ALPL,MAP3K20,ANXA1,CD83,IGFBP3,FGF9,SPP1,NUPR1,…
GO Process	GO:0048856	Anatomical structure development	138	5117	0.18	0.57	3.18e-06	9606.ENSP00000053867,9606.ENSP00000054950,9606.ENSP00000155840,9606.ENSP00000162749,9606.ENSP00000215909,9606.ENSP00000216037,9606.ENSP00000216117,9606.ENSP00000217131,9606.ENSP00000218758,9606.ENSP00000219070,9606.ENSP00000221930,9606.ENSP00000222390,9606.ENSP00000225831,9606.ENSP00000229922,9606.ENSP00000231461,9606.ENSP00000234313,9606.ENSP00000241052,9606.ENSP00000245932,9606.ENSP00000248975,…	GRN,RCN1,KCNQ1,TNFRSF1A,LGALS1,XBP1,HMOX1,CTSZ,ACP5,MMP2,TGFB1,HGF,CCL2,CAP2,ST8SIA4,PLEK,CAT,VASP,YWHAH,GFAP,LGALS3,CHI3L1,SULF1,SLC40A1,COL8A1,FOXF1,TYROBP,PRDX1,CAPG,AMIGO2,SOD1,PDE3B,GJA1,FZD7,BATF,PPARG,DRC1,SLAMF8,FCER1G,MERTK,FSTL1,RBM47,IL15,TNFRSF11B,RUNX1,ANTXR1,DAB2,C1QB,A2M,PGR,ENKUR,IKZF1,ASCL2,NFAM1,PCLO,PTPRB,CMTM7,ANG,TUBB,KLHL6,DPYSL3,CTSB,ANXA2,C5AR1,SASH3,SYNE2,FCGR2B,TGFBR2,MY…
GO Process	GO:0009653	Anatomical structure morphogenesis	58	2229	0.17	0.26	0.0494	9606.ENSP00000155840,9606.ENSP00000216037,9606.ENSP00000216117,9606.ENSP00000217131,9606.ENSP00000218758,9606.ENSP00000219070,9606.ENSP00000221930,9606.ENSP00000222390,9606.ENSP00000225831,9606.ENSP00000229922,9606.ENSP00000245932,9606.ENSP00000261024,9606.ENSP00000261037,9606.ENSP00000262426,9606.ENSP00000270142,9606.ENSP00000282096,9606.ENSP00000286201,9606.ENSP00000295408,9606.ENSP00000301945,…	KCNQ1,XBP1,HMOX1,CTSZ,ACP5,MMP2,TGFB1,HGF,CCL2,CAP2,VASP,SLC40A1,COL8A1,FOXF1,SOD1,PDE3B,FZD7,MERTK,ANTXR1,PGR,PTPRB,ANG,KLHL6,ANXA2,TGFBR2,MYOF,MSN,ZEB1,TGFB2,MAFB,FGR,PARD3,ALPL,MAP3K20,S1PR3,PHEX,FGF9,COL8A2,ITGB2,HPSE,CXCR4,PARVG,TGFBI,PIK3CG,WWTR1,PALLD,ANGPT1,FLI1,CRYAB,SERPINH1,ADM,HOPX,TNFAIP2,ITGAX,CYP1B1,MYC,YAP1,EPHB6
GO Process	GO:0019222	Regulation of metabolic process	173	6784	0.16	0.57	7.84e-07	9606.ENSP00000046794,9606.ENSP00000053867,9606.ENSP00000155840,9606.ENSP00000162749,9606.ENSP00000216037,9606.ENSP00000216117,9606.ENSP00000216540,9606.ENSP00000217131,9606.ENSP00000218758,9606.ENSP00000221930,9606.ENSP00000222390,9606.ENSP00000223357,9606.ENSP00000225831,9606.ENSP00000227266,9606.ENSP00000227752,9606.ENSP00000234313,9606.ENSP00000241052,9606.ENSP00000241356,9606.ENSP00000247470,…	LCP2,GRN,KCNQ1,TNFRSF1A,XBP1,HMOX1,SLC10A1,CTSZ,ACP5,TGFB1,HGF,AEBP1,CCL2,CTSC,IL10RA,PLEK,CAT,ADORA3,PYCARD,YWHAH,BST2,GFAP,LGALS3,CHI3L1,SULF1,SLC40A1,CYBA,CD33,FOXF1,TYROBP,TFEC,ARRDC4,IGFBP4,SOD1,S100A11,PLK2,SERPING1,PDE3B,GJA1,LY96,SAMSN1,FZD7,BATF,PPARG,SLAMF8,FCER1G,LAPTM5,MERTK,CCR1,IL15,RUNX1,ANTXR1,SYNPO2,TPD52L1,TRIB1,CD84,GNAI2,DAB2,NQO1,A2M,PGR,IFNLR1,PAWR,IKZF1,ASCL2,NFAM1,RFTN1,PT…
GO Process	GO:0032502	Developmental process	145	5657	0.16	0.52	2.41e-05	9606.ENSP00000053867,9606.ENSP00000054950,9606.ENSP00000155840,9606.ENSP00000162749,9606.ENSP00000215909,9606.ENSP00000216037,9606.ENSP00000216117,9606.ENSP00000217131,9606.ENSP00000218758,9606.ENSP00000219070,9606.ENSP00000221930,9606.ENSP00000222390,9606.ENSP00000225831,9606.ENSP00000227266,9606.ENSP00000229922,9606.ENSP00000231461,9606.ENSP00000234313,9606.ENSP00000241052,9606.ENSP00000245932,…	GRN,RCN1,KCNQ1,TNFRSF1A,LGALS1,XBP1,HMOX1,CTSZ,ACP5,MMP2,TGFB1,HGF,CCL2,CTSC,CAP2,ST8SIA4,PLEK,CAT,VASP,YWHAH,CD68,GFAP,LGALS3,CHI3L1,SULF1,SLC40A1,COL8A1,FOXF1,TYROBP,PRDX1,CAPG,AMIGO2,SOD1,SERPING1,PDE3B,GJA1,FZD7,BATF,PPARG,DRC1,SLAMF8,FCER1G,MERTK,FSTL1,RBM47,IL15,TNFRSF11B,RUNX1,ANTXR1,DAB2,C1QB,NQO1,A2M,PGR,ENKUR,IKZF1,ASCL2,NFAM1,PCLO,PTPRB,CMTM7,ANG,TUBB,KLHL6,DPYSL3,CTSB,ANXA2,C5AR1,SASH…
GO Process	GO:0032501	Multicellular organismal process	162	6490	0.15	0.52	1.52e-05	9606.ENSP00000053867,9606.ENSP00000054950,9606.ENSP00000155840,9606.ENSP00000162749,9606.ENSP00000215909,9606.ENSP00000216037,9606.ENSP00000216117,9606.ENSP00000217131,9606.ENSP00000218758,9606.ENSP00000219070,9606.ENSP00000221930,9606.ENSP00000222390,9606.ENSP00000225831,9606.ENSP00000231461,9606.ENSP00000234313,9606.ENSP00000241052,9606.ENSP00000245932,9606.ENSP00000248975,9606.ENSP00000253408,…	GRN,RCN1,KCNQ1,TNFRSF1A,LGALS1,XBP1,HMOX1,CTSZ,ACP5,MMP2,TGFB1,HGF,CCL2,ST8SIA4,PLEK,CAT,VASP,YWHAH,GFAP,SNAP25,CHI3L1,SULF1,SLC40A1,COL8A1,LYZ,CYBA,FOXF1,TYROBP,PRDX1,VAMP8,CAPG,AMIGO2,SOD1,CNGA3,PLK2,PLA2G7,SERPING1,PDE3B,GJA1,ABCC3,FZD7,BATF,PPARG,DRC1,SLAMF8,FCER1G,HPGDS,MERTK,FSTL1,RBM47,IL15,TNFRSF11B,FOLR2,RUNX1,ANTXR1,KCNE3,RTP1,GNAI2,A2M,PGR,PKD2L1,IFITM1,ENKUR,IKZF1,ASCL2,NFAM1,PCLO,PTP…
GO Process	GO:0010468	Regulation of gene expression	122	4899	0.15	0.42	0.0011	9606.ENSP00000155840,9606.ENSP00000162749,9606.ENSP00000216037,9606.ENSP00000216117,9606.ENSP00000216540,9606.ENSP00000217131,9606.ENSP00000218758,9606.ENSP00000221930,9606.ENSP00000222390,9606.ENSP00000223357,9606.ENSP00000241052,9606.ENSP00000241356,9606.ENSP00000247470,9606.ENSP00000248975,9606.ENSP00000252593,9606.ENSP00000255409,9606.ENSP00000260128,9606.ENSP00000261024,9606.ENSP00000261623,…	KCNQ1,TNFRSF1A,XBP1,HMOX1,SLC10A1,CTSZ,ACP5,TGFB1,HGF,AEBP1,CAT,ADORA3,PYCARD,YWHAH,BST2,CHI3L1,SULF1,SLC40A1,CYBA,CD33,FOXF1,TYROBP,TFEC,SOD1,GJA1,LY96,FZD7,BATF,PPARG,FCER1G,LAPTM5,MERTK,CCR1,IL15,RUNX1,TRIB1,CD84,DAB2,PGR,PAWR,IKZF1,ASCL2,NFAM1,RFTN1,ANG,EIF4EBP1,ANXA2,C5AR1,TNFRSF14,SASH3,HMGN5,FCGR2B,TGFBR2,HLA-DRB1,MSN,ZEB1,TGFB2,DDR2,F11R,IL6R,FANK1,S100A10,BAG3,TENT5C,PLAU,TREM2,MAFB,FGR,…
GO Process	GO:0006810	Transport	96	3785	0.15	0.37	0.0050	9606.ENSP00000053867,9606.ENSP00000155840,9606.ENSP00000205636,9606.ENSP00000216037,9606.ENSP00000216540,9606.ENSP00000221930,9606.ENSP00000227752,9606.ENSP00000227880,9606.ENSP00000234313,9606.ENSP00000247470,9606.ENSP00000248975,9606.ENSP00000253408,9606.ENSP00000254976,9606.ENSP00000261024,9606.ENSP00000261623,9606.ENSP00000262629,9606.ENSP00000263864,9606.ENSP00000264613,9606.ENSP00000268042,…	GRN,KCNQ1,CMTM6,XBP1,SLC10A1,TGFB1,IL10RA,SLC15A3,PLEK,PYCARD,YWHAH,GFAP,SNAP25,SLC40A1,CYBA,TYROBP,VAMP8,CP,ARRDC4,SOD1,SLC47A1,CNGA3,GJA1,ABCC3,PPARG,FCER1G,CCR5,CXCL16,LAPTM5,MERTK,CCR1,FOLR2,ANTXR1,ANTXR2,HSPA6,KCNE3,RTP1,SLC37A2,DAB2,PKD2L1,IGLL1,RFTN1,PCLO,TUBB,FBLN5,ANXA2,SYNE2,FCGR2B,TGFBR2,DPP4,NCF2,CACNA1E,SOAT1,F11R,MAN1A1,RAB13,S100A10,BAG3,CLIC2,TREM2,FGR,PARD3,HSPA1A,CLIC1,ANXA1,FTL…
GO Process	GO:0060255	Regulation of macromolecule metabolic process	155	6249	0.14	0.49	4.98e-05	9606.ENSP00000046794,9606.ENSP00000053867,9606.ENSP00000155840,9606.ENSP00000162749,9606.ENSP00000216037,9606.ENSP00000216117,9606.ENSP00000216540,9606.ENSP00000217131,9606.ENSP00000218758,9606.ENSP00000221930,9606.ENSP00000222390,9606.ENSP00000223357,9606.ENSP00000225831,9606.ENSP00000227266,9606.ENSP00000241052,9606.ENSP00000241356,9606.ENSP00000247470,9606.ENSP00000248975,9606.ENSP00000252593,…	LCP2,GRN,KCNQ1,TNFRSF1A,XBP1,HMOX1,SLC10A1,CTSZ,ACP5,TGFB1,HGF,AEBP1,CCL2,CTSC,CAT,ADORA3,PYCARD,YWHAH,BST2,GFAP,LGALS3,CHI3L1,SULF1,SLC40A1,CYBA,CD33,FOXF1,TYROBP,TFEC,ARRDC4,SOD1,S100A11,PLK2,SERPING1,GJA1,LY96,SAMSN1,FZD7,BATF,PPARG,FCER1G,LAPTM5,MERTK,CCR1,IL15,RUNX1,ANTXR1,SYNPO2,TPD52L1,TRIB1,CD84,GNAI2,DAB2,NQO1,A2M,PGR,PAWR,IKZF1,ASCL2,NFAM1,RFTN1,PTPRB,ANG,EIF4EBP1,CTSB,ANXA2,C5AR1,TNFRS…
GO Process	GO:0051234	Establishment of localization	97	3946	0.14	0.33	0.0118	9606.ENSP00000053867,9606.ENSP00000155840,9606.ENSP00000205636,9606.ENSP00000216037,9606.ENSP00000216540,9606.ENSP00000221930,9606.ENSP00000227752,9606.ENSP00000227880,9606.ENSP00000234313,9606.ENSP00000247470,9606.ENSP00000248975,9606.ENSP00000250092,9606.ENSP00000253408,9606.ENSP00000254976,9606.ENSP00000261024,9606.ENSP00000261623,9606.ENSP00000262629,9606.ENSP00000263864,9606.ENSP00000264613,…	GRN,KCNQ1,CMTM6,XBP1,SLC10A1,TGFB1,IL10RA,SLC15A3,PLEK,PYCARD,YWHAH,CD68,GFAP,SNAP25,SLC40A1,CYBA,TYROBP,VAMP8,CP,ARRDC4,SOD1,SLC47A1,CNGA3,GJA1,ABCC3,PPARG,FCER1G,CCR5,CXCL16,LAPTM5,MERTK,CCR1,FOLR2,ANTXR1,ANTXR2,HSPA6,KCNE3,RTP1,SLC37A2,DAB2,PKD2L1,IGLL1,RFTN1,PCLO,TUBB,FBLN5,ANXA2,SYNE2,FCGR2B,TGFBR2,DPP4,NCF2,CACNA1E,SOAT1,F11R,MAN1A1,RAB13,S100A10,BAG3,CLIC2,TREM2,FGR,PARD3,HSPA1A,CLIC1,ANXA…
GO Process	GO:0051173	Positive regulation of nitrogen compound metabolic process	78	3166	0.14	0.27	0.0386	9606.ENSP00000046794,9606.ENSP00000053867,9606.ENSP00000162749,9606.ENSP00000216037,9606.ENSP00000221930,9606.ENSP00000222390,9606.ENSP00000227266,9606.ENSP00000247470,9606.ENSP00000248975,9606.ENSP00000255409,9606.ENSP00000261024,9606.ENSP00000262262,9606.ENSP00000262426,9606.ENSP00000265440,9606.ENSP00000268042,9606.ENSP00000274289,9606.ENSP00000286201,9606.ENSP00000286639,9606.ENSP00000287820,…	LCP2,GRN,TNFRSF1A,XBP1,TGFB1,HGF,CTSC,PYCARD,YWHAH,CHI3L1,SLC40A1,CD33,FOXF1,TFEC,ARRDC4,PLK2,FZD7,BATF,PPARG,LAPTM5,IL15,RUNX1,ANTXR1,TPD52L1,TRIB1,DAB2,PGR,PAWR,ASCL2,ANG,ANXA2,TNFRSF14,HMGN5,TGFBR2,HLA-DRB1,MSN,ZEB1,TGFB2,SOAT1,DDR2,IL6R,FANK1,S100A10,TREM2,MAFB,HSPA1A,TNFRSF1B,MAOB,TLR7,GPNMB,FGF9,PTMS,SPP1,NUPR1,MOB1B,ITGB2,NSF,HPSE,PTPRC,IRF5,CDKN2A,FAM107A,PIK3CG,WWTR1,CEBPA,ANGPT1,CASP1,F…
GO Process	GO:0050789	Regulation of biological process	278	11655	0.13	0.66	3.24e-13	9606.ENSP00000046794,9606.ENSP00000053867,9606.ENSP00000155840,9606.ENSP00000162749,9606.ENSP00000206423,9606.ENSP00000215909,9606.ENSP00000216037,9606.ENSP00000216117,9606.ENSP00000216540,9606.ENSP00000217131,9606.ENSP00000218758,9606.ENSP00000219070,9606.ENSP00000221930,9606.ENSP00000222390,9606.ENSP00000223357,9606.ENSP00000225831,9606.ENSP00000227266,9606.ENSP00000227752,9606.ENSP00000227880,…	LCP2,GRN,KCNQ1,TNFRSF1A,CCDC80,LGALS1,XBP1,HMOX1,SLC10A1,CTSZ,ACP5,MMP2,TGFB1,HGF,AEBP1,CCL2,CTSC,IL10RA,SLC15A3,HLA-DOA,CAP2,DOK1,PLEK,CAT,ADORA3,LILRB3,VASP,HCST,PYCARD,YWHAH,CD68,BST2,GFAP,LGALS3,CARD6,SNAP25,CHI3L1,GABBR2,SULF1,SLC40A1,COL8A1,CYBA,CD33,FOXF1,TYROBP,PRDX1,PLEKHA4,VAMP8,CAPG,CYTIP,TFEC,AMIGO2,GPR65,ARRDC4,IGSF6,IGFBP4,SOD1,FCGR2A,S100A11,CNGA3,PLK2,PLA2G7,SERPING1,CGNL1,PDE3B,G…
GO Process	GO:0050794	Regulation of cellular process	262	11025	0.13	0.63	5.81e-11	9606.ENSP00000046794,9606.ENSP00000053867,9606.ENSP00000155840,9606.ENSP00000162749,9606.ENSP00000206423,9606.ENSP00000215909,9606.ENSP00000216037,9606.ENSP00000216117,9606.ENSP00000216540,9606.ENSP00000217131,9606.ENSP00000218758,9606.ENSP00000219070,9606.ENSP00000221930,9606.ENSP00000222390,9606.ENSP00000223357,9606.ENSP00000225831,9606.ENSP00000227266,9606.ENSP00000227752,9606.ENSP00000227880,…	LCP2,GRN,KCNQ1,TNFRSF1A,CCDC80,LGALS1,XBP1,HMOX1,SLC10A1,CTSZ,ACP5,MMP2,TGFB1,HGF,AEBP1,CCL2,CTSC,IL10RA,SLC15A3,HLA-DOA,CAP2,DOK1,PLEK,CAT,ADORA3,LILRB3,VASP,HCST,PYCARD,YWHAH,BST2,GFAP,LGALS3,CARD6,SNAP25,CHI3L1,GABBR2,SULF1,SLC40A1,COL8A1,CYBA,CD33,FOXF1,TYROBP,PRDX1,PLEKHA4,VAMP8,CAPG,CYTIP,TFEC,AMIGO2,GPR65,IGSF6,IGFBP4,SOD1,FCGR2A,S100A11,CNGA3,PLK2,PLA2G7,CGNL1,PDE3B,GJA1,LY96,SAMSN1,FZD7,…
GO Process	GO:0065007	Biological regulation	286	12385	0.11	0.63	4.93e-12	9606.ENSP00000046794,9606.ENSP00000053867,9606.ENSP00000155840,9606.ENSP00000162749,9606.ENSP00000205636,9606.ENSP00000206423,9606.ENSP00000215909,9606.ENSP00000216037,9606.ENSP00000216117,9606.ENSP00000216540,9606.ENSP00000217131,9606.ENSP00000218758,9606.ENSP00000219070,9606.ENSP00000221930,9606.ENSP00000222390,9606.ENSP00000223357,9606.ENSP00000225831,9606.ENSP00000227266,9606.ENSP00000227752,…	LCP2,GRN,KCNQ1,TNFRSF1A,CMTM6,CCDC80,LGALS1,XBP1,HMOX1,SLC10A1,CTSZ,ACP5,MMP2,TGFB1,HGF,AEBP1,CCL2,CTSC,IL10RA,SLC15A3,HLA-DOA,CAP2,DOK1,PLEK,CAT,ADORA3,LILRB3,VASP,HCST,PYCARD,YWHAH,CD68,BST2,GFAP,LGALS3,CARD6,SNAP25,CHI3L1,GABBR2,SULF1,SLC40A1,COL8A1,LYZ,CYBA,CD33,FOXF1,TYROBP,PRDX1,PLEKHA4,VAMP8,CAPG,CYTIP,CP,TFEC,AMIGO2,GPR65,ARRDC4,IGSF6,IGFBP4,SOD1,FCGR2A,S100A11,CNGA3,PLK2,PLA2G7,SERPING1,…
GO Process	GO:0016043	Cellular component organization	124	5436	0.11	0.28	0.0237	9606.ENSP00000053867,9606.ENSP00000155840,9606.ENSP00000206423,9606.ENSP00000216037,9606.ENSP00000219070,9606.ENSP00000221930,9606.ENSP00000225831,9606.ENSP00000229829,9606.ENSP00000229922,9606.ENSP00000234313,9606.ENSP00000245932,9606.ENSP00000247470,9606.ENSP00000253408,9606.ENSP00000254976,9606.ENSP00000260128,9606.ENSP00000261037,9606.ENSP00000261623,9606.ENSP00000262426,9606.ENSP00000262629,…	GRN,KCNQ1,CCDC80,XBP1,MMP2,TGFB1,CCL2,HLA-DOA,CAP2,PLEK,VASP,PYCARD,GFAP,SNAP25,SULF1,COL8A1,CYBA,FOXF1,TYROBP,VAMP8,CAPG,GPR65,SOD1,PLK2,PLA2G7,CGNL1,GJA1,DRC1,SLAMF8,LAPTM5,TNFRSF11B,FOLR2,ANTXR1,SYNPO2,RTP1,DAB2,C1QB,PKD2L1,PAWR,IGLL1,IKZF1,RFTN1,PCLO,ANG,TUBB,HLA-DQA1,DPYSL3,ECM2,FBLN5,ANXA2,C5AR1,SYNE2,HMGN5,FCGR2B,MYOF,HLA-DRB1,MSN,DPP4,TGFB2,SOAT1,DDR2,F11R,RAB13,S100A10,BAG3,SORBS1,PLCE1,…
GO Process	GO:0009987	Cellular process	303	14826	0.06	0.46	1.28e-05	9606.ENSP00000046794,9606.ENSP00000053867,9606.ENSP00000155840,9606.ENSP00000162749,9606.ENSP00000205636,9606.ENSP00000206423,9606.ENSP00000215909,9606.ENSP00000216037,9606.ENSP00000216117,9606.ENSP00000216540,9606.ENSP00000217131,9606.ENSP00000218758,9606.ENSP00000219070,9606.ENSP00000219345,9606.ENSP00000221930,9606.ENSP00000222390,9606.ENSP00000225831,9606.ENSP00000227266,9606.ENSP00000227752,…	LCP2,GRN,KCNQ1,TNFRSF1A,CMTM6,CCDC80,LGALS1,XBP1,HMOX1,SLC10A1,CTSZ,ACP5,MMP2,PLA2G15,TGFB1,HGF,CCL2,CTSC,IL10RA,SLC15A3,HLA-DOA,CAP2,ST8SIA4,DOK1,PLEK,PLBD1,CAT,ADORA3,LILRB3,VASP,HCST,PYCARD,YWHAH,CD68,BST2,GFAP,LGALS3,CARD6,SNAP25,CHI3L1,GABBR2,SULF1,SLC40A1,COL8A1,LYZ,CYBA,CD33,FOXF1,TYROBP,PRDX1,VAMP8,CAPG,CP,TFEC,AMIGO2,GPR65,ARRDC4,IGSF6,IGFBP4,SOD1,SLC47A1,FCGR2A,S100A11,CNGA3,PLK2,PLA2G7…
GO Function	GO:0034714	Type III transforming growth factor beta receptor binding	3	4	1.63	0.4	0.0332	9606.ENSP00000221930,9606.ENSP00000351905,9606.ENSP00000355896	TGFB1,TGFBR2,TGFB2
GO Function	GO:0032395	MHC class II receptor activity	6	9	1.57	1.14	4.51e-05	9606.ENSP00000229829,9606.ENSP00000339398,9606.ENSP00000353099,9606.ENSP00000364076,9606.ENSP00000364080,9606.ENSP00000393566	HLA-DOA,HLA-DQA1,HLA-DRB1,HLA-DQA2,HLA-DQB1,HLA-DPA1
GO Function	GO:0043120	Tumor necrosis factor binding	3	5	1.53	0.37	0.0414	9606.ENSP00000162749,9606.ENSP00000323929,9606.ENSP00000365435	TNFRSF1A,A2M,TNFRSF1B
GO Function	GO:0005031	Tumor necrosis factor receptor activity	4	10	1.35	0.47	0.0178	9606.ENSP00000162749,9606.ENSP00000347948,9606.ENSP00000365435,9606.ENSP00000498466	TNFRSF1A,TNFRSF14,TNFRSF1B,FAS
GO Function	GO:0019864	IgG binding	4	10	1.35	0.47	0.0178	9606.ENSP00000271450,9606.ENSP00000289902,9606.ENSP00000351497,9606.ENSP00000358391	FCGR2A,FCER1G,FCGR2B,FCGR1B
GO Function	GO:0023026	MHC class II protein complex binding	10	26	1.34	1.61	2.15e-07	9606.ENSP00000229829,9606.ENSP00000339398,9606.ENSP00000353099,9606.ENSP00000363976,9606.ENSP00000364076,9606.ENSP00000364080,9606.ENSP00000364114,9606.ENSP00000393566,9606.ENSP00000408146,9606.ENSP00000497910	HLA-DOA,HLA-DQA1,HLA-DRB1,HLA-DMA,HLA-DQA2,HLA-DQB1,HLA-DRB5,HLA-DPA1,HLA-DPB1,B2M
GO Function	GO:0042605	Peptide antigen binding	8	24	1.27	1.15	2.39e-05	9606.ENSP00000339398,9606.ENSP00000353099,9606.ENSP00000364080,9606.ENSP00000364114,9606.ENSP00000379873,9606.ENSP00000393566,9606.ENSP00000399168,9606.ENSP00000408146	HLA-DQA1,HLA-DRB1,HLA-DQB1,HLA-DRB5,HLA-A,HLA-DPA1,HLA-B,HLA-DPB1
GO Function	GO:0097153	Cysteine-type endopeptidase activity involved in apoptotic process	4	14	1.21	0.38	0.0364	9606.ENSP00000247470,9606.ENSP00000358327,9606.ENSP00000388566,9606.ENSP00000433138	PYCARD,CASP7,CASP4,CASP1
GO Function	GO:0019865	Immunoglobulin binding	6	23	1.17	0.66	0.0025	9606.ENSP00000254301,9606.ENSP00000271450,9606.ENSP00000289902,9606.ENSP00000351497,9606.ENSP00000358391,9606.ENSP00000440066	LGALS3,FCGR2A,FCER1G,FCGR2B,FCGR1B,JCHAIN
GO Function	GO:0004950	Chemokine receptor activity	5	26	1.03	0.38	0.0332	9606.ENSP00000292303,9606.ENSP00000296140,9606.ENSP00000349967,9606.ENSP00000386884,9606.ENSP00000449716	CCR5,CCR1,CCRL2,CXCR4,CMKLR1
GO Function	GO:0019956	Chemokine binding	5	29	0.99	0.36	0.0414	9606.ENSP00000292303,9606.ENSP00000296140,9606.ENSP00000323929,9606.ENSP00000349967,9606.ENSP00000386884	CCR5,CCR1,A2M,CCRL2,CXCR4
GO Function	GO:0140375	Immune receptor activity	24	142	0.98	2.0	8.21e-12	9606.ENSP00000227752,9606.ENSP00000229829,9606.ENSP00000245620,9606.ENSP00000289902,9606.ENSP00000292303,9606.ENSP00000296140,9606.ENSP00000327824,9606.ENSP00000339398,9606.ENSP00000341821,9606.ENSP00000347197,9606.ENSP00000349967,9606.ENSP00000351497,9606.ENSP00000353099,9606.ENSP00000357470,9606.ENSP00000358391,9606.ENSP00000363318,9606.ENSP00000364076,9606.ENSP00000364080,9606.ENSP00000379651,…	IL10RA,HLA-DOA,LILRB3,FCER1G,CCR5,CCR1,IFNLR1,HLA-DQA1,FPR3,C5AR1,CCRL2,FCGR2B,HLA-DRB1,IL6R,FCGR1B,IL2RG,HLA-DQA2,HLA-DQB1,LILRA6,CXCR4,HLA-DPA1,LILRB5,GFRA2,CMKLR1
GO Function	GO:0003823	Antigen binding	12	71	0.98	1.12	9.49e-06	9606.ENSP00000221930,9606.ENSP00000329312,9606.ENSP00000339398,9606.ENSP00000353099,9606.ENSP00000364080,9606.ENSP00000364114,9606.ENSP00000378957,9606.ENSP00000379873,9606.ENSP00000393566,9606.ENSP00000399168,9606.ENSP00000408146,9606.ENSP00000440066	TGFB1,IGLL1,HLA-DQA1,HLA-DRB1,HLA-DQB1,HLA-DRB5,MFAP4,HLA-A,HLA-DPA1,HLA-B,HLA-DPB1,JCHAIN
GO Function	GO:0005518	Collagen binding	7	66	0.78	0.35	0.0414	9606.ENSP00000223357,9606.ENSP00000301945,9606.ENSP00000344758,9606.ENSP00000345672,9606.ENSP00000356899,9606.ENSP00000416330,9606.ENSP00000434412	AEBP1,ANTXR1,ECM2,CTSB,DDR2,TGFBI,SERPINH1
GO Function	GO:0004896	Cytokine receptor activity	10	96	0.77	0.56	0.0040	9606.ENSP00000227752,9606.ENSP00000292303,9606.ENSP00000296140,9606.ENSP00000327824,9606.ENSP00000349967,9606.ENSP00000357470,9606.ENSP00000363318,9606.ENSP00000386884,9606.ENSP00000428518,9606.ENSP00000449716	IL10RA,CCR5,CCR1,IFNLR1,CCRL2,IL6R,IL2RG,CXCR4,GFRA2,CMKLR1
GO Function	GO:0019955	Cytokine binding	12	141	0.68	0.54	0.0040	9606.ENSP00000162749,9606.ENSP00000227752,9606.ENSP00000292303,9606.ENSP00000296140,9606.ENSP00000323929,9606.ENSP00000347948,9606.ENSP00000349967,9606.ENSP00000351905,9606.ENSP00000357470,9606.ENSP00000363318,9606.ENSP00000365435,9606.ENSP00000386884	TNFRSF1A,IL10RA,CCR5,CCR1,A2M,TNFRSF14,CCRL2,TGFBR2,IL6R,IL2RG,TNFRSF1B,CXCR4
GO Function	GO:0004620	Phospholipase activity	9	109	0.67	0.35	0.0364	9606.ENSP00000216117,9606.ENSP00000219345,9606.ENSP00000240617,9606.ENSP00000274793,9606.ENSP00000292303,9606.ENSP00000296140,9606.ENSP00000360431,9606.ENSP00000474412,9606.ENSP00000497642	HMOX1,PLA2G15,PLBD1,PLA2G7,CCR5,CCR1,PLCE1,CCL5,LPL
GO Function	GO:0005178	Integrin binding	11	159	0.59	0.35	0.0337	9606.ENSP00000253408,9606.ENSP00000344758,9606.ENSP00000345008,9606.ENSP00000348635,9606.ENSP00000357005,9606.ENSP00000365006,9606.ENSP00000371420,9606.ENSP00000378517,9606.ENSP00000380948,9606.ENSP00000416330,9606.ENSP00000454623	GFAP,ECM2,FBLN5,JAML,F11R,S1PR3,GPNMB,SPP1,ITGB2,TGFBI,ITGAX
GO Function	GO:0042277	Peptide binding	20	314	0.55	0.63	0.00059	9606.ENSP00000241052,9606.ENSP00000261024,9606.ENSP00000287820,9606.ENSP00000336762,9606.ENSP00000339398,9606.ENSP00000351497,9606.ENSP00000353099,9606.ENSP00000355896,9606.ENSP00000362205,9606.ENSP00000364080,9606.ENSP00000364114,9606.ENSP00000379873,9606.ENSP00000380948,9606.ENSP00000385519,9606.ENSP00000393566,9606.ENSP00000399168,9606.ENSP00000405453,9606.ENSP00000408146,9606.ENSP00000433560,…	CAT,SLC40A1,PPARG,ANG,HLA-DQA1,FCGR2B,HLA-DRB1,TGFB2,TREM2,HLA-DQB1,HLA-DRB5,HLA-A,ITGB2,CD14,HLA-DPA1,HLA-B,MSR1,HLA-DPB1,CRYAB,CMKLR1
GO Function	GO:0033218	Amide binding	23	391	0.52	0.64	0.00039	9606.ENSP00000241052,9606.ENSP00000261024,9606.ENSP00000287820,9606.ENSP00000298223,9606.ENSP00000336762,9606.ENSP00000339398,9606.ENSP00000351497,9606.ENSP00000353099,9606.ENSP00000355896,9606.ENSP00000356591,9606.ENSP00000362205,9606.ENSP00000364080,9606.ENSP00000364114,9606.ENSP00000379873,9606.ENSP00000380948,9606.ENSP00000385519,9606.ENSP00000393566,9606.ENSP00000399168,9606.ENSP00000405453,…	CAT,SLC40A1,PPARG,FOLR2,ANG,HLA-DQA1,FCGR2B,HLA-DRB1,TGFB2,SOAT1,TREM2,HLA-DQB1,HLA-DRB5,HLA-A,ITGB2,CD14,HLA-DPA1,HLA-B,MSR1,HLA-DPB1,CRYAB,CMKLR1,CD300LF
GO Function	GO:0003779	Actin binding	23	448	0.46	0.51	0.0026	9606.ENSP00000229922,9606.ENSP00000245932,9606.ENSP00000248975,9606.ENSP00000263867,9606.ENSP00000292303,9606.ENSP00000301945,9606.ENSP00000306015,9606.ENSP00000328088,9606.ENSP00000336762,9606.ENSP00000350719,9606.ENSP00000353408,9606.ENSP00000356828,9606.ENSP00000357704,9606.ENSP00000360293,9606.ENSP00000371194,9606.ENSP00000386884,9606.ENSP00000389631,9606.ENSP00000391583,9606.ENSP00000419124,…	CAP2,VASP,YWHAH,CAPG,CCR5,ANTXR1,SYNPO2,PAWR,ANG,SYNE2,MSN,RCSD1,S100A4,SORBS1,LSP1,CXCR4,ARPC1B,PARVG,FAM107A,PALLD,GAS2L3,MRTFB,PPP1R18
GO Function	GO:0044877	Protein-containing complex binding	60	1261	0.43	0.92	1.76e-08	9606.ENSP00000221930,9606.ENSP00000222390,9606.ENSP00000223357,9606.ENSP00000229829,9606.ENSP00000253408,9606.ENSP00000254301,9606.ENSP00000263867,9606.ENSP00000271450,9606.ENSP00000272602,9606.ENSP00000289902,9606.ENSP00000301945,9606.ENSP00000312999,9606.ENSP00000334836,9606.ENSP00000339001,9606.ENSP00000339398,9606.ENSP00000344758,9606.ENSP00000345008,9606.ENSP00000345672,9606.ENSP00000348635,…	TGFB1,HGF,AEBP1,HLA-DOA,GFAP,LGALS3,CAPG,FCGR2A,CNGA3,FCER1G,ANTXR1,GNAI2,BMP2K,TUBB,HLA-DQA1,ECM2,FBLN5,CTSB,JAML,SYNE2,HMGN5,FCGR2B,TGFBR2,HLA-DRB1,RCSD1,DDR2,F11R,BAG3,FCGR1B,SORBS1,TREM2,MAFB,FGR,HLA-DMA,HLA-DQA2,HLA-DQB1,HLA-DRB5,S1PR3,GPNMB,SPP1,HLA-A,ITGB2,NSF,COLEC12,ARPC1B,HLA-DPA1,MSR1,HLA-DPB1,PTPRC,TGFBI,CRYAB,SERPINH1,JCHAIN,VIM,GAS2L3,ITGAX,MYC,ALOX5AP,LPL,B2M
GO Function	GO:0004888	Transmembrane signaling receptor activity	57	1268	0.4	0.84	1.54e-07	9606.ENSP00000162749,9606.ENSP00000227752,9606.ENSP00000229829,9606.ENSP00000241356,9606.ENSP00000245620,9606.ENSP00000259455,9606.ENSP00000267549,9606.ENSP00000268389,9606.ENSP00000271450,9606.ENSP00000286201,9606.ENSP00000287820,9606.ENSP00000289902,9606.ENSP00000292303,9606.ENSP00000295408,9606.ENSP00000296140,9606.ENSP00000301945,9606.ENSP00000306185,9606.ENSP00000321077,9606.ENSP00000325296,…	TNFRSF1A,IL10RA,HLA-DOA,ADORA3,LILRB3,GABBR2,GPR65,IGSF6,FCGR2A,FZD7,PPARG,FCER1G,CCR5,MERTK,CCR1,ANTXR1,ANTXR2,SIGLEC8,PKD2L1,IFNLR1,NFAM1,PTPRB,HLA-DQA1,FPR3,C5AR1,TNFRSF14,CCRL2,FCGR2B,TGFBR2,HLA-DRB1,DDR2,IL6R,FCGR1B,TREM2,IL2RG,HLA-DQA2,HLA-DQB1,S1PR3,TNFRSF1B,TLR7,P2RY8,LILRA6,ITGB2,CD14,CXCR4,HLA-DPA1,LILRB5,CHRM4,GABRG2,PTPRC,GFRA2,CMKLR1,PECAM1,CD300LF,EPHB6,TLR5,FAS
GO Function	GO:0042803	Protein homodimerization activity	32	709	0.4	0.55	0.00074	9606.ENSP00000216037,9606.ENSP00000216117,9606.ENSP00000234313,9606.ENSP00000241052,9606.ENSP00000247470,9606.ENSP00000252593,9606.ENSP00000262629,9606.ENSP00000271638,9606.ENSP00000289902,9606.ENSP00000295256,9606.ENSP00000300305,9606.ENSP00000306285,9606.ENSP00000336762,9606.ENSP00000345008,9606.ENSP00000348635,9606.ENSP00000353731,9606.ENSP00000355896,9606.ENSP00000357005,9606.ENSP00000357106,…	XBP1,HMOX1,PLEK,CAT,PYCARD,BST2,TYROBP,S100A11,FCER1G,HPGDS,RUNX1,TPD52L1,ANG,FBLN5,JAML,DPP4,TGFB2,F11R,CADM3,IL6R,S100A10,GBP2,WWTR1,TRIM34,CEBPA,CRYAB,JCHAIN,PECAM1,CCL5,LPL,B2M,MTUS2
GO Function	GO:0038023	Signaling receptor activity	65	1489	0.39	0.86	3.79e-08	9606.ENSP00000162749,9606.ENSP00000227752,9606.ENSP00000229829,9606.ENSP00000241356,9606.ENSP00000245620,9606.ENSP00000259455,9606.ENSP00000262262,9606.ENSP00000267549,9606.ENSP00000268389,9606.ENSP00000271450,9606.ENSP00000284818,9606.ENSP00000286201,9606.ENSP00000287820,9606.ENSP00000289707,9606.ENSP00000289902,9606.ENSP00000292303,9606.ENSP00000295408,9606.ENSP00000296140,9606.ENSP00000297350,…	TNFRSF1A,IL10RA,HLA-DOA,ADORA3,LILRB3,GABBR2,CD33,GPR65,IGSF6,FCGR2A,LY96,FZD7,PPARG,SLAMF8,FCER1G,CCR5,MERTK,CCR1,TNFRSF11B,FOLR2,ANTXR1,ANTXR2,SIGLEC8,PGR,PKD2L1,IFNLR1,NFAM1,PTPRB,HLA-DQA1,FPR3,C5AR1,TNFRSF14,CCRL2,FCGR2B,TGFBR2,HLA-DRB1,DDR2,IL6R,FCGR1B,TREM2,IL2RG,HLA-DQA2,HLA-DQB1,S1PR3,TNFRSF1B,TLR7,P2RY8,LILRA6,ITGB2,COLEC12,CD14,CXCR4,HLA-DPA1,LILRB5,CHRM4,GABRG2,PTPRC,GFRA2,CMKLR1,ITGAX…
GO Function	GO:0050839	Cell adhesion molecule binding	24	560	0.38	0.35	0.0202	9606.ENSP00000245932,9606.ENSP00000253408,9606.ENSP00000262746,9606.ENSP00000263867,9606.ENSP00000271638,9606.ENSP00000334928,9606.ENSP00000344758,9606.ENSP00000345008,9606.ENSP00000346032,9606.ENSP00000348635,9606.ENSP00000353408,9606.ENSP00000357005,9606.ENSP00000358081,9606.ENSP00000364802,9606.ENSP00000364935,9606.ENSP00000365006,9606.ENSP00000366109,9606.ENSP00000371420,9606.ENSP00000378517,…	VASP,GFAP,PRDX1,CAPG,S100A11,PTPRB,ECM2,FBLN5,ANXA2,JAML,MSN,F11R,BAG3,HSPA1A,CLIC1,S1PR3,ANXA1,GPNMB,SPP1,ITGB2,TGFBI,PALLD,ITGAX,MRTFB
GO Function	GO:0005102	Signaling receptor binding	63	1499	0.37	0.81	1.80e-07	9606.ENSP00000053867,9606.ENSP00000221930,9606.ENSP00000222390,9606.ENSP00000225831,9606.ENSP00000246551,9606.ENSP00000247470,9606.ENSP00000248975,9606.ENSP00000253408,9606.ENSP00000254301,9606.ENSP00000262629,9606.ENSP00000269593,9606.ENSP00000284818,9606.ENSP00000286201,9606.ENSP00000293778,9606.ENSP00000296545,9606.ENSP00000297350,9606.ENSP00000311712,9606.ENSP00000312999,9606.ENSP00000313391,…	GRN,TGFB1,HGF,CCL2,HCST,PYCARD,YWHAH,GFAP,LGALS3,TYROBP,IGFBP4,LY96,FZD7,CXCL16,IL15,TNFRSF11B,RTP1,GNAI2,DAB2,A2M,PGR,IGLL1,CMTM7,ANG,TUBB,ECM2,FBLN5,JAML,CCRL2,TGFBR2,HLA-DRB1,MSN,DPP4,TGFB2,F11R,S100A4,SORBS1,FGR,HSPA1A,S1PR3,ANXA1,GPNMB,FGF9,SPP1,MFAP4,HLA-A,ITGB2,NSF,SLA,HLA-B,CMTM3,PTPRC,TGFBI,PIK3CG,ANGPT1,ADM,JCHAIN,ITGAX,CD300LF,CCL5,CCL3,TLR5,LPL
GO Function	GO:0042802	Identical protein binding	80	2144	0.32	0.76	1.53e-07	9606.ENSP00000216037,9606.ENSP00000216117,9606.ENSP00000221930,9606.ENSP00000222390,9606.ENSP00000223293,9606.ENSP00000227266,9606.ENSP00000229922,9606.ENSP00000234313,9606.ENSP00000241052,9606.ENSP00000247470,9606.ENSP00000248975,9606.ENSP00000252593,9606.ENSP00000253408,9606.ENSP00000261024,9606.ENSP00000261267,9606.ENSP00000262629,9606.ENSP00000262746,9606.ENSP00000263265,9606.ENSP00000270142,…	XBP1,HMOX1,TGFB1,HGF,GIMAP2,CTSC,CAP2,PLEK,CAT,PYCARD,YWHAH,BST2,GFAP,SLC40A1,LYZ,TYROBP,PRDX1,PLEKHA4,SOD1,S100A11,PPARG,SLAMF8,FCER1G,CCR5,HPGDS,RUNX1,TPD52L1,CD84,C1QB,NQO1,A2M,PGR,PKD2L1,IKZF1,ANG,DPYSL3,FBLN5,ANXA2,JAML,DPP4,TGFB2,SOAT1,F11R,CADM3,IL6R,S100A4,S100A10,GBP2,MAFB,CARD16,FTL,KCTD12,MAOB,STEAP3,C1S,PRF1,FBP1,TGFBI,IRF5,PIK3CG,WWTR1,TRIM34,CEBPA,ANGPT1,CASP1,CRYAB,JCHAIN,C1R,VIM,P…
GO Function	GO:0046983	Protein dimerization activity	38	1094	0.29	0.34	0.0182	9606.ENSP00000216037,9606.ENSP00000216117,9606.ENSP00000234313,9606.ENSP00000241052,9606.ENSP00000247470,9606.ENSP00000248975,9606.ENSP00000252593,9606.ENSP00000259455,9606.ENSP00000261623,9606.ENSP00000262629,9606.ENSP00000265440,9606.ENSP00000271638,9606.ENSP00000289902,9606.ENSP00000295256,9606.ENSP00000300305,9606.ENSP00000306285,9606.ENSP00000332293,9606.ENSP00000336762,9606.ENSP00000345008,…	XBP1,HMOX1,PLEK,CAT,PYCARD,YWHAH,BST2,GABBR2,CYBA,TYROBP,TFEC,S100A11,FCER1G,HPGDS,RUNX1,TPD52L1,ASCL2,ANG,FBLN5,JAML,DPP4,TGFB2,F11R,CADM3,IL6R,S100A10,GBP2,WWTR1,TRIM34,CEBPA,CRYAB,JCHAIN,PECAM1,CCL5,MYC,LPL,B2M,MTUS2
GO Function	GO:0005515	Protein binding	192	7242	0.17	0.64	1.76e-08	9606.ENSP00000053867,9606.ENSP00000155840,9606.ENSP00000162749,9606.ENSP00000206423,9606.ENSP00000215909,9606.ENSP00000216037,9606.ENSP00000216117,9606.ENSP00000219070,9606.ENSP00000221930,9606.ENSP00000222390,9606.ENSP00000223293,9606.ENSP00000223357,9606.ENSP00000225831,9606.ENSP00000227266,9606.ENSP00000227752,9606.ENSP00000229922,9606.ENSP00000234313,9606.ENSP00000241052,9606.ENSP00000245932,…	GRN,KCNQ1,TNFRSF1A,CCDC80,LGALS1,XBP1,HMOX1,MMP2,TGFB1,HGF,GIMAP2,AEBP1,CCL2,CTSC,IL10RA,CAP2,PLEK,CAT,VASP,HCST,PYCARD,YWHAH,BST2,GFAP,LGALS3,SNAP25,GABBR2,SLC40A1,LYZ,CYBA,CD33,TYROBP,PRDX1,PLEKHA4,VAMP8,CAPG,CP,TFEC,IGFBP4,SOD1,S100A11,CNGA3,PLK2,PDE3B,GJA1,LY96,SAMSN1,FZD7,PPARG,SLAMF8,FCER1G,CCR5,CXCL16,LAPTM5,HPGDS,CCR1,DNALI1,IL15,TNFRSF11B,RUNX1,ANTXR1,SYNPO2,TPD52L1,HSPA6,KCNE3,RTP1,TRIB…
GO Function	GO:0005488	Binding	270	12838	0.07	0.41	0.00034	9606.ENSP00000053867,9606.ENSP00000054950,9606.ENSP00000155840,9606.ENSP00000162749,9606.ENSP00000206423,9606.ENSP00000215909,9606.ENSP00000216037,9606.ENSP00000216117,9606.ENSP00000216540,9606.ENSP00000218758,9606.ENSP00000219070,9606.ENSP00000219345,9606.ENSP00000221930,9606.ENSP00000222390,9606.ENSP00000223293,9606.ENSP00000223357,9606.ENSP00000225831,9606.ENSP00000227266,9606.ENSP00000227752,…	GRN,RCN1,KCNQ1,TNFRSF1A,CCDC80,LGALS1,XBP1,HMOX1,SLC10A1,ACP5,MMP2,PLA2G15,TGFB1,HGF,GIMAP2,AEBP1,CCL2,CTSC,IL10RA,HLA-DOA,CAP2,ST8SIA4,PLEK,CAT,VASP,HCST,PYCARD,YWHAH,BST2,GFAP,LGALS3,SNAP25,CHI3L1,GABBR2,SULF1,DDX60L,SLC40A1,LYZ,CYBA,CD33,FOXF1,TYROBP,PRDX1,PLEKHA4,VAMP8,CAPG,CP,TFEC,IGFBP4,SOD1,FCGR2A,S100A11,CNGA3,PLK2,PLA2G7,PDE3B,GJA1,LY96,ABCC3,SAMSN1,FZD7,BATF,NMNAT2,PPARG,SLAMF8,FCER1G,C…
GO Component	GO:0034689	Integrin alphaX-beta2 complex	2	2	1.75	0.39	0.0358	9606.ENSP00000380948,9606.ENSP00000454623	ITGB2,ITGAX
GO Component	GO:1990665	AnxA2-p11 complex	2	2	1.75	0.39	0.0358	9606.ENSP00000346032,9606.ENSP00000357801	ANXA2,S100A10
GO Component	GO:1990794	Basolateral part of cell	2	2	1.75	0.39	0.0358	9606.ENSP00000155840,9606.ENSP00000310557	KCNQ1,KCNE3
GO Component	GO:0005602	Complement component C1 complex	4	5	1.65	0.93	0.00033	9606.ENSP00000313967,9606.ENSP00000363770,9606.ENSP00000385035,9606.ENSP00000444271	C1QB,C1QC,C1S,C1R
GO Component	GO:0097169	AIM2 inflammasome complex	3	4	1.63	0.63	0.0045	9606.ENSP00000247470,9606.ENSP00000388566,9606.ENSP00000433138	PYCARD,CASP4,CASP1
GO Component	GO:0042613	MHC class II protein complex	10	17	1.52	2.16	1.67e-09	9606.ENSP00000229829,9606.ENSP00000339398,9606.ENSP00000353099,9606.ENSP00000363976,9606.ENSP00000364076,9606.ENSP00000364080,9606.ENSP00000364114,9606.ENSP00000393566,9606.ENSP00000408146,9606.ENSP00000497910	HLA-DOA,HLA-DQA1,HLA-DRB1,HLA-DMA,HLA-DQA2,HLA-DQB1,HLA-DRB5,HLA-DPA1,HLA-DPB1,B2M
GO Component	GO:0042611	MHC protein complex	12	24	1.45	2.39	8.34e-11	9606.ENSP00000229829,9606.ENSP00000339398,9606.ENSP00000353099,9606.ENSP00000363976,9606.ENSP00000364076,9606.ENSP00000364080,9606.ENSP00000364114,9606.ENSP00000379873,9606.ENSP00000393566,9606.ENSP00000399168,9606.ENSP00000408146,9606.ENSP00000497910	HLA-DOA,HLA-DQA1,HLA-DRB1,HLA-DMA,HLA-DQA2,HLA-DQB1,HLA-DRB5,HLA-A,HLA-DPA1,HLA-B,HLA-DPB1,B2M
GO Component	GO:0042612	MHC class I protein complex	3	8	1.32	0.47	0.0171	9606.ENSP00000379873,9606.ENSP00000399168,9606.ENSP00000497910	HLA-A,HLA-B,B2M
GO Component	GO:0072559	NLRP3 inflammasome complex	3	8	1.32	0.47	0.0171	9606.ENSP00000247470,9606.ENSP00000388566,9606.ENSP00000433138	PYCARD,CASP4,CASP1
GO Component	GO:0097179	Protease inhibitor complex	3	8	1.32	0.47	0.0171	9606.ENSP00000361850,9606.ENSP00000364858,9606.ENSP00000433138	PLAU,CARD16,CASP1
GO Component	GO:1904090	Peptidase inhibitor complex	4	11	1.31	0.67	0.0028	9606.ENSP00000345672,9606.ENSP00000361850,9606.ENSP00000364858,9606.ENSP00000433138	CTSB,PLAU,CARD16,CASP1
GO Component	GO:0071556	Integral component of lumenal side of endoplasmic reticulum membrane	9	26	1.29	1.54	3.76e-07	9606.ENSP00000339398,9606.ENSP00000353099,9606.ENSP00000364076,9606.ENSP00000364080,9606.ENSP00000364114,9606.ENSP00000379873,9606.ENSP00000393566,9606.ENSP00000399168,9606.ENSP00000408146	HLA-DQA1,HLA-DRB1,HLA-DQA2,HLA-DQB1,HLA-DRB5,HLA-A,HLA-DPA1,HLA-B,HLA-DPB1
GO Component	GO:0012507	ER to Golgi transport vesicle membrane	11	58	1.03	1.29	1.48e-06	9606.ENSP00000339398,9606.ENSP00000353099,9606.ENSP00000364076,9606.ENSP00000364080,9606.ENSP00000364114,9606.ENSP00000379873,9606.ENSP00000393566,9606.ENSP00000399168,9606.ENSP00000408146,9606.ENSP00000497910,9606.ENSP00000498879	HLA-DQA1,HLA-DRB1,HLA-DQA2,HLA-DQB1,HLA-DRB5,HLA-A,HLA-DPA1,HLA-B,HLA-DPB1,B2M,CD59
GO Component	GO:0031258	Lamellipodium membrane	4	22	1.01	0.43	0.0213	9606.ENSP00000245932,9606.ENSP00000301945,9606.ENSP00000350719,9606.ENSP00000353731	VASP,ANTXR1,SYNE2,DPP4
GO Component	GO:0070821	Tertiary granule membrane	11	73	0.93	1.1	8.70e-06	9606.ENSP00000254976,9606.ENSP00000261623,9606.ENSP00000262262,9606.ENSP00000263864,9606.ENSP00000289902,9606.ENSP00000334928,9606.ENSP00000361850,9606.ENSP00000375622,9606.ENSP00000380948,9606.ENSP00000454623,9606.ENSP00000498879	SNAP25,CYBA,CD33,VAMP8,FCER1G,PTPRB,PLAU,LAIR1,ITGB2,ITGAX,CD59
GO Component	GO:0030134	COPII-coated ER to Golgi transport vesicle	13	90	0.91	1.21	1.48e-06	9606.ENSP00000217131,9606.ENSP00000227266,9606.ENSP00000339398,9606.ENSP00000353099,9606.ENSP00000364076,9606.ENSP00000364080,9606.ENSP00000364114,9606.ENSP00000379873,9606.ENSP00000393566,9606.ENSP00000399168,9606.ENSP00000408146,9606.ENSP00000497910,9606.ENSP00000498879	CTSZ,CTSC,HLA-DQA1,HLA-DRB1,HLA-DQA2,HLA-DQB1,HLA-DRB5,HLA-A,HLA-DPA1,HLA-B,HLA-DPB1,B2M,CD59
GO Component	GO:0030669	Clathrin-coated endocytic vesicle membrane	9	70	0.86	0.8	0.00030	9606.ENSP00000263864,9606.ENSP00000339398,9606.ENSP00000353099,9606.ENSP00000358391,9606.ENSP00000364076,9606.ENSP00000364080,9606.ENSP00000364114,9606.ENSP00000393566,9606.ENSP00000408146	VAMP8,HLA-DQA1,HLA-DRB1,FCGR1B,HLA-DQA2,HLA-DQB1,HLA-DRB5,HLA-DPA1,HLA-DPB1
GO Component	GO:0072562	Blood microparticle	15	118	0.85	1.23	6.42e-07	9606.ENSP00000221930,9606.ENSP00000264613,9606.ENSP00000278407,9606.ENSP00000310219,9606.ENSP00000313967,9606.ENSP00000323929,9606.ENSP00000353408,9606.ENSP00000363770,9606.ENSP00000364802,9606.ENSP00000364935,9606.ENSP00000385035,9606.ENSP00000415941,9606.ENSP00000440066,9606.ENSP00000444271,9606.ENSP00000450540	TGFB1,CP,SERPING1,HSPA6,C1QB,A2M,MSN,C1QC,HSPA1A,CLIC1,C1S,C4B,JCHAIN,C1R,SERPINA3
GO Component	GO:0035579	Specific granule membrane	11	90	0.84	0.92	5.24e-05	9606.ENSP00000205636,9606.ENSP00000254976,9606.ENSP00000261623,9606.ENSP00000262262,9606.ENSP00000263864,9606.ENSP00000334928,9606.ENSP00000361850,9606.ENSP00000365435,9606.ENSP00000375622,9606.ENSP00000380948,9606.ENSP00000498879	CMTM6,SNAP25,CYBA,CD33,VAMP8,PTPRB,PLAU,TNFRSF1B,LAIR1,ITGB2,CD59
GO Component	GO:0042581	Specific granule	17	159	0.78	1.16	7.06e-07	9606.ENSP00000205636,9606.ENSP00000217131,9606.ENSP00000254976,9606.ENSP00000255409,9606.ENSP00000261267,9606.ENSP00000261623,9606.ENSP00000262262,9606.ENSP00000263864,9606.ENSP00000334928,9606.ENSP00000356198,9606.ENSP00000361850,9606.ENSP00000365435,9606.ENSP00000375622,9606.ENSP00000380948,9606.ENSP00000384262,9606.ENSP00000497910,9606.ENSP00000498879	CMTM6,CTSZ,SNAP25,CHI3L1,LYZ,CYBA,CD33,VAMP8,PTPRB,CHIT1,PLAU,TNFRSF1B,LAIR1,ITGB2,HPSE,B2M,CD59
GO Component	GO:0031093	Platelet alpha granule lumen	7	66	0.78	0.51	0.0070	9606.ENSP00000221930,9606.ENSP00000222390,9606.ENSP00000278407,9606.ENSP00000323929,9606.ENSP00000355896,9606.ENSP00000450540,9606.ENSP00000468253	TGFB1,HGF,SERPING1,A2M,TGFB2,SERPINA3,CFD
GO Component	GO:0035580	Specific granule lumen	6	62	0.74	0.39	0.0247	9606.ENSP00000217131,9606.ENSP00000255409,9606.ENSP00000261267,9606.ENSP00000356198,9606.ENSP00000384262,9606.ENSP00000497910	CTSZ,CHI3L1,LYZ,CHIT1,HPSE,B2M
GO Component	GO:0032432	Actin filament bundle	7	74	0.73	0.45	0.0120	9606.ENSP00000261623,9606.ENSP00000306015,9606.ENSP00000358081,9606.ENSP00000360293,9606.ENSP00000419124,9606.ENSP00000425556,9606.ENSP00000433560	CYBA,SYNPO2,BAG3,SORBS1,FAM107A,PALLD,CRYAB
GO Component	GO:0001725	Stress fiber	6	65	0.72	0.37	0.0306	9606.ENSP00000261623,9606.ENSP00000306015,9606.ENSP00000358081,9606.ENSP00000360293,9606.ENSP00000419124,9606.ENSP00000425556	CYBA,SYNPO2,BAG3,SORBS1,FAM107A,PALLD
GO Component	GO:0070820	Tertiary granule	15	164	0.71	0.91	2.22e-05	9606.ENSP00000254301,9606.ENSP00000254976,9606.ENSP00000261267,9606.ENSP00000261623,9606.ENSP00000262262,9606.ENSP00000263864,9606.ENSP00000289902,9606.ENSP00000334928,9606.ENSP00000356198,9606.ENSP00000361850,9606.ENSP00000375622,9606.ENSP00000380948,9606.ENSP00000454623,9606.ENSP00000497910,9606.ENSP00000498879	LGALS3,SNAP25,LYZ,CYBA,CD33,VAMP8,FCER1G,PTPRB,CHIT1,PLAU,LAIR1,ITGB2,ITGAX,B2M,CD59
GO Component	GO:0031091	Platelet alpha granule	8	89	0.7	0.5	0.0072	9606.ENSP00000221930,9606.ENSP00000222390,9606.ENSP00000278407,9606.ENSP00000323929,9606.ENSP00000355896,9606.ENSP00000450540,9606.ENSP00000457421,9606.ENSP00000468253	TGFB1,HGF,SERPING1,A2M,TGFB2,SERPINA3,PECAM1,CFD
GO Component	GO:0045121	Membrane raft	28	320	0.69	1.33	2.00e-09	9606.ENSP00000046794,9606.ENSP00000155840,9606.ENSP00000162749,9606.ENSP00000216117,9606.ENSP00000252593,9606.ENSP00000260128,9606.ENSP00000282561,9606.ENSP00000310557,9606.ENSP00000312999,9606.ENSP00000333680,9606.ENSP00000334153,9606.ENSP00000338648,9606.ENSP00000339001,9606.ENSP00000351905,9606.ENSP00000352208,9606.ENSP00000353731,9606.ENSP00000360293,9606.ENSP00000362205,9606.ENSP00000365435,…	LCP2,KCNQ1,TNFRSF1A,HMOX1,BST2,SULF1,GJA1,KCNE3,GNAI2,NFAM1,RFTN1,MS4A4A,TUBB,TGFBR2,MYOF,DPP4,SORBS1,TREM2,TNFRSF1B,ITGB2,LAT2,HPSE,CD14,PTPRC,ANGPT1,SERPINH1,PECAM1,FAS
GO Component	GO:0035578	Azurophil granule lumen	8	91	0.69	0.48	0.0082	9606.ENSP00000053867,9606.ENSP00000227266,9606.ENSP00000247470,9606.ENSP00000261267,9606.ENSP00000339001,9606.ENSP00000346032,9606.ENSP00000366525,9606.ENSP00000450540	GRN,CTSC,PYCARD,LYZ,TUBB,ANXA2,FTL,SERPINA3
GO Component	GO:0042582	Azurophil granule	13	154	0.68	0.74	0.00025	9606.ENSP00000053867,9606.ENSP00000205636,9606.ENSP00000227266,9606.ENSP00000247470,9606.ENSP00000250092,9606.ENSP00000252593,9606.ENSP00000261267,9606.ENSP00000263864,9606.ENSP00000333680,9606.ENSP00000339001,9606.ENSP00000346032,9606.ENSP00000366525,9606.ENSP00000450540	GRN,CMTM6,CTSC,PYCARD,CD68,BST2,LYZ,VAMP8,NFAM1,TUBB,ANXA2,FTL,SERPINA3
GO Component	GO:0030667	Secretory granule membrane	25	308	0.66	1.15	7.12e-08	9606.ENSP00000205636,9606.ENSP00000245620,9606.ENSP00000250092,9606.ENSP00000252593,9606.ENSP00000254301,9606.ENSP00000254976,9606.ENSP00000261623,9606.ENSP00000262262,9606.ENSP00000262629,9606.ENSP00000263864,9606.ENSP00000271450,9606.ENSP00000289902,9606.ENSP00000333680,9606.ENSP00000334928,9606.ENSP00000347197,9606.ENSP00000361850,9606.ENSP00000365435,9606.ENSP00000375622,9606.ENSP00000380948,…	CMTM6,LILRB3,CD68,BST2,LGALS3,SNAP25,CYBA,CD33,TYROBP,VAMP8,FCGR2A,FCER1G,NFAM1,PTPRB,C5AR1,PLAU,TNFRSF1B,LAIR1,ITGB2,CD14,HLA-B,PTPRC,ITGAX,PECAM1,CD59
GO Component	GO:0030666	Endocytic vesicle membrane	15	191	0.65	0.77	0.00012	9606.ENSP00000261623,9606.ENSP00000263864,9606.ENSP00000339398,9606.ENSP00000353099,9606.ENSP00000358391,9606.ENSP00000364076,9606.ENSP00000364080,9606.ENSP00000364114,9606.ENSP00000379873,9606.ENSP00000383115,9606.ENSP00000393566,9606.ENSP00000399168,9606.ENSP00000405453,9606.ENSP00000408146,9606.ENSP00000497910	CYBA,VAMP8,HLA-DQA1,HLA-DRB1,FCGR1B,HLA-DQA2,HLA-DQB1,HLA-DRB5,HLA-A,COLEC12,HLA-DPA1,HLA-B,MSR1,HLA-DPB1,B2M
GO Component	GO:0030665	Clathrin-coated vesicle membrane	10	130	0.64	0.52	0.0046	9606.ENSP00000263864,9606.ENSP00000313391,9606.ENSP00000339398,9606.ENSP00000353099,9606.ENSP00000358391,9606.ENSP00000364076,9606.ENSP00000364080,9606.ENSP00000364114,9606.ENSP00000393566,9606.ENSP00000408146	VAMP8,DAB2,HLA-DQA1,HLA-DRB1,FCGR1B,HLA-DQA2,HLA-DQB1,HLA-DRB5,HLA-DPA1,HLA-DPB1
GO Component	GO:0044853	Plasma membrane raft	8	109	0.62	0.39	0.0218	9606.ENSP00000046794,9606.ENSP00000216117,9606.ENSP00000338648,9606.ENSP00000351905,9606.ENSP00000352208,9606.ENSP00000360293,9606.ENSP00000362205,9606.ENSP00000380948	LCP2,HMOX1,MS4A4A,TGFBR2,MYOF,SORBS1,TREM2,ITGB2
GO Component	GO:0055038	Recycling endosome membrane	7	94	0.62	0.34	0.0380	9606.ENSP00000205636,9606.ENSP00000263864,9606.ENSP00000286201,9606.ENSP00000357564,9606.ENSP00000379873,9606.ENSP00000399168,9606.ENSP00000497910	CMTM6,VAMP8,FZD7,RAB13,HLA-A,HLA-B,B2M
GO Component	GO:0005581	Collagen trimer	7	95	0.62	0.33	0.0398	9606.ENSP00000261037,9606.ENSP00000313967,9606.ENSP00000363770,9606.ENSP00000380901,9606.ENSP00000383115,9606.ENSP00000405453,9606.ENSP00000434412	COL8A1,C1QB,C1QC,COL8A2,COLEC12,MSR1,SERPINH1
GO Component	GO:0009897	External side of plasma membrane	28	388	0.61	1.09	7.77e-08	9606.ENSP00000262262,9606.ENSP00000289902,9606.ENSP00000292303,9606.ENSP00000296140,9606.ENSP00000298223,9606.ENSP00000301945,9606.ENSP00000312367,9606.ENSP00000329312,9606.ENSP00000345672,9606.ENSP00000347948,9606.ENSP00000349967,9606.ENSP00000351497,9606.ENSP00000351905,9606.ENSP00000353099,9606.ENSP00000357470,9606.ENSP00000363318,9606.ENSP00000366109,9606.ENSP00000368450,9606.ENSP00000380948,…	CD33,FCER1G,CCR5,CCR1,FOLR2,ANTXR1,CD84,IGLL1,CTSB,TNFRSF14,CCRL2,FCGR2B,TGFBR2,HLA-DRB1,IL6R,IL2RG,ANXA1,CD83,ITGB2,CD14,CXCR4,MSR1,PTPRC,GFRA2,ITGAX,B2M,FAS,CD59
GO Component	GO:0034774	Secretory granule lumen	23	321	0.61	0.95	2.07e-06	9606.ENSP00000053867,9606.ENSP00000217131,9606.ENSP00000221930,9606.ENSP00000222390,9606.ENSP00000227266,9606.ENSP00000241052,9606.ENSP00000247470,9606.ENSP00000255409,9606.ENSP00000261267,9606.ENSP00000271638,9606.ENSP00000278407,9606.ENSP00000310219,9606.ENSP00000323929,9606.ENSP00000339001,9606.ENSP00000346032,9606.ENSP00000355896,9606.ENSP00000356198,9606.ENSP00000363117,9606.ENSP00000366525,…	GRN,CTSZ,TGFB1,HGF,CTSC,CAT,PYCARD,CHI3L1,LYZ,S100A11,SERPING1,HSPA6,A2M,TUBB,ANXA2,TGFB2,CHIT1,FGR,FTL,HPSE,SERPINA3,CFD,B2M
GO Component	GO:0030662	Coated vesicle membrane	14	193	0.61	0.66	0.00053	9606.ENSP00000263864,9606.ENSP00000313391,9606.ENSP00000339398,9606.ENSP00000353099,9606.ENSP00000358391,9606.ENSP00000364076,9606.ENSP00000364080,9606.ENSP00000364114,9606.ENSP00000379873,9606.ENSP00000393566,9606.ENSP00000399168,9606.ENSP00000408146,9606.ENSP00000497910,9606.ENSP00000498879	VAMP8,DAB2,HLA-DQA1,HLA-DRB1,FCGR1B,HLA-DQA2,HLA-DQB1,HLA-DRB5,HLA-A,HLA-DPA1,HLA-B,HLA-DPB1,B2M,CD59
GO Component	GO:0030176	Integral component of endoplasmic reticulum membrane	12	167	0.61	0.57	0.0021	9606.ENSP00000216037,9606.ENSP00000311833,9606.ENSP00000339398,9606.ENSP00000353099,9606.ENSP00000364076,9606.ENSP00000364080,9606.ENSP00000364114,9606.ENSP00000379873,9606.ENSP00000393566,9606.ENSP00000399168,9606.ENSP00000408146,9606.ENSP00000497910	XBP1,SLC37A2,HLA-DQA1,HLA-DRB1,HLA-DQA2,HLA-DQB1,HLA-DRB5,HLA-A,HLA-DPA1,HLA-B,HLA-DPB1,B2M
GO Component	GO:0045335	Phagocytic vesicle	10	139	0.61	0.48	0.0072	9606.ENSP00000261623,9606.ENSP00000263864,9606.ENSP00000354335,9606.ENSP00000356505,9606.ENSP00000370034,9606.ENSP00000379873,9606.ENSP00000380334,9606.ENSP00000399168,9606.ENSP00000446007,9606.ENSP00000497910	CYBA,VAMP8,MPEG1,NCF2,TLR7,HLA-A,NCF4,HLA-B,VIM,B2M
GO Component	GO:0062023	Collagen-containing extracellular matrix	29	407	0.6	1.09	6.03e-08	9606.ENSP00000206423,9606.ENSP00000215909,9606.ENSP00000217131,9606.ENSP00000219070,9606.ENSP00000221930,9606.ENSP00000223357,9606.ENSP00000227266,9606.ENSP00000254301,9606.ENSP00000261037,9606.ENSP00000278407,9606.ENSP00000313967,9606.ENSP00000323929,9606.ENSP00000336762,9606.ENSP00000344758,9606.ENSP00000345008,9606.ENSP00000345672,9606.ENSP00000346032,9606.ENSP00000355896,9606.ENSP00000357704,…	CCDC80,LGALS1,CTSZ,MMP2,TGFB1,AEBP1,CTSC,LGALS3,COL8A1,SERPING1,C1QB,A2M,ANG,ECM2,FBLN5,CTSB,ANXA2,TGFB2,S100A4,S100A10,C1QC,ANXA1,SSC5D,MFAP4,COL8A2,TGFBI,ANGPT1,SERPINH1,SERPINA3
GO Component	GO:0098552	Side of membrane	42	611	0.59	1.28	4.89e-11	9606.ENSP00000253408,9606.ENSP00000254976,9606.ENSP00000262262,9606.ENSP00000263265,9606.ENSP00000289902,9606.ENSP00000292303,9606.ENSP00000296140,9606.ENSP00000298223,9606.ENSP00000301945,9606.ENSP00000312367,9606.ENSP00000312999,9606.ENSP00000329312,9606.ENSP00000339398,9606.ENSP00000345672,9606.ENSP00000347948,9606.ENSP00000349967,9606.ENSP00000351497,9606.ENSP00000351905,9606.ENSP00000353099,…	GFAP,SNAP25,CD33,PLEKHA4,FCER1G,CCR5,CCR1,FOLR2,ANTXR1,CD84,GNAI2,IGLL1,HLA-DQA1,CTSB,TNFRSF14,CCRL2,FCGR2B,TGFBR2,HLA-DRB1,IL6R,FGR,IL2RG,HLA-DQA2,HLA-DQB1,HLA-DRB5,ANXA1,CD83,HLA-A,ITGB2,CD14,CXCR4,HLA-DPA1,SLA,HLA-B,MSR1,HLA-DPB1,PTPRC,GFRA2,ITGAX,B2M,FAS,CD59
GO Component	GO:0030139	Endocytic vesicle	23	338	0.58	0.9	4.20e-06	9606.ENSP00000261623,9606.ENSP00000263864,9606.ENSP00000339398,9606.ENSP00000353099,9606.ENSP00000353731,9606.ENSP00000354335,9606.ENSP00000356505,9606.ENSP00000357564,9606.ENSP00000358391,9606.ENSP00000364076,9606.ENSP00000364080,9606.ENSP00000364114,9606.ENSP00000370034,9606.ENSP00000379873,9606.ENSP00000380334,9606.ENSP00000383115,9606.ENSP00000393566,9606.ENSP00000399168,9606.ENSP00000405453,…	CYBA,VAMP8,HLA-DQA1,HLA-DRB1,DPP4,MPEG1,NCF2,RAB13,FCGR1B,HLA-DQA2,HLA-DQB1,HLA-DRB5,TLR7,HLA-A,NCF4,COLEC12,HLA-DPA1,HLA-B,MSR1,HLA-DPB1,GOLIM4,VIM,B2M
GO Component	GO:0005764	Lysosome	48	746	0.56	1.27	1.05e-11	9606.ENSP00000053867,9606.ENSP00000155840,9606.ENSP00000205636,9606.ENSP00000217131,9606.ENSP00000218758,9606.ENSP00000219345,9606.ENSP00000227266,9606.ENSP00000227880,9606.ENSP00000229829,9606.ENSP00000240617,9606.ENSP00000241052,9606.ENSP00000247470,9606.ENSP00000250092,9606.ENSP00000252593,9606.ENSP00000253408,9606.ENSP00000261267,9606.ENSP00000263864,9606.ENSP00000264613,9606.ENSP00000270142,…	GRN,KCNQ1,CMTM6,CTSZ,ACP5,PLA2G15,CTSC,SLC15A3,HLA-DOA,PLBD1,CAT,PYCARD,CD68,BST2,GFAP,LYZ,VAMP8,CP,SOD1,LAPTM5,DAB2,SULT1C2,IFITM1,NFAM1,TUBB,HLA-DQA1,CTSB,ANXA2,HLA-DRB1,DPP4,CHIT1,NCF2,HLA-DMA,HLA-DQA2,HLA-DQB1,HLA-DRB5,FTL,TLR7,NCF4,NSF,HPSE,IFI30,CXCR4,HLA-DPA1,PRF1,HLA-DPB1,CRYAB,SERPINA3
GO Component	GO:0030141	Secretory granule	55	873	0.55	1.32	3.65e-13	9606.ENSP00000053867,9606.ENSP00000205636,9606.ENSP00000217131,9606.ENSP00000221930,9606.ENSP00000222390,9606.ENSP00000227266,9606.ENSP00000241052,9606.ENSP00000245620,9606.ENSP00000247470,9606.ENSP00000250092,9606.ENSP00000252593,9606.ENSP00000254301,9606.ENSP00000254976,9606.ENSP00000255409,9606.ENSP00000261267,9606.ENSP00000261623,9606.ENSP00000262262,9606.ENSP00000262629,9606.ENSP00000263864,…	GRN,CMTM6,CTSZ,TGFB1,HGF,CTSC,CAT,LILRB3,PYCARD,CD68,BST2,LGALS3,SNAP25,CHI3L1,LYZ,CYBA,CD33,TYROBP,VAMP8,SOD1,FCGR2A,S100A11,SERPING1,FCER1G,HSPA6,A2M,ENKUR,NFAM1,PTPRB,TUBB,CTSB,ANXA2,BMF,C5AR1,TGFB2,CHIT1,NCF2,RAB13,PLAU,FGR,HSPA1A,TNFRSF1B,FTL,LAIR1,ITGB2,HPSE,CD14,HLA-B,PTPRC,SERPINA3,ITGAX,PECAM1,CFD,B2M,CD59
GO Component	GO:0005925	Focal adhesion	26	416	0.55	0.88	3.27e-06	9606.ENSP00000241052,9606.ENSP00000245932,9606.ENSP00000261623,9606.ENSP00000282561,9606.ENSP00000306015,9606.ENSP00000312143,9606.ENSP00000313391,9606.ENSP00000350719,9606.ENSP00000353408,9606.ENSP00000353731,9606.ENSP00000356899,9606.ENSP00000360293,9606.ENSP00000361850,9606.ENSP00000364802,9606.ENSP00000366109,9606.ENSP00000369530,9606.ENSP00000380948,9606.ENSP00000389631,9606.ENSP00000391583,…	CAT,VASP,CYBA,GJA1,SYNPO2,TNS3,DAB2,SYNE2,MSN,DPP4,DDR2,SORBS1,PLAU,HSPA1A,ANXA1,ALOX15B,ITGB2,ARPC1B,PARVG,SLA,PTPRC,FAM107A,PALLD,VIM,B2M,CD59
GO Component	GO:0005765	Lysosomal membrane	26	417	0.55	0.88	3.35e-06	9606.ENSP00000053867,9606.ENSP00000205636,9606.ENSP00000227880,9606.ENSP00000229829,9606.ENSP00000250092,9606.ENSP00000252593,9606.ENSP00000253408,9606.ENSP00000263864,9606.ENSP00000264613,9606.ENSP00000294507,9606.ENSP00000313391,9606.ENSP00000330825,9606.ENSP00000333680,9606.ENSP00000339398,9606.ENSP00000346032,9606.ENSP00000353099,9606.ENSP00000353731,9606.ENSP00000363976,9606.ENSP00000364076,…	GRN,CMTM6,SLC15A3,HLA-DOA,CD68,BST2,GFAP,VAMP8,CP,LAPTM5,DAB2,IFITM1,NFAM1,HLA-DQA1,ANXA2,HLA-DRB1,DPP4,HLA-DMA,HLA-DQA2,HLA-DQB1,HLA-DRB5,TLR7,NSF,HPSE,HLA-DPA1,HLA-DPB1
GO Component	GO:0005775	Vacuolar lumen	11	175	0.55	0.44	0.0101	9606.ENSP00000053867,9606.ENSP00000227266,9606.ENSP00000247470,9606.ENSP00000261267,9606.ENSP00000339001,9606.ENSP00000345672,9606.ENSP00000346032,9606.ENSP00000366525,9606.ENSP00000384262,9606.ENSP00000384886,9606.ENSP00000450540	GRN,CTSC,PYCARD,LYZ,TUBB,CTSB,ANXA2,FTL,HPSE,IFI30,SERPINA3
GO Component	GO:0031012	Extracellular matrix	34	552	0.54	1.02	6.97e-08	9606.ENSP00000206423,9606.ENSP00000215909,9606.ENSP00000217131,9606.ENSP00000219070,9606.ENSP00000221930,9606.ENSP00000223357,9606.ENSP00000227266,9606.ENSP00000254301,9606.ENSP00000255409,9606.ENSP00000261037,9606.ENSP00000278407,9606.ENSP00000297350,9606.ENSP00000313967,9606.ENSP00000323929,9606.ENSP00000336762,9606.ENSP00000344758,9606.ENSP00000345008,9606.ENSP00000345672,9606.ENSP00000346032,…	CCDC80,LGALS1,CTSZ,MMP2,TGFB1,AEBP1,CTSC,LGALS3,CHI3L1,COL8A1,SERPING1,TNFRSF11B,C1QB,A2M,ANG,ECM2,FBLN5,CTSB,ANXA2,TGFB2,S100A4,S100A10,C1QC,ALPL,ANXA1,SSC5D,MFAP4,COL8A2,COLEC12,HPSE,TGFBI,ANGPT1,SERPINH1,SERPINA3
GO Component	GO:0009986	Cell surface	53	894	0.52	1.21	1.05e-11	9606.ENSP00000155840,9606.ENSP00000162749,9606.ENSP00000221930,9606.ENSP00000246551,9606.ENSP00000252593,9606.ENSP00000254301,9606.ENSP00000260128,9606.ENSP00000262262,9606.ENSP00000262629,9606.ENSP00000289707,9606.ENSP00000289902,9606.ENSP00000292303,9606.ENSP00000296140,9606.ENSP00000296545,9606.ENSP00000298223,9606.ENSP00000301945,9606.ENSP00000306185,9606.ENSP00000311712,9606.ENSP00000312367,…	KCNQ1,TNFRSF1A,TGFB1,HCST,BST2,LGALS3,SULF1,CD33,TYROBP,SLAMF8,FCER1G,CCR5,CCR1,IL15,FOLR2,ANTXR1,ANTXR2,RTP1,CD84,PKD2L1,IGLL1,CTSB,ANXA2,TNFRSF14,CCRL2,FCGR2B,TGFBR2,HLA-DRB1,MSN,DPP4,IL6R,PLAU,IL2RG,HLA-DMA,ANXA1,CD83,HLA-A,ITGB2,CD14,CXCR4,HLA-DPA1,HLA-B,MSR1,HLA-DPB1,PTPRC,GFRA2,CRYAB,ITGAX,EPHB6,LPL,B2M,FAS,CD59
GO Component	GO:0030135	Coated vesicle	18	307	0.52	0.62	0.00054	9606.ENSP00000217131,9606.ENSP00000227266,9606.ENSP00000263864,9606.ENSP00000313391,9606.ENSP00000339398,9606.ENSP00000353099,9606.ENSP00000357564,9606.ENSP00000358391,9606.ENSP00000364076,9606.ENSP00000364080,9606.ENSP00000364114,9606.ENSP00000379873,9606.ENSP00000393566,9606.ENSP00000399168,9606.ENSP00000408146,9606.ENSP00000450857,9606.ENSP00000497910,9606.ENSP00000498879	CTSZ,CTSC,VAMP8,DAB2,HLA-DQA1,HLA-DRB1,RAB13,FCGR1B,HLA-DQA2,HLA-DQB1,HLA-DRB5,HLA-A,HLA-DPA1,HLA-B,HLA-DPB1,STON2,B2M,CD59
GO Component	GO:0030136	Clathrin-coated vesicle	12	211	0.51	0.41	0.0129	9606.ENSP00000263864,9606.ENSP00000313391,9606.ENSP00000339398,9606.ENSP00000353099,9606.ENSP00000357564,9606.ENSP00000358391,9606.ENSP00000364076,9606.ENSP00000364080,9606.ENSP00000364114,9606.ENSP00000393566,9606.ENSP00000408146,9606.ENSP00000450857	VAMP8,DAB2,HLA-DQA1,HLA-DRB1,RAB13,FCGR1B,HLA-DQA2,HLA-DQB1,HLA-DRB5,HLA-DPA1,HLA-DPB1,STON2
GO Component	GO:0010008	Endosome membrane	30	540	0.5	0.84	3.53e-06	9606.ENSP00000205636,9606.ENSP00000227880,9606.ENSP00000229829,9606.ENSP00000250092,9606.ENSP00000263864,9606.ENSP00000284818,9606.ENSP00000286201,9606.ENSP00000301945,9606.ENSP00000306185,9606.ENSP00000339398,9606.ENSP00000346032,9606.ENSP00000353099,9606.ENSP00000357564,9606.ENSP00000358391,9606.ENSP00000363976,9606.ENSP00000364076,9606.ENSP00000364080,9606.ENSP00000364114,9606.ENSP00000366109,…	CMTM6,SLC15A3,HLA-DOA,CD68,VAMP8,LY96,FZD7,ANTXR1,ANTXR2,HLA-DQA1,ANXA2,HLA-DRB1,RAB13,FCGR1B,HLA-DMA,HLA-DQA2,HLA-DQB1,HLA-DRB5,ANXA1,TLR7,GPNMB,STEAP3,HLA-A,NCF4,CD14,HLA-DPA1,HLA-B,HLA-DPB1,GOLIM4,B2M
GO Component	GO:0099503	Secretory vesicle	58	1047	0.49	1.16	1.01e-11	9606.ENSP00000053867,9606.ENSP00000205636,9606.ENSP00000217131,9606.ENSP00000221930,9606.ENSP00000222390,9606.ENSP00000227266,9606.ENSP00000241052,9606.ENSP00000245620,9606.ENSP00000247470,9606.ENSP00000250092,9606.ENSP00000252593,9606.ENSP00000254301,9606.ENSP00000254976,9606.ENSP00000255409,9606.ENSP00000261024,9606.ENSP00000261267,9606.ENSP00000261623,9606.ENSP00000262262,9606.ENSP00000262629,…	GRN,CMTM6,CTSZ,TGFB1,HGF,CTSC,CAT,LILRB3,PYCARD,CD68,BST2,LGALS3,SNAP25,CHI3L1,SLC40A1,LYZ,CYBA,CD33,TYROBP,VAMP8,SOD1,FCGR2A,S100A11,SERPING1,FCER1G,HSPA6,A2M,ENKUR,NFAM1,PTPRB,TUBB,DPYSL3,CTSB,ANXA2,BMF,C5AR1,TGFB2,CHIT1,NCF2,RAB13,PLAU,FGR,HSPA1A,TNFRSF1B,FTL,LAIR1,ITGB2,HPSE,CD14,HLA-B,PTPRC,SERPINA3,STON2,ITGAX,PECAM1,CFD,B2M,CD59
GO Component	GO:0098797	Plasma membrane protein complex	32	589	0.49	0.84	2.37e-06	9606.ENSP00000155840,9606.ENSP00000221930,9606.ENSP00000229829,9606.ENSP00000259455,9606.ENSP00000261623,9606.ENSP00000282561,9606.ENSP00000289902,9606.ENSP00000312999,9606.ENSP00000327824,9606.ENSP00000339398,9606.ENSP00000346032,9606.ENSP00000351905,9606.ENSP00000353099,9606.ENSP00000356505,9606.ENSP00000356545,9606.ENSP00000357470,9606.ENSP00000357801,9606.ENSP00000360293,9606.ENSP00000363976,…	KCNQ1,TGFB1,HLA-DOA,GABBR2,CYBA,GJA1,FCER1G,GNAI2,IFNLR1,HLA-DQA1,ANXA2,TGFBR2,HLA-DRB1,NCF2,CACNA1E,IL6R,S100A10,SORBS1,HLA-DMA,HLA-DQA2,HLA-DQB1,HLA-DRB5,SLC5A3,HLA-A,NCF4,ITGB2,HLA-DPA1,HLA-B,HLA-DPB1,ITGAX,B2M,FAS
GO Component	GO:0043235	Receptor complex	23	418	0.49	0.69	0.00011	9606.ENSP00000162749,9606.ENSP00000221930,9606.ENSP00000259455,9606.ENSP00000284818,9606.ENSP00000287820,9606.ENSP00000295408,9606.ENSP00000297350,9606.ENSP00000325296,9606.ENSP00000327824,9606.ENSP00000334928,9606.ENSP00000351905,9606.ENSP00000356899,9606.ENSP00000357470,9606.ENSP00000363318,9606.ENSP00000365435,9606.ENSP00000370034,9606.ENSP00000380948,9606.ENSP00000385519,9606.ENSP00000410732,…	TNFRSF1A,TGFB1,GABBR2,LY96,PPARG,MERTK,TNFRSF11B,PKD2L1,IFNLR1,PTPRB,TGFBR2,DDR2,IL6R,IL2RG,TNFRSF1B,TLR7,ITGB2,CD14,GABRG2,GFRA2,ITGAX,EPHB6,B2M
GO Component	GO:0101002	ficolin-1-rich granule	10	185	0.48	0.31	0.0441	9606.ENSP00000217131,9606.ENSP00000241052,9606.ENSP00000254301,9606.ENSP00000289902,9606.ENSP00000310219,9606.ENSP00000345672,9606.ENSP00000364802,9606.ENSP00000380948,9606.ENSP00000454623,9606.ENSP00000468253	CTSZ,CAT,LGALS3,FCER1G,HSPA6,CTSB,HSPA1A,ITGB2,ITGAX,CFD
GO Component	GO:0005802	trans-Golgi network	14	264	0.47	0.43	0.0093	9606.ENSP00000053867,9606.ENSP00000254976,9606.ENSP00000287713,9606.ENSP00000300184,9606.ENSP00000339398,9606.ENSP00000353099,9606.ENSP00000357564,9606.ENSP00000364076,9606.ENSP00000364080,9606.ENSP00000364114,9606.ENSP00000393566,9606.ENSP00000408146,9606.ENSP00000416330,9606.ENSP00000435844	GRN,SNAP25,NMNAT2,MS4A7,HLA-DQA1,HLA-DRB1,RAB13,HLA-DQA2,HLA-DQB1,HLA-DRB5,HLA-DPA1,HLA-DPB1,TGFBI,MS4A6A
GO Component	GO:0030659	Cytoplasmic vesicle membrane	59	1190	0.45	1.03	3.11e-10	9606.ENSP00000155840,9606.ENSP00000205636,9606.ENSP00000227880,9606.ENSP00000229829,9606.ENSP00000245620,9606.ENSP00000250092,9606.ENSP00000252593,9606.ENSP00000254301,9606.ENSP00000254976,9606.ENSP00000261623,9606.ENSP00000262262,9606.ENSP00000262629,9606.ENSP00000263864,9606.ENSP00000271450,9606.ENSP00000282561,9606.ENSP00000284818,9606.ENSP00000286201,9606.ENSP00000287713,9606.ENSP00000289902,…	KCNQ1,CMTM6,SLC15A3,HLA-DOA,LILRB3,CD68,BST2,LGALS3,SNAP25,CYBA,CD33,TYROBP,VAMP8,FCGR2A,GJA1,LY96,FZD7,NMNAT2,FCER1G,ANTXR1,ANTXR2,DAB2,NFAM1,PTPRB,HLA-DQA1,ANXA2,C5AR1,MYOF,HLA-DRB1,MPEG1,RAB13,FCGR1B,PLAU,HLA-DMA,HLA-DQA2,HLA-DQB1,HLA-DRB5,TNFRSF1B,ANXA1,TLR7,GPNMB,LAIR1,STEAP3,HLA-A,NCF4,ITGB2,COLEC12,CD14,HLA-DPA1,HLA-B,MSR1,HLA-DPB1,GABRG2,PTPRC,GOLIM4,ITGAX,PECAM1,B2M,CD59
GO Component	GO:0005788	Endoplasmic reticulum lumen	15	312	0.43	0.39	0.0148	9606.ENSP00000054950,9606.ENSP00000215909,9606.ENSP00000217131,9606.ENSP00000227266,9606.ENSP00000261037,9606.ENSP00000264613,9606.ENSP00000269593,9606.ENSP00000278407,9606.ENSP00000280258,9606.ENSP00000295633,9606.ENSP00000370473,9606.ENSP00000378517,9606.ENSP00000380901,9606.ENSP00000434412,9606.ENSP00000497910	RCN1,LGALS1,CTSZ,CTSC,COL8A1,CP,IGFBP4,SERPING1,PRSS23,FSTL1,IGFBP3,SPP1,COL8A2,SERPINH1,B2M
GO Component	GO:0005768	Endosome	48	1030	0.42	0.86	1.42e-07	9606.ENSP00000053867,9606.ENSP00000155840,9606.ENSP00000205636,9606.ENSP00000227880,9606.ENSP00000229829,9606.ENSP00000250092,9606.ENSP00000252593,9606.ENSP00000261623,9606.ENSP00000263864,9606.ENSP00000264192,9606.ENSP00000268042,9606.ENSP00000284818,9606.ENSP00000286201,9606.ENSP00000287713,9606.ENSP00000292303,9606.ENSP00000296545,9606.ENSP00000301945,9606.ENSP00000306185,9606.ENSP00000326247,…	GRN,KCNQ1,CMTM6,SLC15A3,HLA-DOA,CD68,BST2,CYBA,VAMP8,CYTIP,ARRDC4,LY96,FZD7,NMNAT2,CCR5,IL15,ANTXR1,ANTXR2,SAMD9L,RFTN1,LRAT,HLA-DQA1,CTSB,ANXA2,HLA-DRB1,RAB13,FCGR1B,IL2RG,HLA-DMA,HLA-DQA2,HLA-DQB1,HLA-DRB5,ANXA1,TLR7,GPNMB,STEAP3,HLA-A,NCF4,HPSE,CD14,CXCR4,HLA-DPA1,SLA,PRF1,HLA-B,HLA-DPB1,GOLIM4,B2M
GO Component	GO:0098791	Golgi apparatus subcompartment	18	384	0.42	0.44	0.0068	9606.ENSP00000053867,9606.ENSP00000254976,9606.ENSP00000260128,9606.ENSP00000287713,9606.ENSP00000300184,9606.ENSP00000339398,9606.ENSP00000353099,9606.ENSP00000357564,9606.ENSP00000364076,9606.ENSP00000364080,9606.ENSP00000364114,9606.ENSP00000379873,9606.ENSP00000381293,9606.ENSP00000393566,9606.ENSP00000408146,9606.ENSP00000416330,9606.ENSP00000417354,9606.ENSP00000435844	GRN,SNAP25,SULF1,NMNAT2,MS4A7,HLA-DQA1,HLA-DRB1,RAB13,HLA-DQA2,HLA-DQB1,HLA-DRB5,HLA-A,NSF,HLA-DPA1,HLA-DPB1,TGFBI,GOLIM4,MS4A6A
GO Component	GO:0015629	Actin cytoskeleton	22	482	0.41	0.5	0.0023	9606.ENSP00000245932,9606.ENSP00000261623,9606.ENSP00000263867,9606.ENSP00000281282,9606.ENSP00000306015,9606.ENSP00000325296,9606.ENSP00000328088,9606.ENSP00000336762,9606.ENSP00000343690,9606.ENSP00000346697,9606.ENSP00000356828,9606.ENSP00000356899,9606.ENSP00000358081,9606.ENSP00000360293,9606.ENSP00000363117,9606.ENSP00000371194,9606.ENSP00000389631,9606.ENSP00000391583,9606.ENSP00000419124,…	VASP,CYBA,CAPG,CGNL1,SYNPO2,PKD2L1,PAWR,ANG,DPYSL3,BMF,RCSD1,DDR2,BAG3,SORBS1,FGR,LSP1,ARPC1B,PARVG,FAM107A,PALLD,CRYAB,GAS2L3
GO Component	GO:0031410	Cytoplasmic vesicle	110	2482	0.4	1.13	3.86e-17	9606.ENSP00000053867,9606.ENSP00000155840,9606.ENSP00000205636,9606.ENSP00000217131,9606.ENSP00000221930,9606.ENSP00000222390,9606.ENSP00000227266,9606.ENSP00000227880,9606.ENSP00000229829,9606.ENSP00000241052,9606.ENSP00000245620,9606.ENSP00000247470,9606.ENSP00000250092,9606.ENSP00000252593,9606.ENSP00000254301,9606.ENSP00000254976,9606.ENSP00000255409,9606.ENSP00000261024,9606.ENSP00000261267,…	GRN,KCNQ1,CMTM6,CTSZ,TGFB1,HGF,CTSC,SLC15A3,HLA-DOA,CAT,LILRB3,PYCARD,CD68,BST2,LGALS3,SNAP25,CHI3L1,SLC40A1,LYZ,CYBA,CD33,TYROBP,PRDX1,VAMP8,CAPG,CYTIP,ARRDC4,SOD1,FCGR2A,S100A11,SERPING1,GJA1,LY96,FZD7,NMNAT2,FCER1G,CCR5,LAPTM5,IL15,ANTXR1,ANTXR2,HSPA6,DAB2,A2M,PKD2L1,SAMD9L,ENKUR,NFAM1,RFTN1,PTPRB,ANG,LRAT,TUBB,HLA-DQA1,DPYSL3,CTSB,ANXA2,BMF,C5AR1,MYOF,HLA-DRB1,DPP4,MPEG1,TGFB2,CHIT1,NCF2,MAN1…
GO Component	GO:0030133	Transport vesicle	19	427	0.4	0.42	0.0082	9606.ENSP00000155840,9606.ENSP00000254976,9606.ENSP00000261024,9606.ENSP00000294507,9606.ENSP00000339398,9606.ENSP00000343690,9606.ENSP00000353099,9606.ENSP00000357564,9606.ENSP00000364076,9606.ENSP00000364080,9606.ENSP00000364114,9606.ENSP00000379873,9606.ENSP00000393566,9606.ENSP00000399168,9606.ENSP00000408146,9606.ENSP00000417354,9606.ENSP00000450857,9606.ENSP00000497910,9606.ENSP00000498879	KCNQ1,SNAP25,SLC40A1,LAPTM5,HLA-DQA1,DPYSL3,HLA-DRB1,RAB13,HLA-DQA2,HLA-DQB1,HLA-DRB5,HLA-A,HLA-DPA1,HLA-B,HLA-DPB1,GOLIM4,STON2,B2M,CD59
GO Component	GO:0005770	Late endosome	13	289	0.4	0.29	0.0491	9606.ENSP00000053867,9606.ENSP00000155840,9606.ENSP00000250092,9606.ENSP00000252593,9606.ENSP00000263864,9606.ENSP00000287713,9606.ENSP00000337224,9606.ENSP00000346032,9606.ENSP00000353099,9606.ENSP00000363976,9606.ENSP00000364114,9606.ENSP00000376822,9606.ENSP00000386884	GRN,KCNQ1,CD68,BST2,VAMP8,NMNAT2,LRAT,ANXA2,HLA-DRB1,HLA-DMA,HLA-DRB5,STEAP3,CXCR4
GO Component	GO:0031252	Cell leading edge	17	422	0.36	0.3	0.0380	9606.ENSP00000234313,9606.ENSP00000245932,9606.ENSP00000263867,9606.ENSP00000271638,9606.ENSP00000285670,9606.ENSP00000301945,9606.ENSP00000343690,9606.ENSP00000350719,9606.ENSP00000353731,9606.ENSP00000357564,9606.ENSP00000360431,9606.ENSP00000363117,9606.ENSP00000386884,9606.ENSP00000410732,9606.ENSP00000419124,9606.ENSP00000425556,9606.ENSP00000446007	PLEK,VASP,CAPG,S100A11,SAMSN1,ANTXR1,DPYSL3,SYNE2,DPP4,RAB13,PLCE1,FGR,CXCR4,GABRG2,FAM107A,PALLD,VIM
GO Component	GO:0005615	Extracellular space	127	3247	0.34	1.02	2.71e-16	9606.ENSP00000053867,9606.ENSP00000162749,9606.ENSP00000215909,9606.ENSP00000216117,9606.ENSP00000217131,9606.ENSP00000219070,9606.ENSP00000219345,9606.ENSP00000221930,9606.ENSP00000222390,9606.ENSP00000223357,9606.ENSP00000225831,9606.ENSP00000227266,9606.ENSP00000240617,9606.ENSP00000241052,9606.ENSP00000245932,9606.ENSP00000248975,9606.ENSP00000252593,9606.ENSP00000254301,9606.ENSP00000255409,…	GRN,TNFRSF1A,LGALS1,HMOX1,CTSZ,MMP2,PLA2G15,TGFB1,HGF,AEBP1,CCL2,CTSC,PLBD1,CAT,VASP,YWHAH,BST2,LGALS3,CHI3L1,SULF1,COL8A1,LYZ,PRDX1,VAMP8,CAPG,CP,IGFBP4,SOD1,S100A11,PLA2G7,SERPING1,PRSS23,LY96,CXCL16,MERTK,FSTL1,IL15,TNFRSF11B,HSPA6,SLC37A2,GNAI2,C1QB,A2M,CD37,IGLL1,RFTN1,PCLO,CMTM7,ANG,TUBB,DPYSL3,FBLN5,CTSB,ANXA2,SYNE2,TGFBR2,MYOF,HLA-DRB1,MSN,DPP4,TGFB2,CHIT1,F11R,MAN1A1,IL6R,RAB13,S100A4,S1…
GO Component	GO:0031226	Intrinsic component of plasma membrane	69	1788	0.34	0.79	7.65e-08	9606.ENSP00000155840,9606.ENSP00000162749,9606.ENSP00000216540,9606.ENSP00000227752,9606.ENSP00000241356,9606.ENSP00000245620,9606.ENSP00000259254,9606.ENSP00000259455,9606.ENSP00000261024,9606.ENSP00000261623,9606.ENSP00000262262,9606.ENSP00000262629,9606.ENSP00000267549,9606.ENSP00000268389,9606.ENSP00000271450,9606.ENSP00000282561,9606.ENSP00000284818,9606.ENSP00000285238,9606.ENSP00000289902,…	KCNQ1,TNFRSF1A,SLC10A1,IL10RA,ADORA3,LILRB3,GYPC,GABBR2,SLC40A1,CYBA,CD33,TYROBP,GPR65,IGSF6,FCGR2A,GJA1,LY96,ABCC3,FCER1G,CCR5,LAPTM5,MERTK,CCR1,FOLR2,CD84,PKD2L1,CD37,IFNLR1,PTPRB,HLA-DQA1,C5AR1,CCRL2,FCGR2B,TGFBR2,HLA-DRB1,NCF2,DDR2,CADM3,IL6R,FCGR1B,TSPAN6,TREM2,IL2RG,HLA-DQA2,S1PR3,CD83,PHEX,SLC5A3,P2RY8,GPNMB,HLA-A,NCF4,SLC7A7,ITGB2,CD14,SLC16A5,HLA-DPA1,HLA-B,MSR1,CHRM4,GABRG2,PTPRC,CMKLR1…
GO Component	GO:0031982	Vesicle	149	3957	0.33	1.02	2.02e-18	9606.ENSP00000053867,9606.ENSP00000155840,9606.ENSP00000205636,9606.ENSP00000215909,9606.ENSP00000217131,9606.ENSP00000219345,9606.ENSP00000221930,9606.ENSP00000222390,9606.ENSP00000223357,9606.ENSP00000227266,9606.ENSP00000227880,9606.ENSP00000229829,9606.ENSP00000241052,9606.ENSP00000245620,9606.ENSP00000245932,9606.ENSP00000247470,9606.ENSP00000248975,9606.ENSP00000250092,9606.ENSP00000252593,…	GRN,KCNQ1,CMTM6,LGALS1,CTSZ,PLA2G15,TGFB1,HGF,AEBP1,CTSC,SLC15A3,HLA-DOA,CAT,LILRB3,VASP,PYCARD,YWHAH,CD68,BST2,LGALS3,SNAP25,CHI3L1,SLC40A1,LYZ,CYBA,CD33,TYROBP,PRDX1,VAMP8,CAPG,CYTIP,CP,ARRDC4,SOD1,SLC47A1,FCGR2A,S100A11,SERPING1,PRSS23,GJA1,LY96,FZD7,NMNAT2,FCER1G,CCR5,LAPTM5,FSTL1,IL15,ANTXR1,ANTXR2,HSPA6,KCNE3,SLC37A2,GNAI2,DAB2,A2M,PKD2L1,CD37,SAMD9L,ENKUR,NFAM1,RFTN1,PCLO,PTPRB,ANG,LRAT,TU…
GO Component	GO:1903561	Extracellular vesicle	81	2120	0.33	0.83	3.99e-09	9606.ENSP00000053867,9606.ENSP00000215909,9606.ENSP00000217131,9606.ENSP00000219345,9606.ENSP00000223357,9606.ENSP00000227266,9606.ENSP00000241052,9606.ENSP00000245932,9606.ENSP00000248975,9606.ENSP00000252593,9606.ENSP00000254301,9606.ENSP00000255409,9606.ENSP00000261267,9606.ENSP00000262746,9606.ENSP00000263864,9606.ENSP00000263867,9606.ENSP00000264613,9606.ENSP00000268042,9606.ENSP00000270142,…	GRN,LGALS1,CTSZ,PLA2G15,AEBP1,CTSC,CAT,VASP,YWHAH,BST2,LGALS3,CHI3L1,LYZ,PRDX1,VAMP8,CAPG,CP,ARRDC4,SOD1,S100A11,SERPING1,PRSS23,FSTL1,HSPA6,SLC37A2,GNAI2,A2M,CD37,RFTN1,PCLO,TUBB,FBLN5,CTSB,ANXA2,SYNE2,MYOF,HLA-DRB1,MSN,DPP4,F11R,MAN1A1,RAB13,S100A4,S100A10,PLAU,TSPAN6,FGR,ALPL,HLA-DRB5,HSPA1A,CLIC1,ANXA1,FTL,ALOX15B,LSP1,CFI,SPP1,MOB1B,HLA-A,ITGB2,LAT2,CD14,CXCR4,CPVL,ARPC1B,HLA-B,FBP1,PTPRC,C4…
GO Component	GO:0070062	Extracellular exosome	80	2096	0.33	0.83	5.07e-09	9606.ENSP00000053867,9606.ENSP00000215909,9606.ENSP00000217131,9606.ENSP00000219345,9606.ENSP00000223357,9606.ENSP00000227266,9606.ENSP00000241052,9606.ENSP00000245932,9606.ENSP00000248975,9606.ENSP00000252593,9606.ENSP00000254301,9606.ENSP00000255409,9606.ENSP00000261267,9606.ENSP00000262746,9606.ENSP00000263864,9606.ENSP00000263867,9606.ENSP00000264613,9606.ENSP00000270142,9606.ENSP00000271638,…	GRN,LGALS1,CTSZ,PLA2G15,AEBP1,CTSC,CAT,VASP,YWHAH,BST2,LGALS3,CHI3L1,LYZ,PRDX1,VAMP8,CAPG,CP,SOD1,S100A11,SERPING1,PRSS23,FSTL1,HSPA6,SLC37A2,GNAI2,A2M,CD37,RFTN1,PCLO,TUBB,FBLN5,CTSB,ANXA2,SYNE2,MYOF,HLA-DRB1,MSN,DPP4,F11R,MAN1A1,RAB13,S100A4,S100A10,PLAU,TSPAN6,FGR,ALPL,HLA-DRB5,HSPA1A,CLIC1,ANXA1,FTL,ALOX15B,LSP1,CFI,SPP1,MOB1B,HLA-A,ITGB2,LAT2,CD14,CXCR4,CPVL,ARPC1B,HLA-B,FBP1,PTPRC,C4B,TGFBI…
GO Component	GO:0005887	Integral component of plasma membrane	65	1706	0.33	0.75	3.76e-07	9606.ENSP00000155840,9606.ENSP00000162749,9606.ENSP00000216540,9606.ENSP00000227752,9606.ENSP00000241356,9606.ENSP00000245620,9606.ENSP00000259254,9606.ENSP00000259455,9606.ENSP00000261024,9606.ENSP00000261623,9606.ENSP00000262262,9606.ENSP00000262629,9606.ENSP00000267549,9606.ENSP00000268389,9606.ENSP00000271450,9606.ENSP00000282561,9606.ENSP00000285238,9606.ENSP00000289902,9606.ENSP00000292303,…	KCNQ1,TNFRSF1A,SLC10A1,IL10RA,ADORA3,LILRB3,GYPC,GABBR2,SLC40A1,CYBA,CD33,TYROBP,GPR65,IGSF6,FCGR2A,GJA1,ABCC3,FCER1G,CCR5,LAPTM5,MERTK,CCR1,CD84,PKD2L1,CD37,IFNLR1,PTPRB,HLA-DQA1,C5AR1,CCRL2,FCGR2B,TGFBR2,HLA-DRB1,NCF2,DDR2,CADM3,IL6R,FCGR1B,TSPAN6,TREM2,IL2RG,HLA-DQA2,S1PR3,CD83,PHEX,SLC5A3,P2RY8,GPNMB,HLA-A,NCF4,SLC7A7,ITGB2,SLC16A5,HLA-DPA1,HLA-B,MSR1,CHRM4,GABRG2,PTPRC,CMKLR1,ITGAX,PECAM1,EP…
GO Component	GO:0098588	Bounding membrane of organelle	78	2125	0.32	0.77	5.36e-08	9606.ENSP00000053867,9606.ENSP00000162749,9606.ENSP00000205636,9606.ENSP00000216117,9606.ENSP00000217131,9606.ENSP00000227266,9606.ENSP00000227880,9606.ENSP00000229829,9606.ENSP00000231461,9606.ENSP00000241052,9606.ENSP00000245620,9606.ENSP00000247470,9606.ENSP00000250092,9606.ENSP00000252593,9606.ENSP00000253408,9606.ENSP00000254301,9606.ENSP00000254976,9606.ENSP00000261623,9606.ENSP00000262262,…	GRN,TNFRSF1A,CMTM6,HMOX1,CTSZ,CTSC,SLC15A3,HLA-DOA,ST8SIA4,CAT,LILRB3,PYCARD,CD68,BST2,GFAP,LGALS3,SNAP25,CYBA,CD33,TYROBP,VAMP8,CP,FCGR2A,GJA1,LY96,FZD7,NMNAT2,FCER1G,LAPTM5,ANTXR1,ANTXR2,DAB2,PGR,PKD2L1,IFITM1,NFAM1,PTPRB,HLA-DQA1,ANXA2,BMF,C5AR1,SYNE2,HLA-DRB1,DPP4,MAN1A1,RAB13,FCGR1B,GBP2,PLCE1,PLAU,HLA-DMA,HLA-DQA2,HLA-DQB1,HLA-DRB5,TNFRSF1B,ANXA1,MAOB,TLR7,GPNMB,LAIR1,STEAP3,HLA-A,NCF4,ITGB…
GO Component	GO:0070161	Anchoring junction	49	1325	0.32	0.61	5.04e-05	9606.ENSP00000046794,9606.ENSP00000241052,9606.ENSP00000245932,9606.ENSP00000248975,9606.ENSP00000254976,9606.ENSP00000259455,9606.ENSP00000261623,9606.ENSP00000263867,9606.ENSP00000271638,9606.ENSP00000281282,9606.ENSP00000282561,9606.ENSP00000306015,9606.ENSP00000312143,9606.ENSP00000313391,9606.ENSP00000334319,9606.ENSP00000346032,9606.ENSP00000348635,9606.ENSP00000350719,9606.ENSP00000353408,…	LCP2,CAT,VASP,YWHAH,SNAP25,GABBR2,CYBA,CAPG,S100A11,CGNL1,GJA1,SYNPO2,TNS3,DAB2,PCLO,ANXA2,JAML,SYNE2,MSN,DPP4,DDR2,F11R,CADM3,RAB13,SORBS1,PLAU,PARD3,HSPA1A,ANXA1,KCTD12,ALOX15B,ITGB2,CXCR4,ARPC1B,PARVG,SLA,CHRM4,GABRG2,PTPRC,C4B,FAM107A,PALLD,VIM,STON2,PECAM1,DTNA,SEPTIN3,B2M,CD59
GO Component	GO:0098796	Membrane protein complex	43	1218	0.3	0.51	0.00060	9606.ENSP00000155840,9606.ENSP00000221930,9606.ENSP00000229829,9606.ENSP00000254976,9606.ENSP00000259455,9606.ENSP00000261623,9606.ENSP00000263864,9606.ENSP00000272602,9606.ENSP00000282561,9606.ENSP00000284818,9606.ENSP00000289902,9606.ENSP00000312999,9606.ENSP00000325296,9606.ENSP00000327824,9606.ENSP00000339398,9606.ENSP00000346032,9606.ENSP00000350719,9606.ENSP00000351905,9606.ENSP00000353099,…	KCNQ1,TGFB1,HLA-DOA,SNAP25,GABBR2,CYBA,VAMP8,CNGA3,GJA1,LY96,FCER1G,GNAI2,PKD2L1,IFNLR1,HLA-DQA1,ANXA2,SYNE2,TGFBR2,HLA-DRB1,NCF2,CACNA1E,IL6R,S100A10,CLIC2,SORBS1,HLA-DMA,HLA-DQA2,HLA-DQB1,HLA-DRB5,CLIC1,SLC5A3,HLA-A,NCF4,ITGB2,CD14,HLA-DPA1,HLA-B,HLA-DPB1,GABRG2,PIK3CG,ITGAX,B2M,FAS
GO Component	GO:0071944	Cell periphery	208	6015	0.29	1.0	4.34e-25	9606.ENSP00000046794,9606.ENSP00000053867,9606.ENSP00000155840,9606.ENSP00000162749,9606.ENSP00000205636,9606.ENSP00000206423,9606.ENSP00000215909,9606.ENSP00000216117,9606.ENSP00000216540,9606.ENSP00000217131,9606.ENSP00000219070,9606.ENSP00000221930,9606.ENSP00000223357,9606.ENSP00000227266,9606.ENSP00000227752,9606.ENSP00000229829,9606.ENSP00000229922,9606.ENSP00000234313,9606.ENSP00000241052,…	LCP2,GRN,KCNQ1,TNFRSF1A,CMTM6,CCDC80,LGALS1,HMOX1,SLC10A1,CTSZ,MMP2,TGFB1,AEBP1,CTSC,IL10RA,HLA-DOA,CAP2,PLEK,CAT,ADORA3,LILRB3,VASP,HCST,YWHAH,CD68,BST2,LGALS3,SNAP25,CHI3L1,GYPC,GABBR2,SULF1,SLC40A1,COL8A1,CYBA,CD33,TYROBP,PLEKHA4,VAMP8,CYTIP,CP,AMIGO2,GPR65,ARRDC4,IGSF6,SLC47A1,FCGR2A,CNGA3,SERPING1,GJA1,LY96,ABCC3,FZD7,FCER1G,CCR5,CXCL16,LAPTM5,MERTK,CDCP1,CCR1,TNFRSF11B,FOLR2,MS4A7,ANTXR1,AN…
GO Component	GO:0005576	Extracellular region	144	4175	0.29	0.9	1.82e-14	9606.ENSP00000053867,9606.ENSP00000162749,9606.ENSP00000206423,9606.ENSP00000215909,9606.ENSP00000216117,9606.ENSP00000217131,9606.ENSP00000219070,9606.ENSP00000219345,9606.ENSP00000221930,9606.ENSP00000222390,9606.ENSP00000223357,9606.ENSP00000225831,9606.ENSP00000227266,9606.ENSP00000234313,9606.ENSP00000240617,9606.ENSP00000241052,9606.ENSP00000245932,9606.ENSP00000247470,9606.ENSP00000248975,…	GRN,TNFRSF1A,CCDC80,LGALS1,HMOX1,CTSZ,MMP2,PLA2G15,TGFB1,HGF,AEBP1,CCL2,CTSC,PLEK,PLBD1,CAT,VASP,PYCARD,YWHAH,BST2,LGALS3,CHI3L1,SULF1,COL8A1,LYZ,PRDX1,VAMP8,CAPG,CP,ARRDC4,IGFBP4,SOD1,S100A11,PLA2G7,SERPING1,PRSS23,LY96,CXCL16,MERTK,FSTL1,CDCP1,IL15,TNFRSF11B,FOLR2,ANTXR2,HSPA6,SLC37A2,GNAI2,C1QB,A2M,CD37,IGLL1,RFTN1,PCLO,CMTM7,ANG,TUBB,DPYSL3,ECM2,FBLN5,CTSB,ANXA2,SYNE2,TGFBR2,MYOF,HLA-DRB1,MSN…
GO Component	GO:0098590	Plasma membrane region	43	1237	0.29	0.5	0.00081	9606.ENSP00000046794,9606.ENSP00000155840,9606.ENSP00000216117,9606.ENSP00000216540,9606.ENSP00000234313,9606.ENSP00000241356,9606.ENSP00000245932,9606.ENSP00000252593,9606.ENSP00000254976,9606.ENSP00000259455,9606.ENSP00000261024,9606.ENSP00000261623,9606.ENSP00000270570,9606.ENSP00000282561,9606.ENSP00000285238,9606.ENSP00000301945,9606.ENSP00000313391,9606.ENSP00000325296,9606.ENSP00000338648,…	LCP2,KCNQ1,HMOX1,SLC10A1,PLEK,ADORA3,VASP,BST2,SNAP25,GABBR2,SLC40A1,CYBA,SLC47A1,GJA1,ABCC3,ANTXR1,DAB2,PKD2L1,MS4A4A,CTSB,ANXA2,C5AR1,SYNE2,TGFBR2,MYOF,MSN,DPP4,DDR2,CADM3,IL6R,SORBS1,TREM2,FGR,PARD3,ANXA1,KCTD12,SLC7A7,ITGB2,CHRM4,GABRG2,FAM107A,CRYAB,SLC43A3
GO Component	GO:0005886	Plasma membrane	184	5544	0.27	0.92	1.74e-18	9606.ENSP00000046794,9606.ENSP00000053867,9606.ENSP00000155840,9606.ENSP00000162749,9606.ENSP00000205636,9606.ENSP00000216117,9606.ENSP00000216540,9606.ENSP00000217131,9606.ENSP00000219070,9606.ENSP00000221930,9606.ENSP00000227752,9606.ENSP00000229829,9606.ENSP00000229922,9606.ENSP00000234313,9606.ENSP00000241052,9606.ENSP00000241356,9606.ENSP00000245620,9606.ENSP00000245932,9606.ENSP00000246551,…	LCP2,GRN,KCNQ1,TNFRSF1A,CMTM6,HMOX1,SLC10A1,CTSZ,MMP2,TGFB1,IL10RA,HLA-DOA,CAP2,PLEK,CAT,ADORA3,LILRB3,VASP,HCST,YWHAH,CD68,BST2,LGALS3,SNAP25,GYPC,GABBR2,SULF1,SLC40A1,CYBA,CD33,TYROBP,PLEKHA4,VAMP8,CP,AMIGO2,GPR65,ARRDC4,IGSF6,SLC47A1,FCGR2A,CNGA3,GJA1,LY96,ABCC3,FZD7,FCER1G,CCR5,CXCL16,LAPTM5,MERTK,CDCP1,CCR1,TNFRSF11B,FOLR2,MS4A7,ANTXR1,ANTXR2,HSPA6,KCNE3,RTP1,CD84,GNAI2,DAB2,SIGLEC8,PKD2L1,C…
GO Component	GO:0012505	Endomembrane system	141	4721	0.23	0.72	1.74e-09	9606.ENSP00000053867,9606.ENSP00000054950,9606.ENSP00000155840,9606.ENSP00000162749,9606.ENSP00000205636,9606.ENSP00000215909,9606.ENSP00000216037,9606.ENSP00000216117,9606.ENSP00000217131,9606.ENSP00000221930,9606.ENSP00000222390,9606.ENSP00000223293,9606.ENSP00000227266,9606.ENSP00000227880,9606.ENSP00000229829,9606.ENSP00000231461,9606.ENSP00000241052,9606.ENSP00000245620,9606.ENSP00000247470,…	GRN,RCN1,KCNQ1,TNFRSF1A,CMTM6,LGALS1,XBP1,HMOX1,CTSZ,TGFB1,HGF,GIMAP2,CTSC,SLC15A3,HLA-DOA,ST8SIA4,CAT,LILRB3,PYCARD,CD68,BST2,LGALS3,SNAP25,CHI3L1,SULF1,SLC40A1,COL8A1,LYZ,CYBA,CD33,TYROBP,VAMP8,CYTIP,CP,ARRDC4,IGFBP4,SOD1,FCGR2A,S100A11,SERPING1,PRSS23,PDE3B,GJA1,LY96,FZD7,NMNAT2,FCER1G,CCR5,LAPTM5,FSTL1,IL15,IKBIP,MS4A7,ANTXR1,ANTXR2,HSPA6,SLC37A2,DAB2,A2M,PKD2L1,SAMD9L,IGLL1,ENKUR,NFAM1,RFTN1…
GO Component	GO:0030054	Cell junction	64	2115	0.23	0.48	0.00060	9606.ENSP00000046794,9606.ENSP00000229922,9606.ENSP00000241052,9606.ENSP00000241356,9606.ENSP00000245932,9606.ENSP00000248975,9606.ENSP00000254976,9606.ENSP00000259455,9606.ENSP00000261024,9606.ENSP00000261623,9606.ENSP00000263867,9606.ENSP00000271638,9606.ENSP00000281282,9606.ENSP00000282561,9606.ENSP00000287713,9606.ENSP00000306015,9606.ENSP00000312143,9606.ENSP00000312999,9606.ENSP00000313391,…	LCP2,CAP2,CAT,ADORA3,VASP,YWHAH,SNAP25,GABBR2,SLC40A1,CYBA,CAPG,S100A11,CGNL1,GJA1,NMNAT2,SYNPO2,TNS3,GNAI2,DAB2,C1QB,NQO1,PCLO,DPYSL3,ANXA2,JAML,SYNE2,FCGR2B,MSN,DPP4,CACNA1E,DDR2,F11R,CADM3,RAB13,SORBS1,PLAU,C1QC,PARD3,HSPA1A,ANXA1,KCTD12,ALOX15B,ITGB2,NSF,IFI30,CXCR4,ARPC1B,PARVG,SLA,CHRM4,GABRG2,PTPRC,C4B,FAM107A,PALLD,CRYAB,VIM,STON2,PECAM1,DTNA,YAP1,SEPTIN3,B2M,CD59
GO Component	GO:0005783	Endoplasmic reticulum	57	2021	0.2	0.36	0.0089	9606.ENSP00000053867,9606.ENSP00000054950,9606.ENSP00000155840,9606.ENSP00000215909,9606.ENSP00000216037,9606.ENSP00000216117,9606.ENSP00000217131,9606.ENSP00000223293,9606.ENSP00000227266,9606.ENSP00000241052,9606.ENSP00000247470,9606.ENSP00000255409,9606.ENSP00000260128,9606.ENSP00000261037,9606.ENSP00000261623,9606.ENSP00000264613,9606.ENSP00000269593,9606.ENSP00000278407,9606.ENSP00000280258,…	GRN,RCN1,KCNQ1,LGALS1,XBP1,HMOX1,CTSZ,GIMAP2,CTSC,CAT,PYCARD,CHI3L1,SULF1,COL8A1,CYBA,CP,IGFBP4,SERPING1,PRSS23,PDE3B,GJA1,FSTL1,IKBIP,ANTXR2,SLC37A2,PKD2L1,IGLL1,LRAT,MS4A4A,HLA-DQA1,MSRB3,SYNE2,HLA-DRB1,SOAT1,MAN1A1,HLA-DQA2,HLA-DQB1,HLA-DRB5,HSPA1A,PHEX,TLR7,IGFBP3,SPP1,HLA-A,COL8A2,CASP4,HLA-DPA1,HLA-B,HLA-DPB1,TMEM159,SERPINH1,APOC1,CYP1B1,MYC,ALOX5AP,B2M,CD59
GO Component	GO:0031224	Intrinsic component of membrane	152	5828	0.17	0.57	1.81e-06	9606.ENSP00000155840,9606.ENSP00000162749,9606.ENSP00000205636,9606.ENSP00000206423,9606.ENSP00000216037,9606.ENSP00000216117,9606.ENSP00000216540,9606.ENSP00000218758,9606.ENSP00000223293,9606.ENSP00000227752,9606.ENSP00000227880,9606.ENSP00000229829,9606.ENSP00000231461,9606.ENSP00000241356,9606.ENSP00000245620,9606.ENSP00000246551,9606.ENSP00000250092,9606.ENSP00000252593,9606.ENSP00000259254,…	KCNQ1,TNFRSF1A,CMTM6,CCDC80,XBP1,HMOX1,SLC10A1,ACP5,GIMAP2,IL10RA,SLC15A3,HLA-DOA,ST8SIA4,ADORA3,LILRB3,HCST,CD68,BST2,GYPC,GABBR2,SLC40A1,CYBA,CD33,TYROBP,VAMP8,AMIGO2,GPR65,IGSF6,SLC47A1,FCGR2A,CNGA3,PDE3B,GJA1,LY96,ABCC3,FZD7,SLAMF8,FCER1G,CCR5,CXCL16,LAPTM5,MERTK,CDCP1,CCR1,FOLR2,SMCO4,IKBIP,MS4A7,ANTXR1,ANTXR2,KCNE3,RTP1,SLC37A2,CD84,SIGLEC8,PKD2L1,CD37,IFNLR1,IFITM1,NFAM1,PCLO,PTPRB,CMTM7,L…
GO Component	GO:0031090	Organelle membrane	97	3673	0.17	0.44	0.00075	9606.ENSP00000053867,9606.ENSP00000155840,9606.ENSP00000162749,9606.ENSP00000205636,9606.ENSP00000216037,9606.ENSP00000216117,9606.ENSP00000217131,9606.ENSP00000227266,9606.ENSP00000227880,9606.ENSP00000229829,9606.ENSP00000231461,9606.ENSP00000241052,9606.ENSP00000245620,9606.ENSP00000247470,9606.ENSP00000250092,9606.ENSP00000252593,9606.ENSP00000253408,9606.ENSP00000254301,9606.ENSP00000254976,…	GRN,KCNQ1,TNFRSF1A,CMTM6,XBP1,HMOX1,CTSZ,CTSC,SLC15A3,HLA-DOA,ST8SIA4,CAT,LILRB3,PYCARD,CD68,BST2,GFAP,LGALS3,SNAP25,CYBA,CD33,TYROBP,VAMP8,CP,FCGR2A,GJA1,LY96,FZD7,NMNAT2,FCER1G,LAPTM5,IKBIP,CKMT1B,ANTXR1,ANTXR2,SLC37A2,DAB2,PGR,PKD2L1,IFITM1,NFAM1,PTPRB,LRAT,HLA-DQA1,ANXA2,BMF,C5AR1,SYNE2,MYOF,HLA-DRB1,DPP4,MPEG1,SOAT1,MAN1A1,RAB13,FCGR1B,GBP2,PLCE1,PLAU,FGR,ALPL,HLA-DMA,HLA-DQA2,HLA-DQB1,HLA-D…
GO Component	GO:0016021	Integral component of membrane	147	5670	0.16	0.55	4.55e-06	9606.ENSP00000155840,9606.ENSP00000162749,9606.ENSP00000205636,9606.ENSP00000206423,9606.ENSP00000216037,9606.ENSP00000216117,9606.ENSP00000216540,9606.ENSP00000218758,9606.ENSP00000223293,9606.ENSP00000227752,9606.ENSP00000227880,9606.ENSP00000229829,9606.ENSP00000231461,9606.ENSP00000241356,9606.ENSP00000245620,9606.ENSP00000246551,9606.ENSP00000250092,9606.ENSP00000252593,9606.ENSP00000259254,…	KCNQ1,TNFRSF1A,CMTM6,CCDC80,XBP1,HMOX1,SLC10A1,ACP5,GIMAP2,IL10RA,SLC15A3,HLA-DOA,ST8SIA4,ADORA3,LILRB3,HCST,CD68,BST2,GYPC,GABBR2,SLC40A1,CYBA,CD33,TYROBP,VAMP8,AMIGO2,GPR65,IGSF6,SLC47A1,FCGR2A,CNGA3,PDE3B,GJA1,LY96,ABCC3,FZD7,SLAMF8,FCER1G,CCR5,CXCL16,LAPTM5,MERTK,CDCP1,CCR1,SMCO4,IKBIP,MS4A7,ANTXR1,ANTXR2,KCNE3,RTP1,SLC37A2,CD84,SIGLEC8,PKD2L1,CD37,IFNLR1,IFITM1,NFAM1,PCLO,PTPRB,CMTM7,LRAT,MS…
GO Component	GO:0016020	Membrane	232	9523	0.14	0.62	1.67e-09	9606.ENSP00000046794,9606.ENSP00000053867,9606.ENSP00000155840,9606.ENSP00000162749,9606.ENSP00000205636,9606.ENSP00000206423,9606.ENSP00000216037,9606.ENSP00000216117,9606.ENSP00000216540,9606.ENSP00000217131,9606.ENSP00000218758,9606.ENSP00000219070,9606.ENSP00000219345,9606.ENSP00000221930,9606.ENSP00000222390,9606.ENSP00000223293,9606.ENSP00000227266,9606.ENSP00000227752,9606.ENSP00000227880,…	LCP2,GRN,KCNQ1,TNFRSF1A,CMTM6,CCDC80,XBP1,HMOX1,SLC10A1,CTSZ,ACP5,MMP2,PLA2G15,TGFB1,HGF,GIMAP2,CTSC,IL10RA,SLC15A3,HLA-DOA,CAP2,ST8SIA4,PLEK,CAT,ADORA3,LILRB3,VASP,HCST,PYCARD,YWHAH,CD68,BST2,GFAP,LGALS3,SNAP25,GYPC,GABBR2,SULF1,SLC40A1,CYBA,CD33,TYROBP,PLEKHA4,VAMP8,CP,AMIGO2,GPR65,ARRDC4,IGSF6,SLC47A1,FCGR2A,CNGA3,PDE3B,GJA1,LY96,ABCC3,FZD7,NMNAT2,SLAMF8,FCER1G,CCR5,CXCL16,LAPTM5,ARHGAP15,MERT…
GO Component	GO:0032991	Protein-containing complex	129	5506	0.12	0.35	0.0053	9606.ENSP00000046794,9606.ENSP00000155840,9606.ENSP00000162749,9606.ENSP00000215909,9606.ENSP00000216037,9606.ENSP00000221930,9606.ENSP00000229829,9606.ENSP00000241052,9606.ENSP00000247470,9606.ENSP00000254301,9606.ENSP00000254976,9606.ENSP00000259455,9606.ENSP00000261037,9606.ENSP00000261623,9606.ENSP00000262426,9606.ENSP00000263864,9606.ENSP00000263867,9606.ENSP00000270142,9606.ENSP00000272602,…	LCP2,KCNQ1,TNFRSF1A,LGALS1,XBP1,TGFB1,HLA-DOA,CAT,PYCARD,LGALS3,SNAP25,GABBR2,COL8A1,CYBA,FOXF1,VAMP8,CAPG,SOD1,CNGA3,PLA2G7,CGNL1,PDE3B,GJA1,LY96,BATF,PPARG,DRC1,FCER1G,LAPTM5,RBMS1,MERTK,DNALI1,TNFRSF11B,RUNX1,SYNPO2,GNAI2,C1QB,PKD2L1,IFNLR1,IGLL1,IFITM1,IKZF1,ASCL2,RFTN1,PTPRB,ANG,TUBB,HLA-DQA1,DPYSL3,CTSB,ANXA2,BMF,SYNE2,TGFBR2,HLA-DRB1,TGFB2,NCF2,CACNA1E,DDR2,F11R,IL6R,S100A10,BAG3,CASP7,CLI…
GO Component	GO:0005737	Cytoplasm	257	12056	0.08	0.45	4.29e-05	9606.ENSP00000046794,9606.ENSP00000053867,9606.ENSP00000054950,9606.ENSP00000155840,9606.ENSP00000162749,9606.ENSP00000205636,9606.ENSP00000215909,9606.ENSP00000216037,9606.ENSP00000216117,9606.ENSP00000217131,9606.ENSP00000218758,9606.ENSP00000219070,9606.ENSP00000219345,9606.ENSP00000221930,9606.ENSP00000222390,9606.ENSP00000223293,9606.ENSP00000223357,9606.ENSP00000227266,9606.ENSP00000227752,…	LCP2,GRN,RCN1,KCNQ1,TNFRSF1A,CMTM6,LGALS1,XBP1,HMOX1,CTSZ,ACP5,MMP2,PLA2G15,TGFB1,HGF,GIMAP2,AEBP1,CTSC,IL10RA,SLC15A3,HLA-DOA,CAP2,ST8SIA4,DOK1,PLEK,PLBD1,CAT,LILRB3,VASP,PYCARD,YWHAH,CD68,BST2,GFAP,LGALS3,SNAP25,CHI3L1,GYPC,GABBR2,SULF1,DDX60L,SLC40A1,COL8A1,LYZ,CYBA,CD33,TYROBP,PRDX1,PLEKHA4,VAMP8,CAPG,CYTIP,CP,ARRDC4,IGFBP4,SOD1,FCGR2A,S100A11,CNGA3,PLK2,PLA2G7,SERPING1,PRSS23,PDE3B,GJA1,LY96…
GO Component	GO:0110165	Cellular anatomical entity	343	18293	0.02	0.38	0.00049	9606.ENSP00000046794,9606.ENSP00000053867,9606.ENSP00000054950,9606.ENSP00000155840,9606.ENSP00000162749,9606.ENSP00000205636,9606.ENSP00000206423,9606.ENSP00000215909,9606.ENSP00000216037,9606.ENSP00000216117,9606.ENSP00000216540,9606.ENSP00000217131,9606.ENSP00000218758,9606.ENSP00000219070,9606.ENSP00000219345,9606.ENSP00000221930,9606.ENSP00000222390,9606.ENSP00000223293,9606.ENSP00000223357,…	LCP2,GRN,RCN1,KCNQ1,TNFRSF1A,CMTM6,CCDC80,LGALS1,XBP1,HMOX1,SLC10A1,CTSZ,ACP5,MMP2,PLA2G15,TGFB1,HGF,GIMAP2,AEBP1,CCL2,CTSC,IL10RA,SLC15A3,HLA-DOA,CAP2,ST8SIA4,DOK1,PLEK,PLBD1,CAT,ADORA3,LILRB3,VASP,HCST,PYCARD,YWHAH,CD68,BST2,GFAP,LGALS3,SNAP25,CHI3L1,GYPC,GABBR2,SULF1,DDX60L,SLC40A1,COL8A1,LYZ,CYBA,CD33,FOXF1,TYROBP,PRDX1,PLEKHA4,VAMP8,CAPG,CYTIP,CP,TFEC,AMIGO2,GPR65,ARRDC4,IGSF6,IGFBP4,SOD1,SL…
Reactome	HSA-173623	Classical antibody-mediated complement activation	4	9	1.4	0.6	0.0055	9606.ENSP00000313967,9606.ENSP00000363770,9606.ENSP00000385035,9606.ENSP00000444271	C1QB,C1QC,C1S,C1R
Reactome	HSA-202427	Phosphorylation of CD3 and TCR zeta chains	7	19	1.32	1.08	5.25e-05	9606.ENSP00000353099,9606.ENSP00000364076,9606.ENSP00000364080,9606.ENSP00000364114,9606.ENSP00000393566,9606.ENSP00000408146,9606.ENSP00000411355	HLA-DRB1,HLA-DQA2,HLA-DQB1,HLA-DRB5,HLA-DPA1,HLA-DPB1,PTPRC
Reactome	HSA-202430	Translocation of ZAP-70 to Immunological synapse	6	16	1.32	0.93	0.00023	9606.ENSP00000353099,9606.ENSP00000364076,9606.ENSP00000364080,9606.ENSP00000364114,9606.ENSP00000393566,9606.ENSP00000408146	HLA-DRB1,HLA-DQA2,HLA-DQB1,HLA-DRB5,HLA-DPA1,HLA-DPB1
Reactome	HSA-1236973	Cross-presentation of particulate exogenous antigens (phagosomes)	3	8	1.32	0.36	0.0459	9606.ENSP00000261623,9606.ENSP00000356505,9606.ENSP00000380334	CYBA,NCF2,NCF4
Reactome	HSA-389948	PD-1 signaling	6	20	1.23	0.82	0.00056	9606.ENSP00000353099,9606.ENSP00000364076,9606.ENSP00000364080,9606.ENSP00000364114,9606.ENSP00000393566,9606.ENSP00000408146	HLA-DRB1,HLA-DQA2,HLA-DQB1,HLA-DRB5,HLA-DPA1,HLA-DPB1
Reactome	HSA-202433	Generation of second messenger molecules	8	31	1.16	1.02	6.34e-05	9606.ENSP00000046794,9606.ENSP00000245932,9606.ENSP00000353099,9606.ENSP00000364076,9606.ENSP00000364080,9606.ENSP00000364114,9606.ENSP00000393566,9606.ENSP00000408146	LCP2,VASP,HLA-DRB1,HLA-DQA2,HLA-DQB1,HLA-DRB5,HLA-DPA1,HLA-DPB1
Reactome	HSA-166663	Initial triggering of complement	6	24	1.15	0.73	0.0013	9606.ENSP00000313967,9606.ENSP00000363770,9606.ENSP00000385035,9606.ENSP00000415941,9606.ENSP00000444271,9606.ENSP00000468253	C1QB,C1QC,C1S,C4B,C1R,CFD
Reactome	HSA-2173791	TGF-beta receptor signaling in EMT (epithelial to mesenchymal transition)	4	16	1.15	0.42	0.0250	9606.ENSP00000221930,9606.ENSP00000351905,9606.ENSP00000357005,9606.ENSP00000363921	TGFB1,TGFBR2,F11R,PARD3
Reactome	HSA-977606	Regulation of Complement cascade	9	49	1.01	0.93	0.00011	9606.ENSP00000278407,9606.ENSP00000313967,9606.ENSP00000347197,9606.ENSP00000363770,9606.ENSP00000378131,9606.ENSP00000385035,9606.ENSP00000415941,9606.ENSP00000444271,9606.ENSP00000498879	SERPING1,C1QB,C5AR1,C1QC,CFI,C1S,C4B,C1R,CD59
Reactome	HSA-6783783	Interleukin-10 signaling	8	45	1.0	0.8	0.00045	9606.ENSP00000162749,9606.ENSP00000225831,9606.ENSP00000227752,9606.ENSP00000292303,9606.ENSP00000296140,9606.ENSP00000365435,9606.ENSP00000474412,9606.ENSP00000477908	TNFRSF1A,CCL2,IL10RA,CCR5,CCR1,TNFRSF1B,CCL5,CCL3
Reactome	HSA-166658	Complement cascade	10	59	0.98	0.96	6.34e-05	9606.ENSP00000278407,9606.ENSP00000313967,9606.ENSP00000347197,9606.ENSP00000363770,9606.ENSP00000378131,9606.ENSP00000385035,9606.ENSP00000415941,9606.ENSP00000444271,9606.ENSP00000468253,9606.ENSP00000498879	SERPING1,C1QB,C5AR1,C1QC,CFI,C1S,C4B,C1R,CFD,CD59
Reactome	HSA-3299685	Detoxification of Reactive Oxygen Species	6	36	0.97	0.53	0.0073	9606.ENSP00000241052,9606.ENSP00000261623,9606.ENSP00000262746,9606.ENSP00000270142,9606.ENSP00000356505,9606.ENSP00000380334	CAT,CYBA,PRDX1,SOD1,NCF2,NCF4
Reactome	HSA-877300	Interferon gamma signaling	13	90	0.91	1.09	8.32e-06	9606.ENSP00000353099,9606.ENSP00000358391,9606.ENSP00000359497,9606.ENSP00000364076,9606.ENSP00000364080,9606.ENSP00000364114,9606.ENSP00000379873,9606.ENSP00000384886,9606.ENSP00000393566,9606.ENSP00000399168,9606.ENSP00000408146,9606.ENSP00000418037,9606.ENSP00000497910	HLA-DRB1,FCGR1B,GBP2,HLA-DQA2,HLA-DQB1,HLA-DRB5,HLA-A,IFI30,HLA-DPA1,HLA-B,HLA-DPB1,IRF5,B2M
Reactome	HSA-6785807	Interleukin-4 and Interleukin-13 signaling	15	107	0.9	1.22	1.17e-06	9606.ENSP00000216117,9606.ENSP00000219070,9606.ENSP00000221930,9606.ENSP00000222390,9606.ENSP00000225831,9606.ENSP00000286639,9606.ENSP00000354487,9606.ENSP00000357470,9606.ENSP00000363318,9606.ENSP00000365435,9606.ENSP00000366109,9606.ENSP00000380948,9606.ENSP00000446007,9606.ENSP00000454623,9606.ENSP00000478887	HMOX1,MMP2,TGFB1,HGF,CCL2,BATF,ZEB1,IL6R,IL2RG,TNFRSF1B,ANXA1,ITGB2,VIM,ITGAX,MYC
Reactome	HSA-380108	Chemokine receptors bind chemokines	8	57	0.9	0.65	0.0018	9606.ENSP00000225831,9606.ENSP00000292303,9606.ENSP00000293778,9606.ENSP00000296140,9606.ENSP00000349967,9606.ENSP00000386884,9606.ENSP00000474412,9606.ENSP00000477908	CCL2,CCR5,CXCL16,CCR1,CCRL2,CXCR4,CCL5,CCL3
Reactome	HSA-198933	Immunoregulatory interactions between a Lymphoid and a non-Lymphoid cell	18	130	0.89	1.41	5.28e-08	9606.ENSP00000245620,9606.ENSP00000246551,9606.ENSP00000262262,9606.ENSP00000262629,9606.ENSP00000321077,9606.ENSP00000330825,9606.ENSP00000348635,9606.ENSP00000351497,9606.ENSP00000362205,9606.ENSP00000375622,9606.ENSP00000379651,9606.ENSP00000379873,9606.ENSP00000380948,9606.ENSP00000383115,9606.ENSP00000399168,9606.ENSP00000406478,9606.ENSP00000462309,9606.ENSP00000497910	LILRB3,HCST,CD33,TYROBP,SIGLEC8,IFITM1,JAML,FCGR2B,TREM2,LAIR1,LILRA6,HLA-A,ITGB2,COLEC12,HLA-B,LILRB5,CD300LF,B2M
Reactome	HSA-388841	Costimulation by the CD28 family	7	66	0.78	0.41	0.0215	9606.ENSP00000347948,9606.ENSP00000353099,9606.ENSP00000364076,9606.ENSP00000364080,9606.ENSP00000364114,9606.ENSP00000393566,9606.ENSP00000408146	TNFRSF14,HLA-DRB1,HLA-DQA2,HLA-DQB1,HLA-DRB5,HLA-DPA1,HLA-DPB1
Reactome	HSA-202733	Cell surface interactions at the vascular wall	14	139	0.75	0.84	8.88e-05	9606.ENSP00000221930,9606.ENSP00000259254,9606.ENSP00000289902,9606.ENSP00000295408,9606.ENSP00000312367,9606.ENSP00000329312,9606.ENSP00000348635,9606.ENSP00000357005,9606.ENSP00000380666,9606.ENSP00000380948,9606.ENSP00000428340,9606.ENSP00000440066,9606.ENSP00000454623,9606.ENSP00000457421	TGFB1,GYPC,FCER1G,MERTK,CD84,IGLL1,JAML,F11R,SLC7A7,ITGB2,ANGPT1,JCHAIN,ITGAX,PECAM1
Reactome	HSA-909733	Interferon alpha/beta signaling	7	71	0.74	0.39	0.0263	9606.ENSP00000252593,9606.ENSP00000330825,9606.ENSP00000354822,9606.ENSP00000359497,9606.ENSP00000379873,9606.ENSP00000399168,9606.ENSP00000418037	BST2,IFITM1,XAF1,GBP2,HLA-A,HLA-B,IRF5
Reactome	HSA-6798695	Neutrophil degranulation	45	476	0.73	1.82	7.52e-16	9606.ENSP00000053867,9606.ENSP00000205636,9606.ENSP00000217131,9606.ENSP00000227266,9606.ENSP00000241052,9606.ENSP00000245620,9606.ENSP00000247470,9606.ENSP00000250092,9606.ENSP00000252593,9606.ENSP00000254301,9606.ENSP00000254976,9606.ENSP00000255409,9606.ENSP00000261267,9606.ENSP00000261623,9606.ENSP00000262262,9606.ENSP00000262629,9606.ENSP00000263864,9606.ENSP00000271450,9606.ENSP00000271638,…	GRN,CMTM6,CTSZ,CTSC,CAT,LILRB3,PYCARD,CD68,BST2,LGALS3,SNAP25,CHI3L1,LYZ,CYBA,CD33,TYROBP,VAMP8,FCGR2A,S100A11,FCER1G,HSPA6,NFAM1,PTPRB,TUBB,CTSB,ANXA2,C5AR1,CHIT1,PLAU,FGR,TNFRSF1B,FTL,LAIR1,HLA-A,ITGB2,HPSE,CD14,HLA-B,PTPRC,SERPINA3,ITGAX,PECAM1,CFD,B2M,CD59
Reactome	HSA-1236975	Antigen processing-Cross presentation	10	105	0.73	0.56	0.0034	9606.ENSP00000261623,9606.ENSP00000263864,9606.ENSP00000284818,9606.ENSP00000356505,9606.ENSP00000358391,9606.ENSP00000379873,9606.ENSP00000380334,9606.ENSP00000385519,9606.ENSP00000399168,9606.ENSP00000497910	CYBA,VAMP8,LY96,NCF2,FCGR1B,HLA-A,NCF4,CD14,HLA-B,B2M
Reactome	HSA-2132295	MHC class II antigen presentation	11	122	0.71	0.59	0.0023	9606.ENSP00000227266,9606.ENSP00000229829,9606.ENSP00000345672,9606.ENSP00000353099,9606.ENSP00000363976,9606.ENSP00000364076,9606.ENSP00000364080,9606.ENSP00000364114,9606.ENSP00000384886,9606.ENSP00000393566,9606.ENSP00000408146	CTSC,HLA-DOA,CTSB,HLA-DRB1,HLA-DMA,HLA-DQA2,HLA-DQB1,HLA-DRB5,IFI30,HLA-DPA1,HLA-DPB1
Reactome	HSA-913531	Interferon Signaling	16	199	0.66	0.74	0.00020	9606.ENSP00000252593,9606.ENSP00000330825,9606.ENSP00000353099,9606.ENSP00000354822,9606.ENSP00000358391,9606.ENSP00000359497,9606.ENSP00000364076,9606.ENSP00000364080,9606.ENSP00000364114,9606.ENSP00000379873,9606.ENSP00000384886,9606.ENSP00000393566,9606.ENSP00000399168,9606.ENSP00000408146,9606.ENSP00000418037,9606.ENSP00000497910	BST2,IFITM1,HLA-DRB1,XAF1,FCGR1B,GBP2,HLA-DQA2,HLA-DQB1,HLA-DRB5,HLA-A,IFI30,HLA-DPA1,HLA-B,HLA-DPB1,IRF5,B2M
Reactome	HSA-114608	Platelet degranulation	10	126	0.65	0.44	0.0119	9606.ENSP00000221930,9606.ENSP00000222390,9606.ENSP00000234313,9606.ENSP00000270142,9606.ENSP00000278407,9606.ENSP00000323929,9606.ENSP00000355896,9606.ENSP00000450540,9606.ENSP00000457421,9606.ENSP00000468253	TGFB1,HGF,PLEK,SOD1,SERPING1,A2M,TGFB2,SERPINA3,PECAM1,CFD
Reactome	HSA-202403	TCR signaling	9	114	0.65	0.39	0.0230	9606.ENSP00000046794,9606.ENSP00000245932,9606.ENSP00000353099,9606.ENSP00000364076,9606.ENSP00000364080,9606.ENSP00000364114,9606.ENSP00000393566,9606.ENSP00000408146,9606.ENSP00000411355	LCP2,VASP,HLA-DRB1,HLA-DQA2,HLA-DQB1,HLA-DRB5,HLA-DPA1,HLA-DPB1,PTPRC
Reactome	HSA-9658195	Leishmania infection	12	165	0.61	0.49	0.0062	9606.ENSP00000216117,9606.ENSP00000247470,9606.ENSP00000261623,9606.ENSP00000271450,9606.ENSP00000274289,9606.ENSP00000286201,9606.ENSP00000312999,9606.ENSP00000363117,9606.ENSP00000389631,9606.ENSP00000433138,9606.ENSP00000458977,9606.ENSP00000501053	HMOX1,PYCARD,CYBA,FCGR2A,PLK2,FZD7,GNAI2,FGR,ARPC1B,CASP1,DPEP2,ADCY7
Reactome	HSA-381426	Regulation of Insulin-like Growth Factor (IGF) transport and uptake by Insulin-like Growth Factor Binding Proteins (IGFBPs)	9	124	0.61	0.35	0.0333	9606.ENSP00000054950,9606.ENSP00000215909,9606.ENSP00000219070,9606.ENSP00000264613,9606.ENSP00000269593,9606.ENSP00000280258,9606.ENSP00000295633,9606.ENSP00000370473,9606.ENSP00000378517	RCN1,LGALS1,MMP2,CP,IGFBP4,PRSS23,FSTL1,IGFBP3,SPP1
Reactome	HSA-1280215	Cytokine Signaling in Immune system	49	706	0.59	1.38	1.06e-12	9606.ENSP00000162749,9606.ENSP00000216117,9606.ENSP00000219070,9606.ENSP00000221930,9606.ENSP00000222390,9606.ENSP00000225831,9606.ENSP00000227752,9606.ENSP00000252593,9606.ENSP00000254976,9606.ENSP00000270142,9606.ENSP00000286639,9606.ENSP00000292303,9606.ENSP00000296140,9606.ENSP00000296545,9606.ENSP00000297350,9606.ENSP00000327824,9606.ENSP00000330825,9606.ENSP00000346032,9606.ENSP00000347948,…	TNFRSF1A,HMOX1,MMP2,TGFB1,HGF,CCL2,IL10RA,BST2,SNAP25,SOD1,BATF,CCR5,CCR1,IL15,TNFRSF11B,IFNLR1,IFITM1,ANXA2,TNFRSF14,HLA-DRB1,MSN,ZEB1,XAF1,IL6R,FCGR1B,GBP2,IL2RG,HLA-DQA2,HLA-DQB1,HLA-DRB5,TNFRSF1B,ANXA1,HLA-A,ITGB2,IFI30,HLA-DPA1,SLA,HLA-B,GAB3,HLA-DPB1,IRF5,PIK3CG,CASP1,VIM,ITGAX,CCL5,CCL3,MYC,B2M
Reactome	HSA-168249	Innate Immune System	65	1041	0.55	1.39	2.77e-15	9606.ENSP00000046794,9606.ENSP00000053867,9606.ENSP00000205636,9606.ENSP00000216117,9606.ENSP00000217131,9606.ENSP00000227266,9606.ENSP00000241052,9606.ENSP00000245620,9606.ENSP00000247470,9606.ENSP00000250092,9606.ENSP00000252593,9606.ENSP00000254301,9606.ENSP00000254976,9606.ENSP00000255409,9606.ENSP00000261267,9606.ENSP00000261623,9606.ENSP00000262262,9606.ENSP00000262629,9606.ENSP00000263864,…	LCP2,GRN,CMTM6,HMOX1,CTSZ,CTSC,CAT,LILRB3,PYCARD,CD68,BST2,LGALS3,SNAP25,CHI3L1,LYZ,CYBA,CD33,TYROBP,VAMP8,FCGR2A,S100A11,SERPING1,LY96,FCER1G,HSPA6,C1QB,NFAM1,PTPRB,TUBB,CTSB,ANXA2,C5AR1,CHIT1,NCF2,PLAU,TREM2,FGR,C1QC,TNFRSF1B,FTL,LY86,TLR7,LAIR1,CFI,HLA-A,NCF4,ITGB2,LAT2,HPSE,C1S,CD14,CASP4,ARPC1B,HLA-B,PTPRC,C4B,CASP1,C1R,SERPINA3,ITGAX,PECAM1,CFD,TLR5,B2M,CD59
Reactome	HSA-449147	Signaling by Interleukins	28	453	0.54	0.84	8.32e-06	9606.ENSP00000162749,9606.ENSP00000216117,9606.ENSP00000219070,9606.ENSP00000221930,9606.ENSP00000222390,9606.ENSP00000225831,9606.ENSP00000227752,9606.ENSP00000254976,9606.ENSP00000270142,9606.ENSP00000286639,9606.ENSP00000292303,9606.ENSP00000296140,9606.ENSP00000296545,9606.ENSP00000327824,9606.ENSP00000346032,9606.ENSP00000353408,9606.ENSP00000354487,9606.ENSP00000357470,9606.ENSP00000363318,…	TNFRSF1A,HMOX1,MMP2,TGFB1,HGF,CCL2,IL10RA,SNAP25,SOD1,BATF,CCR5,CCR1,IL15,IFNLR1,ANXA2,MSN,ZEB1,IL6R,IL2RG,TNFRSF1B,ANXA1,ITGB2,CASP1,VIM,ITGAX,CCL5,CCL3,MYC
Reactome	HSA-168256	Immune System	114	1979	0.51	1.54	1.52e-26	9606.ENSP00000046794,9606.ENSP00000053867,9606.ENSP00000162749,9606.ENSP00000205636,9606.ENSP00000216117,9606.ENSP00000217131,9606.ENSP00000219070,9606.ENSP00000221930,9606.ENSP00000222390,9606.ENSP00000225831,9606.ENSP00000227266,9606.ENSP00000227752,9606.ENSP00000229829,9606.ENSP00000241052,9606.ENSP00000245620,9606.ENSP00000245932,9606.ENSP00000246551,9606.ENSP00000247470,9606.ENSP00000250092,…	LCP2,GRN,TNFRSF1A,CMTM6,HMOX1,CTSZ,MMP2,TGFB1,HGF,CCL2,CTSC,IL10RA,HLA-DOA,CAT,LILRB3,VASP,HCST,PYCARD,CD68,BST2,LGALS3,SNAP25,CHI3L1,LYZ,CYBA,CD33,TYROBP,VAMP8,SOD1,FCGR2A,S100A11,SERPING1,LY96,BATF,FCER1G,CCR5,CCR1,IL15,TNFRSF11B,HSPA6,C1QB,SIGLEC8,IFNLR1,IFITM1,NFAM1,PTPRB,TUBB,CTSB,ANXA2,C5AR1,TNFRSF14,JAML,FCGR2B,HLA-DRB1,MSN,ZEB1,XAF1,CHIT1,NCF2,IL6R,FCGR1B,GBP2,PLAU,TREM2,FGR,IL2RG,C1QC,HL…
Reactome	HSA-1474244	Extracellular matrix organization	16	300	0.48	0.41	0.0122	9606.ENSP00000219070,9606.ENSP00000221930,9606.ENSP00000261037,9606.ENSP00000323929,9606.ENSP00000345008,9606.ENSP00000345672,9606.ENSP00000355896,9606.ENSP00000356899,9606.ENSP00000357005,9606.ENSP00000378517,9606.ENSP00000378957,9606.ENSP00000380901,9606.ENSP00000380948,9606.ENSP00000434412,9606.ENSP00000454623,9606.ENSP00000457421	MMP2,TGFB1,COL8A1,A2M,FBLN5,CTSB,TGFB2,DDR2,F11R,SPP1,MFAP4,COL8A2,ITGB2,SERPINH1,ITGAX,PECAM1
Reactome	HSA-76002	Platelet activation, signaling and aggregation	14	260	0.48	0.36	0.0250	9606.ENSP00000046794,9606.ENSP00000221930,9606.ENSP00000222390,9606.ENSP00000234313,9606.ENSP00000270142,9606.ENSP00000278407,9606.ENSP00000289902,9606.ENSP00000312999,9606.ENSP00000323929,9606.ENSP00000355896,9606.ENSP00000419260,9606.ENSP00000450540,9606.ENSP00000457421,9606.ENSP00000468253	LCP2,TGFB1,HGF,PLEK,SOD1,SERPING1,FCER1G,GNAI2,A2M,TGFB2,PIK3CG,SERPINA3,PECAM1,CFD
Reactome	HSA-1280218	Adaptive Immune System	40	758	0.47	0.87	8.32e-07	9606.ENSP00000046794,9606.ENSP00000227266,9606.ENSP00000229829,9606.ENSP00000245620,9606.ENSP00000245932,9606.ENSP00000246551,9606.ENSP00000261623,9606.ENSP00000262262,9606.ENSP00000262629,9606.ENSP00000263864,9606.ENSP00000284818,9606.ENSP00000321077,9606.ENSP00000330825,9606.ENSP00000345672,9606.ENSP00000347948,9606.ENSP00000348635,9606.ENSP00000351497,9606.ENSP00000353099,9606.ENSP00000356505,…	LCP2,CTSC,HLA-DOA,LILRB3,VASP,HCST,CYBA,CD33,TYROBP,VAMP8,LY96,SIGLEC8,IFITM1,CTSB,TNFRSF14,JAML,FCGR2B,HLA-DRB1,NCF2,FCGR1B,TREM2,HLA-DMA,HLA-DQA2,HLA-DQB1,HLA-DRB5,LAIR1,LILRA6,HLA-A,NCF4,ITGB2,COLEC12,IFI30,CD14,HLA-DPA1,HLA-B,LILRB5,HLA-DPB1,PTPRC,CD300LF,B2M
Reactome	HSA-373076	Class A/1 (Rhodopsin-like receptors)	16	326	0.44	0.35	0.0250	9606.ENSP00000225831,9606.ENSP00000241356,9606.ENSP00000267549,9606.ENSP00000292303,9606.ENSP00000293778,9606.ENSP00000296140,9606.ENSP00000341821,9606.ENSP00000347197,9606.ENSP00000349967,9606.ENSP00000365006,9606.ENSP00000366109,9606.ENSP00000386884,9606.ENSP00000409378,9606.ENSP00000449716,9606.ENSP00000474412,9606.ENSP00000477908	CCL2,ADORA3,GPR65,CCR5,CXCL16,CCR1,FPR3,C5AR1,CCRL2,S1PR3,ANXA1,CXCR4,CHRM4,CMKLR1,CCL5,CCL3
[truncated: 73 more rows]

## Sheet: S12
Table S12 - Gene set enrichment analysis - MS WM vs Control (downregulated genes)
#category	term ID	term description	observed gene count	background gene count	strength	signal	false discovery rate	matching proteins in your network (IDs)	matching proteins in your network (labels)
[truncated: 38 more rows]

## Sheet: S13
Table S13 - Gene set enrichment analysis - NAWM vs Control (upregulated genes)
[truncated: 3 more rows]

## Sheet: S14
Table S14 - Gene set enrichment analysis - AL vs Control (upregulated genes)
[truncated: 326 more rows]

[truncated: 2 more sheets: S15, S16]
