# Supplementary material for: Mapping Molecular Pathways of Multiple Sclerosis: A Gene Prioritization and Network Analysis of White Matter Pathology Transcriptomics
Source: Ann Neurol. 2025 Feb 14;98(1):67–79. doi: 10.1002/ana.27216 (PMC12174739; doi:10.1002/ana.27216)
Supplement: Supplementary file 4 — Table S17. Multiple sclerosis (MS) white matter (WM) versus control (Cluster 1). Table S18. Multiple sclerosis (MS) white matter (WM) versus control (Cluster 2). Table S19. Multiple sclerosis (MS) white matter (WM) versus control (Cluster 3). Table S20. Multiple sclerosis (MS) white matter (WM) versus control (Cluster 4). Table S21. Multiple sclerosis (MS) white matter (WM) versus control (Cluster 5). Table S22. Multiple sclerosis (MS) white matter (WM) versus Control (Cluster 6). Table S23. Active lesions (AL) versus control (Cluster 1). Table S24. Chronic active lesions (CAL) versus control (Cluster 1). Table S25. Chronic active lesions (CAL) versus control (Cluster 2). [file ANA-98-67-s004.xlsx]

## Sheet: S17
Table S17 - MS WM vs Control (Cluster 1)
name	AverageShortestPathLength	BetweennessCentrality	ClosenessCentrality	ClusteringCoefficient	Eccentricity	EdgeCount	Indegree	MCODE..Clusters..1.	MCODE..Node.Status..1.	MCODE..Score..1.	NeighborhoodConnectivity	Outdegree	Stress
PTPRC	1.24	3.38383	0.806452	0.103829	2	98	79	Cluster 1	Clustered	18.5846	25.9898	19	313847
ITGB2	1.6	2.48507	0.625	0.14241	3	72	43	Cluster 1	Clustered	18.8	30.5	29	277184
CCL2	1.61688	2.26054	0.618474	0.122362	3	74	9	Cluster 1	Clustered	18.5846	27.2432	65	270762
NCAM1	1.68421	1.94961	0.59375	0.15592	3	44	30	Cluster 1	Clustered	18	30.4091	14	194410
FCER1G	1.63918	1.43214	0.610063	0.156011	3	61	18	Cluster 1	Clustered	16.3524	30.6066	43	165954
CASP1	1.83544	1.32692	0.544828	0.205426	3	43	3	Cluster 1	Clustered	18.1739	34.6047	40	164448
PECAM1	1.43333	1.30018	0.697674	0.150943	2	54	37	Cluster 1	Clustered	16.2714	30.7407	17	152737
CD33	1.85185	1.29403	0.54	0.201665	4	47	12	Cluster 1	Clustered	17.1462	35.8936	35	146433
TGFB1	1.35714	1.21295	0.736842	0.116901	3	71	61	Cluster 1	Clustered	18.0362	25.5352	10	138807
CXCR4	1.80531	1.21104	0.553922	0.175	5	56	16	Cluster 1	Clustered	17.7967	32.2857	40	142370
CD68	1.75781	1.09657	0.568889	0.178571	4	56	13	Cluster 1	Clustered	18.5846	33.6429	43	123045
CCR5	1.86331	1.02999	0.53668	0.219216	5	51	10	Cluster 1	Clustered	18.5846	36.9412	41	165376
LGALS3	1.68421	1.01744	0.59375	0.164414	3	37	23	Cluster 1	Clustered	12.8762	33.2703	14	111015
ITGAX	1.72727	0.895295	0.578947	0.240221	3	49	26	Cluster 1	Clustered	18.5846	37.9592	23	117586
CCL5	1.76351	0.75628	0.56705	0.174167	5	59	7	Cluster 1	Clustered	18.5846	32.4237	52	112835
LCP2	1.82	0.705342	0.549451	0.165962	4	44	28	Cluster 1|Cluster 2|Cluster 3	Clustered	8.52174	30.4773	16	78755
FAS	2.02041	0.649024	0.494949	0.266154	4	26	9	Cluster 1	Clustered	14.5098	39.5385	17	84874
HLA-A	1.85393	0.641873	0.539394	0.180927	4	34	9	Cluster 1|Cluster 2|Cluster 3|Cluster 4	Clustered	7.96	32.9118	25	79168
HLA-DRB1	2.09722	0.612361	0.476821	0.202652	3	33	20	Cluster 1|Cluster 2|Cluster 4	Clustered	7.86462	34.1818	13	62252
IL10RA	1.85915	0.583841	0.537879	0.211378	3	47	23	Cluster 1	Clustered	17.2174	36	24	89560
MSR1	1.85714	0.550002	0.538462	0.227833	3	29	24	Cluster 1	Clustered	13	37	5	48179
C5AR1	1.98718	0.5175	0.503226	0.260582	4	28	4	Cluster 1	Clustered	13	39.3214	24	71671
HLA-DPA1	2	0.507983	0.5	0.206897	3	29	10	Cluster 1|Cluster 2|Cluster 3|Cluster 4	Clustered	6.67333	33.2069	19	68291
FGR	1.96	0.495106	0.510204	0.21875	3	32	12	Cluster 1|Cluster 3	Clustered	9.77143	32.6875	20	67398
TGFB2	1.5	0.479953	0.666667	0.236842	3	20	13	Cluster 1|Cluster 3	Clustered	10.5165	34.6	7	59666
FCGR2B	1.73171	0.476058	0.577465	0.24058	3	46	19	Cluster 1	Clustered	18.5846	38.8478	27	86643
FCGR2A	1.6988	0.447224	0.588652	0.23682	3	49	17	Cluster 1	Clustered	18.5846	38.2449	32	84267
IFI30	2.38571	0.436477	0.419162	0.169118	4	17	9	Cluster 1|Cluster 2|Cluster 3|Cluster 4	Clustered	6.37778	29.6471	8	51639
IKZF1	2.15068	0.429428	0.464968	0.202614	4	18	6	Cluster 1|Cluster 3	Clustered	7.64444	30.1111	12	45010
CST3	2.64286	0.397071	0.378378	0.142857	4	14	5	Cluster 1|Cluster 3|Cluster 4|Cluster 6	Clustered	3.95604	26.7143	9	27167
LY86	1.82051	0.377418	0.549296	0.207563	3	35	22	Cluster 1|Cluster 2|Cluster 3	Clustered	8.2	32.6857	13	53148
CCRL2	2.0146	0.349432	0.496377	0.282282	5	37	8	Cluster 1	Clustered	17.2885	39.3514	29	48000
HLA-B	2.21591	0.338715	0.451282	0.149231	4	26	8	Cluster 1|Cluster 2	Clustered	11	25.0769	18	46186
CCR1	1.8951	0.318752	0.527675	0.22988	5	47	6	Cluster 1	Seed	18.8	37.7872	41	55018
CTSC	2.27835	0.302085	0.438914	0.180952	4	15	2	Cluster 1|Cluster 2|Cluster 3	Clustered	7.82222	24.6667	13	22044
JAM3	2.23529	0.301202	0.447368	0.190476	3	7	3	Cluster 1	Clustered	2.4	28.8571	4	28861
IL15	1.97101	0.291414	0.507353	0.313063	4	37	23	Cluster 1	Clustered	18.5846	42.3243	14	37958
CEBPA	2.8381	0.262683	0.352349	0.154412	6	17	4	Cluster 1|Cluster 3|Cluster 4	Clustered	5.06667	25.3529	13	17734
NCF4	1.89286	0.254934	0.528302	0.224868	3	28	20	Cluster 1	Clustered	12	33.1071	8	25767
F11R	2.21212	0.248616	0.452055	0.227273	4	11	4	Cluster 1|Cluster 3	Clustered	7	35.5455	7	16516
PRF1	1.81481	0.228428	0.55102	0.261735	3	38	32	Cluster 1	Clustered	17.7967	40.8684	6	24711
CFD	3.48	0.218239	0.287356	0.190476	5	7	3	Cluster 1|Cluster 3|Cluster 4	Clustered	5	20	4	11104
LAPTM5	2.03922	0.207615	0.490385	0.219758	4	32	19	Cluster 1	Clustered	12	32.5312	13	31779
FPR3	2.54286	0.188579	0.393258	0.262821	4	13	8	Cluster 1|Cluster 4	Clustered	5.72727	28	5	12110
HGF	2.26316	0.187222	0.44186	0.241107	4	23	9	Cluster 1|Cluster 3	Clustered	9.99167	33.4348	14	17270
MS4A6A	1.16667	0.179122	0.857143	0.254762	2	21	16	Cluster 1|Cluster 2	Clustered	8.19231	31.4286	5	20171
MS4A4A	2.35294	0.166774	0.425	0.241107	4	23	16	Cluster 1|Cluster 2|Cluster 4	Clustered	6.88235	33.6087	7	18497
HMOX1	1.89474	0.155711	0.527778	0.27619	3	15	8	Cluster 1|Cluster 3	Clustered	10.2747	40.9333	7	12108
DPP4	2.21429	0.154717	0.451613	0.39011	4	14	7	Cluster 1|Cluster 3	Seed	11	51.2143	7	12557
C1QB	2.0559	0.151842	0.486405	0.207527	4	31	1	Cluster 1|Cluster 2	Clustered	8.01429	32.5806	30	16876
COL8A2	2.46	0.149347	0.406504	0.178571	4	8	2	Cluster 1|Cluster 6	Clustered	6	16.75	6	12157
LIPE	3.16129	0.144502	0.316327	0.3	4	6	4	Cluster 1|Cluster 3|Cluster 4	Clustered	4.7619	24.6667	2	9238
CYTIP	2.14667	0.141183	0.465839	0.307692	3	13	2	Cluster 1|Cluster 3	Clustered	7.64444	33.1538	11	13296
HLA-DPB1	2.19737	0.139369	0.45509	0.267974	4	18	7	Cluster 1|Cluster 2	Seed	11	31.2222	11	16713
PLA2G7	1.66667	0.136009	0.6	0.179487	2	13	12	Cluster 1|Cluster 4	Clustered	3.88889	26.5385	1	10479
LAIR1	2.24528	0.133362	0.445378	0.3125	5	16	9	Cluster 1	Clustered	6.68132	44.375	7	11938
TYROBP	1	0.127139	1	0.114912	1	76	75	Cluster 1	Clustered	16.5143	26.8421	1	16822
TNFRSF1A	1.5	0.123108	0.666667	0.209177	2	39	37	Cluster 1	Clustered	16.9006	33.9231	2	9129
ARHGAP25	2.31646	0.122623	0.431694	0.4	4	10	1	Cluster 1|Cluster 3	Clustered	7.64444	31.9	9	14940
IL2RG	2.05882	0.121153	0.485714	0.335498	4	22	11	Cluster 1	Clustered	12.5667	44.9091	11	20622
CD14	2.20438	0.120237	0.453642	0.252381	5	21	3	Cluster 1|Cluster 3|Cluster 4	Clustered	7.54286	38.1905	18	12883
IGSF6	2.13433	0.119553	0.468531	0.233202	3	23	10	Cluster 1|Cluster 3|Cluster 4	Clustered	7.62857	32.3478	13	19259
CCL3	1.83221	0.111018	0.545788	0.252525	5	45	3	Cluster 1	Clustered	18.5846	38.8667	42	22596
GRN	3.22535	0.0998462	0.310044	0.194444	5	9	4	Cluster 1	Clustered	2.66667	32	5	7005
TGFBR2	1	0.097595	1	0.202899	1	24	20	Cluster 1|Cluster 3	Clustered	9.53333	30.5	4	18879
GBP2	2.67778	0.0899582	0.373444	0.166667	5	10	3	Cluster 1|Cluster 2|Cluster 4	Clustered	2.06061	27.9	7	9498
IRF5	2.22388	0.089356	0.449664	0.278571	4	21	11	Cluster 1	Clustered	13	41.9524	10	14440
TREM2	1	0.0887659	1	0.176387	1	38	36	Cluster 1	Clustered	8.917	32.3421	2	10783
LSP1	2.19231	0.0862312	0.45614	0.25	3	5	4	Cluster 1|Cluster 4	Clustered	2.4	44	1	4752
IGFBP3	2.175	0.0836286	0.45977	0.234848	4	12	4	Cluster 1|Cluster 3|Cluster 4	Clustered	7.0303	26.8333	8	6438
SLC15A3	1.33333	0.0829008	0.75	0.333333	2	4	2	Cluster 1|Cluster 4	Clustered	3	29.25	2	6371
SREBF1	2.26667	0.082111	0.441176	0.178571	4	8	7	Cluster 1|Cluster 3	Clustered	5.57143	24.625	1	4714
NCF2	2.03448	0.0776287	0.491525	0.300866	3	22	18	Cluster 1	Clustered	12	40.0455	4	9102
ANGPT1	2.30323	0.0746636	0.434174	0.269231	4	13	2	Cluster 1|Cluster 3	Clustered	8.83636	38.1538	11	11715
MAFB	1.25	0.0744465	0.8	0.2	2	6	3	Cluster 1	Clustered	3	36.3333	3	4425
S100A4	1.73333	0.0695394	0.576923	0.3	3	16	10	Cluster 1|Cluster 3	Clustered	9.01099	36.9375	6	15401
HLA-DMA	2.29885	0.0662281	0.435	0.295833	4	16	5	Cluster 1|Cluster 2	Clustered	11	32.75	11	11675
IL6R	2.38806	0.0646941	0.41875	0.377193	4	19	13	Cluster 1	Clustered	13.8833	45.2632	6	9263
LY96	2.03333	0.0636381	0.491803	0.267974	3	18	13	Cluster 1	Clustered	10	41.7778	5	10446
CASP4	2.72028	0.0629438	0.367609	0.194444	6	9	3	Cluster 1	Clustered	1.6	19.1111	6	13956
LILRB3	2.7	0.0626749	0.37037	0.2875	4	16	13	Cluster 1|Cluster 2|Cluster 3|Cluster 4	Clustered	7.41818	36.5625	3	7070
VIM	1	0.0585874	1	0.17029	1	24	23	Cluster 1|Cluster 2|Cluster 3|Cluster 4	Clustered	7.48538	29.2917	1	11411
HLA-DRB5	2.17647	0.0584176	0.459459	0.255263	3	20	14	Cluster 1|Cluster 2	Clustered	11	31.45	6	13292
LPL	2.66667	0.0583808	0.375	0.208333	4	9	6	Cluster 1|Cluster 3	Clustered	4.7619	20.5556	3	4305
CTSZ	2.55556	0.0557492	0.391304	0.25	4	8	5	Cluster 1|Cluster 4	Clustered	2.77778	35	3	6085
CD83	2.08772	0.0536551	0.478992	0.381538	4	26	8	Cluster 1	Clustered	17.7429	46.1923	18	9351
COL9A2	2.40909	0.0529311	0.415094	0.208333	4	9	4	Cluster 1|Cluster 6	Clustered	6	18.1111	5	6119
TGFBI	1.5	0.0521685	0.666667	0.142857	2	14	10	Cluster 1|Cluster 3|Cluster 4|Cluster 6	Clustered	6	28.5714	4	8044
GPNMB	2.32	0.0496823	0.431034	0.2	4	11	4	Cluster 1|Cluster 4|Cluster 6	Clustered	4.28571	28.7273	7	5183
TLR7	1.6	0.0496275	0.625	0.287538	2	37	35	Cluster 1	Clustered	17.7967	41.0811	2	7576
RUNX1	2.2	0.0471987	0.454545	0.262821	4	13	11	Cluster 1|Cluster 3	Clustered	5.5641	38.3846	2	7645
C4B	2.51592	0.0460382	0.397468	0.166667	5	12	2	Cluster 1|Cluster 2|Cluster 4	Clustered	7	26.0833	10	4505
APOC1	2.72222	0.0436292	0.367347	0.178571	5	8	1	Cluster 1	Clustered	4	23.25	7	5324
ACP5	2.33333	0.0418596	0.428571	0.233333	5	10	1	Cluster 1	Clustered	3.88889	47.9	9	7744
TNFRSF14	1.85714	0.0412915	0.538462	0.212121	3	12	9	Cluster 1|Cluster 2|Cluster 4	Clustered	4.7619	35.1667	3	3144
HCST	2.1	0.0408157	0.47619	0.319048	4	15	5	Cluster 1|Cluster 3	Clustered	6.66667	45.6	10	7613
PGR	2.0625	0.0389186	0.484848	0.318182	4	11	7	Cluster 1|Cluster 2|Cluster 3|Cluster 4	Clustered	7.82222	38.7273	4	6934
HLA-DQB1	2.49315	0.0377137	0.401099	0.320833	4	16	10	Cluster 1|Cluster 2	Clustered	11	30	6	7709
CD59	2.4898	0.0374622	0.401639	0.194444	5	9	2	Cluster 1|Cluster 4	Clustered	5.78571	33.3333	7	4269
CD37	2.17347	0.0312229	0.460094	0.245455	4	11	1	Cluster 1|Cluster 3	Clustered	4.02778	41	10	5205
SERPINH1	2.13333	0.0282087	0.46875	0.174242	4	12	9	Cluster 1|Cluster 3|Cluster 4|Cluster 6	Clustered	6	17.1667	3	3878
SASH3	1.25	0.0265101	0.8	0.244589	2	22	19	Cluster 1|Cluster 3	Clustered	10	28.6818	3	3738
NQO1	2.11765	0.0248078	0.472222	0.3	3	6	4	Cluster 1|Cluster 3	Clustered	4.16667	38.8333	2	1941
PLAU	2.2	0.0239834	0.454545	0.179487	4	13	11	Cluster 1|Cluster 3|Cluster 4	Clustered	8	29.2308	2	4146
PYCARD	1.42857	0.0232564	0.7	0.265152	2	12	8	Cluster 1	Clustered	7	35.75	4	2756
COL9A3	2.55	0.0231718	0.392157	0.333333	4	7	4	Cluster 1|Cluster 6	Clustered	6	15	3	3204
CXCL16	2.43478	0.0212283	0.410714	0.400735	6	17	8	Cluster 1	Clustered	14	50.4118	9	5655
CMKLR1	2.65789	0.0208175	0.376238	0.291667	4	9	4	Cluster 1|Cluster 2|Cluster 4	Clustered	5	41	5	3639
LILRA6	3.54839	0.0208103	0.281818	0.339286	5	8	6	Cluster 1|Cluster 2|Cluster 4	Clustered	4.16667	40.625	2	1010
C1QC	2.15823	0.0198712	0.463343	0.206897	4	29	1	Cluster 1|Cluster 2|Cluster 4	Clustered	7.42105	31.069	28	2652
LGALS1	2.10256	0.0192594	0.47561	0.277778	4	9	3	Cluster 1|Cluster 3|Cluster 4|Cluster 6	Clustered	4.8	30.2222	6	4240
HLA-DQA1	2.52	0.0190558	0.396825	0.338095	4	15	8	Cluster 1|Cluster 2	Clustered	11	30	7	5560
HLA-DQA2	2.55405	0.0188371	0.391534	0.283088	4	17	12	Cluster 1|Cluster 2	Clustered	11	30.4118	5	5995
SLAMF8	1	0.0188299	1	0.272727	1	12	10	Cluster 1|Cluster 2|Cluster 4	Clustered	4.93333	33.3333	2	1886
FGF9	2.45455	0.0187441	0.407407	0.352564	4	13	5	Cluster 1|Cluster 3	Clustered	10.5165	43.7692	8	4082
CHI3L1	2.79798	0.0178608	0.357401	0.177778	5	10	2	Cluster 1|Cluster 4	Clustered	6	33.7	8	3354
FCGR1B	3.03571	0.0169435	0.329412	0.1	4	5	3	Cluster 1|Cluster 4	Clustered	1.4	29.4	2	1537
MCAM	1.925	0.0162033	0.519481	0.309524	3	7	1	Cluster 1|Cluster 4	Clustered	5.57143	49.1429	6	2684
SEMA4D	2.625	0.0161461	0.380952	0.190476	4	7	6	Cluster 1|Cluster 3	Clustered	4	35.5714	1	983
MPEG1	2.03125	0.015801	0.492308	0.377778	3	10	5	Cluster 1|Cluster 3|Cluster 4	Clustered	6.80556	44.1	5	2733
CDKN2A	2.38211	0.0151966	0.419795	0.232026	5	18	1	Cluster 1|Cluster 3	Clustered	9.10256	32	17	3834
JAML	2.55556	0.0146216	0.391304	0.2	4	6	4	Cluster 1	Clustered	2.2	31.3333	2	1632
PARD3	2.13333	0.0145606	0.46875	0.238095	4	7	4	Cluster 1|Cluster 3	Clustered	4	18.8571	3	1807
CP	2.8	0.0127272	0.357143	0.2	4	5	3	Cluster 1|Cluster 3|Cluster 4	Clustered	4.52381	24	2	1553
GPR65	2.31507	0.0125394	0.431953	0.333333	4	9	1	Cluster 1|Cluster 3|Cluster 4	Clustered	5.06667	40.3333	8	1216
IFITM1	2.64103	0.01146	0.378641	0.232143	4	8	7	Cluster 1|Cluster 2|Cluster 4	Clustered	2.4	28.375	1	1705
YAP1	1	0.0105953	1	0.25	1	8	7	Cluster 1|Cluster 3	Clustered	4.28571	29.375	1	2302
OLIG2	1	0.00915917	1	0.1	1	6	5	Cluster 1|Cluster 3|Cluster 5	Clustered	4.16667	21.5	1	1248
CASP7	2.94949	0.00785831	0.339041	0.25	5	5	2	Cluster 1|Cluster 3|Cluster 4	Clustered	3.04762	28.2	3	1230
FSTL1	1.88235	0.00678456	0.53125	0.166667	3	6	1	Cluster 1|Cluster 3|Cluster 4|Cluster 6	Clustered	2.14286	30.6667	5	1258
CYBA	2.34783	0.00645985	0.425926	0.318182	4	11	4	Cluster 1|Cluster 3|Cluster 4	Clustered	4.45455	48.0909	7	2592
CD84	2.22449	0.00425441	0.449541	0.30303	4	12	1	Cluster 1|Cluster 3|Cluster 4	Clustered	5.5	41.0833	11	1536
MS4A14	3.11429	0.00414084	0.321101	0.266667	5	6	2	Cluster 1|Cluster 3|Cluster 4	Clustered	2	29.6667	4	853
CAPG	2.93671	0.00360732	0.340517	0.166667	5	4	1	Cluster 1|Cluster 2	Clustered	1.06667	29.25	3	201
MERTK	2.10345	0.00354276	0.47541	0.428571	3	8	5	Cluster 1|Cluster 3	Clustered	6.80556	49	3	645
S100A11	2	0.00334546	0.5	0.3	3	6	3	Cluster 1|Cluster 3	Clustered	6	30.6667	3	587
TLR5	1.83333	0.00327319	0.545455	0.365497	3	19	17	Cluster 1	Clustered	12.5667	41.7895	2	836
PARVG	2.03846	0.00259933	0.490566	0.381818	3	11	7	Cluster 1|Cluster 3	Clustered	9	41.5455	4	584
JCHAIN	2.19231	0.00140779	0.45614	0.166667	3	4	3	Cluster 1|Cluster 4	Clustered	1.4	32.25	1	403
CHIT1	2.8	0.0013693	0.357143	0.166667	5	3	1	Cluster 1|Cluster 4	Clustered	1.2	48.6667	2	432
SLA	1.5	0.000998644	0.666667	0.444444	2	9	8	Cluster 1|Cluster 3	Clustered	6.37778	44.3333	1	312
MS4A7	1	0.000943258	1	0.355556	1	10	8	Cluster 1|Cluster 4	Clustered	7	31.6	2	220
FOLR2	2.51429	0.000923786	0.397727	0.455556	4	10	4	Cluster 1|Cluster 4	Clustered	7.41818	37.6	6	402
SAMSN1	1.5	0.000792092	0.666667	0.336364	2	11	10	Cluster 1|Cluster 3	Clustered	8	42.5455	1	313
IFNLR1	2.65278	0.000656856	0.376963	0.3	4	5	2	Cluster 1	Clustered	4	39.2	3	180
TNFRSF11B	2.2	0.000498325	0.454545	0.166667	3	3	2	Cluster 1|Cluster 3	Clustered	2.2	23	1	119
COL16A1	3.14851	0.000115578	0.31761	0.380952	5	7	1	Cluster 1|Cluster 6	Clustered	6	18.8571	6	23
KLHL6	2.15385	2.8715e-05	0.464286	0.3	3	5	3	Cluster 1|Cluster 3	Clustered	2.7	37.6	2	8
S1PR3	0	0	0	0.5	0	2	2	Cluster 1	Clustered	1.66667	65	0	0
FBP1	3.47222	0	0.288	0.5	5	2	1	Cluster 1|Cluster 4	Clustered	3	30	1	0
SORBS1	0	0	0	0.5	0	3	3	Cluster 1|Cluster 2|Cluster 4	Clustered	3	34.6667	0	0
ZEB1	0	0	0	0.230769	0	13	13	Cluster 1|Cluster 3|Cluster 4	Clustered	6.41758	23.2308	0	0
ADAP2	3.32394	0	0.300847	0.5	5	2	0	Cluster 1|Cluster 3|Cluster 5	Clustered	1.66667	46.5	2	0
LAT2	2.70588	0	0.369565	0.5	5	4	1	Cluster 1	Clustered	4	52.25	3	0
ARPC1B	2.67857	0	0.373333	0	4	1	0	Cluster 1	Clustered	0.5	49	1	0
SULF1	2.2	0	0.454545	0.5	4	2	0	Cluster 1|Cluster 6	Clustered	2	42.5	2	0
TNFAIP2	2.2	0	0.454545	0	3	1	0	Cluster 1	Clustered	0	39	1	0
ADAMTS4	2.55484	0	0.391414	0.333333	4	3	0	Cluster 1|Cluster 4|Cluster 6	Clustered	4	52.3333	3	0
COL11A2	2.57843	0	0.387833	0.2	4	11	0	Cluster 1|Cluster 2|Cluster 6	Clustered	6	19.4545	11	0
HSPA6	0	0	0	0.166667	0	3	3	Cluster 1	Clustered	3	33.3333	0	0
SFTPC	2.26667	0	0.441176	0.5	4	3	2	Cluster 1	Clustered	3	74.3333	1	0
CD300LF	2.32117	0	0.430818	0.204167	5	16	0	Cluster 1|Cluster 3|Cluster 4	Clustered	6.37778	32.4375	16	0
FOXF1	2.34375	0	0.426667	0	3	2	0	Cluster 1	Clustered	0.666667	31	2	0
MTUS2	2.75	0	0.363636	0	4	1	0	Cluster 1	Clustered	0	38	1	0
SERPINA3	0	0	0	0.107143	0	8	8	Cluster 1|Cluster 4	Clustered	2	16.375	0	0
SIGLEC8	0	0	0	0.166667	0	4	4	Cluster 1|Cluster 5	Clustered	1.66667	25.75	0	0
ANXA1	2.21154	0	0.452174	0.189394	4	12	0	Cluster 1|Cluster 3	Clustered	7	32	12	0
ANTXR2	2.60526	0	0.383838	0.5	5	2	0	Cluster 1|Cluster 2	Clustered	2	41	2	0
PTPRB	0	0	0	0.333333	0	3	3	Cluster 1|Cluster 3	Clustered	1.66667	37	0	0
SQOR	0	0	0	0	0	1	1	Cluster 1	Clustered	0.666667	43	0	0
ANG	2.39744	0	0.417112	0.428571	4	7	0	Cluster 1|Cluster 3|Cluster 4	Clustered	6	43.8571	7	0
CNP	1.5	0	0.666667	0.5	2	2	1	Cluster 1|Cluster 5	Clustered	4.7619	31	1	0
TNFRSF1B	0	0	0	0.318333	0	25	25	Cluster 1	Clustered	14.4737	42.84	0	0
VSIG4	0	0	0	0.238462	0	26	26	Cluster 1|Cluster 4	Clustered	7.15789	32.1154	0	0
A2M	2.47561	0	0.403941	0.163636	4	11	0	Cluster 1|Cluster 3|Cluster 4	Clustered	3.09804	22.2727	11	0
BATF	2.52174	0	0.396552	0.155556	5	10	0	Cluster 1|Cluster 3	Clustered	5	30.4	10	0
PIDD1	0	0	0	0.5	0	2	2	Cluster 1	Clustered	2	34.5	0	0
KCNQ1	0	0	0	0	0	2	2	Cluster 1|Cluster 3	Clustered	1.2	38.5	0	0
SAMD9L	0	0	0	0.5	0	2	2	Cluster 1	Clustered	2.7	26.5	0	0
ARHGEF18	2.98507	0	0.335	0.5	5	4	0	Cluster 1|Cluster 3	Clustered	4	28.25	4	0
IGFBP4	2.26667	0	0.441176	0.333333	4	3	2	Cluster 1|Cluster 4	Clustered	2.7	42.6667	1	0
TAGAP	0	0	0	0.275	0	16	16	Cluster 1|Cluster 2|Cluster 3|Cluster 4	Clustered	6.76923	31.9375	0	0
ALOX5AP	2.22449	0	0.449541	0.454545	4	11	0	Cluster 1|Cluster 3	Clustered	9.35897	45.5455	11	0
IGLL1	2.82667	0	0.353774	0.333333	5	3	0	Cluster 1	Clustered	1.66667	40	3	0
THBS2	0	0	0	0.137363	0	14	14	Cluster 1|Cluster 3|Cluster 4|Cluster 6	Clustered	5.57143	17.9286	0	0
CARD6	2.81761	0	0.354911	0.5	4	2	0	Cluster 1	Clustered	2	26	2	0
ARHGAP15	2.7	0	0.37037	0.466667	5	6	0	Cluster 1|Cluster 3	Clustered	5.78571	39	6	0
SLC7A7	1.5	0	0.666667	0.333333	2	3	2	Cluster 1	Clustered	1.66667	28.6667	1	0
ADORA3	2.47134	0	0.404639	0.416667	4	4	0	Cluster 1	Clustered	2.4	47.75	4	0
CARD16	2.74214	0	0.364679	0.3	4	5	0	Cluster 1|Cluster 4	Clustered	2.14286	20.6	5	0
MVK	2.52941	0	0.395349	0	4	3	0	Cluster 1	Clustered	3	18.3333	3	0
ST8SIA4	0	0	0	0	0	1	1	Cluster 1	Clustered	0	44	0	0
CNTN2	2.64103	0	0.378641	0.5	4	2	1	Cluster 1|Cluster 5	Clustered	1.92857	23.5	1	0
BST2	2.31447	0	0.432065	0.327273	4	11	0	Cluster 1|Cluster 2	Clustered	7	46.8182	11	0
SEMA7A	0	0	0	0	0	3	3	Cluster 1	Clustered	1.2	25.6667	0	0
GFRA2	2.64103	0	0.378641	0.5	4	2	1	Cluster 1	Clustered	2	23.5	1	0
ADM	2.50641	0	0.398977	0.25	4	5	0	Cluster 1|Cluster 3|Cluster 4	Clustered	2.7	30.2	5	0
NRXN3	0	0	0	0	0	1	1	Cluster 1	Clustered	2	44	0	0
CADM3	2.56098	0	0.390476	0.333333	4	3	0	Cluster 1|Cluster 5	Clustered	1.4	16	3	0
BMP2K	2.83824	0	0.352332	0	5	1	0	Cluster 1	Clustered	0.5	47	1	0
PIK3CG	2.19231	0	0.45614	0.305556	3	9	8	Cluster 1|Cluster 3	Clustered	4.36364	44.6667	1	0
Summary Statistics
Number of nodes: 201
Number of edges: 1713
Avg. number of neighbors: 17.045
Network diameter: 6
Network radius: 1
Characteristic path length: 2.320
Clustering coefficient: 0.254
Network density: 0.043
Connected components: 1
Multi-edge node pairs: 0
Number of self-loops: 0
Analysis time (sec): 0.343

## Sheet: S18
Table S18 - MS WM vs Control (Cluster 2)
name	AverageShortestPathLength	BetweennessCentrality	ClosenessCentrality	ClusteringCoefficient	Eccentricity	EdgeCount	Indegree	MCODE..Clusters..1.	MCODE..Node.Status..1.	MCODE..Score..1.	NeighborhoodConnectivity	Outdegree	Stress
HLA-B	1.33333	1.58737	0.75	0.123377	2	22	6	Cluster 1|Cluster 2	Clustered	11	8.68182	16	4661
HLA-A	1.32	0.761717	0.757576	0.163158	2	20	3	Cluster 1|Cluster 2|Cluster 3|Cluster 4	Clustered	7.96	10.1	17	2991
HLA-DPA1	1.26667	0.535263	0.789474	0.248538	2	19	8	Cluster 1|Cluster 2|Cluster 3|Cluster 4	Clustered	6.67333	12.0526	11	1911
HLA-DRB1	1.14286	0.481142	0.875	0.248366	2	18	12	Cluster 1|Cluster 2|Cluster 4	Clustered	7.86462	12	6	2010
HLA-DPB1	1.33333	0.41724	0.75	0.270833	2	16	8	Cluster 1|Cluster 2	Seed	11	12.1875	8	1178
HLA-DRB5	1.33333	0.300159	0.75	0.291667	2	16	12	Cluster 1|Cluster 2	Clustered	11	12.8125	4	1433
LCP2	1.5	0.245998	0.666667	0.3	2	10	8	Cluster 1|Cluster 2|Cluster 3	Clustered	8.52174	13.6	2	609
HLA-DQA1	1.4	0.157406	0.714286	0.335165	2	14	8	Cluster 1|Cluster 2	Clustered	11	13.3571	6	785
C4B	2.15385	0.117795	0.464286	0.3	3	5	3	Cluster 1|Cluster 2|Cluster 4	Clustered	7	13.6	2	507
C1R	2.11111	0.117795	0.473684	0.3	3	5	2	Cluster 2|Cluster 4	Clustered	7	13.6	3	507
HLA-DQA2	1.55556	0.113398	0.642857	0.304762	2	15	11	Cluster 1|Cluster 2	Clustered	11	13.1333	4	683
HLA-DMA	1.41176	0.0986772	0.708333	0.339744	2	13	3	Cluster 1|Cluster 2	Clustered	11	14.6154	10	334
HLA-DQB1	1.5	0.0814492	0.666667	0.357143	2	14	10	Cluster 1|Cluster 2	Clustered	11	13.7857	4	631
LY86	1	0.0695011	1	0.25	1	9	7	Cluster 1|Cluster 2|Cluster 3	Clustered	8.2	11.2222	2	238
IFI30	1.5	0.0644974	0.666667	0.25	2	4	2	Cluster 1|Cluster 2|Cluster 3|Cluster 4	Clustered	6.37778	11.5	2	108
PGR	1	0.00912698	1	0	1	2	1	Cluster 1|Cluster 2|Cluster 3|Cluster 4	Clustered	7.82222	14.5	1	69
TNFRSF14	1	0.00912698	1	0	1	2	1	Cluster 1|Cluster 2|Cluster 4	Clustered	4.7619	14.5	1	69
HLA-DOA	1.625	0.00595238	0.615385	0.436364	3	11	4	Cluster 2	Clustered	11	16.2727	7	25
C1QC	2.10714	0.000992063	0.474576	0.208333	3	9	1	Cluster 1|Cluster 2|Cluster 4	Clustered	7.42105	9.11111	8	5
COL11A2	1.8125	0	0.551724	0.5	3	5	0	Cluster 1|Cluster 2|Cluster 6	Clustered	6	16	5	0
ANTXR2	2.28	0	0.438596	0	3	1	0	Cluster 1|Cluster 2	Clustered	2	22	1	0
MS4A4A	1	0	1	0.380952	1	7	6	Cluster 1|Cluster 2|Cluster 4	Clustered	6.88235	12.8571	1	0
TAGAP	0	0	0	0.5	0	3	3	Cluster 1|Cluster 2|Cluster 3|Cluster 4	Clustered	6.76923	14	0	0
LILRB5	0	0	0	0.5	0	2	2	Cluster 2|Cluster 4	Clustered	3	21	0	0
SLAMF8	0	0	0	0.166667	0	3	3	Cluster 1|Cluster 2|Cluster 4	Clustered	4.93333	12.3333	0	0
C1QB	1.82759	0	0.54717	0.19697	3	12	0	Cluster 1|Cluster 2	Clustered	8.01429	9.66667	12	0
LILRB3	0	0	0	0.5	0	3	3	Cluster 1|Cluster 2|Cluster 3|Cluster 4	Clustered	7.41818	15	0	0
MS4A6A	0	0	0	0.380952	0	7	7	Cluster 1|Cluster 2	Clustered	8.19231	12.8571	0	0
SORBS1	0	0	0	0.5	0	2	2	Cluster 1|Cluster 2|Cluster 4	Clustered	3	21	0	0
GBP2	2.24	0	0.446429	0.5	3	2	0	Cluster 1|Cluster 2|Cluster 4	Clustered	2.06061	13.5	2	0
VIM	0	0	0	0.238095	0	7	7	Cluster 1|Cluster 2|Cluster 3|Cluster 4	Clustered	7.48538	12.5714	0	0
CAPG	2.23077	0	0.448276	0	3	1	0	Cluster 1|Cluster 2	Clustered	1.06667	16	1	0
BST2	2.11538	0	0.472727	0.5	3	3	0	Cluster 1|Cluster 2	Clustered	7	15.6667	3	0
LILRA6	1	0	1	0.5	1	3	2	Cluster 1|Cluster 2|Cluster 4	Clustered	4.16667	15	1	0
CTSC	1.625	0	0.615385	0.5	3	7	0	Cluster 1|Cluster 2|Cluster 3	Clustered	7.82222	16	7	0
CMKLR1	1.81818	0	0.55	0.5	3	3	0	Cluster 1|Cluster 2|Cluster 4	Clustered	5	15.6667	3	0
IFITM1	0	0	0	0.2	0	5	5	Cluster 1|Cluster 2|Cluster 4	Clustered	2.4	10.2	0	0
Summary Statistics
Number of nodes: 37
Number of edges: 150
Avg. number of neighbors: 8.108
Network diameter: 3
Network radius: 1
Characteristic path length: 1.801
Clustering coefficient: 0.305
Network density: 0.113
Connected components: 1
Multi-edge node pairs: 0
Number of self-loops: 0
Analysis time (sec): 0.010

## Sheet: S19
Table S19 - MS WM vs Control (Cluster 3)
name	AverageShortestPathLength	BetweennessCentrality	ClosenessCentrality	ClusteringCoefficient	Eccentricity	EdgeCount	Indegree	MCODE..Clusters..1.	MCODE..Node.Status..1.	MCODE..Score..1.	NeighborhoodConnectivity	Outdegree	Stress
MYC	1.53846	3.52016	0.65	0.0519231	3	40	19	Cluster 3	Clustered	9.56159	8.8	21	74963
PPARG	1.4	1.63868	0.714286	0.0529101	2	28	22	Cluster 3	Clustered	10.5098	8.32143	6	37808
PLEK	1.27273	1.62548	0.785714	0.0751232	2	29	21	Cluster 3	Clustered	10.2456	8.65517	8	39520
HMOX1	2.15909	1.1475	0.463158	0.0916667	4	16	6	Cluster 1|Cluster 3	Clustered	10.2747	9.3125	10	23802
CTSC	2.92593	0.781484	0.341772	0	6	4	1	Cluster 1|Cluster 2|Cluster 3	Clustered	7.82222	9	3	18457
FGR	2.0625	0.736575	0.484848	0.120915	4	18	5	Cluster 1|Cluster 3	Clustered	9.77143	8.83333	13	18459
HGF	2	0.661529	0.5	0.0818713	4	19	4	Cluster 1|Cluster 3	Clustered	9.99167	9.84211	15	17122
PLAU	2.16667	0.588197	0.461538	0.1	4	10	7	Cluster 1|Cluster 3|Cluster 4	Clustered	8	12.7	3	12483
LCP2	2.23077	0.572555	0.448276	0.163399	4	18	9	Cluster 1|Cluster 2|Cluster 3	Clustered	8.52174	9.83333	9	16097
CST3	3.54545	0.5452	0.282051	0.047619	7	7	3	Cluster 1|Cluster 3|Cluster 4|Cluster 6	Clustered	3.95604	7.57143	4	13176
PIK3CG	2.18182	0.542582	0.458333	0.138889	3	9	7	Cluster 1|Cluster 3	Clustered	4.36364	17	2	12860
HLA-DPA1	2.53333	0.495747	0.394737	0.119048	5	7	2	Cluster 1|Cluster 2|Cluster 3|Cluster 4	Clustered	6.67333	12.7143	5	13077
TGFBR2	1	0.417246	1	0.0904762	1	21	18	Cluster 1|Cluster 3	Clustered	9.53333	10.619	3	11212
IFI30	2.39535	0.411304	0.417476	0.1	4	6	4	Cluster 1|Cluster 2|Cluster 3|Cluster 4	Clustered	6.37778	12.6667	2	7549
TGFB2	1.14286	0.40595	0.875	0.166667	2	13	7	Cluster 1|Cluster 3	Clustered	10.5165	12.7692	6	9772
S100A10	1.90909	0.364506	0.52381	0.214286	3	7	3	Cluster 3|Cluster 4	Clustered	5.78571	9.85714	4	7197
ANGPT1	2.77193	0.255931	0.360759	0.0666667	5	6	2	Cluster 1|Cluster 3	Clustered	8.83636	6.66667	4	7828
F11R	2.39024	0.234539	0.418367	0.133333	4	6	2	Cluster 1|Cluster 3	Clustered	7	13.5	4	4588
RPS6KB2	1	0.220732	1	0.15	1	5	3	Cluster 3	Clustered	1.4	17	2	4658
SERPINH1	1.33333	0.215291	0.75	0.0333333	2	6	4	Cluster 1|Cluster 3|Cluster 4|Cluster 6	Clustered	6	10.5	2	5630
CFD	4.10345	0.211098	0.243697	0.3	8	5	1	Cluster 1|Cluster 3|Cluster 4	Clustered	5	12.4	4	3661
IKZF1	2.06383	0.193683	0.484536	0.179487	4	13	3	Cluster 1|Cluster 3	Clustered	7.64444	14.9231	10	5018
FGF9	2.2	0.189261	0.454545	0.214286	4	7	1	Cluster 1|Cluster 3	Clustered	10.5165	17	6	6969
S100A4	1.375	0.186615	0.727273	0.189394	2	12	7	Cluster 1|Cluster 3	Clustered	9.01099	10.1667	5	4167
CEBPA	2.44615	0.185374	0.408805	0.1375	5	16	2	Cluster 1|Cluster 3|Cluster 4	Clustered	5.06667	10.9375	14	3803
SASH3	1	0.171614	1	0.147059	1	18	16	Cluster 1|Cluster 3	Clustered	10	9.33333	2	4210
CDKN2A	2.31707	0.1539	0.431579	0.107895	6	20	1	Cluster 1|Cluster 3	Clustered	9.10256	12.45	19	3308
DPP4	2.15385	0.14185	0.464286	0.0833333	3	4	2	Cluster 1|Cluster 3	Seed	11	14.5	2	2777
LY86	1.85714	0.139255	0.538462	0.164835	3	14	10	Cluster 1|Cluster 2|Cluster 3	Clustered	8.2	10.5714	4	4878
ALOX5AP	2.55882	0.12155	0.390805	0.238095	5	7	1	Cluster 1|Cluster 3	Clustered	9.35897	13	6	2610
RUNX1	1.5	0.0829321	0.666667	0.211111	2	10	9	Cluster 1|Cluster 3	Clustered	5.5641	14.2	1	2775
BATF	2.74242	0.0708358	0.364641	0.178571	6	8	1	Cluster 1|Cluster 3	Clustered	5	12.875	7	1410
IGFBP3	2.125	0.0638197	0.470588	0.244444	4	10	3	Cluster 1|Cluster 3|Cluster 4	Clustered	7.0303	17.3	7	1994
ARHGAP25	2.5	0.0609855	0.4	0.375	5	8	1	Cluster 1|Cluster 3	Clustered	7.64444	13.875	7	1236
CDKN1C	3.04819	0.0551967	0.328063	0.25	7	5	1	Cluster 3	Clustered	2.4	14.2	4	1034
IGSF6	1.8125	0.0501419	0.551724	0.236111	3	9	4	Cluster 1|Cluster 3|Cluster 4	Clustered	7.62857	11.7778	5	1541
FZD7	2.46341	0.0426718	0.405941	0	4	3	1	Cluster 3	Clustered	0.5	16	2	1548
TGFBI	1.4	0.030873	0.714286	0.232143	2	8	5	Cluster 1|Cluster 3|Cluster 4|Cluster 6	Clustered	6	11.875	3	1029
SLC40A1	1	0.0252907	1	0.233333	1	6	5	Cluster 3	Clustered	4	7.5	1	504
CYTIP	2.6129	0.0249755	0.382716	0.277778	5	9	1	Cluster 1|Cluster 3	Clustered	7.64444	11.4444	8	488
NQO1	2.16667	0.0248884	0.461538	0.25	3	8	6	Cluster 1|Cluster 3	Clustered	4.16667	15.25	2	1113
P2RY8	1.71429	0.023439	0.583333	0.25	3	5	2	Cluster 3	Clustered	3	12.6	3	601
HPGDS	2	0.0222372	0.5	0.266667	3	6	2	Cluster 3	Clustered	2.14286	11	4	870
PARVG	1.83333	0.0184518	0.545455	0.285714	3	8	4	Cluster 1|Cluster 3	Clustered	9	14.25	4	1122
PLXNB1	1	0.0183226	1	0.2	1	6	2	Cluster 3	Clustered	2.7	6.16667	4	580
VIM	1	0.0169798	1	0.133333	1	16	15	Cluster 1|Cluster 2|Cluster 3|Cluster 4	Clustered	7.48538	10.75	1	624
LGALS1	1.76923	0.0159327	0.565217	0.285714	3	7	2	Cluster 1|Cluster 3|Cluster 4|Cluster 6	Clustered	4.8	8.28571	5	298
GPR65	2.65517	0.0152476	0.376623	0.309524	5	7	1	Cluster 1|Cluster 3|Cluster 4	Clustered	5.06667	13.4286	6	410
CP	3.02174	0.0132413	0.330935	0.35	5	5	1	Cluster 1|Cluster 3|Cluster 4	Clustered	4.52381	8.4	4	330
YAP1	1	0.012155	1	0.285714	1	7	6	Cluster 1|Cluster 3	Clustered	4.28571	17.5714	1	283
FSTL1	1.66667	0.0112351	0.6	0	2	3	1	Cluster 1|Cluster 3|Cluster 4|Cluster 6	Clustered	2.14286	10.6667	2	287
PARD3	1.5	0.00900861	0.666667	0.2	2	5	3	Cluster 1|Cluster 3	Clustered	4	8	2	382
FTL	3.02222	0.00851439	0.330882	0.3	5	6	1	Cluster 3	Clustered	2.22222	7.83333	5	312
KCNQ1	2.27273	0.00825993	0.44	0.25	3	4	3	Cluster 1|Cluster 3	Clustered	1.2	14.25	1	328
HCST	2.88889	0.00760619	0.346154	0.333333	5	4	2	Cluster 1|Cluster 3	Clustered	6.66667	18	2	522
DAB2	1.6	0.00690546	0.625	0	2	3	1	Cluster 3	Clustered	2.7	11	2	196
PALLD	1	0.00551967	1	0.166667	1	3	2	Cluster 3	Clustered	1.2	10	1	153
LPL	2.18182	0.00400959	0.458333	0.3	3	6	4	Cluster 1|Cluster 3	Clustered	4.7619	13.3333	2	276
CEBPG	2.27273	0.00328831	0.44	0.333333	3	3	2	Cluster 3	Clustered	3	17.3333	1	168
PGR	2.78947	0.00312683	0.358491	0.35	5	5	2	Cluster 1|Cluster 2|Cluster 3|Cluster 4	Clustered	7.82222	19.4	3	213
FLI1	1.6	0.00258368	0.625	0.166667	2	3	1	Cluster 3	Clustered	2	15.6667	2	132
MYOF	1.75	0.00115091	0.571429	0	2	2	1	Cluster 3|Cluster 4	Clustered	1.2	15.5	1	98
LIPE	2.08333	0.00101781	0.48	0.45	3	5	2	Cluster 1|Cluster 3|Cluster 4	Clustered	4.7619	12.4	3	52
RNH1	0	0	0	0	0	2	2	Cluster 3	Clustered	2	22	0	0
GAB3	2.6087	0	0.383333	0.5	4	2	0	Cluster 3	Clustered	2	19	2	0
TMEM159	0	0	0	0	0	1	1	Cluster 3	Clustered	0	28	0	0
LILRB3	0	0	0	0.15	0	5	5	Cluster 1|Cluster 2|Cluster 3|Cluster 4	Clustered	7.41818	8.8	0	0
SREBF1	0	0	0	0.261905	0	7	7	Cluster 1|Cluster 3	Clustered	5.57143	16.5714	0	0
SHC2	0	0	0	0	0	1	1	Cluster 3	Clustered	0.5	18	0	0
ADAP2	2.93182	0	0.341085	0	5	2	0	Cluster 1|Cluster 3|Cluster 5	Clustered	1.66667	17.5	2	0
ZEB1	0	0	0	0.245455	0	11	11	Cluster 1|Cluster 3|Cluster 4	Clustered	6.41758	15.2727	0	0
SH3GL3	0	0	0	0	0	2	2	Cluster 3	Clustered	1.4	11	0	0
TFEC	0	0	0	0	0	1	1	Cluster 3|Cluster 4	Clustered	0.4	16	0	0
ADAP1	2.16667	0	0.461538	0	3	1	0	Cluster 3	Clustered	0	29	1	0
PLEKHA4	0	0	0	0	0	1	1	Cluster 3	Clustered	0.666667	29	0	0
SEMA4D	0	0	0	0.5	0	3	3	Cluster 1|Cluster 3	Clustered	4	9.66667	0	0
ANG	2.65517	0	0.376623	0.0833333	5	4	0	Cluster 1|Cluster 3|Cluster 4	Clustered	6	9.25	4	0
BAG3	2.475	0	0.40404	0.5	4	2	0	Cluster 3|Cluster 4	Clustered	1.92857	28	2	0
MPEG1	2.16667	0	0.461538	0.5	3	4	3	Cluster 1|Cluster 3|Cluster 4	Clustered	6.80556	17.5	1	0
MERTK	2.27273	0	0.44	0	3	1	0	Cluster 1|Cluster 3	Clustered	6.80556	28	1	0
CD37	2.86957	0	0.348485	0	4	2	0	Cluster 1|Cluster 3	Clustered	4.02778	13.5	2	0
RCSD1	1.66667	0	0.6	0.5	2	2	1	Cluster 3	Clustered	2	11.5	1	0
KLHL6	1.66667	0	0.6	0.333333	2	3	2	Cluster 1|Cluster 3	Clustered	2.7	13.3333	1	0
HPN	1.8	0	0.555556	0.5	2	2	1	Cluster 3	Clustered	2	12.5	1	0
CASP7	2.475	0	0.40404	0.5	4	2	0	Cluster 1|Cluster 3|Cluster 4	Clustered	3.04762	28	2	0
A2M	2.77778	0	0.36	0.125	5	8	0	Cluster 1|Cluster 3|Cluster 4	Clustered	3.09804	10.375	8	0
SEMA3B	0	0	0	0.5	0	3	3	Cluster 3	Clustered	3	9.66667	0	0
TRIB1	0	0	0	0.5	0	2	2	Cluster 3	Clustered	2	28	0	0
TNFRSF11B	0	0	0	0	0	1	1	Cluster 1|Cluster 3	Clustered	2.2	13	0	0
RASAL1	0	0	0	0	0	1	1	Cluster 3	Clustered	0	29	0	0
PLXNB3	1	0	1	0.416667	1	4	2	Cluster 3	Clustered	2.7	7.75	2	0
CD14	2.71154	0	0.368794	0.15	5	5	0	Cluster 1|Cluster 3|Cluster 4	Clustered	7.54286	9.2	5	0
EMP3	2.07143	0	0.482759	0.5	3	3	0	Cluster 3|Cluster 4	Clustered	3	11.6667	3	0
NUPR1	2.27273	0	0.44	0	3	1	0	Cluster 3	Clustered	0.666667	28	1	0
CYBA	3.02128	0	0.330986	0.166667	5	3	0	Cluster 1|Cluster 3|Cluster 4	Clustered	4.45455	7.33333	3	0
SBF1	0	0	0	0	0	1	1	Cluster 3	Clustered	0	29	0	0
ASCL2	3.16471	0	0.315985	0.25	7	4	0	Cluster 3	Clustered	1.4	14.25	4	0
CYP1B1	2.93333	0	0.340909	0.25	5	4	0	Cluster 3	Clustered	3	12.75	4	0
EIF4EBP1	2.425	0	0.412371	0.333333	4	3	0	Cluster 3	Clustered	1.66667	18	3	0
DAPK2	0	0	0	0	0	1	1	Cluster 3	Clustered	0	20	0	0
TNS3	0	0	0	0	0	1	1	Cluster 3	Clustered	0	19	0	0
DPEP2	0	0	0	0	0	1	1	Cluster 3	Clustered	0.5	7	0	0
PFKP	2	0	0.5	0.5	3	2	1	Cluster 3	Clustered	1.66667	25	1	0
CD300LF	2.71154	0	0.368794	0.119048	5	7	0	Cluster 1|Cluster 3|Cluster 4	Clustered	6.37778	8.14286	7	0
MAOB	0	0	0	0.166667	0	3	3	Cluster 3	Clustered	2.7	7	0	0
OLIG2	0	0	0	0.5	0	2	2	Cluster 1|Cluster 3|Cluster 5	Clustered	4.16667	23.5	0	0
RBMS1	0	0	0	0	0	1	1	Cluster 3|Cluster 4	Clustered	0.666667	40	0	0
ARHGEF18	3.21429	0	0.311111	0.5	5	3	0	Cluster 1|Cluster 3	Clustered	4	10.6667	3	0
SLA	0	0	0	0.45	0	5	5	Cluster 1|Cluster 3	Clustered	6.37778	14.2	0	0
MS4A14	0	0	0	0.5	0	2	2	Cluster 1|Cluster 3|Cluster 4	Clustered	2	12.5	0	0
TAGAP	0	0	0	0.266667	0	10	10	Cluster 1|Cluster 2|Cluster 3|Cluster 4	Clustered	6.76923	13.5	0	0
DOK1	2.16667	0	0.461538	0	3	1	0	Cluster 3	Clustered	0.666667	29	1	0
S100A11	2.22222	0	0.45	0.5	3	4	3	Cluster 1|Cluster 3	Clustered	6	9	1	0
MAP1LC3A	2.5	0	0.4	0	4	1	0	Cluster 3	Clustered	3	40	1	0
ALOX15B	2.57143	0	0.388889	0	4	2	0	Cluster 3	Clustered	0.666667	17.5	2	0
HLA-A	2.29787	0	0.435185	0.1	4	5	0	Cluster 1|Cluster 2|Cluster 3|Cluster 4	Clustered	7.96	16.4	5	0
THBS2	0	0	0	0.133333	0	6	6	Cluster 1|Cluster 3|Cluster 4|Cluster 6	Clustered	5.57143	8.83333	0	0
CD84	2.93103	0	0.341176	0.25	5	4	0	Cluster 1|Cluster 3|Cluster 4	Clustered	5.5	12.5	4	0
PRDX1	0	0	0	0.266667	0	6	6	Cluster 3	Clustered	3.46667	14.3333	0	0
ANXA1	2.04545	0	0.488889	0.144444	4	10	0	Cluster 1|Cluster 3	Clustered	7	10.5	10	0
ARHGAP15	2.78378	0	0.359223	0.5	5	4	0	Cluster 1|Cluster 3	Clustered	5.78571	18.25	4	0
FAAH	2.16667	0	0.461538	0	3	2	0	Cluster 3	Clustered	0.5	15.5	2	0
STEAP3	0	0	0	0.2	0	6	6	Cluster 3	Clustered	4	7.33333	0	0
PTGDS	0	0	0	0.25	0	4	4	Cluster 3|Cluster 4	Clustered	4.10714	12.25	0	0
ADORA1	2.27273	0	0.44	0	3	1	0	Cluster 3	Clustered	1.2	28	1	0
DDR2	1.8	0	0.555556	0.166667	3	3	0	Cluster 3|Cluster 4|Cluster 6	Clustered	3	13	3	0
PTPRB	0	0	0	0	0	1	1	Cluster 1|Cluster 3	Clustered	1.66667	6	0	0
VASP	0	0	0	0.15	0	5	5	Cluster 3	Clustered	3	12.8	0	0
TYMS	0	0	0	0.5	0	2	2	Cluster 3|Cluster 4	Clustered	3	30	0	0
ADM	3.32877	0	0.300412	0	5	3	0	Cluster 1|Cluster 3|Cluster 4	Clustered	2.7	7.66667	3	0
SAMSN1	0	0	0	0.35	0	5	5	Cluster 1|Cluster 3	Clustered	8	13.4	0	0
APLP1	3.11111	0	0.321429	0	5	1	0	Cluster 3	Clustered	0.333333	16	1	0
Summary Statistics
Number of nodes: 132
Number of edges: 406
Avg. number of neighbors: 6.152
Network diameter: 8
Network radius: 1
Characteristic path length: 2.585
Clustering coefficient: 0.195
Network density: 0.023
Connected components: 1
Multi-edge node pairs: 0
Number of self-loops: 0
Analysis time (sec): 0.052

## Sheet: S20
Table S20 - MS WM vs Control (Cluster 4)
name	AverageShortestPathLength	BetweennessCentrality	ClosenessCentrality	ClusteringCoefficient	Eccentricity	EdgeCount	Indegree	MCODE..Clusters..1.	MCODE..Node.Status..1.	MCODE..Score..1.	NeighborhoodConnectivity	Outdegree	Stress
MMP2	1.6	1.70736	0.625	0.0612648	3	23	14	Cluster 4	Clustered	7.95652	6	9	15948
PLAU	1.66667	0.873069	0.6	0.0641026	3	13	9	Cluster 1|Cluster 3|Cluster 4	Clustered	8	7.76923	4	8136
CST3	1.84615	0.810061	0.541667	0.0833333	4	12	4	Cluster 1|Cluster 3|Cluster 4|Cluster 6	Clustered	3.95604	9.16667	8	8278
HLA-A	2.31429	0.53872	0.432099	0.025641	5	13	3	Cluster 1|Cluster 2|Cluster 3|Cluster 4	Clustered	7.96	5.76923	10	5397
LYZ	1.875	0.522635	0.533333	0.030303	3	12	9	Cluster 4	Clustered	6.80556	5.33333	3	4920
SERPING1	1	0.510471	1	0.101732	1	22	19	Cluster 4	Clustered	7	7.54545	3	5044
HLA-DRB1	2	0.438943	0.5	0.0694444	4	9	4	Cluster 1|Cluster 2|Cluster 4	Clustered	7.86462	8.77778	5	4512
CFD	2.5	0.273461	0.4	0.166667	5	6	2	Cluster 1|Cluster 3|Cluster 4	Clustered	5	10.1667	4	2852
FBLN5	2.36842	0.238573	0.422222	0.133333	4	6	3	Cluster 4|Cluster 6	Clustered	3	9.33333	3	2742
S100A10	1.33333	0.215898	0.75	0.0833333	2	4	2	Cluster 3|Cluster 4	Clustered	5.78571	9	2	2046
CHI3L1	2.22581	0.214415	0.449275	0.2	4	6	2	Cluster 1|Cluster 4	Clustered	6	12.3333	4	2569
C4B	2.34694	0.205387	0.426087	0.212121	4	12	3	Cluster 1|Cluster 2|Cluster 4	Clustered	7	10.4167	9	2833
TGFBI	1.33333	0.203177	0.75	0.142857	2	8	6	Cluster 1|Cluster 3|Cluster 4|Cluster 6	Clustered	6	10.75	2	2237
HLA-DPA1	2.5	0.177576	0.4	0.166667	4	7	2	Cluster 1|Cluster 2|Cluster 3|Cluster 4	Clustered	6.67333	9.85714	5	1962
MPEG1	1.5	0.170031	0.666667	0.166667	2	4	3	Cluster 1|Cluster 3|Cluster 4	Clustered	6.80556	7	1	1560
VIM	1	0.154742	1	0.0571429	1	15	14	Cluster 1|Cluster 2|Cluster 3|Cluster 4	Clustered	7.48538	6	1	1693
IFI30	2.73333	0.14656	0.365854	0.05	5	5	2	Cluster 1|Cluster 2|Cluster 3|Cluster 4	Clustered	6.37778	4.4	3	1408
MS4A4A	1	0.139931	1	0.142857	1	8	6	Cluster 1|Cluster 2|Cluster 4	Clustered	6.88235	7.625	2	1563
CFI	2.57576	0.134854	0.388235	0.266667	5	10	5	Cluster 4	Clustered	6	11	5	2009
CD59	2.76471	0.131908	0.361702	0.25	6	8	3	Cluster 1|Cluster 4	Clustered	5.78571	13	5	1651
C1R	2.38462	0.121357	0.419355	0.227273	5	12	2	Cluster 2|Cluster 4	Clustered	7	10.75	10	1572
PGR	2	0.086001	0.5	0.133333	3	6	3	Cluster 1|Cluster 2|Cluster 3|Cluster 4	Clustered	7.82222	9.33333	3	720
FSTL1	2.375	0.0854435	0.421053	0.166667	4	4	1	Cluster 1|Cluster 3|Cluster 4|Cluster 6	Clustered	2.14286	9.5	3	928
CP	2.61905	0.081681	0.381818	0.309524	5	7	4	Cluster 1|Cluster 3|Cluster 4	Clustered	4.52381	11.8571	3	1147
PLA2G7	1.5	0.0768036	0.666667	0.166667	2	4	3	Cluster 1|Cluster 4	Clustered	3.88889	8	1	730
LGALS1	1.5	0.0702341	0.666667	0.15	2	5	2	Cluster 1|Cluster 3|Cluster 4|Cluster 6	Clustered	4.8	6.4	3	713
CRYAB	2.22222	0.0585284	0.45	0.166667	4	4	2	Cluster 4	Clustered	2	7.75	2	490
FPR3	2	0.0579312	0.5	0.190476	4	7	2	Cluster 1|Cluster 4	Clustered	5.72727	8.57143	5	485
MFAP4	2	0.0558409	0.5	0.166667	3	3	2	Cluster 4	Clustered	2	7.33333	1	646
MS4A7	1	0.0467033	1	0.133333	1	6	5	Cluster 1|Cluster 4	Clustered	7	8.16667	1	505
JCHAIN	2.25	0.0464644	0.444444	0	4	3	1	Cluster 1|Cluster 4	Clustered	1.4	13	2	471
IFITM1	1.5	0.0422838	0.666667	0.15	2	5	3	Cluster 1|Cluster 2|Cluster 4	Clustered	2.4	9.2	2	436
SERPINH1	1.33333	0.0365902	0.75	0.142857	2	7	5	Cluster 1|Cluster 3|Cluster 4|Cluster 6	Clustered	6	8.57143	2	560
MS4A14	1.5	0.0358337	0.666667	0	2	3	1	Cluster 1|Cluster 3|Cluster 4	Clustered	2	5.33333	2	375
PTGDS	1.6	0.0311554	0.625	0.333333	2	6	4	Cluster 3|Cluster 4	Clustered	4.10714	12.6667	2	322
IGSF6	1.16667	0.0308767	0.857143	0.0714286	2	7	2	Cluster 1|Cluster 3|Cluster 4	Clustered	7.62857	4.28571	5	305
C1S	2.88	0.0238892	0.347222	0.333333	5	9	3	Cluster 4	Clustered	7	12.2222	6	540
SERPINA3	1.5	0.0208035	0.666667	0.222222	2	9	7	Cluster 1|Cluster 4	Clustered	2	10.3333	2	384
GPNMB	1.88889	0.0180363	0.529412	0	3	4	1	Cluster 1|Cluster 4|Cluster 6	Clustered	4.28571	7.5	3	300
SLAMF8	1	0.0120043	1	0.2	1	6	5	Cluster 1|Cluster 2|Cluster 4	Clustered	4.93333	8	1	119
IGFBP3	1.88235	0.00907788	0.53125	0.266667	3	6	1	Cluster 1|Cluster 3|Cluster 4	Clustered	7.0303	11	5	144
FOLR2	1.2	0.00716675	0.833333	0.15	2	5	1	Cluster 1|Cluster 4	Clustered	7.41818	7.8	4	60
SPOCK1	1	0.00493709	1	0.333333	1	3	2	Cluster 4|Cluster 6	Clustered	1.66667	11.6667	1	124
RBMS1	0	0	0	0	0	1	1	Cluster 3|Cluster 4	Clustered	0.666667	12	0	0
LIPE	0	0	0	0.166667	0	3	3	Cluster 1|Cluster 3|Cluster 4	Clustered	4.7619	6	0	0
IGFBP4	2.5	0	0.4	0.5	4	2	1	Cluster 1|Cluster 4	Clustered	2.7	14.5	1	0
CEBPA	2.93103	0	0.341176	0.166667	5	3	0	Cluster 1|Cluster 3|Cluster 4	Clustered	5.06667	7.33333	3	0
TAGAP	0	0	0	0	0	3	3	Cluster 1|Cluster 2|Cluster 3|Cluster 4	Clustered	6.76923	5.33333	0	0
FBP1	2.28571	0	0.4375	0.5	4	2	0	Cluster 1|Cluster 4	Clustered	3	9.5	2	0
MYOF	1.75	0	0.571429	0.5	2	2	1	Cluster 3|Cluster 4	Clustered	1.2	17	1	0
LILRB5	0	0	0	0	0	2	2	Cluster 2|Cluster 4	Clustered	3	9	0	0
LILRB3	0	0	0	0.05	0	5	5	Cluster 1|Cluster 2|Cluster 3|Cluster 4	Clustered	7.41818	5.8	0	0
SORBS1	0	0	0	0	0	1	1	Cluster 1|Cluster 2|Cluster 4	Clustered	3	13	0	0
ZEB1	0	0	0	0.5	0	3	3	Cluster 1|Cluster 3|Cluster 4	Clustered	6.41758	14.6667	0	0
SEPTIN4	0	0	0	0	0	1	1	Cluster 4	Clustered	0.666667	13	0	0
TFEC	0	0	0	0	0	2	2	Cluster 3|Cluster 4	Clustered	0.4	6	0	0
SLC15A3	0	0	0	0.5	0	2	2	Cluster 1|Cluster 4	Clustered	3	5	0	0
THBS2	0	0	0	0.160714	0	8	8	Cluster 1|Cluster 3|Cluster 4|Cluster 6	Clustered	5.57143	8.5	0	0
ANG	2.5	0	0.4	0	4	1	0	Cluster 1|Cluster 3|Cluster 4	Clustered	6	13	1	0
CD84	1.71429	0	0.583333	0.5	2	2	0	Cluster 1|Cluster 3|Cluster 4	Clustered	5.5	6.5	2	0
BAG3	2.8	0	0.357143	0.5	5	2	0	Cluster 3|Cluster 4	Clustered	1.92857	9.5	2	0
LILRA6	1	0	1	0.5	1	2	1	Cluster 1|Cluster 2|Cluster 4	Clustered	4.16667	9	1	0
CTSZ	0	0	0	0	0	3	3	Cluster 1|Cluster 4	Clustered	2.77778	11.6667	0	0
PAQR6	2.81818	0	0.354839	0	4	1	0	Cluster 4	Clustered	0	6	1	0
C1QC	2.2069	0	0.453125	0.114286	4	15	0	Cluster 1|Cluster 2|Cluster 4	Clustered	7.42105	9	15	0
LSP1	0	0	0	0	0	2	2	Cluster 1|Cluster 4	Clustered	2.4	7.5	0	0
AMIGO2	1.75	0	0.571429	0	2	1	0	Cluster 4	Clustered	0.666667	22	1	0
SPOCK3	0	0	0	0	0	1	1	Cluster 4	Clustered	0	23	0	0
GPR65	2.14286	0	0.466667	0	4	3	0	Cluster 1|Cluster 3|Cluster 4	Clustered	5.06667	7.33333	3	0
XAF1	0	0	0	0.5	0	3	3	Cluster 4	Clustered	1.92857	10	0	0
ADAMTS4	2.45	0	0.408163	0.333333	4	3	0	Cluster 1|Cluster 4|Cluster 6	Clustered	4	12	3	0
FKBP5	2.81818	0	0.354839	0	4	1	0	Cluster 4	Clustered	1.66667	6	1	0
EPHB6	2.5	0	0.4	0	4	1	0	Cluster 4	Clustered	0.5	23	1	0
VSIG4	0	0	0	0.160256	0	13	13	Cluster 1|Cluster 4	Clustered	7.15789	9.38462	0	0
CASP7	2.8	0	0.357143	0.5	5	2	0	Cluster 1|Cluster 3|Cluster 4	Clustered	3.04762	9.5	2	0
A2M	2.29091	0	0.436508	0.204545	5	12	0	Cluster 1|Cluster 3|Cluster 4	Clustered	3.09804	11.25	12	0
MCAM	2.4375	0	0.410256	0.5	4	2	0	Cluster 1|Cluster 4	Clustered	5.57143	15.5	2	0
HOPX	1.5	0	0.666667	0	2	1	0	Cluster 4|Cluster 5	Clustered	0.333333	15	1	0
DMBT1	2.66667	0	0.375	0	4	1	0	Cluster 4	Clustered	0.666667	12	1	0
CHIT1	2.83333	0	0.352941	0	5	2	0	Cluster 1|Cluster 4	Clustered	1.2	12.5	2	0
EMP3	2	0	0.5	0.5	3	2	0	Cluster 3|Cluster 4	Clustered	3	10	2	0
CD14	2.73077	0	0.366197	0.05	5	5	0	Cluster 1|Cluster 3|Cluster 4	Clustered	7.54286	5.8	5	0
CARD16	2.5	0	0.4	0	4	1	0	Cluster 1|Cluster 4	Clustered	2.14286	13	1	0
GBP2	1.4	0	0.714286	0.5	2	3	0	Cluster 1|Cluster 2|Cluster 4	Clustered	2.06061	10	3	0
CYBA	2.5	0	0.4	0	4	1	0	Cluster 1|Cluster 3|Cluster 4	Clustered	4.45455	23	1	0
DDR2	2.4375	0	0.410256	0.5	4	2	0	Cluster 3|Cluster 4|Cluster 6	Clustered	3	15	2	0
TNFRSF14	1.5	0	0.666667	0	2	1	0	Cluster 1|Cluster 2|Cluster 4	Clustered	4.7619	15	1	0
FCGR1B	1.6	0	0.625	0	2	2	0	Cluster 1|Cluster 4	Clustered	1.4	12	2	0
CD300LF	2	0	0.5	0	3	2	0	Cluster 1|Cluster 3|Cluster 4	Clustered	6.37778	4	2	0
TYMS	0	0	0	0	0	1	1	Cluster 3|Cluster 4	Clustered	3	5	0	0
ADM	2.48148	0	0.402985	0	4	2	0	Cluster 1|Cluster 3|Cluster 4	Clustered	2.7	12.5	2	0
CMKLR1	2.9	0	0.344828	0	5	1	0	Cluster 1|Cluster 2|Cluster 4	Clustered	5	9	1	0
SERPINI1	0	0	0	0.333333	0	3	3	Cluster 4	Clustered	1.66667	14.6667	0	0
Summary Statistics
Number of nodes: 93
Number of edges: 237
Avg. number of neighbors: 5.097
Network diameter: 6
Network radius: 1
Characteristic path length: 2.367
Clustering coefficient: 0.164
Network density: 0.028
Connected components: 1
Multi-edge node pairs: 0
Number of self-loops: 0
Analysis time (sec): 0.040

## Sheet: S21
Table S21 - MS WM vs Control (Cluster 5)
name	AverageShortestPathLength	BetweennessCentrality	ClosenessCentrality	ClusteringCoefficient	Eccentricity	EdgeCount	Indegree	MCODE..Clusters..1.	MCODE..Node.Status..1.	MCODE..Score..1.	NeighborhoodConnectivity	Outdegree	Stress
COL11A2	1.35714	0.538462	0.736842	0.188889	2	10	1	Cluster 1|Cluster 2|Cluster 6	Clustered	6	5.7	9	450
COL8A2	1.25	0.381538	0.8	0.208333	2	9	3	Cluster 1|Cluster 6	Clustered	6	6.44444	6	248
COL8A1	1.44444	0.234769	0.692308	0.357143	2	8	3	Cluster 6	Clustered	6	8.25	5	202
COL9A2	1	0.203231	1	0.339286	1	8	4	Cluster 1|Cluster 6	Clustered	6	8	4	190
SERPINH1	1	0.0793846	1	0.190909	1	11	10	Cluster 1|Cluster 3|Cluster 4|Cluster 6	Clustered	6	6.27273	1	122
TGFBI	1	0.0515385	1	0.05	1	5	4	Cluster 1|Cluster 3|Cluster 4|Cluster 6	Clustered	6	5.4	1	53
FBLN5	1.5	0.0338462	0.666667	0.166667	2	3	2	Cluster 4|Cluster 6	Clustered	3	3.33333	1	22
COL9A3	1	0.0247692	1	0.452381	1	7	5	Cluster 1|Cluster 6	Clustered	6	9.14286	2	74
COL16A1	1.4	0.0147692	0.714286	0.452381	2	7	1	Cluster 1|Cluster 6	Clustered	6	9.14286	6	48
LGALS1	1.5	0.0107692	0.666667	0	2	2	1	Cluster 1|Cluster 3|Cluster 4|Cluster 6	Clustered	4.8	6.5	1	7
SPOCK1	1	0.00230769	1	0	1	2	1	Cluster 4|Cluster 6	Clustered	1.66667	6.5	1	3
COLEC12	0	0	0	0	0	1	1	Cluster 6	Clustered	0	9	0	0
ADAMTS4	2	0	0.5	0.166667	3	3	0	Cluster 1|Cluster 4|Cluster 6	Clustered	4	7.33333	3	0
ADAMTS14	2.26667	0	0.441176	0	3	1	0	Cluster 6	Clustered	0	10	1	0
KANK4	0	0	0	0	0	1	1	Cluster 6	Clustered	2	9	0	0
TPRN	1	0	1	0.5	1	2	1	Cluster 6	Clustered	1.66667	6	1	0
FSTL1	1.33333	0	0.75	0	2	2	0	Cluster 1|Cluster 3|Cluster 4|Cluster 6	Clustered	2.14286	6.5	2	0
DDR2	1.5	0	0.666667	0.5	2	2	1	Cluster 3|Cluster 4|Cluster 6	Clustered	3	10.5	1	0
CCDC80	1	0	1	0	1	1	0	Cluster 6	Clustered	2	11	1	0
CST3	1.33333	0	0.75	0.5	2	2	0	Cluster 1|Cluster 3|Cluster 4|Cluster 6	Clustered	3.95604	4	2	0
GPNMB	1.5	0	0.666667	0	2	2	0	Cluster 1|Cluster 4|Cluster 6	Clustered	4.28571	3.5	2	0
IKBIP	1	0	1	0	1	1	0	Cluster 6	Clustered	0	11	1	0
THBS2	0	0	0	0.0909091	0	11	11	Cluster 1|Cluster 3|Cluster 4|Cluster 6	Clustered	5.57143	4.72727	0	0
USH1C	0	0	0	0.5	0	2	2	Cluster 6	Clustered	1.66667	6	0	0
TMEM125	0	0	0	0	0	1	1	Cluster 6	Clustered	0	8	0	0
AEBP1	1	0	1	0	1	1	0	Cluster 6	Clustered	0.666667	11	1	0
SULF1	1	0	1	0	1	1	0	Cluster 1|Cluster 6	Clustered	2	11	1	0
Summary Statistics
Number of nodes: 24
Number of edges: 53
Avg. number of neighbors: 4.417
Network diameter: 3
Network radius: 1
Characteristic path length: 1.661
Clustering coefficient: 0.248
Network density: 0.096
Connected components: 1
Multi-edge node pairs: 0
Number of self-loops: 0
Analysis time (sec): 0.004

## Sheet: S22
Table S22 - MS WM vs Control (Cluster 6)
name	AverageShortestPathLength	BetweennessCentrality	ClosenessCentrality	ClusteringCoefficient	Eccentricity	EdgeCount	Indegree	MCODE..Clusters..1.	MCODE..Node.Status..1.	MCODE..Score..1.	NeighborhoodConnectivity	Outdegree	Stress
MAG	1.2	0.893939	0.833333	0.119048	2	15	7	Cluster 5	Clustered	4.46429	5.2	8	636
MOBP	1.14286	0.767457	0.875	0.142857	2	14	8	Cluster 5	Clustered	4.16667	5.64286	6	606
OLIG2	1	0.496047	1	0.145455	1	11	10	Cluster 1|Cluster 3|Cluster 5	Clustered	4.16667	5.72727	1	342
CNP	1.45455	0.168972	0.6875	0.309524	2	7	1	Cluster 1|Cluster 5	Clustered	4.7619	8.71429	6	133
MYRF	1.25	0.109684	0.8	0.321429	2	8	5	Cluster 5	Seed	5	8.125	3	108
HAPLN2	1.83333	0.0513834	0.545455	0.333333	3	4	1	Cluster 5	Clustered	3	8.75	3	26
GJC2	1.63636	0.034585	0.611111	0.4	2	5	1	Cluster 5	Clustered	3.73333	10.2	4	45
CNTN2	1.84615	0.0223979	0.541667	0.333333	3	4	1	Cluster 1|Cluster 5	Clustered	1.92857	8.75	3	16
MAL	1.875	0.0187747	0.533333	0.333333	3	4	2	Cluster 5	Clustered	3	8.75	2	19
GJB1	1.83333	0	0.545455	0.5	3	3	0	Cluster 5	Clustered	3	9.33333	3	0
DAO	1.5	0	0.666667	0	2	1	0	Cluster 5	Clustered	2	11	1	0
ASPA	1.91667	0	0.521739	0.333333	3	3	0	Cluster 5	Clustered	1.66667	8.33333	3	0
NKX6-2	1.33333	0	0.75	0.5	2	4	2	Cluster 5	Clustered	3.73333	9.75	2	0
HOPX	1.5	0	0.666667	0	2	1	0	Cluster 4|Cluster 5	Clustered	0.333333	11	1	0
PLLP	0	0	0	0.5	0	3	3	Cluster 5	Clustered	1.71429	11	0	0
SIGLEC8	0	0	0	0	0	1	1	Cluster 1|Cluster 5	Clustered	1.66667	11	0	0
CADM3	2.07143	0	0.482759	0.5	3	2	0	Cluster 1|Cluster 5	Clustered	1.4	9.5	2	0
GPR37	2	0	0.5	0	3	1	0	Cluster 5	Clustered	2	14	1	0
MYT1L	1.5	0	0.666667	0	2	1	0	Cluster 5	Clustered	0.666667	11	1	0
LGI3	2.09091	0	0.478261	0.5	3	2	1	Cluster 5	Clustered	2	9.5	1	0
OMG	0	0	0	0.25	0	4	4	Cluster 5	Clustered	4	9.25	0	0
OLIG1	1.5	0	0.666667	0.433333	2	6	5	Cluster 5	Clustered	4.46429	9.83333	1	0
ADAP2	1	0	1	0	1	1	0	Cluster 1|Cluster 3|Cluster 5	Clustered	1.66667	4	1	0
TMEM151A	0	0	0	0	0	1	1	Cluster 5	Clustered	0	15	0	0
Summary Statistics
Number of nodes: 27
Number of edges: 53
Avg. number of neighbors: 3.926
Network diameter: 3
Network radius: 1
Characteristic path length: 1.619
Clustering coefficient: 0.173
Network density: 0.075
Connected components: 1
Multi-edge node pairs: 0
Number of self-loops: 0
Analysis time (sec): 0.003

## Sheet: S23
Table S23 - AL vs Control (Cluster 1)
name	AverageShortestPathLength	BetweennessCentrality	ClosenessCentrality	ClusteringCoefficient	Eccentricity	EdgeCount	Indegree	MCODE::Clusters	MCODE::Node Status	MCODE::Score	NeighborhoodConnectivity	Outdegree	Stress
TGFB1	1	0.994737	1	0.175	1	16	12	Cluster 1	Clustered	6.80556	7.125	4	429
MYC	1.375	0.386842	0.727273	0.222222	2	9	4	Cluster 1	Clustered	3.73333	8.11111	5	190
IL15	1.54545	0.271491	0.647059	0.377778	3	10	4	Cluster 1	Clustered	6.80556	9.9	6	123
NQO1	1.66667	0.157895	0.6	0.35	2	5	3	Cluster 1	Clustered	2.4	9.4	2	60
CCR5	1.61538	0.14693	0.619048	0.3	4	11	3	Cluster 1	Clustered	6.80556	8.72727	8	92
TNFRSF1A	1	0.0802632	1	0.295455	1	12	11	Cluster 1	Clustered	6.80556	8.91667	1	51
HMOX1	1.44444	0.0798246	0.692308	0.333333	2	7	2	Cluster 1	Clustered	3.42857	9.71429	5	46
PGR	1.6	0.0460526	0.625	0.25	2	5	3	Cluster 1	Clustered	3	8.6	2	35
CCR1	1.71429	0.0368421	0.583333	0.388889	4	9	2	Cluster 1	Clustered	6.80556	9.77778	7	28
PRF1	1.6	0.0315789	0.625	0.446429	2	8	6	Cluster 1	Seed	7	10.625	2	12
CCL5	1.375	0.0175439	0.727273	0.345455	2	11	1	Cluster 1	Clustered	6.80556	9.54545	10	20
GJA1	1.6	0	0.625	0.5	2	2	0	Cluster 1	Clustered	2	10	2	0
THBS2	0	0	0	0	0	1	1	Cluster 1	Clustered	0.666667	16	0	0
CST3	1.66667	0	0.6	0	2	2	0	Cluster 1	Clustered	0.666667	10	2	0
VIM	0	0	0	0.333333	0	4	4	Cluster 1	Clustered	3	8	0	0
SOD1	0	0	0	0.25	0	4	4	Cluster 1	Clustered	3	6.25	0	0
IL2RG	2	0	0.5	0.5	3	5	3	Cluster 1	Clustered	5	10.4	2	0
GNAI2	0	0	0	0.5	0	2	2	Cluster 1	Clustered	2	10	0	0
TNFRSF1B	0	0	0	0.5	0	7	7	Cluster 1	Clustered	7	11.4286	0	0
ERBB3	1.88889	0	0.529412	0.333333	3	3	0	Cluster 1	Clustered	1.66667	8.66667	3	0
CASP1	1.35294	0	0.73913	0.309091	2	11	0	Cluster 1	Clustered	6.80556	9.09091	11	0
Summary Statistics
Number of nodes: 21
Number of edges: 72
Avg. number of neighbors: 6,857
Network diameter: 4
Network radius: 1
Characteristic path length: 1,540
Clustering coefficient: 0,320
Network density: 0,171
Connected components: 1
Multi-edge node pairs: 0
Number of self-loops: 0
Analysis time (sec): 0,004

## Sheet: S24
Table S24 - CAL vs Control (Cluster 1)
name	AverageShortestPathLength	BetweennessCentrality	ClosenessCentrality	ClusteringCoefficient	Eccentricity	EdgeCount	Indegree	MCODE::Clusters	MCODE::Node Status	MCODE::Score (4)	NeighborhoodConnectivity	Outdegree	Stress
CCL2	1.52273	1.78359	0.656716	0.0960591	3	29	5	Cluster 1	Clustered	7.82222	9.17241	24	8595
CD68	1.38462	1.70172	0.722222	0.146667	3	25	8	Cluster 1	Clustered	7.82222	11.16	17	8720
CASP1	1.85106	0.832818	0.54023	0.216667	3	16	3	Cluster 1	Clustered	7.82222	12.8125	13	4809
CCR5	1.93548	0.706144	0.516667	0.2375	4	16	7	Cluster 1	Clustered	7.82222	13.6875	9	3675
FCGR2B	1.14286	0.443447	0.875	0.214286	2	15	9	Cluster 1	Clustered	7.82222	12.7333	6	2422
FOLR2	1.125	0.336533	0.888889	0.25	2	9	2	Cluster 1	Clustered	4.46429	12.8889	7	1483
CCRL2	2.07143	0.234853	0.482759	0.311111	4	10	5	Cluster 1	Seed	8	14.6	5	1049
FCGR2A	1.22222	0.226429	0.818182	0.258333	2	16	9	Cluster 1	Clustered	7.82222	14.125	7	1907
HLA-DPA1	1.14286	0.217045	0.875	0.291667	2	9	3	Cluster 1	Clustered	5	14.2222	6	1155
LYZ	1.4	0.196288	0.714286	0.160714	2	8	5	Cluster 1	Clustered	2.4	12.75	3	1733
CCR1	1.77143	0.169165	0.564516	0.28022	3	14	2	Cluster 1	Clustered	7.82222	15.2143	12	1425
MS4A6A	1	0.144433	1	0.236364	1	11	8	Cluster 1	Clustered	4.7619	10	3	945
TYROBP	1	0.115185	1	0.122507	1	27	26	Cluster 1	Clustered	8	10.1481	1	787
MS4A4A	1.2	0.0974793	0.833333	0.257576	2	12	8	Cluster 1	Clustered	3.63636	14.0833	4	1119
SERPINA3	1.5	0.0675044	0.666667	0.166667	2	4	3	Cluster 1	Clustered	4	10.25	1	231
MSR1	1	0.0545824	1	0.224359	1	13	12	Cluster 1	Clustered	6	13.5385	1	458
GPNMB	1.4	0.0533801	0.714286	0.25	2	4	1	Cluster 1	Clustered	1.4	15.25	3	472
HGF	1.66667	0.0493376	0.6	0.166667	3	6	3	Cluster 1	Clustered	1.60714	11	3	315
CASP4	2.75758	0.0425677	0.362637	0.2	5	5	2	Cluster 1	Clustered	1.2	8.6	3	399
C1QB	1.82857	0.0358806	0.546875	0.265152	3	12	1	Cluster 1	Clustered	2.5	13.8333	11	318
GFAP	1	0.0303429	1	0.266667	1	6	5	Cluster 1|Cluster 2	Clustered	5	13.3333	1	258
CHIT1	2.16667	0.0237191	0.461538	0	3	2	1	Cluster 1	Clustered	0.666667	18.5	1	276
CD14	2	0.0221594	0.5	0.303571	3	8	2	Cluster 1	Clustered	3.14286	15.5	6	311
SERPING1	1	0.0217848	1	0.142857	1	8	7	Cluster 1	Clustered	5	10.5	1	221
LY96	1.5	0.0207509	0.666667	0.285714	2	7	6	Cluster 1	Clustered	3.73333	16	1	312
LPL	1.5	0.0187025	0.666667	0.25	2	5	4	Cluster 1	Clustered	3	11.2	1	77
CFD	1.33333	0.0142217	0.75	0.25	2	5	1	Cluster 1	Clustered	1.85714	9.8	4	146
CP	1.33333	0.0142217	0.75	0.333333	2	3	1	Cluster 1	Clustered	3.73333	13.6667	2	146
CHI3L1	1	0.0142217	1	0.333333	1	3	1	Cluster 1|Cluster 2	Clustered	1.4	13	2	146
IL15	1.5	0.0122735	0.666667	0.333333	2	12	11	Cluster 1	Clustered	7.82222	16.0833	1	64
JAML	1.33333	0.0111046	0.75	0.166667	2	3	1	Cluster 1	Clustered	2	11	2	38
HLA-DRB5	1.66667	0.00696961	0.6	0.333333	2	4	2	Cluster 1	Clustered	3	12	2	106
MERTK	1.5	0.00613676	0.666667	0.333333	2	4	3	Cluster 1	Clustered	3	17.75	1	21
MAFB	1.5	0.00506526	0.666667	0.166667	2	3	2	Cluster 1|Cluster 2	Clustered	2	19.3333	1	26
TGFBI	1.5	0.00292227	0.666667	0.2	2	5	4	Cluster 1	Clustered	3	11.4	1	32
MS4A7	1	0.000511397	1	0.4	1	5	3	Cluster 1	Clustered	4	12.6	2	7
B2M	1.71429	0	0.583333	0.141667	3	16	0	Cluster 1	Clustered	7	12.0625	16	0
SEMA4D	0	0	0	0	0	3	3	Cluster 1|Cluster 2	Clustered	2	8	0	0
CNP	1	0	1	0.5	1	3	1	Cluster 1|Cluster 2	Clustered	5	11.6667	2	0
CARD16	2.79167	0	0.358209	0.5	4	2	0	Cluster 1	Clustered	2	10.5	2	0
GPR65	1.83333	0	0.545455	0.5	3	2	0	Cluster 1	Clustered	2	17.5	2	0
KLHL6	0	0	0	0	0	1	1	Cluster 1	Clustered	0	10	0	0
HSPA6	0	0	0	0.5	0	2	2	Cluster 1	Clustered	2	15.5	0	0
BST2	2.6875	0	0.372093	0.5	4	3	0	Cluster 1	Clustered	3	19.6667	3	0
MS4A14	1.33333	0	0.75	0.416667	2	4	0	Cluster 1	Clustered	2.7	13.75	4	0
LIPE	2	0	0.5	0.5	3	3	2	Cluster 1	Clustered	3	13	1	0
CD84	2	0	0.5	0.5	3	2	1	Cluster 1	Clustered	2	15.5	1	0
BATF	2.9	0	0.344828	0	5	2	0	Cluster 1	Clustered	0.4	6.5	2	0
ANXA1	2.42222	0	0.412844	0	4	2	0	Cluster 1	Clustered	2	17	2	0
LILRB5	0	0	0	0	0	2	2	Cluster 1	Clustered	0.666667	12.5	0	0
CASP7	0	0	0	0.5	0	2	2	Cluster 1	Clustered	2	10.5	0	0
TYMS	0	0	0	0	0	2	2	Cluster 1	Clustered	0.5	12.5	0	0
ANGPT1	2.4	0	0.416667	0.333333	4	3	0	Cluster 1	Clustered	1.4	14.3333	3	0
OLIG2	0	0	0	0.333333	0	4	4	Cluster 1|Cluster 2	Clustered	5	9.25	0	0
VSIG4	0	0	0	0.257576	0	12	12	Cluster 1	Clustered	2.61905	12.9167	0	0
HCST	1.4	0	0.714286	0.333333	2	3	0	Cluster 1	Clustered	1.66667	14	3	0
DPP4	1.8	0	0.555556	0.5	2	4	2	Cluster 1	Clustered	4	19	2	0
GRN	1.5	0	0.666667	0.5	2	2	1	Cluster 1	Clustered	2	26	1	0
GYPC	0	0	0	0	0	2	2	Cluster 1|Cluster 2	Clustered	0.4	15.5	0	0
ADAMTS4	2.48889	0	0.401786	0	4	1	0	Cluster 1	Clustered	2	29	1	0
Summary Statistics
Number of nodes: 60
Number of edges: 213
Avg. number of neighbors: 7,100
Network diameter: 5
Network radius: 1
Characteristic path length: 2,011
Clustering coefficient: 0,254
Network density: 0,060
Connected components: 1
Multi-edge node pairs: 0
Number of self-loops: 0
Analysis time (sec): 0,051

## Sheet: S25
Table S25 - CAL vs Control (Cluster 2)
name	AverageShortestPathLength	BetweennessCentrality	ClosenessCentrality	ClusteringCoefficient	Eccentricity	EdgeCount	Indegree	MCODE::Clusters	MCODE::Node Status	MCODE::Score	NeighborhoodConnectivity	Outdegree	Stress
GFAP	1.36364	1.26238	0.733333	0.141026	2	13	6	Cluster 1|Cluster 2	Clustered	5	5.76923	7	798
MAG	1.22222	1.19444	0.818182	0.131868	2	14	7	Cluster 2	Seed	5	5.5	7	823
MOBP	1.16667	0.659118	0.857143	0.153846	2	14	9	Cluster 2	Clustered	5	5.85714	5	538
OMG	1	0.382246	1	0.3	1	5	4	Cluster 2	Clustered	4	9.8	1	257
GJC2	1.8	0.0543478	0.555556	0.35	3	5	2	Cluster 2	Clustered	4	10.4	3	60
NKX6-2	1	0.0398551	1	0.3	1	5	3	Cluster 2	Clustered	4	8.6	2	22
CNP	1.5	0.0217391	0.666667	0.333333	2	7	1	Cluster 1|Cluster 2	Clustered	5	9.14286	6	16
MAL	1.85714	0.00181159	0.538462	0.333333	3	4	2	Cluster 2	Clustered	3	8.5	2	2
PLLP	0	0	0	0.5	0	3	3	Cluster 2	Clustered	3	10.6667	0	0
GJB1	2	0	0.5	0.5	3	2	0	Cluster 2	Clustered	2	9.5	2	0
SEMA4D	0	0	0	0	0	1	1	Cluster 1|Cluster 2	Clustered	2	5	0	0
OLIG1	1	0	1	0.433333	1	6	5	Cluster 2	Clustered	5	10.3333	1	0
DTNA	2.25	0	0.444444	0	3	1	0	Cluster 2	Clustered	0.666667	13	1	0
DAO	1	0	1	0.5	1	2	1	Cluster 2	Clustered	2	6	1	0
TMEM151A	0	0	0	0	0	1	1	Cluster 2	Clustered	0	14	0	0
GPR37	2	0	0.5	0	3	1	0	Cluster 2	Clustered	0	14	1	0
ASPA	2	0	0.5	0.333333	3	3	0	Cluster 2	Clustered	1.66667	8.33333	3	0
OLIG2	0	0	0	0.25	0	9	9	Cluster 1|Cluster 2	Clustered	5	7.66667	0	0
GABRG2	2.25	0	0.444444	0	3	1	0	Cluster 2	Clustered	0	13	1	0
CNTN2	1.76923	0	0.565217	0.416667	3	4	0	Cluster 2	Clustered	2.7	11	4	0
MAFB	1.66667	0	0.6	0	2	1	0	Cluster 1|Cluster 2	Clustered	2	5	1	0
FAM107A	2.25	0	0.444444	0	3	1	0	Cluster 2	Clustered	0	13	1	0
GYPC	2.1	0	0.47619	0	3	1	0	Cluster 1|Cluster 2	Clustered	0.4	14	1	0
CHI3L1	2.07692	0	0.481481	0.333333	3	3	0	Cluster 1|Cluster 2	Clustered	1.4	8	3	0
HAPLN2	1.9	0	0.526316	0.5	3	3	1	Cluster 2	Clustered	3	10.6667	2	0
Summary Statistics
Number of nodes: 25
Number of edges: 55
Avg. number of neighbors: 4,400
Network diameter: 3
Network radius: 1
Characteristic path length: 1,853
Clustering coefficient: 0,232
Network density: 0,092
Connected components: 1
Multi-edge node pairs: 0
Number of self-loops: 0
Analysis time (sec): 0,003
