# Supplementary material for: Mapping Molecular Pathways of Multiple Sclerosis: A Gene Prioritization and Network Analysis of White Matter Pathology Transcriptomics
Source: Ann Neurol. 2025 Feb 14;98(1):67–79. doi: 10.1002/ana.27216 (PMC12174739; doi:10.1002/ana.27216)
Supplement: Supplementary file 5 — Table S26. Multiple sclerosis (MS) white matter (WM) versus control white matter (WM) (Cluster 1). Table S27. Multiple sclerosis (MS) white matter (WM) versus control white matter (WM) (Cluster 2). Table S28. Multiple sclerosis (MS) white matter (WM) versus control white matter (WM) (Cluster 3). Table S29. Multiple sclerosis (MS) white matter (WM) versus control white matter (WM) (Cluster 4). Table S30. Multiple sclerosis (MS) white matter (WM) versus control white matter (WM) (Cluster 5). Table S31. Multiple sclerosis (MS) white matter (WM) versus control white matter (WM) (Cluster 6). Table S32. Active lesions (AL) versus control white matter (WM) (Cluster 1). Table S33. Chronic active lesions (CAL) versus control white matter (WM) (Cluster 1). Table S34. Chronic active lesions (CAL) versus control white matter (WM) (Cluster 2). [file ANA-98-67-s001.xlsx]

## Sheet: S26
Table S26 - MS WM vs Control WM (Cluster 1)
#category	term ID	term description	observed gene count	background gene count	strength	signal	false discovery rate	matching proteins in your network (IDs)	matching proteins in your network (labels)
GO Process	GO:0002376	Immune system process	107	2121	0.69	2.2	5.66e-44	9606.ENSP00000046794,9606.ENSP00000053867,9606.ENSP00000155840,9606.ENSP00000215909,9606.ENSP00000216117,9606.ENSP00000221930,9606.ENSP00000225831,9606.ENSP00000227266,9606.ENSP00000227880,9606.ENSP00000245620,9606.ENSP00000247470,9606.ENSP00000250092,9606.ENSP00000252593,9606.ENSP00000254301,9606.ENSP00000261623,9606.ENSP00000261918,9606.ENSP00000262629,9606.ENSP00000267549,9606.ENSP00000268389,…	LCP2,GRN,KCNQ1,LGALS1,HMOX1,TGFB1,CCL2,CTSC,SLC15A3,LILRB3,PYCARD,CD68,BST2,LGALS3,CYBA,SEMA7A,TYROBP,GPR65,IGSF6,FCGR2A,LY96,BATF,SLAMF8,FCER1G,CCR5,CXCL16,MERTK,CCR1,IL15,JAM3,RUNX1,CD84,C1QB,A2M,IFNLR1,IGLL1,IFITM1,IKZF1,ANG,HLA-DQA1,KLHL6,FPR3,C5AR1,TNFRSF14,JAML,SASH3,CCRL2,FCGR2B,TGFBR2,HLA-DRB1,DPP4,MPEG1,TGFB2,CHIT1,NCF2,F11R,IL6R,FCGR1B,GBP2,TREM2,MAFB,FGR,IL2RG,C1QC,VSIG4,HLA-DMA,HLA-DQ…
GO Process	GO:0006955	Immune response	85	1321	0.79	2.62	2.59e-40	9606.ENSP00000046794,9606.ENSP00000053867,9606.ENSP00000215909,9606.ENSP00000221930,9606.ENSP00000225831,9606.ENSP00000227266,9606.ENSP00000227880,9606.ENSP00000245620,9606.ENSP00000247470,9606.ENSP00000250092,9606.ENSP00000252593,9606.ENSP00000254301,9606.ENSP00000261623,9606.ENSP00000261918,9606.ENSP00000262629,9606.ENSP00000267549,9606.ENSP00000268389,9606.ENSP00000284818,9606.ENSP00000286639,…	LCP2,GRN,LGALS1,TGFB1,CCL2,CTSC,SLC15A3,LILRB3,PYCARD,CD68,BST2,LGALS3,CYBA,SEMA7A,TYROBP,GPR65,IGSF6,LY96,BATF,FCER1G,CCR5,CXCL16,CCR1,IL15,JAM3,CD84,C1QB,A2M,IFNLR1,IGLL1,IFITM1,ANG,HLA-DQA1,KLHL6,C5AR1,TNFRSF14,CCRL2,FCGR2B,HLA-DRB1,MPEG1,CHIT1,NCF2,IL6R,FCGR1B,GBP2,TREM2,FGR,IL2RG,C1QC,VSIG4,HLA-DMA,HLA-DQA2,HLA-DQB1,HLA-DRB5,TNFRSF1B,ANXA1,CD83,LY86,TLR7,LAIR1,LILRA6,HLA-A,LAT2,CD14,CXCR4,CA…
GO Process	GO:0002682	Regulation of immune system process	87	1438	0.77	2.49	1.01e-39	9606.ENSP00000046794,9606.ENSP00000053867,9606.ENSP00000215909,9606.ENSP00000216117,9606.ENSP00000218758,9606.ENSP00000221930,9606.ENSP00000225831,9606.ENSP00000227266,9606.ENSP00000227880,9606.ENSP00000245620,9606.ENSP00000246551,9606.ENSP00000247470,9606.ENSP00000250092,9606.ENSP00000252593,9606.ENSP00000254301,9606.ENSP00000261623,9606.ENSP00000261918,9606.ENSP00000262262,9606.ENSP00000262426,…	LCP2,GRN,LGALS1,HMOX1,ACP5,TGFB1,CCL2,CTSC,SLC15A3,LILRB3,HCST,PYCARD,CD68,BST2,LGALS3,CYBA,SEMA7A,CD33,FOXF1,TYROBP,FCGR2A,PLA2G7,LY96,SAMSN1,BATF,SLAMF8,FCER1G,LAPTM5,MERTK,CCR1,IL15,TNFRSF11B,JAM3,RUNX1,CD84,C1QB,A2M,IGLL1,HLA-DQA1,KLHL6,FPR3,C5AR1,TNFRSF14,SASH3,FCGR2B,TGFBR2,HLA-DRB1,DPP4,ZEB1,TGFB2,IL6R,FCGR1B,TREM2,MAFB,FGR,IL2RG,C1QC,VSIG4,HLA-DMA,HLA-DQA2,HLA-DQB1,HLA-DRB5,TNFRSF1B,ANXA1…
GO Process	GO:0006952	Defense response	86	1394	0.78	2.53	1.01e-39	9606.ENSP00000053867,9606.ENSP00000162749,9606.ENSP00000216117,9606.ENSP00000218758,9606.ENSP00000221930,9606.ENSP00000225831,9606.ENSP00000227880,9606.ENSP00000241356,9606.ENSP00000245620,9606.ENSP00000247470,9606.ENSP00000250092,9606.ENSP00000252593,9606.ENSP00000254301,9606.ENSP00000255409,9606.ENSP00000261623,9606.ENSP00000261918,9606.ENSP00000262629,9606.ENSP00000269593,9606.ENSP00000284818,…	GRN,TNFRSF1A,HMOX1,ACP5,TGFB1,CCL2,SLC15A3,ADORA3,LILRB3,PYCARD,CD68,BST2,LGALS3,CHI3L1,CYBA,SEMA7A,TYROBP,IGFBP4,LY96,BATF,SLAMF8,FCER1G,CCR5,CXCL16,LAPTM5,CCR1,IL15,FOLR2,JAM3,CD84,C1QB,A2M,IFNLR1,IGLL1,IFITM1,ANG,FPR3,C5AR1,TNFRSF14,CCRL2,FCGR2B,HLA-DRB1,DPP4,MPEG1,NCF2,F11R,IL6R,CASP7,GBP2,TREM2,FGR,C1QC,VSIG4,S1PR3,TNFRSF1B,ANXA1,CD83,LY86,TLR7,LSP1,HLA-A,ITGB2,CST3,CD14,CXCR4,CASP4,HLA-DPA1…
GO Process	GO:0009605	Response to external stimulus	98	2355	0.6	1.78	9.04e-33	9606.ENSP00000155840,9606.ENSP00000162749,9606.ENSP00000216117,9606.ENSP00000218758,9606.ENSP00000221930,9606.ENSP00000222390,9606.ENSP00000225831,9606.ENSP00000227752,9606.ENSP00000227880,9606.ENSP00000247470,9606.ENSP00000250092,9606.ENSP00000252593,9606.ENSP00000254301,9606.ENSP00000255409,9606.ENSP00000261623,9606.ENSP00000261918,9606.ENSP00000262426,9606.ENSP00000284818,9606.ENSP00000286639,…	KCNQ1,TNFRSF1A,HMOX1,ACP5,TGFB1,HGF,CCL2,IL10RA,SLC15A3,PYCARD,CD68,BST2,LGALS3,CHI3L1,CYBA,SEMA7A,FOXF1,LY96,BATF,SLAMF8,FCER1G,CCR5,CXCL16,CCR1,IL15,TNFRSF11B,FOLR2,CD84,C1QB,NQO1,A2M,IFNLR1,IGLL1,CNTN2,IFITM1,ANG,KLHL6,FPR3,C5AR1,TNFRSF14,SREBF1,JAML,CCRL2,FCGR2B,TGFBR2,HLA-DRB1,DPP4,MPEG1,ZEB1,TGFB2,CHIT1,NCF2,F11R,IL6R,GBP2,PLAU,TREM2,FGR,C1QC,VSIG4,CARD16,TNFRSF1B,ANXA1,LY86,TLR7,LSP1,GPNMB…
GO Process	GO:0050896	Response to stimulus	163	7835	0.3	0.97	6.37e-28	9606.ENSP00000046794,9606.ENSP00000053867,9606.ENSP00000155840,9606.ENSP00000162749,9606.ENSP00000215909,9606.ENSP00000216117,9606.ENSP00000218758,9606.ENSP00000221930,9606.ENSP00000222390,9606.ENSP00000225831,9606.ENSP00000227266,9606.ENSP00000227752,9606.ENSP00000227880,9606.ENSP00000241356,9606.ENSP00000245620,9606.ENSP00000247470,9606.ENSP00000250092,9606.ENSP00000252593,9606.ENSP00000254301,…	LCP2,GRN,KCNQ1,TNFRSF1A,LGALS1,HMOX1,ACP5,TGFB1,HGF,CCL2,CTSC,IL10RA,SLC15A3,ADORA3,LILRB3,PYCARD,CD68,BST2,LGALS3,CHI3L1,SULF1,CYBA,SEMA7A,CD33,FOXF1,TYROBP,MCAM,GPR65,IGSF6,IGFBP4,FCGR2A,S100A11,LY96,BATF,SLAMF8,FCER1G,CCR5,CXCL16,LAPTM5,ARHGAP15,MERTK,CCR1,IL15,TNFRSF11B,FOLR2,JAM3,MS4A7,HSPA6,CD84,C1QB,NQO1,SIGLEC8,A2M,PGR,IFNLR1,IGLL1,CNTN2,IFITM1,ANG,PIDD1,HLA-DQA1,KLHL6,FPR3,C5AR1,TNFRSF14…
GO Process	GO:0050865	Regulation of cell activation	53	658	0.89	2.73	1.60e-27	9606.ENSP00000053867,9606.ENSP00000215909,9606.ENSP00000216117,9606.ENSP00000221930,9606.ENSP00000225831,9606.ENSP00000227266,9606.ENSP00000247470,9606.ENSP00000254301,9606.ENSP00000262262,9606.ENSP00000262426,9606.ENSP00000262629,9606.ENSP00000285670,9606.ENSP00000286639,9606.ENSP00000289707,9606.ENSP00000289902,9606.ENSP00000294507,9606.ENSP00000295408,9606.ENSP00000296545,9606.ENSP00000300305,…	GRN,LGALS1,HMOX1,TGFB1,CCL2,CTSC,PYCARD,LGALS3,CD33,FOXF1,TYROBP,SAMSN1,BATF,SLAMF8,FCER1G,LAPTM5,MERTK,IL15,RUNX1,CD84,IGLL1,HLA-DQA1,TNFRSF14,SASH3,FCGR2B,TGFBR2,HLA-DRB1,DPP4,ZEB1,F11R,IL6R,TREM2,FGR,IL2RG,VSIG4,HLA-DMA,HLA-DQA2,HLA-DQB1,HLA-DRB5,TNFRSF1B,ANXA1,CD83,GPNMB,HLA-A,ITGB2,HLA-DPA1,HLA-DPB1,PTPRC,CDKN2A,CEBPA,CD300LF,CCL5,CCL3
GO Process	GO:0006954	Inflammatory response	49	538	0.94	2.95	1.91e-27	9606.ENSP00000053867,9606.ENSP00000162749,9606.ENSP00000216117,9606.ENSP00000221930,9606.ENSP00000225831,9606.ENSP00000241356,9606.ENSP00000247470,9606.ENSP00000250092,9606.ENSP00000255409,9606.ENSP00000261623,9606.ENSP00000261918,9606.ENSP00000262629,9606.ENSP00000269593,9606.ENSP00000284818,9606.ENSP00000289707,9606.ENSP00000292303,9606.ENSP00000296140,9606.ENSP00000296545,9606.ENSP00000298223,…	GRN,TNFRSF1A,HMOX1,TGFB1,CCL2,ADORA3,PYCARD,CD68,CHI3L1,CYBA,SEMA7A,TYROBP,IGFBP4,LY96,SLAMF8,CCR5,CCR1,IL15,FOLR2,JAM3,A2M,FPR3,C5AR1,CCRL2,FCGR2B,HLA-DRB1,F11R,IL6R,CASP7,TREM2,S1PR3,TNFRSF1B,ANXA1,LY86,TLR7,ITGB2,CD14,CXCR4,CASP4,C4B,IRF5,PIK3CG,ADM,CMKLR1,SERPINA3,CCL5,CCL3,ALOX5AP,TLR5
GO Process	GO:0006950	Response to stress	107	3358	0.49	1.38	4.99e-27	9606.ENSP00000053867,9606.ENSP00000162749,9606.ENSP00000216117,9606.ENSP00000218758,9606.ENSP00000221930,9606.ENSP00000225831,9606.ENSP00000227880,9606.ENSP00000241356,9606.ENSP00000245620,9606.ENSP00000247470,9606.ENSP00000250092,9606.ENSP00000252593,9606.ENSP00000254301,9606.ENSP00000255409,9606.ENSP00000261623,9606.ENSP00000261918,9606.ENSP00000262426,9606.ENSP00000262629,9606.ENSP00000264036,…	GRN,TNFRSF1A,HMOX1,ACP5,TGFB1,CCL2,SLC15A3,ADORA3,LILRB3,PYCARD,CD68,BST2,LGALS3,CHI3L1,CYBA,SEMA7A,FOXF1,TYROBP,MCAM,IGFBP4,LY96,BATF,SLAMF8,FCER1G,CCR5,CXCL16,LAPTM5,MERTK,CCR1,IL15,FOLR2,JAM3,HSPA6,CD84,C1QB,NQO1,A2M,IFNLR1,IGLL1,IFITM1,ANG,PIDD1,FPR3,C5AR1,TNFRSF14,SREBF1,JAML,CCRL2,FCGR2B,TGFBR2,HLA-DRB1,DPP4,MPEG1,TGFB2,NCF2,F11R,IL6R,CASP7,GBP2,PLAU,TREM2,MAFB,FGR,C1QC,VSIG4,CARD16,S1PR3,T…
GO Process	GO:0002684	Positive regulation of immune system process	58	874	0.81	2.38	1.59e-26	9606.ENSP00000046794,9606.ENSP00000215909,9606.ENSP00000216117,9606.ENSP00000221930,9606.ENSP00000225831,9606.ENSP00000227266,9606.ENSP00000247470,9606.ENSP00000254301,9606.ENSP00000261918,9606.ENSP00000262426,9606.ENSP00000262629,9606.ENSP00000274793,9606.ENSP00000289902,9606.ENSP00000294507,9606.ENSP00000296140,9606.ENSP00000296545,9606.ENSP00000299106,9606.ENSP00000300305,9606.ENSP00000312367,…	LCP2,LGALS1,HMOX1,TGFB1,CCL2,CTSC,PYCARD,LGALS3,SEMA7A,FOXF1,TYROBP,PLA2G7,FCER1G,LAPTM5,CCR1,IL15,JAM3,RUNX1,CD84,C1QB,IGLL1,HLA-DQA1,KLHL6,FPR3,C5AR1,TNFRSF14,SASH3,FCGR2B,TGFBR2,HLA-DRB1,DPP4,TGFB2,IL6R,TREM2,FGR,IL2RG,C1QC,VSIG4,HLA-DMA,HLA-DQA2,HLA-DQB1,HLA-DRB5,ANXA1,CD83,TLR7,HLA-A,ITGB2,LAT2,HLA-DPA1,HLA-B,HLA-DPB1,PTPRC,C4B,CEBPA,CMKLR1,CFD,CCL5,CCL3
GO Process	GO:0002694	Regulation of leukocyte activation	50	601	0.9	2.75	1.60e-26	9606.ENSP00000053867,9606.ENSP00000215909,9606.ENSP00000216117,9606.ENSP00000221930,9606.ENSP00000225831,9606.ENSP00000227266,9606.ENSP00000247470,9606.ENSP00000254301,9606.ENSP00000262262,9606.ENSP00000262426,9606.ENSP00000262629,9606.ENSP00000285670,9606.ENSP00000286639,9606.ENSP00000289707,9606.ENSP00000294507,9606.ENSP00000295408,9606.ENSP00000296545,9606.ENSP00000300305,9606.ENSP00000312367,…	GRN,LGALS1,HMOX1,TGFB1,CCL2,CTSC,PYCARD,LGALS3,CD33,FOXF1,TYROBP,SAMSN1,BATF,SLAMF8,LAPTM5,MERTK,IL15,RUNX1,CD84,IGLL1,HLA-DQA1,TNFRSF14,SASH3,FCGR2B,TGFBR2,HLA-DRB1,DPP4,ZEB1,TREM2,FGR,IL2RG,VSIG4,HLA-DMA,HLA-DQA2,HLA-DQB1,HLA-DRB5,TNFRSF1B,ANXA1,CD83,GPNMB,HLA-A,ITGB2,HLA-DPA1,HLA-DPB1,PTPRC,CDKN2A,CEBPA,CD300LF,CCL5,CCL3
GO Process	GO:0001817	Regulation of cytokine production	54	739	0.85	2.53	2.16e-26	9606.ENSP00000216117,9606.ENSP00000218104,9606.ENSP00000218758,9606.ENSP00000221930,9606.ENSP00000222390,9606.ENSP00000247470,9606.ENSP00000252593,9606.ENSP00000255409,9606.ENSP00000260128,9606.ENSP00000261623,9606.ENSP00000261918,9606.ENSP00000262262,9606.ENSP00000262629,9606.ENSP00000284818,9606.ENSP00000286639,9606.ENSP00000289902,9606.ENSP00000294507,9606.ENSP00000295408,9606.ENSP00000296545,…	HMOX1,ABCD1,ACP5,TGFB1,HGF,PYCARD,BST2,CHI3L1,SULF1,CYBA,SEMA7A,CD33,TYROBP,LY96,BATF,FCER1G,LAPTM5,MERTK,IL15,RUNX1,CD84,C5AR1,TNFRSF14,SASH3,FCGR2B,HLA-DRB1,TGFB2,F11R,IL6R,TREM2,FGR,VSIG4,CARD16,S1PR3,TNFRSF1B,ANXA1,CD83,TLR7,GPNMB,HLA-A,GSTP1,CD14,HLA-DPA1,HLA-B,HLA-DPB1,PTPRC,IRF5,PIK3CG,ANGPT1,CASP1,CMKLR1,CCL3,TLR5,LPL
GO Process	GO:0009607	Response to biotic stimulus	69	1375	0.69	1.93	1.26e-25	9606.ENSP00000162749,9606.ENSP00000218758,9606.ENSP00000221930,9606.ENSP00000225831,9606.ENSP00000227752,9606.ENSP00000227880,9606.ENSP00000247470,9606.ENSP00000250092,9606.ENSP00000252593,9606.ENSP00000254301,9606.ENSP00000261623,9606.ENSP00000262629,9606.ENSP00000284818,9606.ENSP00000286639,9606.ENSP00000289707,9606.ENSP00000289902,9606.ENSP00000292303,9606.ENSP00000293778,9606.ENSP00000294507,…	TNFRSF1A,ACP5,TGFB1,CCL2,IL10RA,SLC15A3,PYCARD,CD68,BST2,LGALS3,CYBA,TYROBP,LY96,BATF,SLAMF8,FCER1G,CCR5,CXCL16,LAPTM5,CD84,C1QB,IFNLR1,IGLL1,IFITM1,ANG,KLHL6,C5AR1,TNFRSF14,FCGR2B,HLA-DRB1,MPEG1,CHIT1,NCF2,IL6R,GBP2,TREM2,FGR,C1QC,VSIG4,CARD16,TNFRSF1B,ANXA1,LY86,TLR7,CNP,HLA-A,GSTP1,CD14,CXCR4,CASP4,HLA-DPA1,SLA,PRF1,HLA-B,PTPRC,C4B,IRF5,PIK3CG,CASP1,ADM,JCHAIN,VIM,ITGAX,CFD,CCL5,CCL3,YAP1,TLR5…
GO Process	GO:0050776	Regulation of immune response	56	844	0.81	2.35	1.36e-25	9606.ENSP00000046794,9606.ENSP00000053867,9606.ENSP00000216117,9606.ENSP00000221930,9606.ENSP00000227880,9606.ENSP00000246551,9606.ENSP00000247470,9606.ENSP00000254301,9606.ENSP00000261623,9606.ENSP00000262262,9606.ENSP00000262426,9606.ENSP00000262629,9606.ENSP00000271450,9606.ENSP00000284818,9606.ENSP00000285670,9606.ENSP00000286639,9606.ENSP00000289707,9606.ENSP00000289902,9606.ENSP00000294507,…	LCP2,GRN,HMOX1,TGFB1,SLC15A3,HCST,PYCARD,LGALS3,CYBA,CD33,FOXF1,TYROBP,FCGR2A,LY96,SAMSN1,BATF,SLAMF8,FCER1G,LAPTM5,IL15,CD84,C1QB,A2M,IGLL1,KLHL6,FPR3,C5AR1,TNFRSF14,SASH3,FCGR2B,HLA-DRB1,TGFB2,FCGR1B,TREM2,FGR,C1QC,VSIG4,HLA-DQB1,TNFRSF1B,ANXA1,TLR7,HLA-A,ITGB2,LAT2,CD14,HLA-B,HLA-DPB1,PTPRC,C4B,CASP1,CMKLR1,CD300LF,CFD,CCL5,TLR5,CD59
GO Process	GO:0048583	Regulation of response to stimulus	113	3931	0.44	1.25	1.69e-25	9606.ENSP00000046794,9606.ENSP00000053867,9606.ENSP00000162749,9606.ENSP00000215909,9606.ENSP00000216117,9606.ENSP00000218104,9606.ENSP00000218758,9606.ENSP00000221930,9606.ENSP00000222390,9606.ENSP00000225831,9606.ENSP00000227266,9606.ENSP00000227752,9606.ENSP00000227880,9606.ENSP00000228510,9606.ENSP00000246551,9606.ENSP00000247470,9606.ENSP00000252593,9606.ENSP00000254301,9606.ENSP00000255409,…	LCP2,GRN,TNFRSF1A,LGALS1,HMOX1,ABCD1,ACP5,TGFB1,HGF,CCL2,CTSC,IL10RA,SLC15A3,MVK,HCST,PYCARD,BST2,LGALS3,CHI3L1,SULF1,CYBA,SEMA7A,CD33,FOXF1,TYROBP,GPR65,IGFBP4,FCGR2A,PLA2G7,LY96,SAMSN1,BATF,SLAMF8,FCER1G,LAPTM5,ARHGAP15,FSTL1,CCR1,IL15,JAM3,CD84,C1QB,A2M,IFNLR1,IGLL1,CNTN2,BMP2K,PIDD1,KLHL6,FPR3,C5AR1,TNFRSF14,SASH3,FCGR2B,TGFBR2,HLA-DRB1,DPP4,ZEB1,TGFB2,TAGAP,F11R,IL6R,S100A4,FCGR1B,SORBS1,PLA…
GO Process	GO:0051707	Response to other organism	66	1328	0.68	1.89	3.99e-24	9606.ENSP00000162749,9606.ENSP00000218758,9606.ENSP00000221930,9606.ENSP00000225831,9606.ENSP00000227752,9606.ENSP00000227880,9606.ENSP00000247470,9606.ENSP00000250092,9606.ENSP00000252593,9606.ENSP00000254301,9606.ENSP00000261623,9606.ENSP00000284818,9606.ENSP00000286639,9606.ENSP00000289707,9606.ENSP00000289902,9606.ENSP00000292303,9606.ENSP00000293778,9606.ENSP00000312367,9606.ENSP00000313967,…	TNFRSF1A,ACP5,TGFB1,CCL2,IL10RA,SLC15A3,PYCARD,CD68,BST2,LGALS3,CYBA,LY96,BATF,SLAMF8,FCER1G,CCR5,CXCL16,CD84,C1QB,IFNLR1,IGLL1,IFITM1,ANG,KLHL6,C5AR1,TNFRSF14,FCGR2B,HLA-DRB1,MPEG1,CHIT1,NCF2,IL6R,GBP2,TREM2,FGR,C1QC,VSIG4,CARD16,TNFRSF1B,ANXA1,LY86,TLR7,CNP,HLA-A,GSTP1,CD14,CXCR4,CASP4,HLA-DPA1,SLA,PRF1,HLA-B,PTPRC,C4B,IRF5,PIK3CG,CASP1,ADM,JCHAIN,VIM,ITGAX,CFD,CCL5,CCL3,TLR5,LPL
GO Process	GO:0048584	Positive regulation of response to stimulus	82	2131	0.57	1.56	4.24e-24	9606.ENSP00000046794,9606.ENSP00000053867,9606.ENSP00000162749,9606.ENSP00000215909,9606.ENSP00000216117,9606.ENSP00000221930,9606.ENSP00000222390,9606.ENSP00000225831,9606.ENSP00000227266,9606.ENSP00000227752,9606.ENSP00000227880,9606.ENSP00000246551,9606.ENSP00000247470,9606.ENSP00000252593,9606.ENSP00000255409,9606.ENSP00000260128,9606.ENSP00000261623,9606.ENSP00000261918,9606.ENSP00000262629,…	LCP2,GRN,TNFRSF1A,LGALS1,HMOX1,TGFB1,HGF,CCL2,CTSC,IL10RA,SLC15A3,HCST,PYCARD,BST2,CHI3L1,SULF1,CYBA,SEMA7A,TYROBP,GPR65,IGFBP4,PLA2G7,LY96,FCER1G,LAPTM5,CCR1,IL15,C1QB,IGLL1,CNTN2,BMP2K,KLHL6,FPR3,C5AR1,SASH3,FCGR2B,TGFBR2,HLA-DRB1,TGFB2,F11R,IL6R,S100A4,SORBS1,PLAU,TREM2,FGR,C1QC,VSIG4,HLA-DQB1,CARD16,ANXA1,LY86,TLR7,IGFBP3,GPNMB,FGF9,HLA-A,ITGB2,LAT2,CD14,CXCR4,CASP4,HLA-B,HLA-DPB1,PTPRC,C4B,S…
GO Process	GO:0044419	Biological process involved in interspecies interaction between organisms	69	1490	0.65	1.79	8.40e-24	9606.ENSP00000162749,9606.ENSP00000218758,9606.ENSP00000221930,9606.ENSP00000225831,9606.ENSP00000227752,9606.ENSP00000227880,9606.ENSP00000247470,9606.ENSP00000250092,9606.ENSP00000252593,9606.ENSP00000254301,9606.ENSP00000261623,9606.ENSP00000284818,9606.ENSP00000286639,9606.ENSP00000289707,9606.ENSP00000289902,9606.ENSP00000292303,9606.ENSP00000293778,9606.ENSP00000312367,9606.ENSP00000313967,…	TNFRSF1A,ACP5,TGFB1,CCL2,IL10RA,SLC15A3,PYCARD,CD68,BST2,LGALS3,CYBA,LY96,BATF,SLAMF8,FCER1G,CCR5,CXCL16,CD84,C1QB,IFNLR1,IGLL1,IFITM1,ANG,KLHL6,C5AR1,TNFRSF14,FCGR2B,HLA-DRB1,DPP4,MPEG1,CHIT1,NCF2,F11R,IL6R,GBP2,TREM2,FGR,C1QC,VSIG4,CARD16,TNFRSF1B,ANXA1,LY86,TLR7,CNP,HLA-A,GSTP1,CD14,CXCR4,CASP4,HLA-DPA1,SLA,PRF1,HLA-B,PTPRC,C4B,IRF5,PIK3CG,CASP1,ADM,JCHAIN,VIM,ITGAX,CFD,CCL5,CCL3,NCAM1,TLR5,LPL
GO Process	GO:0007166	Cell surface receptor signaling pathway	79	2040	0.57	1.55	3.46e-23	9606.ENSP00000046794,9606.ENSP00000162749,9606.ENSP00000221930,9606.ENSP00000222390,9606.ENSP00000225831,9606.ENSP00000227752,9606.ENSP00000241356,9606.ENSP00000245620,9606.ENSP00000247470,9606.ENSP00000260128,9606.ENSP00000261918,9606.ENSP00000262426,9606.ENSP00000262629,9606.ENSP00000268389,9606.ENSP00000271450,9606.ENSP00000284818,9606.ENSP00000289902,9606.ENSP00000292303,9606.ENSP00000295408,…	LCP2,TNFRSF1A,TGFB1,HGF,CCL2,IL10RA,ADORA3,LILRB3,PYCARD,SULF1,SEMA7A,FOXF1,TYROBP,IGSF6,FCGR2A,LY96,FCER1G,CCR5,MERTK,CCR1,IL15,MS4A7,IFNLR1,IGLL1,CNTN2,IFITM1,PIDD1,KLHL6,FPR3,C5AR1,TNFRSF14,SREBF1,CCRL2,FCGR2B,TGFBR2,HLA-DRB1,TGFB2,IL6R,CASP7,FCGR1B,SORBS1,PLAU,TREM2,COL16A1,FGR,IL2RG,HLA-DQB1,S1PR3,TNFRSF1B,ANXA1,LY86,FGF9,LILRA6,HLA-A,ITGB2,LAT2,CD14,CXCR4,SLA,HLA-DPB1,PTPRC,SEMA4D,IRF5,CEBP…
GO Process	GO:0002683	Negative regulation of immune system process	40	433	0.95	2.72	2.24e-22	9606.ENSP00000053867,9606.ENSP00000216117,9606.ENSP00000218758,9606.ENSP00000221930,9606.ENSP00000225831,9606.ENSP00000245620,9606.ENSP00000250092,9606.ENSP00000252593,9606.ENSP00000254301,9606.ENSP00000262426,9606.ENSP00000262629,9606.ENSP00000285670,9606.ENSP00000289707,9606.ENSP00000294507,9606.ENSP00000295408,9606.ENSP00000297350,9606.ENSP00000300305,9606.ENSP00000312367,9606.ENSP00000323929,…	GRN,HMOX1,ACP5,TGFB1,CCL2,LILRB3,CD68,BST2,LGALS3,FOXF1,TYROBP,SAMSN1,SLAMF8,LAPTM5,MERTK,TNFRSF11B,RUNX1,CD84,A2M,TNFRSF14,FCGR2B,HLA-DRB1,DPP4,TGFB2,TREM2,MAFB,FGR,C1QC,VSIG4,ANXA1,GPNMB,HLA-A,HLA-B,PTPRC,CDKN2A,CEBPA,ANGPT1,CD300LF,CCL3,CD59
GO Process	GO:0032101	Regulation of response to external stimulus	53	964	0.73	1.92	1.50e-20	9606.ENSP00000053867,9606.ENSP00000162749,9606.ENSP00000215909,9606.ENSP00000218758,9606.ENSP00000221930,9606.ENSP00000222390,9606.ENSP00000225831,9606.ENSP00000227266,9606.ENSP00000228510,9606.ENSP00000247470,9606.ENSP00000261623,9606.ENSP00000261918,9606.ENSP00000262426,9606.ENSP00000262629,9606.ENSP00000274793,9606.ENSP00000284818,9606.ENSP00000289707,9606.ENSP00000296140,9606.ENSP00000296545,…	GRN,TNFRSF1A,LGALS1,ACP5,TGFB1,HGF,CCL2,CTSC,MVK,PYCARD,CYBA,SEMA7A,FOXF1,TYROBP,PLA2G7,LY96,SLAMF8,CCR1,IL15,JAM3,A2M,IFNLR1,C5AR1,FCGR2B,TGFBR2,HLA-DRB1,DPP4,IL6R,PLAU,TREM2,FGR,VSIG4,CARD16,TNFRSF1B,ANXA1,LY86,TLR7,HLA-A,GSTP1,CD14,CXCR4,CASP4,HLA-B,PTPRC,SEMA4D,PIK3CG,CEBPA,CASP1,CMKLR1,CCL5,CCL3,ALOX5AP,LPL
GO Process	GO:0098542	Defense response to other organism	53	989	0.71	1.87	4.41e-20	9606.ENSP00000162749,9606.ENSP00000218758,9606.ENSP00000221930,9606.ENSP00000225831,9606.ENSP00000227880,9606.ENSP00000247470,9606.ENSP00000252593,9606.ENSP00000254301,9606.ENSP00000261623,9606.ENSP00000284818,9606.ENSP00000286639,9606.ENSP00000289707,9606.ENSP00000289902,9606.ENSP00000293778,9606.ENSP00000312367,9606.ENSP00000313967,9606.ENSP00000327824,9606.ENSP00000329312,9606.ENSP00000330825,…	TNFRSF1A,ACP5,TGFB1,CCL2,SLC15A3,PYCARD,BST2,LGALS3,CYBA,LY96,BATF,SLAMF8,FCER1G,CXCL16,CD84,C1QB,IFNLR1,IGLL1,IFITM1,ANG,C5AR1,TNFRSF14,MPEG1,NCF2,IL6R,GBP2,TREM2,FGR,C1QC,VSIG4,ANXA1,LY86,TLR7,HLA-A,CD14,CASP4,HLA-DPA1,SLA,PRF1,HLA-B,PTPRC,C4B,IRF5,PIK3CG,CASP1,ADM,JCHAIN,VIM,ITGAX,CFD,CCL5,CCL3,TLR5
GO Process	GO:0009617	Response to bacterium	44	663	0.81	2.12	1.50e-19	9606.ENSP00000162749,9606.ENSP00000218758,9606.ENSP00000221930,9606.ENSP00000225831,9606.ENSP00000227752,9606.ENSP00000247470,9606.ENSP00000250092,9606.ENSP00000284818,9606.ENSP00000289707,9606.ENSP00000289902,9606.ENSP00000292303,9606.ENSP00000329312,9606.ENSP00000336762,9606.ENSP00000341342,9606.ENSP00000347197,9606.ENSP00000347948,9606.ENSP00000351497,9606.ENSP00000353099,9606.ENSP00000354335,…	TNFRSF1A,ACP5,TGFB1,CCL2,IL10RA,PYCARD,CD68,LY96,SLAMF8,FCER1G,CCR5,IGLL1,ANG,KLHL6,C5AR1,TNFRSF14,FCGR2B,HLA-DRB1,MPEG1,CHIT1,IL6R,GBP2,TREM2,FGR,CARD16,TNFRSF1B,LY86,CNP,HLA-A,GSTP1,CD14,CASP4,HLA-B,C4B,IRF5,CASP1,ADM,JCHAIN,VIM,CFD,CCL5,CCL3,TLR5,LPL
GO Process	GO:0048518	Positive regulation of biological process	132	6207	0.31	0.93	2.52e-19	9606.ENSP00000046794,9606.ENSP00000053867,9606.ENSP00000155840,9606.ENSP00000162749,9606.ENSP00000215909,9606.ENSP00000216117,9606.ENSP00000218104,9606.ENSP00000221930,9606.ENSP00000222390,9606.ENSP00000225831,9606.ENSP00000227266,9606.ENSP00000227752,9606.ENSP00000227880,9606.ENSP00000246551,9606.ENSP00000247470,9606.ENSP00000252593,9606.ENSP00000254301,9606.ENSP00000255409,9606.ENSP00000260128,…	LCP2,GRN,KCNQ1,TNFRSF1A,LGALS1,HMOX1,ABCD1,TGFB1,HGF,CCL2,CTSC,IL10RA,SLC15A3,HCST,PYCARD,BST2,LGALS3,CHI3L1,SULF1,CYBA,SEMA7A,CD33,FOXF1,TYROBP,MCAM,GPR65,IGFBP4,S100A11,PLA2G7,LY96,BATF,FCER1G,CXCL16,LAPTM5,MERTK,CCR1,IL15,FOLR2,JAM3,RUNX1,CD84,C1QB,NQO1,PGR,IFNLR1,IGLL1,CNTN2,IFITM1,OLIG2,BMP2K,ANG,PIDD1,HLA-DQA1,KLHL6,FPR3,C5AR1,TNFRSF14,SREBF1,JAML,SASH3,FCGR2B,TGFBR2,HLA-DRB1,DPP4,ZEB1,THBS…
GO Process	GO:0051249	Regulation of lymphocyte activation	39	508	0.87	2.28	3.82e-19	9606.ENSP00000215909,9606.ENSP00000221930,9606.ENSP00000225831,9606.ENSP00000247470,9606.ENSP00000254301,9606.ENSP00000262629,9606.ENSP00000285670,9606.ENSP00000286639,9606.ENSP00000289707,9606.ENSP00000294507,9606.ENSP00000295408,9606.ENSP00000296545,9606.ENSP00000300305,9606.ENSP00000329312,9606.ENSP00000339398,9606.ENSP00000347948,9606.ENSP00000349359,9606.ENSP00000351497,9606.ENSP00000351905,…	LGALS1,TGFB1,CCL2,PYCARD,LGALS3,TYROBP,SAMSN1,BATF,SLAMF8,LAPTM5,MERTK,IL15,RUNX1,IGLL1,HLA-DQA1,TNFRSF14,SASH3,FCGR2B,TGFBR2,HLA-DRB1,DPP4,ZEB1,FGR,IL2RG,VSIG4,HLA-DMA,HLA-DQA2,HLA-DQB1,HLA-DRB5,TNFRSF1B,ANXA1,CD83,GPNMB,HLA-A,HLA-DPA1,HLA-DPB1,PTPRC,CDKN2A,CCL5
GO Process	GO:0051239	Regulation of multicellular organismal process	85	2749	0.48	1.25	4.26e-19	9606.ENSP00000053867,9606.ENSP00000155840,9606.ENSP00000162749,9606.ENSP00000216117,9606.ENSP00000218104,9606.ENSP00000218758,9606.ENSP00000221930,9606.ENSP00000222390,9606.ENSP00000227266,9606.ENSP00000241356,9606.ENSP00000245620,9606.ENSP00000247470,9606.ENSP00000252593,9606.ENSP00000255409,9606.ENSP00000260128,9606.ENSP00000261623,9606.ENSP00000261918,9606.ENSP00000262262,9606.ENSP00000262629,…	GRN,KCNQ1,TNFRSF1A,HMOX1,ABCD1,ACP5,TGFB1,HGF,CTSC,ADORA3,LILRB3,PYCARD,BST2,CHI3L1,SULF1,CYBA,SEMA7A,CD33,TYROBP,LY96,BATF,SLAMF8,FCER1G,LAPTM5,MERTK,CCR1,IL15,TNFRSF11B,RUNX1,CD84,OLIG2,BMP2K,C5AR1,TNFRSF14,SREBF1,SASH3,FCGR2B,TGFBR2,HLA-DRB1,ZEB1,THBS2,TGFB2,F11R,IL6R,PLAU,TREM2,MAFB,FGR,IL2RG,C1QC,VSIG4,PARD3,CARD16,S1PR3,TNFRSF1B,ANXA1,CD83,TLR7,GPNMB,FGF9,HLA-A,ITGB2,CST3,GSTP1,CD14,CXCR4,H…
GO Process	GO:0007154	Cell communication	119	5165	0.35	0.99	4.33e-19	9606.ENSP00000046794,9606.ENSP00000053867,9606.ENSP00000155840,9606.ENSP00000162749,9606.ENSP00000216117,9606.ENSP00000221930,9606.ENSP00000222390,9606.ENSP00000225831,9606.ENSP00000227752,9606.ENSP00000241356,9606.ENSP00000245620,9606.ENSP00000247470,9606.ENSP00000250092,9606.ENSP00000254301,9606.ENSP00000255409,9606.ENSP00000260128,9606.ENSP00000261918,9606.ENSP00000262262,9606.ENSP00000262426,…	LCP2,GRN,KCNQ1,TNFRSF1A,HMOX1,TGFB1,HGF,CCL2,IL10RA,ADORA3,LILRB3,PYCARD,CD68,LGALS3,CHI3L1,SULF1,SEMA7A,CD33,FOXF1,TYROBP,GPR65,IGSF6,IGFBP4,FCGR2A,S100A11,LY96,BATF,FCER1G,CCR5,CXCL16,ARHGAP15,MERTK,CCR1,IL15,TNFRSF11B,FOLR2,JAM3,MS4A7,NQO1,SIGLEC8,PGR,IFNLR1,IGLL1,CNTN2,IFITM1,ANG,PIDD1,KLHL6,FPR3,C5AR1,TNFRSF14,SREBF1,CCRL2,FCGR2B,TGFBR2,HLA-DRB1,DPP4,TGFB2,TAGAP,IL6R,CASP7,FCGR1B,SORBS1,PLAU…
GO Process	GO:0007165	Signal transduction	113	4714	0.36	1.02	5.78e-19	9606.ENSP00000046794,9606.ENSP00000053867,9606.ENSP00000155840,9606.ENSP00000162749,9606.ENSP00000216117,9606.ENSP00000221930,9606.ENSP00000222390,9606.ENSP00000225831,9606.ENSP00000227752,9606.ENSP00000241356,9606.ENSP00000245620,9606.ENSP00000247470,9606.ENSP00000254301,9606.ENSP00000255409,9606.ENSP00000260128,9606.ENSP00000261918,9606.ENSP00000262262,9606.ENSP00000262426,9606.ENSP00000262629,…	LCP2,GRN,KCNQ1,TNFRSF1A,HMOX1,TGFB1,HGF,CCL2,IL10RA,ADORA3,LILRB3,PYCARD,LGALS3,CHI3L1,SULF1,SEMA7A,CD33,FOXF1,TYROBP,GPR65,IGSF6,IGFBP4,FCGR2A,S100A11,LY96,BATF,FCER1G,CCR5,CXCL16,ARHGAP15,MERTK,CCR1,IL15,TNFRSF11B,MS4A7,SIGLEC8,PGR,IFNLR1,IGLL1,CNTN2,IFITM1,PIDD1,KLHL6,FPR3,C5AR1,TNFRSF14,SREBF1,CCRL2,FCGR2B,TGFBR2,HLA-DRB1,DPP4,TGFB2,TAGAP,IL6R,CASP7,FCGR1B,SORBS1,PLAU,TREM2,COL16A1,FGR,IL2RG,…
GO Process	GO:0051241	Negative regulation of multicellular organismal process	52	1035	0.69	1.74	1.49e-18	9606.ENSP00000053867,9606.ENSP00000162749,9606.ENSP00000216117,9606.ENSP00000218104,9606.ENSP00000218758,9606.ENSP00000221930,9606.ENSP00000222390,9606.ENSP00000227266,9606.ENSP00000245620,9606.ENSP00000247470,9606.ENSP00000252593,9606.ENSP00000260128,9606.ENSP00000261623,9606.ENSP00000261918,9606.ENSP00000262262,9606.ENSP00000262629,9606.ENSP00000289707,9606.ENSP00000294507,9606.ENSP00000295408,…	GRN,TNFRSF1A,HMOX1,ABCD1,ACP5,TGFB1,HGF,CTSC,LILRB3,PYCARD,BST2,SULF1,CYBA,SEMA7A,CD33,TYROBP,SLAMF8,LAPTM5,MERTK,CCR1,IL15,TNFRSF11B,RUNX1,CD84,FCGR2B,TGFBR2,HLA-DRB1,THBS2,TGFB2,IL6R,PLAU,TREM2,MAFB,C1QC,VSIG4,CARD16,TNFRSF1B,ANXA1,CD83,GPNMB,CST3,GSTP1,PTPRC,SEMA4D,CDKN2A,PIK3CG,CEBPA,ANGPT1,ADM,CMKLR1,APOC1,CCL3
GO Process	GO:0023052	Signaling	116	5057	0.35	0.98	3.55e-18	9606.ENSP00000046794,9606.ENSP00000053867,9606.ENSP00000155840,9606.ENSP00000162749,9606.ENSP00000216117,9606.ENSP00000221930,9606.ENSP00000222390,9606.ENSP00000225831,9606.ENSP00000227752,9606.ENSP00000241356,9606.ENSP00000245620,9606.ENSP00000247470,9606.ENSP00000254301,9606.ENSP00000255409,9606.ENSP00000260128,9606.ENSP00000261918,9606.ENSP00000262262,9606.ENSP00000262426,9606.ENSP00000262629,…	LCP2,GRN,KCNQ1,TNFRSF1A,HMOX1,TGFB1,HGF,CCL2,IL10RA,ADORA3,LILRB3,PYCARD,LGALS3,CHI3L1,SULF1,SEMA7A,CD33,FOXF1,TYROBP,GPR65,IGSF6,IGFBP4,FCGR2A,S100A11,LY96,BATF,FCER1G,CCR5,CXCL16,ARHGAP15,MERTK,CCR1,IL15,TNFRSF11B,JAM3,MS4A7,NQO1,SIGLEC8,PGR,IFNLR1,IGLL1,CNTN2,IFITM1,PIDD1,KLHL6,FPR3,C5AR1,TNFRSF14,SREBF1,CCRL2,FCGR2B,TGFBR2,HLA-DRB1,DPP4,TGFB2,TAGAP,IL6R,CASP7,FCGR1B,SORBS1,PLAU,TREM2,COL16A1,…
GO Process	GO:0002250	Adaptive immune response	33	359	0.95	2.45	3.86e-18	9606.ENSP00000221930,9606.ENSP00000227266,9606.ENSP00000245620,9606.ENSP00000286639,9606.ENSP00000289902,9606.ENSP00000299106,9606.ENSP00000312367,9606.ENSP00000313967,9606.ENSP00000329312,9606.ENSP00000339398,9606.ENSP00000341342,9606.ENSP00000347948,9606.ENSP00000351497,9606.ENSP00000353099,9606.ENSP00000357470,9606.ENSP00000358391,9606.ENSP00000363770,9606.ENSP00000363976,9606.ENSP00000364076,…	TGFB1,CTSC,LILRB3,BATF,FCER1G,JAM3,CD84,C1QB,IGLL1,HLA-DQA1,KLHL6,TNFRSF14,FCGR2B,HLA-DRB1,IL6R,FCGR1B,C1QC,HLA-DMA,HLA-DQA2,HLA-DQB1,HLA-DRB5,ANXA1,LAIR1,LILRA6,HLA-A,LAT2,HLA-DPA1,PRF1,HLA-B,HLA-DPB1,C4B,PIK3CG,JCHAIN
GO Process	GO:0050863	Regulation of T cell activation	33	376	0.93	2.35	1.40e-17	9606.ENSP00000215909,9606.ENSP00000221930,9606.ENSP00000225831,9606.ENSP00000247470,9606.ENSP00000254301,9606.ENSP00000286639,9606.ENSP00000294507,9606.ENSP00000296545,9606.ENSP00000300305,9606.ENSP00000339398,9606.ENSP00000347948,9606.ENSP00000349359,9606.ENSP00000351497,9606.ENSP00000351905,9606.ENSP00000353099,9606.ENSP00000353731,9606.ENSP00000354487,9606.ENSP00000363318,9606.ENSP00000363869,…	LGALS1,TGFB1,CCL2,PYCARD,LGALS3,BATF,LAPTM5,IL15,RUNX1,HLA-DQA1,TNFRSF14,SASH3,FCGR2B,TGFBR2,HLA-DRB1,DPP4,ZEB1,IL2RG,VSIG4,HLA-DMA,HLA-DQA2,HLA-DQB1,HLA-DRB5,TNFRSF1B,ANXA1,CD83,GPNMB,HLA-A,HLA-DPA1,HLA-DPB1,PTPRC,CDKN2A,CCL5
GO Process	GO:0002697	Regulation of immune effector process	33	383	0.92	2.32	2.29e-17	9606.ENSP00000053867,9606.ENSP00000216117,9606.ENSP00000218758,9606.ENSP00000221930,9606.ENSP00000247470,9606.ENSP00000252593,9606.ENSP00000254301,9606.ENSP00000261918,9606.ENSP00000262426,9606.ENSP00000262629,9606.ENSP00000286639,9606.ENSP00000289707,9606.ENSP00000294507,9606.ENSP00000312367,9606.ENSP00000323929,9606.ENSP00000347948,9606.ENSP00000349359,9606.ENSP00000351497,9606.ENSP00000353099,…	GRN,HMOX1,ACP5,TGFB1,PYCARD,BST2,LGALS3,SEMA7A,FOXF1,TYROBP,BATF,SLAMF8,LAPTM5,CD84,A2M,TNFRSF14,SASH3,FCGR2B,HLA-DRB1,TGFB2,TREM2,FGR,VSIG4,TNFRSF1B,ANXA1,TLR7,HLA-A,ITGB2,HLA-B,PTPRC,C4B,ANGPT1,CD59
GO Process	GO:0048522	Positive regulation of cellular process	121	5584	0.32	0.93	2.29e-17	9606.ENSP00000046794,9606.ENSP00000053867,9606.ENSP00000155840,9606.ENSP00000162749,9606.ENSP00000215909,9606.ENSP00000216117,9606.ENSP00000218104,9606.ENSP00000221930,9606.ENSP00000222390,9606.ENSP00000225831,9606.ENSP00000227266,9606.ENSP00000227752,9606.ENSP00000227880,9606.ENSP00000246551,9606.ENSP00000247470,9606.ENSP00000252593,9606.ENSP00000254301,9606.ENSP00000255409,9606.ENSP00000260128,…	LCP2,GRN,KCNQ1,TNFRSF1A,LGALS1,HMOX1,ABCD1,TGFB1,HGF,CCL2,CTSC,IL10RA,SLC15A3,HCST,PYCARD,BST2,LGALS3,CHI3L1,SULF1,CYBA,SEMA7A,CD33,FOXF1,TYROBP,MCAM,GPR65,IGFBP4,S100A11,PLA2G7,LY96,BATF,CXCL16,LAPTM5,MERTK,CCR1,IL15,FOLR2,JAM3,RUNX1,NQO1,PGR,IFNLR1,IGLL1,CNTN2,IFITM1,OLIG2,BMP2K,ANG,PIDD1,HLA-DQA1,C5AR1,TNFRSF14,SREBF1,JAML,SASH3,FCGR2B,TGFBR2,HLA-DRB1,DPP4,ZEB1,THBS2,TGFB2,F11R,IL6R,S100A4,CAS…
GO Process	GO:0051716	Cellular response to stimulus	130	6357	0.3	0.88	2.50e-17	9606.ENSP00000046794,9606.ENSP00000053867,9606.ENSP00000155840,9606.ENSP00000162749,9606.ENSP00000216117,9606.ENSP00000221930,9606.ENSP00000222390,9606.ENSP00000225831,9606.ENSP00000227752,9606.ENSP00000241356,9606.ENSP00000245620,9606.ENSP00000247470,9606.ENSP00000250092,9606.ENSP00000254301,9606.ENSP00000255409,9606.ENSP00000260128,9606.ENSP00000261623,9606.ENSP00000261918,9606.ENSP00000262262,…	LCP2,GRN,KCNQ1,TNFRSF1A,HMOX1,TGFB1,HGF,CCL2,IL10RA,ADORA3,LILRB3,PYCARD,CD68,LGALS3,CHI3L1,SULF1,CYBA,SEMA7A,CD33,FOXF1,TYROBP,GPR65,IGSF6,IGFBP4,FCGR2A,S100A11,LY96,BATF,SLAMF8,FCER1G,CCR5,CXCL16,ARHGAP15,MERTK,CCR1,IL15,TNFRSF11B,FOLR2,MS4A7,HSPA6,NQO1,SIGLEC8,PGR,IFNLR1,IGLL1,CNTN2,IFITM1,PIDD1,KLHL6,FPR3,C5AR1,TNFRSF14,SREBF1,JAML,CCRL2,FCGR2B,TGFBR2,HLA-DRB1,DPP4,ZEB1,TGFB2,TAGAP,F11R,IL6R,…
GO Process	GO:0010033	Response to organic substance	81	2692	0.46	1.19	2.64e-17	9606.ENSP00000155840,9606.ENSP00000162749,9606.ENSP00000216117,9606.ENSP00000218758,9606.ENSP00000221930,9606.ENSP00000222390,9606.ENSP00000225831,9606.ENSP00000227266,9606.ENSP00000227752,9606.ENSP00000245620,9606.ENSP00000247470,9606.ENSP00000250092,9606.ENSP00000252593,9606.ENSP00000255409,9606.ENSP00000261623,9606.ENSP00000262426,9606.ENSP00000284818,9606.ENSP00000289902,9606.ENSP00000292303,…	KCNQ1,TNFRSF1A,HMOX1,ACP5,TGFB1,HGF,CCL2,CTSC,IL10RA,LILRB3,PYCARD,CD68,BST2,CHI3L1,CYBA,FOXF1,LY96,FCER1G,CCR5,CXCL16,CCR1,IL15,TNFRSF11B,FOLR2,HSPA6,NQO1,A2M,PGR,IFNLR1,IFITM1,ANG,C5AR1,TNFRSF14,SREBF1,CCRL2,FCGR2B,TGFBR2,ZEB1,TGFB2,IL6R,CASP7,GBP2,SORBS1,TREM2,COL16A1,IL2RG,CARD16,TNFRSF1B,ANXA1,CD83,LY86,LSP1,FGF9,CNP,LILRA6,ITGB2,GSTP1,CD14,CXCR4,CASP4,ARPC1B,HLA-DPA1,MSR1,FBP1,C4B,IRF5,PIK3…
GO Process	GO:0001819	Positive regulation of cytokine production	36	482	0.86	2.14	2.79e-17	9606.ENSP00000216117,9606.ENSP00000221930,9606.ENSP00000222390,9606.ENSP00000247470,9606.ENSP00000255409,9606.ENSP00000260128,9606.ENSP00000261623,9606.ENSP00000261918,9606.ENSP00000262629,9606.ENSP00000284818,9606.ENSP00000286639,9606.ENSP00000289902,9606.ENSP00000294507,9606.ENSP00000296545,9606.ENSP00000300305,9606.ENSP00000312367,9606.ENSP00000347197,9606.ENSP00000347948,9606.ENSP00000349359,…	HMOX1,TGFB1,HGF,PYCARD,CHI3L1,SULF1,CYBA,SEMA7A,TYROBP,LY96,BATF,FCER1G,LAPTM5,IL15,RUNX1,CD84,C5AR1,TNFRSF14,SASH3,IL6R,TREM2,FGR,ANXA1,CD83,TLR7,HLA-A,CD14,HLA-DPA1,HLA-DPB1,PTPRC,IRF5,PIK3CG,CASP1,CCL3,TLR5,LPL
GO Process	GO:0030155	Regulation of cell adhesion	44	784	0.73	1.81	4.40e-17	9606.ENSP00000215909,9606.ENSP00000221930,9606.ENSP00000225831,9606.ENSP00000247470,9606.ENSP00000254301,9606.ENSP00000262426,9606.ENSP00000264192,9606.ENSP00000294507,9606.ENSP00000296545,9606.ENSP00000299106,9606.ENSP00000300305,9606.ENSP00000339398,9606.ENSP00000347948,9606.ENSP00000349359,9606.ENSP00000351497,9606.ENSP00000351905,9606.ENSP00000353099,9606.ENSP00000353731,9606.ENSP00000355896,…	LGALS1,TGFB1,CCL2,PYCARD,LGALS3,FOXF1,CYTIP,LAPTM5,IL15,JAM3,RUNX1,HLA-DQA1,TNFRSF14,SASH3,FCGR2B,TGFBR2,HLA-DRB1,DPP4,TGFB2,F11R,IL6R,PLAU,COL16A1,IL2RG,VSIG4,HLA-DMA,HLA-DQA2,HLA-DQB1,HLA-DRB5,ANXA1,CD83,GPNMB,HLA-A,ITGB2,CXCR4,HLA-DPA1,HLA-DPB1,PTPRC,TGFBI,SEMA4D,CDKN2A,PIK3CG,ANGPT1,CCL5
GO Process	GO:0002696	Positive regulation of leukocyte activation	32	384	0.91	2.21	1.88e-16	9606.ENSP00000215909,9606.ENSP00000221930,9606.ENSP00000225831,9606.ENSP00000227266,9606.ENSP00000247470,9606.ENSP00000262629,9606.ENSP00000296545,9606.ENSP00000300305,9606.ENSP00000329312,9606.ENSP00000339398,9606.ENSP00000347948,9606.ENSP00000349359,9606.ENSP00000351905,9606.ENSP00000353099,9606.ENSP00000353731,9606.ENSP00000362205,9606.ENSP00000363117,9606.ENSP00000363318,9606.ENSP00000363976,…	LGALS1,TGFB1,CCL2,CTSC,PYCARD,TYROBP,IL15,RUNX1,IGLL1,HLA-DQA1,TNFRSF14,SASH3,TGFBR2,HLA-DRB1,DPP4,TREM2,FGR,IL2RG,HLA-DMA,HLA-DQA2,HLA-DQB1,HLA-DRB5,ANXA1,CD83,HLA-A,ITGB2,HLA-DPA1,HLA-DPB1,PTPRC,CEBPA,CCL5,CCL3
GO Process	GO:1903037	Regulation of leukocyte cell-cell adhesion	31	368	0.91	2.19	5.17e-16	9606.ENSP00000215909,9606.ENSP00000221930,9606.ENSP00000225831,9606.ENSP00000247470,9606.ENSP00000254301,9606.ENSP00000294507,9606.ENSP00000296545,9606.ENSP00000300305,9606.ENSP00000339398,9606.ENSP00000347948,9606.ENSP00000349359,9606.ENSP00000351497,9606.ENSP00000351905,9606.ENSP00000353099,9606.ENSP00000353731,9606.ENSP00000363318,9606.ENSP00000363869,9606.ENSP00000363976,9606.ENSP00000364076,…	LGALS1,TGFB1,CCL2,PYCARD,LGALS3,LAPTM5,IL15,RUNX1,HLA-DQA1,TNFRSF14,SASH3,FCGR2B,TGFBR2,HLA-DRB1,DPP4,IL2RG,VSIG4,HLA-DMA,HLA-DQA2,HLA-DQB1,HLA-DRB5,ANXA1,CD83,GPNMB,HLA-A,ITGB2,HLA-DPA1,HLA-DPB1,PTPRC,CDKN2A,CCL5
GO Process	GO:0065007	Biological regulation	183	12385	0.15	0.66	1.61e-15	9606.ENSP00000046794,9606.ENSP00000053867,9606.ENSP00000155840,9606.ENSP00000162749,9606.ENSP00000215909,9606.ENSP00000216117,9606.ENSP00000217131,9606.ENSP00000218104,9606.ENSP00000218758,9606.ENSP00000221930,9606.ENSP00000222390,9606.ENSP00000225831,9606.ENSP00000227266,9606.ENSP00000227752,9606.ENSP00000227880,9606.ENSP00000228510,9606.ENSP00000241356,9606.ENSP00000244289,9606.ENSP00000245620,…	LCP2,GRN,KCNQ1,TNFRSF1A,LGALS1,HMOX1,CTSZ,ABCD1,ACP5,TGFB1,HGF,CCL2,CTSC,IL10RA,SLC15A3,MVK,ADORA3,LIPE,LILRB3,HCST,PYCARD,CD68,BST2,LGALS3,CARD6,CHI3L1,SULF1,CYBA,SEMA7A,CD33,FOXF1,TYROBP,CAPG,MCAM,CYTIP,CP,GPR65,IGSF6,IGFBP4,FCGR2A,S100A11,PLA2G7,LY96,SAMSN1,BATF,SLAMF8,FCER1G,CCR5,CXCL16,LAPTM5,ARHGAP15,MERTK,FSTL1,CCR1,IL15,TNFRSF11B,FOLR2,JAM3,MS4A7,RUNX1,CD84,C1QB,NQO1,SIGLEC8,A2M,PGR,IFNLR…
GO Process	GO:0045087	Innate immune response	41	754	0.72	1.7	2.46e-15	9606.ENSP00000225831,9606.ENSP00000227880,9606.ENSP00000247470,9606.ENSP00000252593,9606.ENSP00000254301,9606.ENSP00000261623,9606.ENSP00000284818,9606.ENSP00000289902,9606.ENSP00000293778,9606.ENSP00000312367,9606.ENSP00000313967,9606.ENSP00000327824,9606.ENSP00000329312,9606.ENSP00000330825,9606.ENSP00000336762,9606.ENSP00000347948,9606.ENSP00000354335,9606.ENSP00000356505,9606.ENSP00000359497,…	CCL2,SLC15A3,PYCARD,BST2,LGALS3,CYBA,LY96,FCER1G,CXCL16,CD84,C1QB,IFNLR1,IGLL1,IFITM1,ANG,TNFRSF14,MPEG1,NCF2,GBP2,FGR,C1QC,VSIG4,ANXA1,LY86,TLR7,HLA-A,CD14,CASP4,HLA-DPA1,SLA,HLA-B,C4B,IRF5,PIK3CG,CASP1,JCHAIN,VIM,CFD,CCL5,CCL3,TLR5
GO Process	GO:0030335	Positive regulation of cell migration	35	529	0.81	1.89	2.94e-15	9606.ENSP00000053867,9606.ENSP00000216117,9606.ENSP00000221930,9606.ENSP00000222390,9606.ENSP00000247470,9606.ENSP00000254301,9606.ENSP00000261918,9606.ENSP00000262426,9606.ENSP00000264036,9606.ENSP00000271638,9606.ENSP00000274793,9606.ENSP00000293778,9606.ENSP00000296140,9606.ENSP00000299106,9606.ENSP00000347197,9606.ENSP00000347948,9606.ENSP00000351905,9606.ENSP00000355896,9606.ENSP00000357470,…	GRN,HMOX1,TGFB1,HGF,PYCARD,LGALS3,SEMA7A,FOXF1,MCAM,S100A11,PLA2G7,CXCL16,CCR1,JAM3,C5AR1,TNFRSF14,TGFBR2,TGFB2,IL6R,PLAU,TREM2,FGR,ANXA1,GPNMB,FGF9,CXCR4,PTPRC,SEMA4D,PIK3CG,ANGPT1,CMKLR1,ITGAX,PECAM1,CCL5,CCL3
GO Process	GO:0050789	Regulation of biological process	177	11655	0.17	0.67	3.01e-15	9606.ENSP00000046794,9606.ENSP00000053867,9606.ENSP00000155840,9606.ENSP00000162749,9606.ENSP00000215909,9606.ENSP00000216117,9606.ENSP00000217131,9606.ENSP00000218104,9606.ENSP00000218758,9606.ENSP00000221930,9606.ENSP00000222390,9606.ENSP00000225831,9606.ENSP00000227266,9606.ENSP00000227752,9606.ENSP00000227880,9606.ENSP00000228510,9606.ENSP00000241356,9606.ENSP00000245620,9606.ENSP00000246551,…	LCP2,GRN,KCNQ1,TNFRSF1A,LGALS1,HMOX1,CTSZ,ABCD1,ACP5,TGFB1,HGF,CCL2,CTSC,IL10RA,SLC15A3,MVK,ADORA3,LILRB3,HCST,PYCARD,CD68,BST2,LGALS3,CARD6,CHI3L1,SULF1,CYBA,SEMA7A,CD33,FOXF1,TYROBP,CAPG,MCAM,CYTIP,GPR65,IGSF6,IGFBP4,FCGR2A,S100A11,PLA2G7,LY96,SAMSN1,BATF,SLAMF8,FCER1G,CCR5,CXCL16,LAPTM5,ARHGAP15,MERTK,FSTL1,CCR1,IL15,TNFRSF11B,FOLR2,JAM3,MS4A7,RUNX1,CD84,C1QB,NQO1,SIGLEC8,A2M,PGR,IFNLR1,IGLL1,…
GO Process	GO:0050727	Regulation of inflammatory response	30	371	0.89	2.08	4.86e-15	9606.ENSP00000053867,9606.ENSP00000162749,9606.ENSP00000215909,9606.ENSP00000218758,9606.ENSP00000222390,9606.ENSP00000227266,9606.ENSP00000228510,9606.ENSP00000247470,9606.ENSP00000261918,9606.ENSP00000262426,9606.ENSP00000274793,9606.ENSP00000289707,9606.ENSP00000296545,9606.ENSP00000351497,9606.ENSP00000353099,9606.ENSP00000362205,9606.ENSP00000363117,9606.ENSP00000365435,9606.ENSP00000366109,…	GRN,TNFRSF1A,LGALS1,ACP5,HGF,CTSC,MVK,PYCARD,SEMA7A,FOXF1,PLA2G7,SLAMF8,IL15,FCGR2B,HLA-DRB1,TREM2,FGR,TNFRSF1B,ANXA1,TLR7,GSTP1,CASP4,PTPRC,PIK3CG,CEBPA,CASP1,CCL5,CCL3,ALOX5AP,LPL
GO Process	GO:0022407	Regulation of cell-cell adhesion	33	480	0.82	1.9	9.18e-15	9606.ENSP00000215909,9606.ENSP00000221930,9606.ENSP00000225831,9606.ENSP00000247470,9606.ENSP00000254301,9606.ENSP00000294507,9606.ENSP00000296545,9606.ENSP00000300305,9606.ENSP00000339398,9606.ENSP00000347948,9606.ENSP00000349359,9606.ENSP00000351497,9606.ENSP00000351905,9606.ENSP00000353099,9606.ENSP00000353731,9606.ENSP00000357005,9606.ENSP00000357470,9606.ENSP00000363318,9606.ENSP00000363869,…	LGALS1,TGFB1,CCL2,PYCARD,LGALS3,LAPTM5,IL15,RUNX1,HLA-DQA1,TNFRSF14,SASH3,FCGR2B,TGFBR2,HLA-DRB1,DPP4,F11R,IL6R,IL2RG,VSIG4,HLA-DMA,HLA-DQA2,HLA-DQB1,HLA-DRB5,ANXA1,CD83,GPNMB,HLA-A,ITGB2,HLA-DPA1,HLA-DPB1,PTPRC,CDKN2A,CCL5
GO Process	GO:0051240	Positive regulation of multicellular organismal process	56	1505	0.56	1.32	1.17e-14	9606.ENSP00000053867,9606.ENSP00000155840,9606.ENSP00000216117,9606.ENSP00000221930,9606.ENSP00000222390,9606.ENSP00000247470,9606.ENSP00000255409,9606.ENSP00000260128,9606.ENSP00000261623,9606.ENSP00000261918,9606.ENSP00000262629,9606.ENSP00000284818,9606.ENSP00000286639,9606.ENSP00000289902,9606.ENSP00000294507,9606.ENSP00000296140,9606.ENSP00000296545,9606.ENSP00000300305,9606.ENSP00000312367,…	GRN,KCNQ1,HMOX1,TGFB1,HGF,PYCARD,CHI3L1,SULF1,CYBA,SEMA7A,TYROBP,LY96,BATF,FCER1G,LAPTM5,CCR1,IL15,RUNX1,CD84,OLIG2,C5AR1,TNFRSF14,SASH3,TGFBR2,HLA-DRB1,THBS2,TGFB2,IL6R,PLAU,TREM2,FGR,IL2RG,PARD3,TNFRSF1B,ANXA1,CD83,TLR7,FGF9,HLA-A,ITGB2,CD14,CXCR4,HLA-DPA1,HLA-DPB1,PTPRC,SEMA4D,IRF5,PIK3CG,CASP1,ADM,CMKLR1,ITGAX,CCL3,YAP1,TLR5,LPL
GO Process	GO:0031347	Regulation of defense response	37	638	0.75	1.72	1.54e-14	9606.ENSP00000053867,9606.ENSP00000162749,9606.ENSP00000215909,9606.ENSP00000218758,9606.ENSP00000222390,9606.ENSP00000227266,9606.ENSP00000228510,9606.ENSP00000247470,9606.ENSP00000261623,9606.ENSP00000261918,9606.ENSP00000262426,9606.ENSP00000262629,9606.ENSP00000274793,9606.ENSP00000289707,9606.ENSP00000296545,9606.ENSP00000323929,9606.ENSP00000327824,9606.ENSP00000351497,9606.ENSP00000353099,…	GRN,TNFRSF1A,LGALS1,ACP5,HGF,CTSC,MVK,PYCARD,CYBA,SEMA7A,FOXF1,TYROBP,PLA2G7,SLAMF8,IL15,A2M,IFNLR1,FCGR2B,HLA-DRB1,TREM2,FGR,VSIG4,TNFRSF1B,ANXA1,TLR7,HLA-A,GSTP1,CASP4,HLA-B,PTPRC,PIK3CG,CEBPA,CASP1,CCL5,CCL3,ALOX5AP,LPL
GO Process	GO:0034097	Response to cytokine	41	804	0.69	1.59	1.78e-14	9606.ENSP00000162749,9606.ENSP00000218758,9606.ENSP00000225831,9606.ENSP00000227752,9606.ENSP00000245620,9606.ENSP00000247470,9606.ENSP00000252593,9606.ENSP00000255409,9606.ENSP00000261623,9606.ENSP00000262426,9606.ENSP00000289902,9606.ENSP00000292303,9606.ENSP00000293778,9606.ENSP00000296140,9606.ENSP00000296545,9606.ENSP00000327824,9606.ENSP00000330825,9606.ENSP00000347948,9606.ENSP00000349967,…	TNFRSF1A,ACP5,CCL2,IL10RA,LILRB3,PYCARD,BST2,CHI3L1,CYBA,FOXF1,FCER1G,CCR5,CXCL16,CCR1,IL15,IFNLR1,IFITM1,TNFRSF14,CCRL2,IL6R,GBP2,TREM2,IL2RG,TNFRSF1B,ANXA1,LSP1,LILRA6,CD14,CXCR4,HLA-DPA1,IRF5,CEBPA,GFRA2,CASP1,VIM,CMKLR1,CD300LF,CCL5,CCL3,YAP1,FAS
GO Process	GO:0042221	Response to chemical	95	4010	0.36	0.95	2.07e-14	9606.ENSP00000155840,9606.ENSP00000162749,9606.ENSP00000216117,9606.ENSP00000218758,9606.ENSP00000221930,9606.ENSP00000222390,9606.ENSP00000225831,9606.ENSP00000227266,9606.ENSP00000227752,9606.ENSP00000245620,9606.ENSP00000247470,9606.ENSP00000250092,9606.ENSP00000252593,9606.ENSP00000254301,9606.ENSP00000255409,9606.ENSP00000261623,9606.ENSP00000261918,9606.ENSP00000262426,9606.ENSP00000284818,…	KCNQ1,TNFRSF1A,HMOX1,ACP5,TGFB1,HGF,CCL2,CTSC,IL10RA,LILRB3,PYCARD,CD68,BST2,LGALS3,CHI3L1,CYBA,SEMA7A,FOXF1,LY96,SLAMF8,FCER1G,CCR5,CXCL16,CCR1,IL15,TNFRSF11B,FOLR2,HSPA6,NQO1,A2M,PGR,IFNLR1,CNTN2,IFITM1,ANG,FPR3,C5AR1,TNFRSF14,SREBF1,JAML,CCRL2,FCGR2B,TGFBR2,DPP4,ZEB1,TGFB2,IL6R,CASP7,GBP2,SORBS1,PLAU,TREM2,COL16A1,IL2RG,CARD16,TNFRSF1B,ANXA1,CD83,LY86,LSP1,GPNMB,FGF9,CNP,LILRA6,ITGB2,GSTP1,CD1…
GO Process	GO:0001818	Negative regulation of cytokine production	26	284	0.95	2.12	4.42e-14	9606.ENSP00000216117,9606.ENSP00000218104,9606.ENSP00000218758,9606.ENSP00000221930,9606.ENSP00000222390,9606.ENSP00000247470,9606.ENSP00000252593,9606.ENSP00000262262,9606.ENSP00000262629,9606.ENSP00000294507,9606.ENSP00000295408,9606.ENSP00000312367,9606.ENSP00000351497,9606.ENSP00000353099,9606.ENSP00000355896,9606.ENSP00000357470,9606.ENSP00000362205,9606.ENSP00000363869,9606.ENSP00000364858,…	HMOX1,ABCD1,ACP5,TGFB1,HGF,PYCARD,BST2,CD33,TYROBP,LAPTM5,MERTK,CD84,FCGR2B,HLA-DRB1,TGFB2,IL6R,TREM2,VSIG4,CARD16,ANXA1,CD83,GPNMB,GSTP1,PTPRC,ANGPT1,CMKLR1
GO Process	GO:0071310	Cellular response to organic substance	64	2019	0.49	1.16	6.22e-14	9606.ENSP00000155840,9606.ENSP00000162749,9606.ENSP00000221930,9606.ENSP00000222390,9606.ENSP00000225831,9606.ENSP00000227752,9606.ENSP00000245620,9606.ENSP00000247470,9606.ENSP00000250092,9606.ENSP00000255409,9606.ENSP00000261623,9606.ENSP00000262426,9606.ENSP00000284818,9606.ENSP00000289902,9606.ENSP00000292303,9606.ENSP00000296140,9606.ENSP00000296545,9606.ENSP00000298223,9606.ENSP00000310219,…	KCNQ1,TNFRSF1A,TGFB1,HGF,CCL2,IL10RA,LILRB3,PYCARD,CD68,CHI3L1,CYBA,FOXF1,LY96,FCER1G,CCR5,CCR1,IL15,FOLR2,HSPA6,PGR,IFNLR1,IFITM1,TNFRSF14,SREBF1,CCRL2,FCGR2B,TGFBR2,ZEB1,TGFB2,IL6R,CASP7,GBP2,SORBS1,TREM2,COL16A1,IL2RG,CARD16,TNFRSF1B,ANXA1,LY86,LSP1,FGF9,LILRA6,GSTP1,CD14,CXCR4,CASP4,HLA-DPA1,MSR1,FBP1,IRF5,PIK3CG,CEBPA,GFRA2,CASP1,VIM,CMKLR1,CD300LF,CCL5,CCL3,YAP1,TLR5,LPL,FAS
GO Process	GO:0030334	Regulation of cell migration	43	927	0.65	1.48	6.57e-14	9606.ENSP00000053867,9606.ENSP00000216117,9606.ENSP00000221930,9606.ENSP00000222390,9606.ENSP00000225831,9606.ENSP00000241356,9606.ENSP00000247470,9606.ENSP00000252593,9606.ENSP00000254301,9606.ENSP00000260128,9606.ENSP00000261918,9606.ENSP00000262426,9606.ENSP00000264036,9606.ENSP00000271638,9606.ENSP00000274793,9606.ENSP00000289707,9606.ENSP00000293778,9606.ENSP00000296140,9606.ENSP00000299106,…	GRN,HMOX1,TGFB1,HGF,CCL2,ADORA3,PYCARD,BST2,LGALS3,SULF1,SEMA7A,FOXF1,MCAM,S100A11,PLA2G7,SLAMF8,CXCL16,CCR1,JAM3,IFITM1,C5AR1,TNFRSF14,TGFBR2,DPP4,TGFB2,IL6R,PLAU,TREM2,FGR,ANXA1,IGFBP3,GPNMB,FGF9,CXCR4,PTPRC,SEMA4D,PIK3CG,ANGPT1,CMKLR1,ITGAX,PECAM1,CCL5,CCL3
GO Process	GO:0009967	Positive regulation of signal transduction	55	1525	0.54	1.26	7.77e-14	9606.ENSP00000162749,9606.ENSP00000215909,9606.ENSP00000216117,9606.ENSP00000221930,9606.ENSP00000222390,9606.ENSP00000225831,9606.ENSP00000227266,9606.ENSP00000227752,9606.ENSP00000227880,9606.ENSP00000246551,9606.ENSP00000247470,9606.ENSP00000252593,9606.ENSP00000255409,9606.ENSP00000260128,9606.ENSP00000261623,9606.ENSP00000261918,9606.ENSP00000267549,9606.ENSP00000269593,9606.ENSP00000284818,…	TNFRSF1A,LGALS1,HMOX1,TGFB1,HGF,CCL2,CTSC,IL10RA,SLC15A3,HCST,PYCARD,BST2,CHI3L1,SULF1,CYBA,SEMA7A,GPR65,IGFBP4,LY96,LAPTM5,CCR1,CNTN2,BMP2K,C5AR1,FCGR2B,TGFBR2,HLA-DRB1,TGFB2,F11R,IL6R,S100A4,SORBS1,TREM2,FGR,CARD16,LY86,TLR7,IGFBP3,GPNMB,FGF9,CD14,CXCR4,CASP4,PTPRC,SEMA4D,CDKN2A,PIK3CG,ANGPT1,CASP1,CD300LF,CCL5,CCL3,YAP1,TLR5,FAS
GO Process	GO:0022409	Positive regulation of cell-cell adhesion	27	322	0.91	2.02	7.90e-14	9606.ENSP00000215909,9606.ENSP00000221930,9606.ENSP00000225831,9606.ENSP00000247470,9606.ENSP00000296545,9606.ENSP00000300305,9606.ENSP00000339398,9606.ENSP00000347948,9606.ENSP00000349359,9606.ENSP00000351905,9606.ENSP00000353099,9606.ENSP00000353731,9606.ENSP00000357005,9606.ENSP00000357470,9606.ENSP00000363318,9606.ENSP00000363976,9606.ENSP00000364076,9606.ENSP00000364080,9606.ENSP00000364114,…	LGALS1,TGFB1,CCL2,PYCARD,IL15,RUNX1,HLA-DQA1,TNFRSF14,SASH3,TGFBR2,HLA-DRB1,DPP4,F11R,IL6R,IL2RG,HLA-DMA,HLA-DQA2,HLA-DQB1,HLA-DRB5,ANXA1,CD83,HLA-A,ITGB2,HLA-DPA1,HLA-DPB1,PTPRC,CCL5
GO Process	GO:0002698	Negative regulation of immune effector process	19	123	1.17	2.53	1.08e-13	9606.ENSP00000053867,9606.ENSP00000216117,9606.ENSP00000218758,9606.ENSP00000221930,9606.ENSP00000252593,9606.ENSP00000254301,9606.ENSP00000262426,9606.ENSP00000289707,9606.ENSP00000312367,9606.ENSP00000323929,9606.ENSP00000351497,9606.ENSP00000355896,9606.ENSP00000363869,9606.ENSP00000366109,9606.ENSP00000379873,9606.ENSP00000399168,9606.ENSP00000411355,9606.ENSP00000428340,9606.ENSP00000498879	GRN,HMOX1,ACP5,TGFB1,BST2,LGALS3,FOXF1,SLAMF8,CD84,A2M,FCGR2B,TGFB2,VSIG4,ANXA1,HLA-A,HLA-B,PTPRC,ANGPT1,CD59
GO Process	GO:0050794	Regulation of cellular process	169	11025	0.17	0.67	1.22e-13	9606.ENSP00000046794,9606.ENSP00000053867,9606.ENSP00000155840,9606.ENSP00000162749,9606.ENSP00000215909,9606.ENSP00000216117,9606.ENSP00000217131,9606.ENSP00000218104,9606.ENSP00000218758,9606.ENSP00000221930,9606.ENSP00000222390,9606.ENSP00000225831,9606.ENSP00000227266,9606.ENSP00000227752,9606.ENSP00000227880,9606.ENSP00000241356,9606.ENSP00000245620,9606.ENSP00000246551,9606.ENSP00000247470,…	LCP2,GRN,KCNQ1,TNFRSF1A,LGALS1,HMOX1,CTSZ,ABCD1,ACP5,TGFB1,HGF,CCL2,CTSC,IL10RA,SLC15A3,ADORA3,LILRB3,HCST,PYCARD,BST2,LGALS3,CARD6,CHI3L1,SULF1,CYBA,SEMA7A,CD33,FOXF1,TYROBP,CAPG,MCAM,CYTIP,GPR65,IGSF6,IGFBP4,FCGR2A,S100A11,PLA2G7,LY96,SAMSN1,BATF,SLAMF8,FCER1G,CCR5,CXCL16,LAPTM5,ARHGAP15,MERTK,FSTL1,CCR1,IL15,TNFRSF11B,FOLR2,JAM3,MS4A7,RUNX1,CD84,NQO1,SIGLEC8,PGR,IFNLR1,IGLL1,CNTN2,IFITM1,OLIG2…
GO Process	GO:0070887	Cellular response to chemical stimulus	73	2609	0.43	1.06	1.30e-13	9606.ENSP00000155840,9606.ENSP00000162749,9606.ENSP00000216117,9606.ENSP00000221930,9606.ENSP00000222390,9606.ENSP00000225831,9606.ENSP00000227752,9606.ENSP00000245620,9606.ENSP00000247470,9606.ENSP00000250092,9606.ENSP00000254301,9606.ENSP00000255409,9606.ENSP00000261623,9606.ENSP00000262426,9606.ENSP00000284818,9606.ENSP00000289707,9606.ENSP00000289902,9606.ENSP00000292303,9606.ENSP00000293778,…	KCNQ1,TNFRSF1A,HMOX1,TGFB1,HGF,CCL2,IL10RA,LILRB3,PYCARD,CD68,LGALS3,CHI3L1,CYBA,FOXF1,LY96,SLAMF8,FCER1G,CCR5,CXCL16,CCR1,IL15,FOLR2,HSPA6,NQO1,PGR,IFNLR1,IFITM1,C5AR1,TNFRSF14,SREBF1,JAML,CCRL2,FCGR2B,TGFBR2,ZEB1,TGFB2,IL6R,CASP7,GBP2,SORBS1,TREM2,COL16A1,IL2RG,CARD16,TNFRSF1B,ANXA1,LY86,LSP1,FGF9,LILRA6,ITGB2,GSTP1,CD14,CXCR4,CASP4,HLA-DPA1,MSR1,FBP1,IRF5,PIK3CG,CEBPA,GFRA2,CASP1,VIM,CMKLR1,CD…
GO Process	GO:0045321	Leukocyte activation	34	574	0.76	1.68	1.50e-13	9606.ENSP00000046794,9606.ENSP00000053867,9606.ENSP00000215909,9606.ENSP00000221930,9606.ENSP00000247470,9606.ENSP00000252593,9606.ENSP00000262629,9606.ENSP00000286639,9606.ENSP00000289707,9606.ENSP00000289902,9606.ENSP00000295408,9606.ENSP00000296545,9606.ENSP00000312367,9606.ENSP00000331614,9606.ENSP00000347197,9606.ENSP00000348635,9606.ENSP00000349359,9606.ENSP00000351497,9606.ENSP00000351905,…	LCP2,GRN,LGALS1,TGFB1,PYCARD,BST2,TYROBP,BATF,SLAMF8,FCER1G,MERTK,IL15,CD84,IKZF1,C5AR1,JAML,SASH3,FCGR2B,TGFBR2,DPP4,IL6R,TREM2,MAFB,IL2RG,ANXA1,CD83,HLA-A,ITGB2,LAT2,PRF1,PTPRC,PIK3CG,CCL5,CCL3
GO Process	GO:1903039	Positive regulation of leukocyte cell-cell adhesion	25	274	0.95	2.07	1.63e-13	9606.ENSP00000215909,9606.ENSP00000221930,9606.ENSP00000225831,9606.ENSP00000247470,9606.ENSP00000296545,9606.ENSP00000300305,9606.ENSP00000339398,9606.ENSP00000347948,9606.ENSP00000349359,9606.ENSP00000351905,9606.ENSP00000353099,9606.ENSP00000353731,9606.ENSP00000363318,9606.ENSP00000363976,9606.ENSP00000364076,9606.ENSP00000364080,9606.ENSP00000364114,9606.ENSP00000366109,9606.ENSP00000368450,…	LGALS1,TGFB1,CCL2,PYCARD,IL15,RUNX1,HLA-DQA1,TNFRSF14,SASH3,TGFBR2,HLA-DRB1,DPP4,IL2RG,HLA-DMA,HLA-DQA2,HLA-DQB1,HLA-DRB5,ANXA1,CD83,HLA-A,ITGB2,HLA-DPA1,HLA-DPB1,PTPRC,CCL5
GO Process	GO:0010628	Positive regulation of gene expression	47	1146	0.6	1.36	1.69e-13	9606.ENSP00000216117,9606.ENSP00000221930,9606.ENSP00000222390,9606.ENSP00000247470,9606.ENSP00000255409,9606.ENSP00000260128,9606.ENSP00000261623,9606.ENSP00000261918,9606.ENSP00000262629,9606.ENSP00000284818,9606.ENSP00000286639,9606.ENSP00000289902,9606.ENSP00000294507,9606.ENSP00000296545,9606.ENSP00000300305,9606.ENSP00000312367,9606.ENSP00000325120,9606.ENSP00000330633,9606.ENSP00000347197,…	HMOX1,TGFB1,HGF,PYCARD,CHI3L1,SULF1,CYBA,SEMA7A,TYROBP,LY96,BATF,FCER1G,LAPTM5,IL15,RUNX1,CD84,PGR,CNTN2,C5AR1,TNFRSF14,SASH3,IL6R,TREM2,FGR,IL2RG,ANXA1,CD83,TLR7,FGF9,HLA-A,CD14,HLA-DPA1,HLA-DPB1,PTPRC,IRF5,CDKN2A,PIK3CG,CEBPA,ANGPT1,CASP1,VIM,ITGAX,CCL5,CCL3,YAP1,TLR5,LPL
GO Process	GO:0019221	Cytokine-mediated signaling pathway	28	369	0.86	1.89	2.06e-13	9606.ENSP00000162749,9606.ENSP00000225831,9606.ENSP00000227752,9606.ENSP00000245620,9606.ENSP00000247470,9606.ENSP00000289902,9606.ENSP00000292303,9606.ENSP00000296140,9606.ENSP00000296545,9606.ENSP00000327824,9606.ENSP00000330825,9606.ENSP00000347948,9606.ENSP00000349967,9606.ENSP00000357470,9606.ENSP00000362205,9606.ENSP00000363318,9606.ENSP00000365435,9606.ENSP00000379651,9606.ENSP00000386884,…	TNFRSF1A,CCL2,IL10RA,LILRB3,PYCARD,FCER1G,CCR5,CCR1,IL15,IFNLR1,IFITM1,TNFRSF14,CCRL2,IL6R,TREM2,IL2RG,TNFRSF1B,LILRA6,CXCR4,IRF5,CEBPA,GFRA2,CMKLR1,CD300LF,CCL5,CCL3,YAP1,FAS
GO Process	GO:0050870	Positive regulation of T cell activation	24	251	0.97	2.09	2.33e-13	9606.ENSP00000215909,9606.ENSP00000221930,9606.ENSP00000225831,9606.ENSP00000247470,9606.ENSP00000296545,9606.ENSP00000300305,9606.ENSP00000339398,9606.ENSP00000347948,9606.ENSP00000349359,9606.ENSP00000351905,9606.ENSP00000353099,9606.ENSP00000353731,9606.ENSP00000363318,9606.ENSP00000363976,9606.ENSP00000364076,9606.ENSP00000364080,9606.ENSP00000364114,9606.ENSP00000366109,9606.ENSP00000368450,…	LGALS1,TGFB1,CCL2,PYCARD,IL15,RUNX1,HLA-DQA1,TNFRSF14,SASH3,TGFBR2,HLA-DRB1,DPP4,IL2RG,HLA-DMA,HLA-DQA2,HLA-DQB1,HLA-DRB5,ANXA1,CD83,HLA-A,HLA-DPA1,HLA-DPB1,PTPRC,CCL5
GO Process	GO:0045785	Positive regulation of cell adhesion	31	485	0.79	1.72	4.35e-13	9606.ENSP00000215909,9606.ENSP00000221930,9606.ENSP00000225831,9606.ENSP00000247470,9606.ENSP00000262426,9606.ENSP00000296545,9606.ENSP00000300305,9606.ENSP00000339398,9606.ENSP00000347948,9606.ENSP00000349359,9606.ENSP00000351905,9606.ENSP00000353099,9606.ENSP00000353731,9606.ENSP00000355896,9606.ENSP00000357005,9606.ENSP00000357470,9606.ENSP00000362776,9606.ENSP00000363318,9606.ENSP00000363976,…	LGALS1,TGFB1,CCL2,PYCARD,FOXF1,IL15,RUNX1,HLA-DQA1,TNFRSF14,SASH3,TGFBR2,HLA-DRB1,DPP4,TGFB2,F11R,IL6R,COL16A1,IL2RG,HLA-DMA,HLA-DQA2,HLA-DQB1,HLA-DRB5,ANXA1,CD83,HLA-A,ITGB2,HLA-DPA1,HLA-DPB1,PTPRC,ANGPT1,CCL5
GO Process	GO:0050778	Positive regulation of immune response	31	502	0.78	1.66	1.03e-12	9606.ENSP00000046794,9606.ENSP00000221930,9606.ENSP00000247470,9606.ENSP00000262629,9606.ENSP00000289902,9606.ENSP00000296545,9606.ENSP00000313967,9606.ENSP00000329312,9606.ENSP00000341342,9606.ENSP00000341821,9606.ENSP00000347197,9606.ENSP00000349359,9606.ENSP00000351497,9606.ENSP00000353099,9606.ENSP00000355896,9606.ENSP00000362205,9606.ENSP00000363117,9606.ENSP00000363770,9606.ENSP00000363869,…	LCP2,TGFB1,PYCARD,TYROBP,FCER1G,IL15,C1QB,IGLL1,KLHL6,FPR3,C5AR1,SASH3,FCGR2B,HLA-DRB1,TGFB2,TREM2,FGR,C1QC,VSIG4,HLA-DQB1,ANXA1,HLA-A,ITGB2,LAT2,HLA-B,HLA-DPB1,PTPRC,C4B,CMKLR1,CFD,CCL5
GO Process	GO:0048519	Negative regulation of biological process	108	5313	0.29	0.82	1.28e-12	9606.ENSP00000053867,9606.ENSP00000155840,9606.ENSP00000162749,9606.ENSP00000216117,9606.ENSP00000217131,9606.ENSP00000218104,9606.ENSP00000218758,9606.ENSP00000221930,9606.ENSP00000222390,9606.ENSP00000225831,9606.ENSP00000227266,9606.ENSP00000227752,9606.ENSP00000228510,9606.ENSP00000241356,9606.ENSP00000245620,9606.ENSP00000247470,9606.ENSP00000250092,9606.ENSP00000252593,9606.ENSP00000254301,…	GRN,KCNQ1,TNFRSF1A,HMOX1,CTSZ,ABCD1,ACP5,TGFB1,HGF,CCL2,CTSC,IL10RA,MVK,ADORA3,LILRB3,PYCARD,CD68,BST2,LGALS3,SULF1,CYBA,SEMA7A,CD33,FOXF1,TYROBP,CAPG,IGFBP4,S100A11,SAMSN1,SLAMF8,CCR5,LAPTM5,MERTK,FSTL1,CCR1,IL15,TNFRSF11B,JAM3,RUNX1,CD84,NQO1,A2M,PGR,IFNLR1,CNTN2,IFITM1,OLIG2,IKZF1,PTPRB,ANG,PIDD1,TNFRSF14,SREBF1,FCGR2B,TGFBR2,HLA-DRB1,DPP4,ZEB1,THBS2,TGFB2,F11R,IL6R,PLAU,TREM2,MAFB,FGR,C1QC,VS…
GO Process	GO:0050866	Negative regulation of cell activation	22	218	0.99	2.06	1.31e-12	9606.ENSP00000053867,9606.ENSP00000216117,9606.ENSP00000221930,9606.ENSP00000254301,9606.ENSP00000262426,9606.ENSP00000262629,9606.ENSP00000285670,9606.ENSP00000294507,9606.ENSP00000295408,9606.ENSP00000300305,9606.ENSP00000312367,9606.ENSP00000347948,9606.ENSP00000351497,9606.ENSP00000353099,9606.ENSP00000362205,9606.ENSP00000363117,9606.ENSP00000363869,9606.ENSP00000366109,9606.ENSP00000371420,…	GRN,HMOX1,TGFB1,LGALS3,FOXF1,TYROBP,SAMSN1,LAPTM5,MERTK,RUNX1,CD84,TNFRSF14,FCGR2B,HLA-DRB1,TREM2,FGR,VSIG4,ANXA1,GPNMB,PTPRC,CDKN2A,CD300LF
GO Process	GO:0051251	Positive regulation of lymphocyte activation	26	336	0.87	1.84	1.40e-12	9606.ENSP00000215909,9606.ENSP00000221930,9606.ENSP00000225831,9606.ENSP00000247470,9606.ENSP00000262629,9606.ENSP00000296545,9606.ENSP00000300305,9606.ENSP00000329312,9606.ENSP00000339398,9606.ENSP00000347948,9606.ENSP00000349359,9606.ENSP00000351905,9606.ENSP00000353099,9606.ENSP00000353731,9606.ENSP00000363318,9606.ENSP00000363976,9606.ENSP00000364076,9606.ENSP00000364080,9606.ENSP00000364114,…	LGALS1,TGFB1,CCL2,PYCARD,TYROBP,IL15,RUNX1,IGLL1,HLA-DQA1,TNFRSF14,SASH3,TGFBR2,HLA-DRB1,DPP4,IL2RG,HLA-DMA,HLA-DQA2,HLA-DQB1,HLA-DRB5,ANXA1,CD83,HLA-A,HLA-DPA1,HLA-DPB1,PTPRC,CCL5
GO Process	GO:0071345	Cellular response to cytokine stimulus	36	711	0.69	1.49	1.61e-12	9606.ENSP00000162749,9606.ENSP00000225831,9606.ENSP00000227752,9606.ENSP00000245620,9606.ENSP00000247470,9606.ENSP00000255409,9606.ENSP00000261623,9606.ENSP00000262426,9606.ENSP00000289902,9606.ENSP00000292303,9606.ENSP00000296140,9606.ENSP00000296545,9606.ENSP00000327824,9606.ENSP00000330825,9606.ENSP00000347948,9606.ENSP00000349967,9606.ENSP00000357470,9606.ENSP00000359497,9606.ENSP00000362205,…	TNFRSF1A,CCL2,IL10RA,LILRB3,PYCARD,CHI3L1,CYBA,FOXF1,FCER1G,CCR5,CCR1,IL15,IFNLR1,IFITM1,TNFRSF14,CCRL2,IL6R,GBP2,TREM2,IL2RG,TNFRSF1B,LSP1,LILRA6,CXCR4,HLA-DPA1,IRF5,CEBPA,GFRA2,CASP1,VIM,CMKLR1,CD300LF,CCL5,CCL3,YAP1,FAS
GO Process	GO:0002695	Negative regulation of leukocyte activation	21	196	1.01	2.09	1.81e-12	9606.ENSP00000053867,9606.ENSP00000216117,9606.ENSP00000221930,9606.ENSP00000254301,9606.ENSP00000262426,9606.ENSP00000262629,9606.ENSP00000285670,9606.ENSP00000294507,9606.ENSP00000295408,9606.ENSP00000300305,9606.ENSP00000312367,9606.ENSP00000347948,9606.ENSP00000351497,9606.ENSP00000353099,9606.ENSP00000363117,9606.ENSP00000363869,9606.ENSP00000366109,9606.ENSP00000371420,9606.ENSP00000411355,…	GRN,HMOX1,TGFB1,LGALS3,FOXF1,TYROBP,SAMSN1,LAPTM5,MERTK,RUNX1,CD84,TNFRSF14,FCGR2B,HLA-DRB1,FGR,VSIG4,ANXA1,GPNMB,PTPRC,CDKN2A,CD300LF
GO Process	GO:0006935	Chemotaxis	31	516	0.76	1.62	1.89e-12	9606.ENSP00000222390,9606.ENSP00000225831,9606.ENSP00000254301,9606.ENSP00000261918,9606.ENSP00000289707,9606.ENSP00000289902,9606.ENSP00000292303,9606.ENSP00000293778,9606.ENSP00000296140,9606.ENSP00000330633,9606.ENSP00000341821,9606.ENSP00000347197,9606.ENSP00000348635,9606.ENSP00000349967,9606.ENSP00000353731,9606.ENSP00000355896,9606.ENSP00000357470,9606.ENSP00000361850,9606.ENSP00000366109,…	HGF,CCL2,LGALS3,SEMA7A,SLAMF8,FCER1G,CCR5,CXCL16,CCR1,CNTN2,FPR3,C5AR1,JAML,CCRL2,DPP4,TGFB2,IL6R,PLAU,ANXA1,LSP1,GPNMB,ITGB2,CXCR4,SEMA4D,PIK3CG,ANGPT1,CMKLR1,CCL5,CCL3,NCAM1,NRXN3
GO Process	GO:2000026	Regulation of multicellular organismal development	50	1389	0.54	1.21	2.01e-12	9606.ENSP00000053867,9606.ENSP00000162749,9606.ENSP00000216117,9606.ENSP00000221930,9606.ENSP00000222390,9606.ENSP00000227266,9606.ENSP00000245620,9606.ENSP00000255409,9606.ENSP00000260128,9606.ENSP00000261918,9606.ENSP00000262629,9606.ENSP00000286639,9606.ENSP00000289707,9606.ENSP00000296140,9606.ENSP00000296545,9606.ENSP00000297350,9606.ENSP00000300305,9606.ENSP00000331040,9606.ENSP00000334836,…	GRN,TNFRSF1A,HMOX1,TGFB1,HGF,CTSC,LILRB3,CHI3L1,SULF1,SEMA7A,TYROBP,BATF,SLAMF8,CCR1,IL15,TNFRSF11B,RUNX1,OLIG2,BMP2K,C5AR1,SASH3,FCGR2B,TGFBR2,HLA-DRB1,ZEB1,THBS2,TGFB2,F11R,TREM2,MAFB,IL2RG,C1QC,PARD3,S1PR3,TNFRSF1B,ANXA1,CD83,GPNMB,FGF9,ITGB2,CXCR4,HLA-B,PTPRC,SEMA4D,CDKN2A,CEBPA,ADM,ITGAX,CCL3,YAP1
GO Process	GO:0002764	Immune response-regulating signaling pathway	25	312	0.89	1.86	2.09e-12	9606.ENSP00000046794,9606.ENSP00000247470,9606.ENSP00000262262,9606.ENSP00000262629,9606.ENSP00000284818,9606.ENSP00000289902,9606.ENSP00000329312,9606.ENSP00000341342,9606.ENSP00000341821,9606.ENSP00000347197,9606.ENSP00000351497,9606.ENSP00000353099,9606.ENSP00000358391,9606.ENSP00000363117,9606.ENSP00000364080,9606.ENSP00000370034,9606.ENSP00000379873,9606.ENSP00000381492,9606.ENSP00000385519,…	LCP2,PYCARD,CD33,TYROBP,LY96,FCER1G,IGLL1,KLHL6,FPR3,C5AR1,FCGR2B,HLA-DRB1,FCGR1B,FGR,HLA-DQB1,TLR7,HLA-A,LAT2,CD14,HLA-DPB1,PTPRC,CASP1,CMKLR1,CD300LF,TLR5
GO Process	GO:0032103	Positive regulation of response to external stimulus	29	453	0.79	1.66	3.10e-12	9606.ENSP00000053867,9606.ENSP00000162749,9606.ENSP00000215909,9606.ENSP00000221930,9606.ENSP00000227266,9606.ENSP00000247470,9606.ENSP00000261623,9606.ENSP00000262629,9606.ENSP00000274793,9606.ENSP00000284818,9606.ENSP00000296140,9606.ENSP00000296545,9606.ENSP00000347197,9606.ENSP00000357470,9606.ENSP00000361850,9606.ENSP00000362205,9606.ENSP00000369286,9606.ENSP00000370034,9606.ENSP00000385519,…	GRN,TNFRSF1A,LGALS1,TGFB1,CTSC,PYCARD,CYBA,TYROBP,PLA2G7,LY96,CCR1,IL15,C5AR1,IL6R,PLAU,TREM2,LY86,TLR7,CD14,CXCR4,CASP4,PIK3CG,CEBPA,CASP1,CMKLR1,CCL5,CCL3,ALOX5AP,LPL
GO Process	GO:0050777	Negative regulation of immune response	20	185	1.02	2.04	6.11e-12	9606.ENSP00000053867,9606.ENSP00000216117,9606.ENSP00000221930,9606.ENSP00000254301,9606.ENSP00000262426,9606.ENSP00000285670,9606.ENSP00000289707,9606.ENSP00000312367,9606.ENSP00000323929,9606.ENSP00000347948,9606.ENSP00000351497,9606.ENSP00000353099,9606.ENSP00000362205,9606.ENSP00000363117,9606.ENSP00000363869,9606.ENSP00000366109,9606.ENSP00000379873,9606.ENSP00000399168,9606.ENSP00000411355,…	GRN,HMOX1,TGFB1,LGALS3,FOXF1,SAMSN1,SLAMF8,CD84,A2M,TNFRSF14,FCGR2B,HLA-DRB1,TREM2,FGR,VSIG4,ANXA1,HLA-A,HLA-B,PTPRC,CD59
GO Process	GO:0002237	Response to molecule of bacterial origin	25	333	0.86	1.75	7.73e-12	9606.ENSP00000218758,9606.ENSP00000221930,9606.ENSP00000225831,9606.ENSP00000227752,9606.ENSP00000247470,9606.ENSP00000250092,9606.ENSP00000284818,9606.ENSP00000292303,9606.ENSP00000347197,9606.ENSP00000351497,9606.ENSP00000362205,9606.ENSP00000364858,9606.ENSP00000365435,9606.ENSP00000369286,9606.ENSP00000377470,9606.ENSP00000381607,9606.ENSP00000385519,9606.ENSP00000415941,9606.ENSP00000418037,…	ACP5,TGFB1,CCL2,IL10RA,PYCARD,CD68,LY96,CCR5,C5AR1,FCGR2B,TREM2,CARD16,TNFRSF1B,LY86,CNP,GSTP1,CD14,C4B,IRF5,CASP1,ADM,VIM,CCL5,CCL3,TLR5
GO Process	GO:0042127	Regulation of cell population proliferation	54	1669	0.49	1.11	8.39e-12	9606.ENSP00000053867,9606.ENSP00000216117,9606.ENSP00000221930,9606.ENSP00000225831,9606.ENSP00000241356,9606.ENSP00000247470,9606.ENSP00000252593,9606.ENSP00000254301,9606.ENSP00000260128,9606.ENSP00000261623,9606.ENSP00000262262,9606.ENSP00000262426,9606.ENSP00000262629,9606.ENSP00000271638,9606.ENSP00000296545,9606.ENSP00000298223,9606.ENSP00000300305,9606.ENSP00000325120,9606.ENSP00000327824,…	GRN,HMOX1,TGFB1,CCL2,ADORA3,PYCARD,BST2,LGALS3,SULF1,CYBA,CD33,FOXF1,TYROBP,S100A11,IL15,FOLR2,RUNX1,PGR,IFNLR1,IFITM1,ANG,C5AR1,TNFRSF14,JAML,SASH3,FCGR2B,TGFBR2,HLA-DRB1,DPP4,ZEB1,TGFB2,IL6R,PLAU,TREM2,VSIG4,S1PR3,TNFRSF1B,ANXA1,IGFBP3,GPNMB,FGF9,HLA-A,GSTP1,IFI30,HLA-DPA1,HLA-DPB1,PTPRC,CDKN2A,CEBPA,ANGPT1,ADM,ITGAX,CCL5,YAP1
GO Process	GO:1902105	Regulation of leukocyte differentiation	24	315	0.87	1.73	1.87e-11	9606.ENSP00000221930,9606.ENSP00000245620,9606.ENSP00000262629,9606.ENSP00000286639,9606.ENSP00000289707,9606.ENSP00000296140,9606.ENSP00000296545,9606.ENSP00000297350,9606.ENSP00000300305,9606.ENSP00000349359,9606.ENSP00000351497,9606.ENSP00000351905,9606.ENSP00000353099,9606.ENSP00000354487,9606.ENSP00000362205,9606.ENSP00000362410,9606.ENSP00000363318,9606.ENSP00000363770,9606.ENSP00000366109,…	TGFB1,LILRB3,TYROBP,BATF,SLAMF8,CCR1,IL15,TNFRSF11B,RUNX1,SASH3,FCGR2B,TGFBR2,HLA-DRB1,ZEB1,TREM2,MAFB,IL2RG,C1QC,ANXA1,CD83,HLA-B,PTPRC,CDKN2A,CCL3
GO Process	GO:0002478	Antigen processing and presentation of exogenous peptide antigen	12	39	1.47	2.55	1.91e-11	9606.ENSP00000289902,9606.ENSP00000339398,9606.ENSP00000351497,9606.ENSP00000353099,9606.ENSP00000363976,9606.ENSP00000364076,9606.ENSP00000364080,9606.ENSP00000364114,9606.ENSP00000379873,9606.ENSP00000384886,9606.ENSP00000393566,9606.ENSP00000408146	FCER1G,HLA-DQA1,FCGR2B,HLA-DRB1,HLA-DMA,HLA-DQA2,HLA-DQB1,HLA-DRB5,HLA-A,IFI30,HLA-DPA1,HLA-DPB1
GO Process	GO:0019886	Antigen processing and presentation of exogenous peptide antigen via MHC class II	11	29	1.56	2.58	3.07e-11	9606.ENSP00000289902,9606.ENSP00000339398,9606.ENSP00000351497,9606.ENSP00000353099,9606.ENSP00000363976,9606.ENSP00000364076,9606.ENSP00000364080,9606.ENSP00000364114,9606.ENSP00000384886,9606.ENSP00000393566,9606.ENSP00000408146	FCER1G,HLA-DQA1,FCGR2B,HLA-DRB1,HLA-DMA,HLA-DQA2,HLA-DQB1,HLA-DRB5,IFI30,HLA-DPA1,HLA-DPB1
GO Process	GO:0002253	Activation of immune response	22	271	0.89	1.73	6.13e-11	9606.ENSP00000046794,9606.ENSP00000247470,9606.ENSP00000262629,9606.ENSP00000289902,9606.ENSP00000313967,9606.ENSP00000329312,9606.ENSP00000341342,9606.ENSP00000341821,9606.ENSP00000347197,9606.ENSP00000351497,9606.ENSP00000353099,9606.ENSP00000363117,9606.ENSP00000363770,9606.ENSP00000363869,9606.ENSP00000364080,9606.ENSP00000379873,9606.ENSP00000381492,9606.ENSP00000408146,9606.ENSP00000411355,…	LCP2,PYCARD,TYROBP,FCER1G,C1QB,IGLL1,KLHL6,FPR3,C5AR1,FCGR2B,HLA-DRB1,FGR,C1QC,VSIG4,HLA-DQB1,HLA-A,LAT2,HLA-DPB1,PTPRC,C4B,CMKLR1,CFD
GO Process	GO:0070663	Regulation of leukocyte proliferation	22	271	0.89	1.73	6.13e-11	9606.ENSP00000221930,9606.ENSP00000247470,9606.ENSP00000252593,9606.ENSP00000254301,9606.ENSP00000262629,9606.ENSP00000296545,9606.ENSP00000347948,9606.ENSP00000349359,9606.ENSP00000351497,9606.ENSP00000351905,9606.ENSP00000353099,9606.ENSP00000363869,9606.ENSP00000365435,9606.ENSP00000366109,9606.ENSP00000371420,9606.ENSP00000379873,9606.ENSP00000381607,9606.ENSP00000393566,9606.ENSP00000408146,…	TGFB1,PYCARD,BST2,LGALS3,TYROBP,IL15,TNFRSF14,SASH3,FCGR2B,TGFBR2,HLA-DRB1,VSIG4,TNFRSF1B,ANXA1,GPNMB,HLA-A,GSTP1,HLA-DPA1,HLA-DPB1,PTPRC,CDKN2A,CCL5
GO Process	GO:0048002	Antigen processing and presentation of peptide antigen	13	60	1.32	2.28	7.79e-11	9606.ENSP00000289902,9606.ENSP00000339398,9606.ENSP00000351497,9606.ENSP00000353099,9606.ENSP00000363976,9606.ENSP00000364076,9606.ENSP00000364080,9606.ENSP00000364114,9606.ENSP00000379873,9606.ENSP00000384886,9606.ENSP00000393566,9606.ENSP00000399168,9606.ENSP00000408146	FCER1G,HLA-DQA1,FCGR2B,HLA-DRB1,HLA-DMA,HLA-DQA2,HLA-DQB1,HLA-DRB5,HLA-A,IFI30,HLA-DPA1,HLA-B,HLA-DPB1
GO Process	GO:0030595	Leukocyte chemotaxis	17	149	1.04	1.88	2.17e-10	9606.ENSP00000225831,9606.ENSP00000254301,9606.ENSP00000289707,9606.ENSP00000289902,9606.ENSP00000292303,9606.ENSP00000293778,9606.ENSP00000296140,9606.ENSP00000347197,9606.ENSP00000348635,9606.ENSP00000355896,9606.ENSP00000357470,9606.ENSP00000366109,9606.ENSP00000380948,9606.ENSP00000386884,9606.ENSP00000419260,9606.ENSP00000474412,9606.ENSP00000477908	CCL2,LGALS3,SLAMF8,FCER1G,CCR5,CXCL16,CCR1,C5AR1,JAML,TGFB2,IL6R,ANXA1,ITGB2,CXCR4,PIK3CG,CCL5,CCL3
GO Process	GO:0002274	Myeloid leukocyte activation	17	150	1.04	1.87	2.37e-10	9606.ENSP00000046794,9606.ENSP00000053867,9606.ENSP00000221930,9606.ENSP00000247470,9606.ENSP00000262629,9606.ENSP00000286639,9606.ENSP00000289902,9606.ENSP00000296545,9606.ENSP00000347197,9606.ENSP00000351905,9606.ENSP00000362205,9606.ENSP00000366109,9606.ENSP00000380948,9606.ENSP00000381492,9606.ENSP00000419260,9606.ENSP00000474412,9606.ENSP00000477908	LCP2,GRN,TGFB1,PYCARD,TYROBP,BATF,FCER1G,IL15,C5AR1,TGFBR2,TREM2,ANXA1,ITGB2,LAT2,PIK3CG,CCL5,CCL3
GO Process	GO:0007155	Cell adhesion	38	965	0.58	1.17	3.50e-10	9606.ENSP00000215909,9606.ENSP00000225831,9606.ENSP00000262262,9606.ENSP00000262426,9606.ENSP00000264036,9606.ENSP00000271638,9606.ENSP00000295408,9606.ENSP00000296140,9606.ENSP00000298223,9606.ENSP00000299106,9606.ENSP00000312367,9606.ENSP00000321077,9606.ENSP00000330633,9606.ENSP00000348635,9606.ENSP00000351905,9606.ENSP00000353731,9606.ENSP00000355751,9606.ENSP00000355896,9606.ENSP00000357005,…	LGALS1,CCL2,CD33,FOXF1,MCAM,S100A11,MERTK,CCR1,FOLR2,JAM3,CD84,SIGLEC8,CNTN2,JAML,TGFBR2,DPP4,THBS2,TGFB2,F11R,CADM3,SORBS1,COL16A1,PARD3,ANXA1,GPNMB,COL8A2,ITGB2,PARVG,PTPRC,TGFBI,SEMA4D,PIK3CG,ANGPT1,ITGAX,PECAM1,CCL5,NCAM1,NRXN3
GO Process	GO:0060326	Cell chemotaxis	19	210	0.94	1.7	4.26e-10	9606.ENSP00000222390,9606.ENSP00000225831,9606.ENSP00000254301,9606.ENSP00000289707,9606.ENSP00000289902,9606.ENSP00000292303,9606.ENSP00000293778,9606.ENSP00000296140,9606.ENSP00000347197,9606.ENSP00000348635,9606.ENSP00000349967,9606.ENSP00000355896,9606.ENSP00000357470,9606.ENSP00000366109,9606.ENSP00000380948,9606.ENSP00000386884,9606.ENSP00000419260,9606.ENSP00000474412,9606.ENSP00000477908	HGF,CCL2,LGALS3,SLAMF8,FCER1G,CCR5,CXCL16,CCR1,C5AR1,JAML,CCRL2,TGFB2,IL6R,ANXA1,ITGB2,CXCR4,PIK3CG,CCL5,CCL3
GO Process	GO:1903706	Regulation of hemopoiesis	25	410	0.77	1.45	5.04e-10	9606.ENSP00000221930,9606.ENSP00000245620,9606.ENSP00000262629,9606.ENSP00000286639,9606.ENSP00000289707,9606.ENSP00000296140,9606.ENSP00000296545,9606.ENSP00000297350,9606.ENSP00000300305,9606.ENSP00000349359,9606.ENSP00000351497,9606.ENSP00000351905,9606.ENSP00000353099,9606.ENSP00000354487,9606.ENSP00000362205,9606.ENSP00000362410,9606.ENSP00000363318,9606.ENSP00000363770,9606.ENSP00000366109,…	TGFB1,LILRB3,TYROBP,BATF,SLAMF8,CCR1,IL15,TNFRSF11B,RUNX1,SASH3,FCGR2B,TGFBR2,HLA-DRB1,ZEB1,TREM2,MAFB,IL2RG,C1QC,ANXA1,CD83,HLA-B,PTPRC,CDKN2A,CEBPA,CCL3
GO Process	GO:0050670	Regulation of lymphocyte proliferation	20	242	0.9	1.64	5.09e-10	9606.ENSP00000221930,9606.ENSP00000247470,9606.ENSP00000254301,9606.ENSP00000262629,9606.ENSP00000296545,9606.ENSP00000347948,9606.ENSP00000349359,9606.ENSP00000351497,9606.ENSP00000351905,9606.ENSP00000353099,9606.ENSP00000363869,9606.ENSP00000365435,9606.ENSP00000366109,9606.ENSP00000371420,9606.ENSP00000379873,9606.ENSP00000393566,9606.ENSP00000408146,9606.ENSP00000411355,9606.ENSP00000418915,…	TGFB1,PYCARD,LGALS3,TYROBP,IL15,TNFRSF14,SASH3,FCGR2B,TGFBR2,HLA-DRB1,VSIG4,TNFRSF1B,ANXA1,GPNMB,HLA-A,HLA-DPA1,HLA-DPB1,PTPRC,CDKN2A,CCL5
GO Process	GO:0042129	Regulation of T cell proliferation	18	187	0.97	1.72	6.11e-10	9606.ENSP00000221930,9606.ENSP00000247470,9606.ENSP00000254301,9606.ENSP00000296545,9606.ENSP00000347948,9606.ENSP00000349359,9606.ENSP00000351905,9606.ENSP00000353099,9606.ENSP00000363869,9606.ENSP00000365435,9606.ENSP00000366109,9606.ENSP00000371420,9606.ENSP00000379873,9606.ENSP00000393566,9606.ENSP00000408146,9606.ENSP00000411355,9606.ENSP00000418915,9606.ENSP00000474412	TGFB1,PYCARD,LGALS3,IL15,TNFRSF14,SASH3,TGFBR2,HLA-DRB1,VSIG4,TNFRSF1B,ANXA1,GPNMB,HLA-A,HLA-DPA1,HLA-DPB1,PTPRC,CDKN2A,CCL5
GO Process	GO:0050900	Leukocyte migration	20	249	0.89	1.6	8.03e-10	9606.ENSP00000225831,9606.ENSP00000254301,9606.ENSP00000289707,9606.ENSP00000289902,9606.ENSP00000292303,9606.ENSP00000293778,9606.ENSP00000296140,9606.ENSP00000299106,9606.ENSP00000347197,9606.ENSP00000348635,9606.ENSP00000355896,9606.ENSP00000357005,9606.ENSP00000357470,9606.ENSP00000366109,9606.ENSP00000380948,9606.ENSP00000386884,9606.ENSP00000419260,9606.ENSP00000457421,9606.ENSP00000474412,…	CCL2,LGALS3,SLAMF8,FCER1G,CCR5,CXCL16,CCR1,JAM3,C5AR1,JAML,TGFB2,F11R,IL6R,ANXA1,ITGB2,CXCR4,PIK3CG,PECAM1,CCL5,CCL3
GO Process	GO:1902533	Positive regulation of intracellular signal transduction	38	997	0.57	1.13	8.39e-10	9606.ENSP00000162749,9606.ENSP00000215909,9606.ENSP00000216117,9606.ENSP00000221930,9606.ENSP00000222390,9606.ENSP00000225831,9606.ENSP00000227880,9606.ENSP00000246551,9606.ENSP00000247470,9606.ENSP00000252593,9606.ENSP00000255409,9606.ENSP00000261918,9606.ENSP00000267549,9606.ENSP00000269593,9606.ENSP00000294507,9606.ENSP00000296140,9606.ENSP00000347197,9606.ENSP00000351497,9606.ENSP00000353099,…	TNFRSF1A,LGALS1,HMOX1,TGFB1,HGF,CCL2,SLC15A3,HCST,PYCARD,BST2,CHI3L1,SEMA7A,GPR65,IGFBP4,LAPTM5,CCR1,C5AR1,FCGR2B,HLA-DRB1,TGFB2,F11R,IL6R,S100A4,TREM2,FGR,CARD16,TLR7,IGFBP3,GPNMB,CD14,PTPRC,SEMA4D,CDKN2A,PIK3CG,ANGPT1,CASP1,CCL5,CCL3
GO Process	GO:0032102	Negative regulation of response to external stimulus	24	387	0.78	1.43	9.53e-10	9606.ENSP00000053867,9606.ENSP00000162749,9606.ENSP00000218758,9606.ENSP00000222390,9606.ENSP00000225831,9606.ENSP00000228510,9606.ENSP00000261918,9606.ENSP00000262426,9606.ENSP00000289707,9606.ENSP00000323929,9606.ENSP00000351497,9606.ENSP00000353099,9606.ENSP00000353731,9606.ENSP00000361850,9606.ENSP00000362205,9606.ENSP00000363117,9606.ENSP00000363869,9606.ENSP00000364858,9606.ENSP00000365435,…	GRN,TNFRSF1A,ACP5,HGF,CCL2,MVK,SEMA7A,FOXF1,SLAMF8,A2M,FCGR2B,HLA-DRB1,DPP4,PLAU,TREM2,FGR,VSIG4,CARD16,TNFRSF1B,HLA-A,GSTP1,HLA-B,PTPRC,SEMA4D
GO Process	GO:0050729	Positive regulation of inflammatory response	16	145	1.03	1.75	1.45e-09	9606.ENSP00000053867,9606.ENSP00000162749,9606.ENSP00000215909,9606.ENSP00000227266,9606.ENSP00000247470,9606.ENSP00000274793,9606.ENSP00000296545,9606.ENSP00000362205,9606.ENSP00000370034,9606.ENSP00000388566,9606.ENSP00000419260,9606.ENSP00000427514,9606.ENSP00000433138,9606.ENSP00000477908,9606.ENSP00000479870,9606.ENSP00000497642	GRN,TNFRSF1A,LGALS1,CTSC,PYCARD,PLA2G7,IL15,TREM2,TLR7,CASP4,PIK3CG,CEBPA,CASP1,CCL3,ALOX5AP,LPL
GO Process	GO:0009966	Regulation of signal transduction	70	2978	0.36	0.83	1.71e-09	9606.ENSP00000162749,9606.ENSP00000215909,9606.ENSP00000216117,9606.ENSP00000221930,9606.ENSP00000222390,9606.ENSP00000225831,9606.ENSP00000227266,9606.ENSP00000227752,9606.ENSP00000227880,9606.ENSP00000246551,9606.ENSP00000247470,9606.ENSP00000252593,9606.ENSP00000254301,9606.ENSP00000255409,9606.ENSP00000260128,9606.ENSP00000261623,9606.ENSP00000261918,9606.ENSP00000267549,9606.ENSP00000269593,…	TNFRSF1A,LGALS1,HMOX1,TGFB1,HGF,CCL2,CTSC,IL10RA,SLC15A3,HCST,PYCARD,BST2,LGALS3,CHI3L1,SULF1,CYBA,SEMA7A,GPR65,IGFBP4,LY96,LAPTM5,ARHGAP15,FSTL1,CCR1,CNTN2,BMP2K,PIDD1,C5AR1,FCGR2B,TGFBR2,HLA-DRB1,ZEB1,TGFB2,TAGAP,F11R,IL6R,S100A4,SORBS1,PLAU,TREM2,FGR,CARD16,LY86,TLR7,IGFBP3,GPNMB,FGF9,GSTP1,CD14,CXCR4,ARHGAP25,CASP4,SLA,FBP1,PTPRC,SEMA4D,CDKN2A,PIK3CG,ANGPT1,CASP1,ADM,CMKLR1,CD300LF,CCL5,CCL3,…
GO Process	GO:0002699	Positive regulation of immune effector process	20	264	0.86	1.52	2.06e-09	9606.ENSP00000216117,9606.ENSP00000221930,9606.ENSP00000247470,9606.ENSP00000261918,9606.ENSP00000262426,9606.ENSP00000262629,9606.ENSP00000294507,9606.ENSP00000312367,9606.ENSP00000347948,9606.ENSP00000349359,9606.ENSP00000353099,9606.ENSP00000362205,9606.ENSP00000363117,9606.ENSP00000366109,9606.ENSP00000370034,9606.ENSP00000379873,9606.ENSP00000380948,9606.ENSP00000399168,9606.ENSP00000411355,…	HMOX1,TGFB1,PYCARD,SEMA7A,FOXF1,TYROBP,LAPTM5,CD84,TNFRSF14,SASH3,HLA-DRB1,TREM2,FGR,ANXA1,TLR7,HLA-A,ITGB2,HLA-B,PTPRC,C4B
GO Process	GO:0071219	Cellular response to molecule of bacterial origin	18	205	0.93	1.6	2.34e-09	9606.ENSP00000221930,9606.ENSP00000225831,9606.ENSP00000247470,9606.ENSP00000250092,9606.ENSP00000284818,9606.ENSP00000292303,9606.ENSP00000351497,9606.ENSP00000362205,9606.ENSP00000364858,9606.ENSP00000365435,9606.ENSP00000369286,9606.ENSP00000381607,9606.ENSP00000385519,9606.ENSP00000433138,9606.ENSP00000446007,9606.ENSP00000474412,9606.ENSP00000477908,9606.ENSP00000496355	TGFB1,CCL2,PYCARD,CD68,LY96,CCR5,FCGR2B,TREM2,CARD16,TNFRSF1B,LY86,GSTP1,CD14,CASP1,VIM,CCL5,CCL3,TLR5
GO Process	GO:0050764	Regulation of phagocytosis	14	104	1.11	1.81	2.56e-09	9606.ENSP00000221930,9606.ENSP00000225831,9606.ENSP00000247470,9606.ENSP00000261623,9606.ENSP00000289902,9606.ENSP00000295408,9606.ENSP00000296545,9606.ENSP00000351497,9606.ENSP00000362205,9606.ENSP00000363117,9606.ENSP00000363318,9606.ENSP00000411355,9606.ENSP00000415941,9606.ENSP00000462309	TGFB1,CCL2,PYCARD,CYBA,FCER1G,MERTK,IL15,FCGR2B,TREM2,FGR,IL2RG,PTPRC,C4B,CD300LF
GO Process	GO:0010629	Negative regulation of gene expression	35	899	0.58	1.11	3.51e-09	9606.ENSP00000155840,9606.ENSP00000216117,9606.ENSP00000217131,9606.ENSP00000218104,9606.ENSP00000218758,9606.ENSP00000221930,9606.ENSP00000222390,9606.ENSP00000247470,9606.ENSP00000252593,9606.ENSP00000262262,9606.ENSP00000262629,9606.ENSP00000294507,9606.ENSP00000295408,9606.ENSP00000296140,9606.ENSP00000312367,9606.ENSP00000325120,9606.ENSP00000336762,9606.ENSP00000351497,9606.ENSP00000353099,…	KCNQ1,HMOX1,CTSZ,ABCD1,ACP5,TGFB1,HGF,PYCARD,BST2,CD33,TYROBP,LAPTM5,MERTK,CCR1,CD84,PGR,ANG,FCGR2B,HLA-DRB1,TGFB2,IL6R,PLAU,TREM2,VSIG4,CARD16,ANXA1,CD83,GPNMB,GSTP1,MSR1,PTPRC,ANGPT1,CMKLR1,CCL3,YAP1
GO Process	GO:0046649	Lymphocyte activation	25	457	0.72	1.3	4.11e-09	9606.ENSP00000215909,9606.ENSP00000221930,9606.ENSP00000252593,9606.ENSP00000286639,9606.ENSP00000289707,9606.ENSP00000289902,9606.ENSP00000295408,9606.ENSP00000296545,9606.ENSP00000312367,9606.ENSP00000331614,9606.ENSP00000348635,9606.ENSP00000349359,9606.ENSP00000351497,9606.ENSP00000353731,9606.ENSP00000357470,9606.ENSP00000362410,9606.ENSP00000363318,9606.ENSP00000366109,9606.ENSP00000368450,…	LGALS1,TGFB1,BST2,BATF,SLAMF8,FCER1G,MERTK,IL15,CD84,IKZF1,JAML,SASH3,FCGR2B,DPP4,IL6R,MAFB,IL2RG,ANXA1,CD83,HLA-A,ITGB2,LAT2,PRF1,PTPRC,PIK3CG
GO Process	GO:0050793	Regulation of developmental process	62	2492	0.38	0.85	4.15e-09	9606.ENSP00000053867,9606.ENSP00000162749,9606.ENSP00000216117,9606.ENSP00000221930,9606.ENSP00000222390,9606.ENSP00000225831,9606.ENSP00000227266,9606.ENSP00000245620,9606.ENSP00000255409,9606.ENSP00000260128,9606.ENSP00000261918,9606.ENSP00000262629,9606.ENSP00000286639,9606.ENSP00000289707,9606.ENSP00000295095,9606.ENSP00000296140,9606.ENSP00000296545,9606.ENSP00000297350,9606.ENSP00000300305,…	GRN,TNFRSF1A,HMOX1,TGFB1,HGF,CCL2,CTSC,LILRB3,CHI3L1,SULF1,SEMA7A,TYROBP,BATF,SLAMF8,ARHGAP15,CCR1,IL15,TNFRSF11B,RUNX1,CNTN2,IFITM1,OLIG2,BMP2K,C5AR1,SASH3,FCGR2B,TGFBR2,HLA-DRB1,ZEB1,THBS2,TGFB2,F11R,IL6R,TREM2,MAFB,FGR,IL2RG,C1QC,PARD3,S1PR3,TNFRSF1B,ANXA1,CD83,IGFBP3,GPNMB,FGF9,ITGB2,CST3,CXCR4,HLA-B,MSR1,PTPRC,SEMA4D,CDKN2A,CEBPA,ADM,CMKLR1,ITGAX,CCL3,YAP1,ARHGEF18,LPL
GO Process	GO:0032496	Response to lipopolysaccharide	21	314	0.81	1.41	5.31e-09	9606.ENSP00000218758,9606.ENSP00000221930,9606.ENSP00000225831,9606.ENSP00000227752,9606.ENSP00000247470,9606.ENSP00000250092,9606.ENSP00000284818,9606.ENSP00000292303,9606.ENSP00000362205,9606.ENSP00000364858,9606.ENSP00000365435,9606.ENSP00000369286,9606.ENSP00000377470,9606.ENSP00000381607,9606.ENSP00000385519,9606.ENSP00000433138,9606.ENSP00000436607,9606.ENSP00000446007,9606.ENSP00000474412,…	ACP5,TGFB1,CCL2,IL10RA,PYCARD,CD68,LY96,CCR5,TREM2,CARD16,TNFRSF1B,LY86,CNP,GSTP1,CD14,CASP1,ADM,VIM,CCL5,CCL3,TLR5
GO Process	GO:0048731	System development	81	3867	0.31	0.75	5.85e-09	9606.ENSP00000053867,9606.ENSP00000155840,9606.ENSP00000162749,9606.ENSP00000215909,9606.ENSP00000216117,9606.ENSP00000217131,9606.ENSP00000218104,9606.ENSP00000218758,9606.ENSP00000221930,9606.ENSP00000222390,9606.ENSP00000225831,9606.ENSP00000231461,9606.ENSP00000255409,9606.ENSP00000260128,9606.ENSP00000261918,9606.ENSP00000262426,9606.ENSP00000262629,9606.ENSP00000263867,9606.ENSP00000264036,…	GRN,KCNQ1,TNFRSF1A,LGALS1,HMOX1,CTSZ,ABCD1,ACP5,TGFB1,HGF,CCL2,ST8SIA4,CHI3L1,SULF1,SEMA7A,FOXF1,TYROBP,CAPG,MCAM,BATF,SLAMF8,FCER1G,MERTK,IL15,TNFRSF11B,JAM3,RUNX1,A2M,PGR,CNTN2,OLIG2,IKZF1,PTPRB,ANG,C5AR1,SREBF1,SASH3,FCGR2B,TGFBR2,HLA-DRB1,ZEB1,TGFB2,ADAMTS4,IL6R,CASP7,COL9A2,TREM2,MAFB,FGR,IL2RG,COL11A2,PARD3,TNFRSF1B,ANXA1,CD83,FGF9,CNP,COL8A2,GSTP1,SUN1,CXCR4,PTPRC,TGFBI,SEMA4D,PIK3CG,CEBPA…
GO Process	GO:0002503	Peptide antigen assembly with MHC class II protein complex	8	15	1.71	2.14	6.01e-09	9606.ENSP00000339398,9606.ENSP00000353099,9606.ENSP00000363976,9606.ENSP00000364076,9606.ENSP00000364080,9606.ENSP00000364114,9606.ENSP00000393566,9606.ENSP00000408146	HLA-DQA1,HLA-DRB1,HLA-DMA,HLA-DQA2,HLA-DQB1,HLA-DRB5,HLA-DPA1,HLA-DPB1
GO Process	GO:0010646	Regulation of cell communication	74	3355	0.33	0.78	6.13e-09	9606.ENSP00000162749,9606.ENSP00000215909,9606.ENSP00000216117,9606.ENSP00000221930,9606.ENSP00000222390,9606.ENSP00000225831,9606.ENSP00000227266,9606.ENSP00000227752,9606.ENSP00000227880,9606.ENSP00000246551,9606.ENSP00000247470,9606.ENSP00000252593,9606.ENSP00000254301,9606.ENSP00000255409,9606.ENSP00000260128,9606.ENSP00000261623,9606.ENSP00000261918,9606.ENSP00000262629,9606.ENSP00000267549,…	TNFRSF1A,LGALS1,HMOX1,TGFB1,HGF,CCL2,CTSC,IL10RA,SLC15A3,HCST,PYCARD,BST2,LGALS3,CHI3L1,SULF1,CYBA,SEMA7A,TYROBP,GPR65,IGFBP4,LY96,LAPTM5,ARHGAP15,FSTL1,CCR1,CNTN2,BMP2K,PIDD1,C5AR1,SREBF1,FCGR2B,TGFBR2,HLA-DRB1,ZEB1,TGFB2,TAGAP,F11R,IL6R,S100A4,SORBS1,PLAU,TREM2,FGR,CARD16,ANXA1,LY86,TLR7,IGFBP3,GPNMB,FGF9,GSTP1,CD14,CXCR4,ARHGAP25,CASP4,SLA,FBP1,PTPRC,SEMA4D,CDKN2A,PIK3CG,ANGPT1,CASP1,ADM,CMKLR…
GO Process	GO:0032680	Regulation of tumor necrosis factor production	16	164	0.97	1.59	7.06e-09	9606.ENSP00000218758,9606.ENSP00000247470,9606.ENSP00000261623,9606.ENSP00000262262,9606.ENSP00000262629,9606.ENSP00000284818,9606.ENSP00000312367,9606.ENSP00000349359,9606.ENSP00000362205,9606.ENSP00000371420,9606.ENSP00000381607,9606.ENSP00000385519,9606.ENSP00000411355,9606.ENSP00000428340,9606.ENSP00000477908,9606.ENSP00000497642	ACP5,PYCARD,CYBA,CD33,TYROBP,LY96,CD84,SASH3,TREM2,GPNMB,GSTP1,CD14,PTPRC,ANGPT1,CCL3,LPL
GO Process	GO:0033993	Response to lipid	33	827	0.59	1.1	7.06e-09	9606.ENSP00000218758,9606.ENSP00000221930,9606.ENSP00000225831,9606.ENSP00000227752,9606.ENSP00000247470,9606.ENSP00000250092,9606.ENSP00000261623,9606.ENSP00000284818,9606.ENSP00000292303,9606.ENSP00000296545,9606.ENSP00000319788,9606.ENSP00000323929,9606.ENSP00000325120,9606.ENSP00000348069,9606.ENSP00000351905,9606.ENSP00000355896,9606.ENSP00000362205,9606.ENSP00000364858,9606.ENSP00000365435,…	ACP5,TGFB1,CCL2,IL10RA,PYCARD,CD68,CYBA,LY96,CCR5,IL15,NQO1,A2M,PGR,SREBF1,TGFBR2,TGFB2,TREM2,CARD16,TNFRSF1B,ANXA1,LY86,CNP,GSTP1,CD14,ARPC1B,CASP1,ADM,VIM,CCL5,CCL3,YAP1,TLR5,LPL
GO Process	GO:0023051	Regulation of signaling	74	3367	0.33	0.77	7.08e-09	9606.ENSP00000162749,9606.ENSP00000215909,9606.ENSP00000216117,9606.ENSP00000221930,9606.ENSP00000222390,9606.ENSP00000225831,9606.ENSP00000227266,9606.ENSP00000227752,9606.ENSP00000227880,9606.ENSP00000246551,9606.ENSP00000247470,9606.ENSP00000252593,9606.ENSP00000254301,9606.ENSP00000255409,9606.ENSP00000260128,9606.ENSP00000261623,9606.ENSP00000261918,9606.ENSP00000262629,9606.ENSP00000267549,…	TNFRSF1A,LGALS1,HMOX1,TGFB1,HGF,CCL2,CTSC,IL10RA,SLC15A3,HCST,PYCARD,BST2,LGALS3,CHI3L1,SULF1,CYBA,SEMA7A,TYROBP,GPR65,IGFBP4,LY96,LAPTM5,ARHGAP15,FSTL1,CCR1,CNTN2,BMP2K,PIDD1,C5AR1,SREBF1,FCGR2B,TGFBR2,HLA-DRB1,ZEB1,TGFB2,TAGAP,F11R,IL6R,S100A4,SORBS1,PLAU,TREM2,FGR,CARD16,ANXA1,LY86,TLR7,IGFBP3,GPNMB,FGF9,GSTP1,CD14,CXCR4,ARHGAP25,CASP4,SLA,FBP1,PTPRC,SEMA4D,CDKN2A,PIK3CG,ANGPT1,CASP1,ADM,CMKLR…
GO Process	GO:0071674	Mononuclear cell migration	14	116	1.07	1.68	8.65e-09	9606.ENSP00000225831,9606.ENSP00000254301,9606.ENSP00000292303,9606.ENSP00000293778,9606.ENSP00000296140,9606.ENSP00000348635,9606.ENSP00000357005,9606.ENSP00000357470,9606.ENSP00000366109,9606.ENSP00000386884,9606.ENSP00000419260,9606.ENSP00000457421,9606.ENSP00000474412,9606.ENSP00000477908	CCL2,LGALS3,CCR5,CXCL16,CCR1,JAML,F11R,IL6R,ANXA1,CXCR4,PIK3CG,PECAM1,CCL5,CCL3
GO Process	GO:0050766	Positive regulation of phagocytosis	12	75	1.19	1.77	1.08e-08	9606.ENSP00000225831,9606.ENSP00000247470,9606.ENSP00000261623,9606.ENSP00000289902,9606.ENSP00000295408,9606.ENSP00000296545,9606.ENSP00000351497,9606.ENSP00000362205,9606.ENSP00000363318,9606.ENSP00000411355,9606.ENSP00000415941,9606.ENSP00000462309	CCL2,PYCARD,CYBA,FCER1G,MERTK,IL15,FCGR2B,TREM2,IL2RG,PTPRC,C4B,CD300LF
GO Process	GO:0080134	Regulation of response to stress	43	1373	0.48	0.96	1.08e-08	9606.ENSP00000053867,9606.ENSP00000162749,9606.ENSP00000215909,9606.ENSP00000218104,9606.ENSP00000218758,9606.ENSP00000222390,9606.ENSP00000227266,9606.ENSP00000228510,9606.ENSP00000247470,9606.ENSP00000261623,9606.ENSP00000261918,9606.ENSP00000262426,9606.ENSP00000262629,9606.ENSP00000274793,9606.ENSP00000289707,9606.ENSP00000296545,9606.ENSP00000323929,9606.ENSP00000327824,9606.ENSP00000351497,…	GRN,TNFRSF1A,LGALS1,ABCD1,ACP5,HGF,CTSC,MVK,PYCARD,CYBA,SEMA7A,FOXF1,TYROBP,PLA2G7,SLAMF8,IL15,A2M,IFNLR1,FCGR2B,HLA-DRB1,TGFB2,PLAU,TREM2,FGR,VSIG4,TNFRSF1B,ANXA1,TLR7,HLA-A,GSTP1,CXCR4,CASP4,HLA-B,PTPRC,CDKN2A,PIK3CG,CEBPA,CASP1,CCL5,CCL3,ALOX5AP,LPL,FAS
GO Process	GO:0002685	Regulation of leukocyte migration	18	231	0.88	1.45	1.26e-08	9606.ENSP00000216117,9606.ENSP00000221930,9606.ENSP00000225831,9606.ENSP00000247470,9606.ENSP00000254301,9606.ENSP00000274793,9606.ENSP00000289707,9606.ENSP00000296140,9606.ENSP00000299106,9606.ENSP00000347197,9606.ENSP00000347948,9606.ENSP00000353731,9606.ENSP00000357470,9606.ENSP00000362205,9606.ENSP00000366109,9606.ENSP00000449716,9606.ENSP00000474412,9606.ENSP00000477908	HMOX1,TGFB1,CCL2,PYCARD,LGALS3,PLA2G7,SLAMF8,CCR1,JAM3,C5AR1,TNFRSF14,DPP4,IL6R,TREM2,ANXA1,CMKLR1,CCL5,CCL3
GO Process	GO:0002718	Regulation of cytokine production involved in immune response	14	120	1.05	1.64	1.26e-08	9606.ENSP00000216117,9606.ENSP00000218758,9606.ENSP00000221930,9606.ENSP00000247470,9606.ENSP00000252593,9606.ENSP00000261918,9606.ENSP00000294507,9606.ENSP00000347948,9606.ENSP00000349359,9606.ENSP00000355896,9606.ENSP00000365435,9606.ENSP00000370034,9606.ENSP00000379873,9606.ENSP00000428340	HMOX1,ACP5,TGFB1,PYCARD,BST2,SEMA7A,LAPTM5,TNFRSF14,SASH3,TGFB2,TNFRSF1B,TLR7,HLA-A,ANGPT1
GO Process	GO:0050790	Regulation of catalytic activity	59	2370	0.38	0.83	1.30e-08	9606.ENSP00000046794,9606.ENSP00000053867,9606.ENSP00000221930,9606.ENSP00000222390,9606.ENSP00000225831,9606.ENSP00000227266,9606.ENSP00000241356,9606.ENSP00000247470,9606.ENSP00000252593,9606.ENSP00000254301,9606.ENSP00000255409,9606.ENSP00000261623,9606.ENSP00000262262,9606.ENSP00000267549,9606.ENSP00000289707,9606.ENSP00000294507,9606.ENSP00000295095,9606.ENSP00000295408,9606.ENSP00000319788,…	LCP2,GRN,TGFB1,HGF,CCL2,CTSC,ADORA3,PYCARD,BST2,LGALS3,CHI3L1,CYBA,CD33,GPR65,SLAMF8,LAPTM5,ARHGAP15,MERTK,NQO1,A2M,BMP2K,PTPRB,ANG,PIDD1,C5AR1,TGFBR2,HLA-DRB1,TGFB2,TAGAP,NCF2,F11R,IL6R,TREM2,FGR,CARD16,ANXA1,IGFBP3,NCF4,ITGB2,CST3,GSTP1,ARHGAP25,PTPRC,C4B,SEMA4D,CDKN2A,PIK3CG,CEBPA,ANGPT1,CASP1,SERPINH1,SERPINA3,ADAP2,APOC1,CCL5,CCL3,ALOX5AP,ARHGEF18,FAS
GO Process	GO:0031348	Negative regulation of defense response	18	232	0.87	1.44	1.31e-08	9606.ENSP00000053867,9606.ENSP00000162749,9606.ENSP00000218758,9606.ENSP00000222390,9606.ENSP00000228510,9606.ENSP00000262426,9606.ENSP00000289707,9606.ENSP00000323929,9606.ENSP00000351497,9606.ENSP00000353099,9606.ENSP00000362205,9606.ENSP00000363117,9606.ENSP00000363869,9606.ENSP00000365435,9606.ENSP00000379873,9606.ENSP00000381607,9606.ENSP00000399168,9606.ENSP00000411355	GRN,TNFRSF1A,ACP5,HGF,MVK,FOXF1,SLAMF8,A2M,FCGR2B,HLA-DRB1,TREM2,FGR,VSIG4,TNFRSF1B,HLA-A,GSTP1,HLA-B,PTPRC
GO Process	GO:0016477	Cell migration	34	903	0.56	1.05	1.40e-08	9606.ENSP00000221930,9606.ENSP00000222390,9606.ENSP00000225831,9606.ENSP00000254301,9606.ENSP00000261918,9606.ENSP00000289707,9606.ENSP00000289902,9606.ENSP00000292303,9606.ENSP00000293778,9606.ENSP00000295408,9606.ENSP00000295633,9606.ENSP00000296140,9606.ENSP00000299106,9606.ENSP00000330633,9606.ENSP00000334928,9606.ENSP00000336762,9606.ENSP00000347197,9606.ENSP00000348635,9606.ENSP00000349967,…	TGFB1,HGF,CCL2,LGALS3,SEMA7A,SLAMF8,FCER1G,CCR5,CXCL16,MERTK,FSTL1,CCR1,JAM3,CNTN2,PTPRB,ANG,C5AR1,JAML,CCRL2,DPP4,TGFB2,F11R,IL6R,PLAU,ANXA1,ITGB2,SUN1,CXCR4,PTPRC,SEMA4D,PIK3CG,PECAM1,CCL5,CCL3
GO Process	GO:0048523	Negative regulation of cellular process	91	4736	0.27	0.7	1.57e-08	9606.ENSP00000053867,9606.ENSP00000155840,9606.ENSP00000162749,9606.ENSP00000216117,9606.ENSP00000218104,9606.ENSP00000218758,9606.ENSP00000221930,9606.ENSP00000222390,9606.ENSP00000225831,9606.ENSP00000227266,9606.ENSP00000227752,9606.ENSP00000241356,9606.ENSP00000245620,9606.ENSP00000247470,9606.ENSP00000252593,9606.ENSP00000254301,9606.ENSP00000260128,9606.ENSP00000261918,9606.ENSP00000262262,…	GRN,KCNQ1,TNFRSF1A,HMOX1,ABCD1,ACP5,TGFB1,HGF,CCL2,CTSC,IL10RA,ADORA3,LILRB3,PYCARD,BST2,LGALS3,SULF1,SEMA7A,CD33,FOXF1,TYROBP,CAPG,IGFBP4,S100A11,SAMSN1,SLAMF8,CCR5,LAPTM5,MERTK,FSTL1,IL15,TNFRSF11B,JAM3,RUNX1,CD84,NQO1,IFNLR1,CNTN2,IFITM1,OLIG2,IKZF1,PTPRB,ANG,PIDD1,TNFRSF14,SREBF1,FCGR2B,TGFBR2,HLA-DRB1,DPP4,ZEB1,TGFB2,F11R,TREM2,MAFB,FGR,C1QC,VSIG4,PARD3,CARD16,S1PR3,TNFRSF1B,ANXA1,IGFBP3,GPN…
GO Process	GO:0002252	Immune effector process	22	375	0.75	1.29	1.64e-08	9606.ENSP00000053867,9606.ENSP00000215909,9606.ENSP00000227266,9606.ENSP00000247470,9606.ENSP00000262629,9606.ENSP00000286639,9606.ENSP00000289902,9606.ENSP00000313967,9606.ENSP00000329312,9606.ENSP00000351497,9606.ENSP00000357470,9606.ENSP00000362205,9606.ENSP00000363117,9606.ENSP00000363770,9606.ENSP00000363869,9606.ENSP00000379873,9606.ENSP00000381492,9606.ENSP00000398568,9606.ENSP00000415941,…	GRN,LGALS1,CTSC,PYCARD,TYROBP,BATF,FCER1G,C1QB,IGLL1,FCGR2B,IL6R,TREM2,FGR,C1QC,VSIG4,HLA-A,LAT2,PRF1,C4B,PIK3CG,CFD,CCL3
GO Process	GO:0097530	Granulocyte migration	13	101	1.09	1.65	1.87e-08	9606.ENSP00000225831,9606.ENSP00000254301,9606.ENSP00000289902,9606.ENSP00000299106,9606.ENSP00000347197,9606.ENSP00000348635,9606.ENSP00000355896,9606.ENSP00000366109,9606.ENSP00000380948,9606.ENSP00000419260,9606.ENSP00000457421,9606.ENSP00000474412,9606.ENSP00000477908	CCL2,LGALS3,FCER1G,JAM3,C5AR1,JAML,TGFB2,ANXA1,ITGB2,PIK3CG,PECAM1,CCL5,CCL3
GO Process	GO:0045595	Regulation of cell differentiation	46	1582	0.45	0.9	2.11e-08	9606.ENSP00000053867,9606.ENSP00000162749,9606.ENSP00000221930,9606.ENSP00000222390,9606.ENSP00000245620,9606.ENSP00000261918,9606.ENSP00000262629,9606.ENSP00000286639,9606.ENSP00000289707,9606.ENSP00000296140,9606.ENSP00000296545,9606.ENSP00000297350,9606.ENSP00000300305,9606.ENSP00000330633,9606.ENSP00000330825,9606.ENSP00000331040,9606.ENSP00000349359,9606.ENSP00000351497,9606.ENSP00000351905,…	GRN,TNFRSF1A,TGFB1,HGF,LILRB3,SEMA7A,TYROBP,BATF,SLAMF8,CCR1,IL15,TNFRSF11B,RUNX1,CNTN2,IFITM1,OLIG2,SASH3,FCGR2B,TGFBR2,HLA-DRB1,ZEB1,TGFB2,F11R,IL6R,TREM2,MAFB,IL2RG,C1QC,S1PR3,TNFRSF1B,ANXA1,CD83,IGFBP3,FGF9,CXCR4,HLA-B,MSR1,PTPRC,SEMA4D,CDKN2A,CEBPA,ADM,CMKLR1,CCL3,YAP1,LPL
GO Process	GO:0010942	Positive regulation of cell death	27	590	0.65	1.14	2.37e-08	9606.ENSP00000053867,9606.ENSP00000162749,9606.ENSP00000215909,9606.ENSP00000216117,9606.ENSP00000221930,9606.ENSP00000225831,9606.ENSP00000227266,9606.ENSP00000247470,9606.ENSP00000262629,9606.ENSP00000294507,9606.ENSP00000319788,9606.ENSP00000337797,9606.ENSP00000351497,9606.ENSP00000355896,9606.ENSP00000358327,9606.ENSP00000365435,9606.ENSP00000366109,9606.ENSP00000370473,9606.ENSP00000380948,…	GRN,TNFRSF1A,LGALS1,HMOX1,TGFB1,CCL2,CTSC,PYCARD,TYROBP,LAPTM5,NQO1,PIDD1,FCGR2B,TGFB2,CASP7,TNFRSF1B,ANXA1,IGFBP3,ITGB2,PRF1,PTPRC,IRF5,CDKN2A,ADM,CCL5,CCL3,FAS
GO Process	GO:0048585	Negative regulation of response to stimulus	46	1612	0.44	0.88	3.74e-08	9606.ENSP00000053867,9606.ENSP00000162749,9606.ENSP00000216117,9606.ENSP00000218758,9606.ENSP00000221930,9606.ENSP00000222390,9606.ENSP00000225831,9606.ENSP00000228510,9606.ENSP00000247470,9606.ENSP00000254301,9606.ENSP00000260128,9606.ENSP00000261918,9606.ENSP00000262426,9606.ENSP00000269593,9606.ENSP00000285670,9606.ENSP00000289707,9606.ENSP00000294507,9606.ENSP00000312367,9606.ENSP00000323929,…	GRN,TNFRSF1A,HMOX1,ACP5,TGFB1,HGF,CCL2,MVK,PYCARD,LGALS3,SULF1,SEMA7A,FOXF1,IGFBP4,SAMSN1,SLAMF8,LAPTM5,CD84,A2M,TNFRSF14,FCGR2B,HLA-DRB1,DPP4,TGFB2,PLAU,TREM2,FGR,VSIG4,CARD16,TNFRSF1B,ANXA1,IGFBP3,FGF9,HLA-A,GSTP1,ARHGAP25,HLA-B,FBP1,PTPRC,SEMA4D,ADM,CD300LF,CCL5,YAP1,LPL,CD59
GO Process	GO:0002521	Leukocyte differentiation	22	396	0.73	1.22	4.14e-08	9606.ENSP00000215909,9606.ENSP00000221930,9606.ENSP00000262629,9606.ENSP00000286639,9606.ENSP00000289707,9606.ENSP00000289902,9606.ENSP00000295408,9606.ENSP00000296545,9606.ENSP00000300305,9606.ENSP00000331614,9606.ENSP00000349359,9606.ENSP00000351497,9606.ENSP00000351905,9606.ENSP00000353099,9606.ENSP00000357470,9606.ENSP00000362205,9606.ENSP00000362410,9606.ENSP00000363318,9606.ENSP00000366109,…	LGALS1,TGFB1,TYROBP,BATF,SLAMF8,FCER1G,MERTK,IL15,RUNX1,IKZF1,SASH3,FCGR2B,TGFBR2,HLA-DRB1,IL6R,TREM2,MAFB,IL2RG,ANXA1,CD83,PTPRC,CEBPA
GO Process	GO:0002700	Regulation of production of molecular mediator of immune response	16	189	0.91	1.42	4.15e-08	9606.ENSP00000216117,9606.ENSP00000218758,9606.ENSP00000221930,9606.ENSP00000247470,9606.ENSP00000252593,9606.ENSP00000261918,9606.ENSP00000294507,9606.ENSP00000347948,9606.ENSP00000349359,9606.ENSP00000351497,9606.ENSP00000355896,9606.ENSP00000365435,9606.ENSP00000370034,9606.ENSP00000379873,9606.ENSP00000411355,9606.ENSP00000428340	HMOX1,ACP5,TGFB1,PYCARD,BST2,SEMA7A,LAPTM5,TNFRSF14,SASH3,FCGR2B,TGFB2,TNFRSF1B,TLR7,HLA-A,PTPRC,ANGPT1
GO Process	GO:0043068	Positive regulation of programmed cell death	25	519	0.67	1.15	4.15e-08	9606.ENSP00000053867,9606.ENSP00000162749,9606.ENSP00000215909,9606.ENSP00000216117,9606.ENSP00000221930,9606.ENSP00000225831,9606.ENSP00000227266,9606.ENSP00000247470,9606.ENSP00000262629,9606.ENSP00000294507,9606.ENSP00000319788,9606.ENSP00000337797,9606.ENSP00000355896,9606.ENSP00000358327,9606.ENSP00000365435,9606.ENSP00000366109,9606.ENSP00000370473,9606.ENSP00000398568,9606.ENSP00000411355,…	GRN,TNFRSF1A,LGALS1,HMOX1,TGFB1,CCL2,CTSC,PYCARD,TYROBP,LAPTM5,NQO1,PIDD1,TGFB2,CASP7,TNFRSF1B,ANXA1,IGFBP3,PRF1,PTPRC,IRF5,CDKN2A,ADM,CCL5,CCL3,FAS
GO Process	GO:0009987	Cellular process	188	14826	0.09	0.51	4.86e-08	9606.ENSP00000046794,9606.ENSP00000053867,9606.ENSP00000155840,9606.ENSP00000162749,9606.ENSP00000215909,9606.ENSP00000216117,9606.ENSP00000217131,9606.ENSP00000218104,9606.ENSP00000218758,9606.ENSP00000221930,9606.ENSP00000222390,9606.ENSP00000225831,9606.ENSP00000227266,9606.ENSP00000227752,9606.ENSP00000227880,9606.ENSP00000228510,9606.ENSP00000231461,9606.ENSP00000241356,9606.ENSP00000244289,…	LCP2,GRN,KCNQ1,TNFRSF1A,LGALS1,HMOX1,CTSZ,ABCD1,ACP5,TGFB1,HGF,CCL2,CTSC,IL10RA,SLC15A3,MVK,ST8SIA4,ADORA3,LIPE,LILRB3,HCST,PYCARD,CD68,BST2,LGALS3,CARD6,CHI3L1,SULF1,CYBA,SEMA7A,CD33,FOXF1,TYROBP,CAPG,MCAM,CP,GPR65,IGSF6,IGFBP4,FCGR2A,S100A11,PLA2G7,LY96,BATF,SLAMF8,FCER1G,CCR5,CXCL16,LAPTM5,ARHGAP15,MERTK,FSTL1,CCR1,IL15,TNFRSF11B,FOLR2,JAM3,MS4A7,RUNX1,HSPA6,CD84,C1QB,NQO1,SIGLEC8,A2M,PGR,IFNL…
GO Process	GO:0097529	Myeloid leukocyte migration	14	138	0.99	1.48	6.02e-08	9606.ENSP00000225831,9606.ENSP00000254301,9606.ENSP00000289902,9606.ENSP00000299106,9606.ENSP00000347197,9606.ENSP00000348635,9606.ENSP00000355896,9606.ENSP00000357470,9606.ENSP00000366109,9606.ENSP00000380948,9606.ENSP00000419260,9606.ENSP00000457421,9606.ENSP00000474412,9606.ENSP00000477908	CCL2,LGALS3,FCER1G,JAM3,C5AR1,JAML,TGFB2,IL6R,ANXA1,ITGB2,PIK3CG,PECAM1,CCL5,CCL3
GO Process	GO:0071222	Cellular response to lipopolysaccharide	16	195	0.9	1.38	6.18e-08	9606.ENSP00000221930,9606.ENSP00000225831,9606.ENSP00000247470,9606.ENSP00000250092,9606.ENSP00000284818,9606.ENSP00000292303,9606.ENSP00000364858,9606.ENSP00000365435,9606.ENSP00000369286,9606.ENSP00000381607,9606.ENSP00000385519,9606.ENSP00000433138,9606.ENSP00000446007,9606.ENSP00000474412,9606.ENSP00000477908,9606.ENSP00000496355	TGFB1,CCL2,PYCARD,CD68,LY96,CCR5,CARD16,TNFRSF1B,LY86,GSTP1,CD14,CASP1,VIM,CCL5,CCL3,TLR5
GO Process	GO:0051250	Negative regulation of lymphocyte activation	15	166	0.94	1.43	6.27e-08	9606.ENSP00000221930,9606.ENSP00000254301,9606.ENSP00000262629,9606.ENSP00000285670,9606.ENSP00000294507,9606.ENSP00000295408,9606.ENSP00000300305,9606.ENSP00000347948,9606.ENSP00000351497,9606.ENSP00000353099,9606.ENSP00000363117,9606.ENSP00000363869,9606.ENSP00000366109,9606.ENSP00000371420,9606.ENSP00000418915	TGFB1,LGALS3,TYROBP,SAMSN1,LAPTM5,MERTK,RUNX1,TNFRSF14,FCGR2B,HLA-DRB1,FGR,VSIG4,ANXA1,GPNMB,CDKN2A
GO Process	GO:0009893	Positive regulation of metabolic process	78	3847	0.29	0.7	6.42e-08	9606.ENSP00000046794,9606.ENSP00000053867,9606.ENSP00000162749,9606.ENSP00000216117,9606.ENSP00000218104,9606.ENSP00000221930,9606.ENSP00000222390,9606.ENSP00000225831,9606.ENSP00000227266,9606.ENSP00000247470,9606.ENSP00000255409,9606.ENSP00000260128,9606.ENSP00000261623,9606.ENSP00000261918,9606.ENSP00000262262,9606.ENSP00000262426,9606.ENSP00000262629,9606.ENSP00000284818,9606.ENSP00000286639,…	LCP2,GRN,TNFRSF1A,HMOX1,ABCD1,TGFB1,HGF,CCL2,CTSC,PYCARD,CHI3L1,SULF1,CYBA,SEMA7A,CD33,FOXF1,TYROBP,LY96,BATF,FCER1G,LAPTM5,MERTK,IL15,RUNX1,CD84,PGR,IFNLR1,CNTN2,ANG,PIDD1,C5AR1,TNFRSF14,SREBF1,SASH3,TGFBR2,HLA-DRB1,ZEB1,TGFB2,IL6R,SORBS1,TREM2,MAFB,FGR,IL2RG,TNFRSF1B,ANXA1,CD83,TLR7,GPNMB,FGF9,HLA-A,ITGB2,GSTP1,CD14,CXCR4,HLA-DPA1,HLA-DPB1,PTPRC,SEMA4D,IRF5,CDKN2A,PIK3CG,CEBPA,ANGPT1,CASP1,ADM,…
GO Process	GO:0002768	Immune response-regulating cell surface receptor signaling pathway	17	228	0.86	1.34	6.82e-08	9606.ENSP00000046794,9606.ENSP00000262629,9606.ENSP00000289902,9606.ENSP00000329312,9606.ENSP00000341342,9606.ENSP00000341821,9606.ENSP00000347197,9606.ENSP00000351497,9606.ENSP00000353099,9606.ENSP00000358391,9606.ENSP00000363117,9606.ENSP00000364080,9606.ENSP00000379873,9606.ENSP00000381492,9606.ENSP00000408146,9606.ENSP00000411355,9606.ENSP00000449716	LCP2,TYROBP,FCER1G,IGLL1,KLHL6,FPR3,C5AR1,FCGR2B,HLA-DRB1,FCGR1B,FGR,HLA-DQB1,HLA-A,LAT2,HLA-DPB1,PTPRC,CMKLR1
GO Process	GO:0002429	Immune response-activating cell surface receptor signaling pathway	16	197	0.89	1.37	6.91e-08	9606.ENSP00000046794,9606.ENSP00000262629,9606.ENSP00000289902,9606.ENSP00000329312,9606.ENSP00000341342,9606.ENSP00000341821,9606.ENSP00000347197,9606.ENSP00000351497,9606.ENSP00000353099,9606.ENSP00000363117,9606.ENSP00000364080,9606.ENSP00000379873,9606.ENSP00000381492,9606.ENSP00000408146,9606.ENSP00000411355,9606.ENSP00000449716	LCP2,TYROBP,FCER1G,IGLL1,KLHL6,FPR3,C5AR1,FCGR2B,HLA-DRB1,FGR,HLA-DQB1,HLA-A,LAT2,HLA-DPB1,PTPRC,CMKLR1
GO Process	GO:0031349	Positive regulation of defense response	19	296	0.79	1.27	6.91e-08	9606.ENSP00000053867,9606.ENSP00000162749,9606.ENSP00000215909,9606.ENSP00000227266,9606.ENSP00000247470,9606.ENSP00000261623,9606.ENSP00000262629,9606.ENSP00000274793,9606.ENSP00000296545,9606.ENSP00000362205,9606.ENSP00000370034,9606.ENSP00000388566,9606.ENSP00000419260,9606.ENSP00000427514,9606.ENSP00000433138,9606.ENSP00000474412,9606.ENSP00000477908,9606.ENSP00000479870,9606.ENSP00000497642	GRN,TNFRSF1A,LGALS1,CTSC,PYCARD,CYBA,TYROBP,PLA2G7,IL15,TREM2,TLR7,CASP4,PIK3CG,CEBPA,CASP1,CCL5,CCL3,ALOX5AP,LPL
GO Process	GO:0009892	Negative regulation of metabolic process	66	2982	0.33	0.74	7.95e-08	9606.ENSP00000053867,9606.ENSP00000155840,9606.ENSP00000216117,9606.ENSP00000217131,9606.ENSP00000218104,9606.ENSP00000218758,9606.ENSP00000221930,9606.ENSP00000222390,9606.ENSP00000227752,9606.ENSP00000247470,9606.ENSP00000252593,9606.ENSP00000254301,9606.ENSP00000262262,9606.ENSP00000262426,9606.ENSP00000262629,9606.ENSP00000271638,9606.ENSP00000285670,9606.ENSP00000289707,9606.ENSP00000294507,…	GRN,KCNQ1,HMOX1,CTSZ,ABCD1,ACP5,TGFB1,HGF,IL10RA,PYCARD,BST2,LGALS3,CD33,FOXF1,TYROBP,S100A11,SAMSN1,SLAMF8,LAPTM5,MERTK,CCR1,IL15,RUNX1,CD84,NQO1,A2M,PGR,OLIG2,IKZF1,PTPRB,ANG,SREBF1,FCGR2B,HLA-DRB1,ZEB1,TGFB2,IL6R,PLAU,TREM2,MAFB,VSIG4,PARD3,CARD16,ANXA1,CD83,IGFBP3,GPNMB,FGF9,ITGB2,CST3,GSTP1,MSR1,FBP1,PTPRC,C4B,SEMA4D,CDKN2A,PIK3CG,CEBPA,ANGPT1,SERPINH1,CMKLR1,SERPINA3,APOC1,CCL3,YAP1
GO Process	GO:1902531	Regulation of intracellular signal transduction	47	1726	0.42	0.84	9.37e-08	9606.ENSP00000162749,9606.ENSP00000215909,9606.ENSP00000216117,9606.ENSP00000221930,9606.ENSP00000222390,9606.ENSP00000225831,9606.ENSP00000227880,9606.ENSP00000246551,9606.ENSP00000247470,9606.ENSP00000252593,9606.ENSP00000255409,9606.ENSP00000261918,9606.ENSP00000267549,9606.ENSP00000269593,9606.ENSP00000294507,9606.ENSP00000295095,9606.ENSP00000296140,9606.ENSP00000337797,9606.ENSP00000347197,…	TNFRSF1A,LGALS1,HMOX1,TGFB1,HGF,CCL2,SLC15A3,HCST,PYCARD,BST2,CHI3L1,SEMA7A,GPR65,IGFBP4,LAPTM5,ARHGAP15,CCR1,PIDD1,C5AR1,FCGR2B,HLA-DRB1,TGFB2,TAGAP,F11R,IL6R,S100A4,TREM2,FGR,CARD16,TLR7,IGFBP3,GPNMB,GSTP1,CD14,ARHGAP25,FBP1,PTPRC,SEMA4D,CDKN2A,PIK3CG,ANGPT1,CASP1,CMKLR1,CCL5,CCL3,ARHGEF18,FAS
GO Process	GO:1901700	Response to oxygen-containing compound	44	1547	0.44	0.86	9.95e-08	9606.ENSP00000155840,9606.ENSP00000216117,9606.ENSP00000218758,9606.ENSP00000221930,9606.ENSP00000225831,9606.ENSP00000227752,9606.ENSP00000247470,9606.ENSP00000250092,9606.ENSP00000261623,9606.ENSP00000284818,9606.ENSP00000292303,9606.ENSP00000296545,9606.ENSP00000298223,9606.ENSP00000319788,9606.ENSP00000323929,9606.ENSP00000347197,9606.ENSP00000348069,9606.ENSP00000351497,9606.ENSP00000351905,…	KCNQ1,HMOX1,ACP5,TGFB1,CCL2,IL10RA,PYCARD,CD68,CYBA,LY96,CCR5,IL15,FOLR2,NQO1,A2M,C5AR1,SREBF1,FCGR2B,TGFBR2,ZEB1,TGFB2,SORBS1,TREM2,COL16A1,CARD16,TNFRSF1B,ANXA1,LY86,CNP,GSTP1,CD14,CASP4,ARPC1B,FBP1,IRF5,PIK3CG,CASP1,ADM,VIM,CCL5,CCL3,YAP1,TLR5,LPL
GO Process	GO:0042742	Defense response to bacterium	19	306	0.78	1.23	1.12e-07	9606.ENSP00000162749,9606.ENSP00000218758,9606.ENSP00000247470,9606.ENSP00000289707,9606.ENSP00000289902,9606.ENSP00000329312,9606.ENSP00000336762,9606.ENSP00000347197,9606.ENSP00000347948,9606.ENSP00000354335,9606.ENSP00000357470,9606.ENSP00000359497,9606.ENSP00000362205,9606.ENSP00000363117,9606.ENSP00000379873,9606.ENSP00000388566,9606.ENSP00000436607,9606.ENSP00000440066,9606.ENSP00000496355	TNFRSF1A,ACP5,PYCARD,SLAMF8,FCER1G,IGLL1,ANG,C5AR1,TNFRSF14,MPEG1,IL6R,GBP2,TREM2,FGR,HLA-A,CASP4,ADM,JCHAIN,TLR5
GO Process	GO:0007275	Multicellular organism development	82	4209	0.27	0.68	1.15e-07	9606.ENSP00000053867,9606.ENSP00000155840,9606.ENSP00000162749,9606.ENSP00000215909,9606.ENSP00000216117,9606.ENSP00000217131,9606.ENSP00000218104,9606.ENSP00000218758,9606.ENSP00000221930,9606.ENSP00000222390,9606.ENSP00000225831,9606.ENSP00000231461,9606.ENSP00000255409,9606.ENSP00000260128,9606.ENSP00000261918,9606.ENSP00000262426,9606.ENSP00000262629,9606.ENSP00000263867,9606.ENSP00000264036,…	GRN,KCNQ1,TNFRSF1A,LGALS1,HMOX1,CTSZ,ABCD1,ACP5,TGFB1,HGF,CCL2,ST8SIA4,CHI3L1,SULF1,SEMA7A,FOXF1,TYROBP,CAPG,MCAM,BATF,SLAMF8,FCER1G,MERTK,IL15,TNFRSF11B,JAM3,RUNX1,A2M,PGR,CNTN2,OLIG2,IKZF1,PTPRB,ANG,C5AR1,SREBF1,SASH3,FCGR2B,TGFBR2,HLA-DRB1,ZEB1,TGFB2,ADAMTS4,IL6R,CASP7,COL9A2,TREM2,MAFB,FGR,IL2RG,COL11A2,PARD3,TNFRSF1B,ANXA1,CD83,FGF9,CNP,COL8A2,ITGB2,GSTP1,SUN1,CXCR4,PTPRC,TGFBI,SEMA4D,PIK3CG…
GO Process	GO:0050728	Negative regulation of inflammatory response	14	147	0.96	1.41	1.18e-07	9606.ENSP00000053867,9606.ENSP00000162749,9606.ENSP00000218758,9606.ENSP00000222390,9606.ENSP00000228510,9606.ENSP00000262426,9606.ENSP00000289707,9606.ENSP00000351497,9606.ENSP00000353099,9606.ENSP00000362205,9606.ENSP00000363117,9606.ENSP00000365435,9606.ENSP00000381607,9606.ENSP00000411355	GRN,TNFRSF1A,ACP5,HGF,MVK,FOXF1,SLAMF8,FCGR2B,HLA-DRB1,TREM2,FGR,TNFRSF1B,GSTP1,PTPRC
GO Process	GO:0060627	Regulation of vesicle-mediated transport	25	551	0.64	1.08	1.21e-07	9606.ENSP00000216117,9606.ENSP00000221930,9606.ENSP00000225831,9606.ENSP00000247470,9606.ENSP00000254301,9606.ENSP00000261623,9606.ENSP00000262426,9606.ENSP00000289902,9606.ENSP00000295408,9606.ENSP00000296545,9606.ENSP00000312367,9606.ENSP00000334836,9606.ENSP00000351497,9606.ENSP00000362205,9606.ENSP00000363117,9606.ENSP00000363318,9606.ENSP00000366109,9606.ENSP00000380948,9606.ENSP00000385519,…	HMOX1,TGFB1,CCL2,PYCARD,LGALS3,CYBA,FOXF1,FCER1G,MERTK,IL15,CD84,BMP2K,FCGR2B,TREM2,FGR,IL2RG,ANXA1,ITGB2,CD14,PTPRC,C4B,ANGPT1,CD300LF,APOC1,NRXN3
GO Process	GO:0051094	Positive regulation of developmental process	40	1332	0.46	0.87	1.46e-07	9606.ENSP00000053867,9606.ENSP00000162749,9606.ENSP00000216117,9606.ENSP00000221930,9606.ENSP00000222390,9606.ENSP00000255409,9606.ENSP00000261918,9606.ENSP00000262629,9606.ENSP00000296140,9606.ENSP00000296545,9606.ENSP00000300305,9606.ENSP00000330825,9606.ENSP00000331040,9606.ENSP00000347197,9606.ENSP00000349359,9606.ENSP00000351905,9606.ENSP00000353099,9606.ENSP00000354487,9606.ENSP00000355751,…	GRN,TNFRSF1A,HMOX1,TGFB1,HGF,CHI3L1,SEMA7A,TYROBP,CCR1,IL15,RUNX1,IFITM1,OLIG2,C5AR1,SASH3,TGFBR2,HLA-DRB1,ZEB1,THBS2,TGFB2,F11R,IL6R,TREM2,IL2RG,TNFRSF1B,ANXA1,CD83,IGFBP3,FGF9,ITGB2,CXCR4,MSR1,PTPRC,SEMA4D,CEBPA,ADM,CMKLR1,ITGAX,YAP1,LPL
GO Process	GO:0019220	Regulation of phosphate metabolic process	41	1405	0.45	0.85	1.96e-07	9606.ENSP00000046794,9606.ENSP00000162749,9606.ENSP00000221930,9606.ENSP00000222390,9606.ENSP00000247470,9606.ENSP00000254301,9606.ENSP00000255409,9606.ENSP00000261918,9606.ENSP00000262262,9606.ENSP00000285670,9606.ENSP00000289707,9606.ENSP00000295408,9606.ENSP00000296545,9606.ENSP00000334928,9606.ENSP00000336762,9606.ENSP00000347197,9606.ENSP00000347948,9606.ENSP00000351905,9606.ENSP00000353099,…	LCP2,TNFRSF1A,TGFB1,HGF,PYCARD,LGALS3,CHI3L1,SEMA7A,CD33,SAMSN1,SLAMF8,MERTK,IL15,PTPRB,ANG,C5AR1,TNFRSF14,TGFBR2,HLA-DRB1,TGFB2,IL6R,TREM2,FGR,PARD3,TLR7,IGFBP3,GPNMB,FGF9,ITGB2,GSTP1,FBP1,PTPRC,SEMA4D,CDKN2A,PIK3CG,CEBPA,ANGPT1,PECAM1,APOC1,CCL5,FAS
GO Process	GO:0002831	Regulation of response to biotic stimulus	20	361	0.73	1.14	2.47e-07	9606.ENSP00000053867,9606.ENSP00000247470,9606.ENSP00000261623,9606.ENSP00000262629,9606.ENSP00000284818,9606.ENSP00000289707,9606.ENSP00000296545,9606.ENSP00000323929,9606.ENSP00000327824,9606.ENSP00000351497,9606.ENSP00000353099,9606.ENSP00000362205,9606.ENSP00000363117,9606.ENSP00000363869,9606.ENSP00000364858,9606.ENSP00000369286,9606.ENSP00000379873,9606.ENSP00000385519,9606.ENSP00000399168,…	GRN,PYCARD,CYBA,TYROBP,LY96,SLAMF8,IL15,A2M,IFNLR1,FCGR2B,HLA-DRB1,TREM2,FGR,VSIG4,CARD16,LY86,HLA-A,CD14,HLA-B,CCL5
GO Process	GO:0042325	Regulation of phosphorylation	38	1251	0.47	0.86	2.92e-07	9606.ENSP00000046794,9606.ENSP00000162749,9606.ENSP00000221930,9606.ENSP00000222390,9606.ENSP00000247470,9606.ENSP00000255409,9606.ENSP00000261918,9606.ENSP00000285670,9606.ENSP00000289707,9606.ENSP00000295408,9606.ENSP00000296545,9606.ENSP00000334928,9606.ENSP00000336762,9606.ENSP00000347197,9606.ENSP00000347948,9606.ENSP00000351905,9606.ENSP00000353099,9606.ENSP00000355896,9606.ENSP00000357470,…	LCP2,TNFRSF1A,TGFB1,HGF,PYCARD,CHI3L1,SEMA7A,SAMSN1,SLAMF8,MERTK,IL15,PTPRB,ANG,C5AR1,TNFRSF14,TGFBR2,HLA-DRB1,TGFB2,IL6R,TREM2,FGR,PARD3,TLR7,IGFBP3,GPNMB,FGF9,ITGB2,GSTP1,FBP1,PTPRC,SEMA4D,CDKN2A,PIK3CG,CEBPA,ANGPT1,PECAM1,CCL5,FAS
GO Process	GO:0045597	Positive regulation of cell differentiation	31	876	0.53	0.93	3.44e-07	9606.ENSP00000221930,9606.ENSP00000222390,9606.ENSP00000261918,9606.ENSP00000262629,9606.ENSP00000296140,9606.ENSP00000296545,9606.ENSP00000300305,9606.ENSP00000330825,9606.ENSP00000331040,9606.ENSP00000349359,9606.ENSP00000351905,9606.ENSP00000353099,9606.ENSP00000354487,9606.ENSP00000355896,9606.ENSP00000357005,9606.ENSP00000357470,9606.ENSP00000362205,9606.ENSP00000363318,9606.ENSP00000365435,…	TGFB1,HGF,SEMA7A,TYROBP,CCR1,IL15,RUNX1,IFITM1,OLIG2,SASH3,TGFBR2,HLA-DRB1,ZEB1,TGFB2,F11R,IL6R,TREM2,IL2RG,TNFRSF1B,ANXA1,CD83,IGFBP3,CXCR4,MSR1,PTPRC,SEMA4D,CEBPA,ADM,CMKLR1,YAP1,LPL
GO Process	GO:0050920	Regulation of chemotaxis	16	227	0.83	1.21	4.23e-07	9606.ENSP00000221930,9606.ENSP00000225831,9606.ENSP00000261918,9606.ENSP00000274793,9606.ENSP00000289707,9606.ENSP00000296140,9606.ENSP00000299106,9606.ENSP00000347197,9606.ENSP00000353731,9606.ENSP00000357470,9606.ENSP00000362205,9606.ENSP00000386884,9606.ENSP00000416523,9606.ENSP00000449716,9606.ENSP00000474412,9606.ENSP00000477908	TGFB1,CCL2,SEMA7A,PLA2G7,SLAMF8,CCR1,JAM3,C5AR1,DPP4,IL6R,TREM2,CXCR4,SEMA4D,CMKLR1,CCL5,CCL3
GO Process	GO:0071621	Granulocyte chemotaxis	11	86	1.09	1.42	4.26e-07	9606.ENSP00000225831,9606.ENSP00000254301,9606.ENSP00000289902,9606.ENSP00000347197,9606.ENSP00000348635,9606.ENSP00000355896,9606.ENSP00000366109,9606.ENSP00000380948,9606.ENSP00000419260,9606.ENSP00000474412,9606.ENSP00000477908	CCL2,LGALS3,FCER1G,C5AR1,JAML,TGFB2,ANXA1,ITGB2,PIK3CG,CCL5,CCL3
GO Process	GO:0019222	Regulation of metabolic process	111	6784	0.2	0.58	4.60e-07	9606.ENSP00000046794,9606.ENSP00000053867,9606.ENSP00000155840,9606.ENSP00000162749,9606.ENSP00000216117,9606.ENSP00000217131,9606.ENSP00000218104,9606.ENSP00000218758,9606.ENSP00000221930,9606.ENSP00000222390,9606.ENSP00000225831,9606.ENSP00000227266,9606.ENSP00000227752,9606.ENSP00000241356,9606.ENSP00000247470,9606.ENSP00000252593,9606.ENSP00000254301,9606.ENSP00000255409,9606.ENSP00000260128,…	LCP2,GRN,KCNQ1,TNFRSF1A,HMOX1,CTSZ,ABCD1,ACP5,TGFB1,HGF,CCL2,CTSC,IL10RA,ADORA3,PYCARD,BST2,LGALS3,CHI3L1,SULF1,CYBA,SEMA7A,CD33,FOXF1,TYROBP,IGFBP4,S100A11,LY96,SAMSN1,BATF,SLAMF8,FCER1G,LAPTM5,MERTK,CCR1,IL15,RUNX1,CD84,NQO1,A2M,PGR,IFNLR1,CNTN2,OLIG2,IKZF1,PTPRB,ANG,PIDD1,C5AR1,TNFRSF14,SREBF1,SASH3,FCGR2B,TGFBR2,HLA-DRB1,ZEB1,TGFB2,F11R,IL6R,SORBS1,PLAU,TREM2,MAFB,FGR,IL2RG,VSIG4,PARD3,CARD16…
GO Process	GO:0071396	Cellular response to lipid	23	502	0.65	1.03	4.63e-07	9606.ENSP00000221930,9606.ENSP00000225831,9606.ENSP00000247470,9606.ENSP00000250092,9606.ENSP00000284818,9606.ENSP00000292303,9606.ENSP00000296545,9606.ENSP00000325120,9606.ENSP00000348069,9606.ENSP00000362205,9606.ENSP00000364858,9606.ENSP00000365435,9606.ENSP00000366109,9606.ENSP00000369286,9606.ENSP00000381607,9606.ENSP00000385519,9606.ENSP00000433138,9606.ENSP00000446007,9606.ENSP00000474412,…	TGFB1,CCL2,PYCARD,CD68,LY96,CCR5,IL15,PGR,SREBF1,TREM2,CARD16,TNFRSF1B,ANXA1,LY86,GSTP1,CD14,CASP1,VIM,CCL5,CCL3,YAP1,TLR5,LPL
GO Process	GO:0001932	Regulation of protein phosphorylation	35	1108	0.48	0.86	5.01e-07	9606.ENSP00000046794,9606.ENSP00000162749,9606.ENSP00000221930,9606.ENSP00000222390,9606.ENSP00000247470,9606.ENSP00000255409,9606.ENSP00000261918,9606.ENSP00000285670,9606.ENSP00000296545,9606.ENSP00000334928,9606.ENSP00000336762,9606.ENSP00000347197,9606.ENSP00000347948,9606.ENSP00000351905,9606.ENSP00000353099,9606.ENSP00000355896,9606.ENSP00000357470,9606.ENSP00000362205,9606.ENSP00000363117,…	LCP2,TNFRSF1A,TGFB1,HGF,PYCARD,CHI3L1,SEMA7A,SAMSN1,IL15,PTPRB,ANG,C5AR1,TNFRSF14,TGFBR2,HLA-DRB1,TGFB2,IL6R,TREM2,FGR,PARD3,TLR7,IGFBP3,GPNMB,FGF9,ITGB2,GSTP1,PTPRC,SEMA4D,CDKN2A,PIK3CG,CEBPA,ANGPT1,PECAM1,CCL5,FAS
GO Process	GO:0043065	Positive regulation of apoptotic process	23	507	0.64	1.02	5.47e-07	9606.ENSP00000053867,9606.ENSP00000162749,9606.ENSP00000215909,9606.ENSP00000216117,9606.ENSP00000221930,9606.ENSP00000225831,9606.ENSP00000227266,9606.ENSP00000247470,9606.ENSP00000262629,9606.ENSP00000319788,9606.ENSP00000337797,9606.ENSP00000355896,9606.ENSP00000358327,9606.ENSP00000365435,9606.ENSP00000366109,9606.ENSP00000370473,9606.ENSP00000411355,9606.ENSP00000418037,9606.ENSP00000418915,…	GRN,TNFRSF1A,LGALS1,HMOX1,TGFB1,CCL2,CTSC,PYCARD,TYROBP,NQO1,PIDD1,TGFB2,CASP7,TNFRSF1B,ANXA1,IGFBP3,PTPRC,IRF5,CDKN2A,ADM,CCL5,CCL3,FAS
GO Process	GO:0032652	Regulation of interleukin-1 production	12	113	1.01	1.34	5.57e-07	9606.ENSP00000218758,9606.ENSP00000247470,9606.ENSP00000262262,9606.ENSP00000262629,9606.ENSP00000362205,9606.ENSP00000364858,9606.ENSP00000365006,9606.ENSP00000366109,9606.ENSP00000381607,9606.ENSP00000433138,9606.ENSP00000477908,9606.ENSP00000497642	ACP5,PYCARD,CD33,TYROBP,TREM2,CARD16,S1PR3,ANXA1,GSTP1,CASP1,CCL3,LPL
GO Process	GO:0002460	Adaptive immune response based on somatic recombination of immune receptors built from immunoglobulin superfamily domains	14	169	0.9	1.26	5.74e-07	9606.ENSP00000221930,9606.ENSP00000227266,9606.ENSP00000286639,9606.ENSP00000289902,9606.ENSP00000313967,9606.ENSP00000329312,9606.ENSP00000341342,9606.ENSP00000351497,9606.ENSP00000353099,9606.ENSP00000357470,9606.ENSP00000363770,9606.ENSP00000379873,9606.ENSP00000398568,9606.ENSP00000415941	TGFB1,CTSC,BATF,FCER1G,C1QB,IGLL1,KLHL6,FCGR2B,HLA-DRB1,IL6R,C1QC,HLA-A,PRF1,C4B
GO Process	GO:0010941	Regulation of cell death	44	1651	0.41	0.78	6.14e-07	9606.ENSP00000053867,9606.ENSP00000162749,9606.ENSP00000215909,9606.ENSP00000216117,9606.ENSP00000217131,9606.ENSP00000221930,9606.ENSP00000222390,9606.ENSP00000225831,9606.ENSP00000227266,9606.ENSP00000247470,9606.ENSP00000254301,9606.ENSP00000254691,9606.ENSP00000262629,9606.ENSP00000294507,9606.ENSP00000295408,9606.ENSP00000295633,9606.ENSP00000319788,9606.ENSP00000337797,9606.ENSP00000351497,…	GRN,TNFRSF1A,LGALS1,HMOX1,CTSZ,TGFB1,HGF,CCL2,CTSC,PYCARD,LGALS3,CARD6,TYROBP,LAPTM5,MERTK,FSTL1,NQO1,PIDD1,FCGR2B,TGFB2,CASP7,TREM2,CARD16,TNFRSF1B,ANXA1,IGFBP3,GPNMB,ITGB2,GSTP1,CXCR4,CASP4,PRF1,PTPRC,SEMA4D,IRF5,CDKN2A,PIK3CG,ANGPT1,CASP1,ADM,CCL5,CCL3,YAP1,FAS
GO Process	GO:0051336	Regulation of hydrolase activity	33	1011	0.5	0.87	6.54e-07	9606.ENSP00000053867,9606.ENSP00000222390,9606.ENSP00000225831,9606.ENSP00000227266,9606.ENSP00000247470,9606.ENSP00000252593,9606.ENSP00000254301,9606.ENSP00000262262,9606.ENSP00000267549,9606.ENSP00000294507,9606.ENSP00000295095,9606.ENSP00000323929,9606.ENSP00000336762,9606.ENSP00000337797,9606.ENSP00000347197,9606.ENSP00000355896,9606.ENSP00000357005,9606.ENSP00000364858,9606.ENSP00000366109,…	GRN,HGF,CCL2,CTSC,PYCARD,BST2,LGALS3,CD33,GPR65,LAPTM5,ARHGAP15,A2M,ANG,PIDD1,C5AR1,TGFB2,F11R,CARD16,ANXA1,CST3,ARHGAP25,PTPRC,C4B,SEMA4D,CDKN2A,CASP1,SERPINH1,SERPINA3,ADAP2,APOC1,CCL5,CCL3,FAS
GO Process	GO:0065009	Regulation of molecular function	65	3085	0.31	0.68	7.08e-07	9606.ENSP00000046794,9606.ENSP00000053867,9606.ENSP00000155840,9606.ENSP00000216117,9606.ENSP00000217131,9606.ENSP00000221930,9606.ENSP00000222390,9606.ENSP00000225831,9606.ENSP00000227266,9606.ENSP00000241356,9606.ENSP00000247470,9606.ENSP00000252593,9606.ENSP00000254301,9606.ENSP00000255409,9606.ENSP00000261623,9606.ENSP00000262262,9606.ENSP00000267549,9606.ENSP00000289707,9606.ENSP00000294507,…	LCP2,GRN,KCNQ1,HMOX1,CTSZ,TGFB1,HGF,CCL2,CTSC,ADORA3,PYCARD,BST2,LGALS3,CHI3L1,CYBA,CD33,GPR65,SLAMF8,LAPTM5,ARHGAP15,MERTK,NQO1,A2M,BMP2K,PTPRB,ANG,PIDD1,C5AR1,FCGR2B,TGFBR2,HLA-DRB1,TGFB2,TAGAP,NCF2,F11R,IL6R,PLAU,TREM2,FGR,CARD16,ANXA1,IGFBP3,NCF4,ITGB2,CST3,GSTP1,ARHGAP25,PTPRC,C4B,SEMA4D,CDKN2A,PIK3CG,CEBPA,ANGPT1,CASP1,SERPINH1,CMKLR1,SERPINA3,ADAP2,APOC1,CCL5,CCL3,ALOX5AP,ARHGEF18,FAS
GO Process	GO:0030097	Hemopoiesis	26	655	0.58	0.95	7.16e-07	9606.ENSP00000155840,9606.ENSP00000215909,9606.ENSP00000221930,9606.ENSP00000262629,9606.ENSP00000286639,9606.ENSP00000289707,9606.ENSP00000289902,9606.ENSP00000295408,9606.ENSP00000296545,9606.ENSP00000299106,9606.ENSP00000300305,9606.ENSP00000331614,9606.ENSP00000349359,9606.ENSP00000351497,9606.ENSP00000351905,9606.ENSP00000353099,9606.ENSP00000355896,9606.ENSP00000357470,9606.ENSP00000362205,…	KCNQ1,LGALS1,TGFB1,TYROBP,BATF,SLAMF8,FCER1G,MERTK,IL15,JAM3,RUNX1,IKZF1,SASH3,FCGR2B,TGFBR2,HLA-DRB1,TGFB2,IL6R,TREM2,MAFB,IL2RG,ANXA1,CD83,PTPRC,CEBPA,ANGPT1
GO Process	GO:0006909	Phagocytosis	14	173	0.89	1.23	7.32e-07	9606.ENSP00000262629,9606.ENSP00000295408,9606.ENSP00000329312,9606.ENSP00000351497,9606.ENSP00000356505,9606.ENSP00000362205,9606.ENSP00000363117,9606.ENSP00000366109,9606.ENSP00000380334,9606.ENSP00000380948,9606.ENSP00000385519,9606.ENSP00000386911,9606.ENSP00000405453,9606.ENSP00000457421	TYROBP,MERTK,IGLL1,FCGR2B,NCF2,TREM2,FGR,ANXA1,NCF4,ITGB2,CD14,ARHGAP25,MSR1,PECAM1
GO Process	GO:0048856	Anatomical structure development	91	5117	0.23	0.61	7.35e-07	9606.ENSP00000053867,9606.ENSP00000155840,9606.ENSP00000162749,9606.ENSP00000215909,9606.ENSP00000216117,9606.ENSP00000217131,9606.ENSP00000218104,9606.ENSP00000218758,9606.ENSP00000221930,9606.ENSP00000222390,9606.ENSP00000225831,9606.ENSP00000231461,9606.ENSP00000254301,9606.ENSP00000255409,9606.ENSP00000260128,9606.ENSP00000261918,9606.ENSP00000262426,9606.ENSP00000262629,9606.ENSP00000263867,…	GRN,KCNQ1,TNFRSF1A,LGALS1,HMOX1,CTSZ,ABCD1,ACP5,TGFB1,HGF,CCL2,ST8SIA4,LGALS3,CHI3L1,SULF1,SEMA7A,FOXF1,TYROBP,CAPG,MCAM,BATF,SLAMF8,FCER1G,MERTK,FSTL1,IL15,TNFRSF11B,JAM3,RUNX1,C1QB,A2M,PGR,CNTN2,OLIG2,IKZF1,PTPRB,ANG,KLHL6,C5AR1,SREBF1,SASH3,FCGR2B,TGFBR2,HLA-DRB1,ZEB1,TGFB2,ADAMTS4,F11R,IL6R,S100A4,CASP7,COL9A2,TREM2,MAFB,FGR,IL2RG,COL11A2,PARD3,S1PR3,TNFRSF1B,ANXA1,CD83,FGF9,CNP,COL8A2,ITGB2,…
GO Process	GO:1990266	Neutrophil migration	11	92	1.06	1.36	7.48e-07	9606.ENSP00000225831,9606.ENSP00000254301,9606.ENSP00000289902,9606.ENSP00000347197,9606.ENSP00000348635,9606.ENSP00000355896,9606.ENSP00000380948,9606.ENSP00000419260,9606.ENSP00000457421,9606.ENSP00000474412,9606.ENSP00000477908	CCL2,LGALS3,FCER1G,C5AR1,JAML,TGFB2,ITGB2,PIK3CG,PECAM1,CCL5,CCL3
GO Process	GO:0002703	Regulation of leukocyte mediated immunity	16	239	0.81	1.16	7.70e-07	9606.ENSP00000216117,9606.ENSP00000221930,9606.ENSP00000252593,9606.ENSP00000262426,9606.ENSP00000262629,9606.ENSP00000312367,9606.ENSP00000349359,9606.ENSP00000351497,9606.ENSP00000353099,9606.ENSP00000362205,9606.ENSP00000363117,9606.ENSP00000365435,9606.ENSP00000379873,9606.ENSP00000380948,9606.ENSP00000399168,9606.ENSP00000411355	HMOX1,TGFB1,BST2,FOXF1,TYROBP,CD84,SASH3,FCGR2B,HLA-DRB1,TREM2,FGR,TNFRSF1B,HLA-A,ITGB2,HLA-B,PTPRC
GO Process	GO:0008285	Negative regulation of cell population proliferation	27	713	0.56	0.92	9.12e-07	9606.ENSP00000216117,9606.ENSP00000221930,9606.ENSP00000225831,9606.ENSP00000241356,9606.ENSP00000260128,9606.ENSP00000262262,9606.ENSP00000262629,9606.ENSP00000271638,9606.ENSP00000296545,9606.ENSP00000327824,9606.ENSP00000330825,9606.ENSP00000336762,9606.ENSP00000347948,9606.ENSP00000351497,9606.ENSP00000351905,9606.ENSP00000353099,9606.ENSP00000354487,9606.ENSP00000355896,9606.ENSP00000362205,…	HMOX1,TGFB1,CCL2,ADORA3,SULF1,CD33,TYROBP,S100A11,IL15,IFNLR1,IFITM1,ANG,TNFRSF14,FCGR2B,TGFBR2,HLA-DRB1,ZEB1,TGFB2,TREM2,VSIG4,IGFBP3,GPNMB,GSTP1,IFI30,CDKN2A,CEBPA,ADM
GO Process	GO:0043410	Positive regulation of MAPK cascade	22	481	0.65	1.0	9.67e-07	9606.ENSP00000221930,9606.ENSP00000222390,9606.ENSP00000225831,9606.ENSP00000247470,9606.ENSP00000255409,9606.ENSP00000261918,9606.ENSP00000269593,9606.ENSP00000294507,9606.ENSP00000296140,9606.ENSP00000347197,9606.ENSP00000351497,9606.ENSP00000353099,9606.ENSP00000355896,9606.ENSP00000357470,9606.ENSP00000362205,9606.ENSP00000370473,9606.ENSP00000371420,9606.ENSP00000411355,9606.ENSP00000419260,…	TGFB1,HGF,CCL2,PYCARD,CHI3L1,SEMA7A,IGFBP4,LAPTM5,CCR1,C5AR1,FCGR2B,HLA-DRB1,TGFB2,IL6R,TREM2,IGFBP3,GPNMB,PTPRC,PIK3CG,ANGPT1,CCL5,CCL3
GO Process	GO:0032651	Regulation of interleukin-1 beta production	11	95	1.05	1.33	9.93e-07	9606.ENSP00000218758,9606.ENSP00000247470,9606.ENSP00000262262,9606.ENSP00000262629,9606.ENSP00000362205,9606.ENSP00000364858,9606.ENSP00000365006,9606.ENSP00000381607,9606.ENSP00000433138,9606.ENSP00000477908,9606.ENSP00000497642	ACP5,PYCARD,CD33,TYROBP,TREM2,CARD16,S1PR3,GSTP1,CASP1,CCL3,LPL
GO Process	GO:0051246	Regulation of protein metabolic process	58	2622	0.33	0.69	1.11e-06	9606.ENSP00000046794,9606.ENSP00000053867,9606.ENSP00000162749,9606.ENSP00000217131,9606.ENSP00000221930,9606.ENSP00000222390,9606.ENSP00000227266,9606.ENSP00000247470,9606.ENSP00000252593,9606.ENSP00000254301,9606.ENSP00000255409,9606.ENSP00000261918,9606.ENSP00000262262,9606.ENSP00000285670,9606.ENSP00000294507,9606.ENSP00000296545,9606.ENSP00000300305,9606.ENSP00000312367,9606.ENSP00000319788,…	LCP2,GRN,TNFRSF1A,CTSZ,TGFB1,HGF,CTSC,PYCARD,BST2,LGALS3,CHI3L1,SEMA7A,CD33,SAMSN1,LAPTM5,IL15,RUNX1,CD84,NQO1,A2M,CNTN2,PTPRB,ANG,PIDD1,C5AR1,TNFRSF14,SREBF1,TGFBR2,HLA-DRB1,TGFB2,IL6R,PLAU,TREM2,FGR,PARD3,CARD16,TNFRSF1B,TLR7,IGFBP3,GPNMB,FGF9,ITGB2,CST3,GSTP1,PTPRC,C4B,SEMA4D,CDKN2A,PIK3CG,CEBPA,ANGPT1,CASP1,SERPINH1,VIM,SERPINA3,PECAM1,CCL5,FAS
GO Process	GO:1903131	Mononuclear cell differentiation	18	321	0.73	1.07	1.18e-06	9606.ENSP00000215909,9606.ENSP00000221930,9606.ENSP00000286639,9606.ENSP00000289707,9606.ENSP00000289902,9606.ENSP00000295408,9606.ENSP00000296545,9606.ENSP00000331614,9606.ENSP00000349359,9606.ENSP00000351497,9606.ENSP00000351905,9606.ENSP00000357470,9606.ENSP00000362205,9606.ENSP00000362410,9606.ENSP00000363318,9606.ENSP00000366109,9606.ENSP00000368450,9606.ENSP00000411355	LGALS1,TGFB1,BATF,SLAMF8,FCER1G,MERTK,IL15,IKZF1,SASH3,FCGR2B,TGFBR2,IL6R,TREM2,MAFB,IL2RG,ANXA1,CD83,PTPRC
GO Process	GO:0002687	Positive regulation of leukocyte migration	13	151	0.92	1.22	1.22e-06	9606.ENSP00000221930,9606.ENSP00000247470,9606.ENSP00000254301,9606.ENSP00000274793,9606.ENSP00000296140,9606.ENSP00000299106,9606.ENSP00000347197,9606.ENSP00000347948,9606.ENSP00000357470,9606.ENSP00000362205,9606.ENSP00000449716,9606.ENSP00000474412,9606.ENSP00000477908	TGFB1,PYCARD,LGALS3,PLA2G7,CCR1,JAM3,C5AR1,TNFRSF14,IL6R,TREM2,CMKLR1,CCL5,CCL3
GO Process	GO:0001959	Regulation of cytokine-mediated signaling pathway	13	152	0.92	1.21	1.30e-06	9606.ENSP00000162749,9606.ENSP00000247470,9606.ENSP00000294507,9606.ENSP00000362205,9606.ENSP00000364858,9606.ENSP00000381607,9606.ENSP00000386884,9606.ENSP00000388566,9606.ENSP00000411355,9606.ENSP00000428340,9606.ENSP00000433138,9606.ENSP00000462309,9606.ENSP00000474412	TNFRSF1A,PYCARD,LAPTM5,TREM2,CARD16,GSTP1,CXCR4,CASP4,PTPRC,ANGPT1,CASP1,CD300LF,CCL5
GO Process	GO:0071675	Regulation of mononuclear cell migration	12	125	0.97	1.24	1.43e-06	9606.ENSP00000221930,9606.ENSP00000225831,9606.ENSP00000247470,9606.ENSP00000254301,9606.ENSP00000274793,9606.ENSP00000289707,9606.ENSP00000296140,9606.ENSP00000347197,9606.ENSP00000347948,9606.ENSP00000449716,9606.ENSP00000474412,9606.ENSP00000477908	TGFB1,CCL2,PYCARD,LGALS3,PLA2G7,SLAMF8,CCR1,C5AR1,TNFRSF14,CMKLR1,CCL5,CCL3
GO Process	GO:1901701	Cellular response to oxygen-containing compound	33	1057	0.48	0.82	1.71e-06	9606.ENSP00000155840,9606.ENSP00000221930,9606.ENSP00000225831,9606.ENSP00000247470,9606.ENSP00000250092,9606.ENSP00000261623,9606.ENSP00000284818,9606.ENSP00000292303,9606.ENSP00000296545,9606.ENSP00000298223,9606.ENSP00000319788,9606.ENSP00000348069,9606.ENSP00000351497,9606.ENSP00000354487,9606.ENSP00000360293,9606.ENSP00000362205,9606.ENSP00000362776,9606.ENSP00000364858,9606.ENSP00000365435,…	KCNQ1,TGFB1,CCL2,PYCARD,CD68,CYBA,LY96,CCR5,IL15,FOLR2,NQO1,SREBF1,FCGR2B,ZEB1,SORBS1,TREM2,COL16A1,CARD16,TNFRSF1B,ANXA1,LY86,GSTP1,CD14,CASP4,FBP1,PIK3CG,CASP1,VIM,CCL5,CCL3,YAP1,TLR5,LPL
GO Process	GO:0050830	Defense response to Gram-positive bacterium	12	130	0.95	1.2	2.12e-06	9606.ENSP00000218758,9606.ENSP00000247470,9606.ENSP00000336762,9606.ENSP00000347197,9606.ENSP00000347948,9606.ENSP00000354335,9606.ENSP00000357470,9606.ENSP00000359497,9606.ENSP00000363117,9606.ENSP00000379873,9606.ENSP00000388566,9606.ENSP00000436607	ACP5,PYCARD,ANG,C5AR1,TNFRSF14,MPEG1,IL6R,GBP2,FGR,HLA-A,CASP4,ADM
GO Process	GO:0043030	Regulation of macrophage activation	9	58	1.18	1.34	2.14e-06	9606.ENSP00000053867,9606.ENSP00000227266,9606.ENSP00000312367,9606.ENSP00000351497,9606.ENSP00000362205,9606.ENSP00000363869,9606.ENSP00000411355,9606.ENSP00000427514,9606.ENSP00000477908	GRN,CTSC,CD84,FCGR2B,TREM2,VSIG4,PTPRC,CEBPA,CCL3
GO Process	GO:0032502	Developmental process	96	5657	0.21	0.58	2.19e-06	9606.ENSP00000053867,9606.ENSP00000155840,9606.ENSP00000162749,9606.ENSP00000215909,9606.ENSP00000216117,9606.ENSP00000217131,9606.ENSP00000218104,9606.ENSP00000218758,9606.ENSP00000221930,9606.ENSP00000222390,9606.ENSP00000225831,9606.ENSP00000227266,9606.ENSP00000231461,9606.ENSP00000250092,9606.ENSP00000254301,9606.ENSP00000255409,9606.ENSP00000260128,9606.ENSP00000261918,9606.ENSP00000262426,…	GRN,KCNQ1,TNFRSF1A,LGALS1,HMOX1,CTSZ,ABCD1,ACP5,TGFB1,HGF,CCL2,CTSC,ST8SIA4,CD68,LGALS3,CHI3L1,SULF1,SEMA7A,FOXF1,TYROBP,CAPG,MCAM,BATF,SLAMF8,FCER1G,MERTK,FSTL1,IL15,TNFRSF11B,JAM3,RUNX1,C1QB,NQO1,A2M,PGR,CNTN2,OLIG2,IKZF1,PTPRB,ANG,KLHL6,C5AR1,SREBF1,SASH3,FCGR2B,TGFBR2,HLA-DRB1,ZEB1,TGFB2,ADAMTS4,F11R,IL6R,S100A4,CASP7,COL9A2,TREM2,MAFB,FGR,IL2RG,COL11A2,PARD3,S1PR3,TNFRSF1B,ANXA1,CD83,IGFBP3,…
GO Process	GO:0030593	Neutrophil chemotaxis	10	80	1.08	1.28	2.28e-06	9606.ENSP00000225831,9606.ENSP00000254301,9606.ENSP00000289902,9606.ENSP00000347197,9606.ENSP00000348635,9606.ENSP00000355896,9606.ENSP00000380948,9606.ENSP00000419260,9606.ENSP00000474412,9606.ENSP00000477908	CCL2,LGALS3,FCER1G,C5AR1,JAML,TGFB2,ITGB2,PIK3CG,CCL5,CCL3
GO Process	GO:0010605	Negative regulation of macromolecule metabolic process	59	2760	0.31	0.66	2.55e-06	9606.ENSP00000155840,9606.ENSP00000216117,9606.ENSP00000217131,9606.ENSP00000218104,9606.ENSP00000218758,9606.ENSP00000221930,9606.ENSP00000222390,9606.ENSP00000247470,9606.ENSP00000252593,9606.ENSP00000254301,9606.ENSP00000262262,9606.ENSP00000262426,9606.ENSP00000262629,9606.ENSP00000271638,9606.ENSP00000285670,9606.ENSP00000294507,9606.ENSP00000295408,9606.ENSP00000296140,9606.ENSP00000300305,…	KCNQ1,HMOX1,CTSZ,ABCD1,ACP5,TGFB1,HGF,PYCARD,BST2,LGALS3,CD33,FOXF1,TYROBP,S100A11,SAMSN1,LAPTM5,MERTK,CCR1,RUNX1,CD84,NQO1,A2M,PGR,OLIG2,IKZF1,PTPRB,ANG,SREBF1,FCGR2B,HLA-DRB1,ZEB1,TGFB2,IL6R,PLAU,TREM2,MAFB,VSIG4,PARD3,CARD16,ANXA1,CD83,IGFBP3,GPNMB,FGF9,CST3,GSTP1,MSR1,FBP1,PTPRC,C4B,SEMA4D,CDKN2A,CEBPA,ANGPT1,SERPINH1,CMKLR1,SERPINA3,CCL3,YAP1
GO Process	GO:0043085	Positive regulation of catalytic activity	35	1191	0.45	0.78	2.55e-06	9606.ENSP00000046794,9606.ENSP00000053867,9606.ENSP00000221930,9606.ENSP00000225831,9606.ENSP00000227266,9606.ENSP00000241356,9606.ENSP00000247470,9606.ENSP00000255409,9606.ENSP00000261623,9606.ENSP00000262262,9606.ENSP00000267549,9606.ENSP00000294507,9606.ENSP00000295408,9606.ENSP00000336762,9606.ENSP00000337797,9606.ENSP00000347197,9606.ENSP00000351905,9606.ENSP00000353099,9606.ENSP00000355896,…	LCP2,GRN,TGFB1,CCL2,CTSC,ADORA3,PYCARD,CHI3L1,CYBA,CD33,GPR65,LAPTM5,MERTK,ANG,PIDD1,C5AR1,TGFBR2,HLA-DRB1,TGFB2,F11R,IL6R,TREM2,FGR,ITGB2,ARHGAP25,PTPRC,SEMA4D,CDKN2A,PIK3CG,ANGPT1,CASP1,ADAP2,CCL5,CCL3,FAS
GO Process	GO:0043067	Regulation of programmed cell death	40	1492	0.41	0.75	2.62e-06	9606.ENSP00000053867,9606.ENSP00000162749,9606.ENSP00000215909,9606.ENSP00000216117,9606.ENSP00000221930,9606.ENSP00000222390,9606.ENSP00000225831,9606.ENSP00000227266,9606.ENSP00000247470,9606.ENSP00000254301,9606.ENSP00000254691,9606.ENSP00000262629,9606.ENSP00000294507,9606.ENSP00000295408,9606.ENSP00000295633,9606.ENSP00000319788,9606.ENSP00000337797,9606.ENSP00000355896,9606.ENSP00000358327,…	GRN,TNFRSF1A,LGALS1,HMOX1,TGFB1,HGF,CCL2,CTSC,PYCARD,LGALS3,CARD6,TYROBP,LAPTM5,MERTK,FSTL1,NQO1,PIDD1,TGFB2,CASP7,TREM2,CARD16,TNFRSF1B,ANXA1,IGFBP3,GSTP1,CXCR4,CASP4,PRF1,PTPRC,SEMA4D,IRF5,CDKN2A,PIK3CG,ANGPT1,CASP1,ADM,CCL5,CCL3,YAP1,FAS
GO Process	GO:0002819	Regulation of adaptive immune response	14	195	0.84	1.11	2.69e-06	9606.ENSP00000221930,9606.ENSP00000247470,9606.ENSP00000285670,9606.ENSP00000286639,9606.ENSP00000347948,9606.ENSP00000349359,9606.ENSP00000351497,9606.ENSP00000353099,9606.ENSP00000362205,9606.ENSP00000365435,9606.ENSP00000366109,9606.ENSP00000379873,9606.ENSP00000399168,9606.ENSP00000411355	TGFB1,PYCARD,SAMSN1,BATF,TNFRSF14,SASH3,FCGR2B,HLA-DRB1,TREM2,TNFRSF1B,ANXA1,HLA-A,HLA-B,PTPRC
GO Process	GO:0012501	Programmed cell death	33	1084	0.47	0.79	2.90e-06	9606.ENSP00000162749,9606.ENSP00000215909,9606.ENSP00000216117,9606.ENSP00000221930,9606.ENSP00000227266,9606.ENSP00000247470,9606.ENSP00000254691,9606.ENSP00000255409,9606.ENSP00000260128,9606.ENSP00000262629,9606.ENSP00000267549,9606.ENSP00000297350,9606.ENSP00000337797,9606.ENSP00000347948,9606.ENSP00000351905,9606.ENSP00000355896,9606.ENSP00000357470,9606.ENSP00000358327,9606.ENSP00000362205,…	TNFRSF1A,LGALS1,HMOX1,TGFB1,CTSC,PYCARD,CARD6,CHI3L1,SULF1,TYROBP,GPR65,TNFRSF11B,PIDD1,TNFRSF14,TGFBR2,TGFB2,IL6R,CASP7,TREM2,TNFRSF1B,IGFBP3,ITGB2,CD14,CXCR4,CASP4,PRF1,PTPRC,CDKN2A,PIK3CG,ANGPT1,CASP1,YAP1,FAS
GO Process	GO:0006959	Humoral immune response	16	268	0.76	1.04	3.14e-06	9606.ENSP00000225831,9606.ENSP00000254301,9606.ENSP00000313967,9606.ENSP00000329312,9606.ENSP00000336762,9606.ENSP00000353099,9606.ENSP00000362205,9606.ENSP00000363770,9606.ENSP00000363869,9606.ENSP00000364080,9606.ENSP00000368450,9606.ENSP00000379873,9606.ENSP00000415941,9606.ENSP00000436607,9606.ENSP00000440066,9606.ENSP00000468253	CCL2,LGALS3,C1QB,IGLL1,ANG,HLA-DRB1,TREM2,C1QC,VSIG4,HLA-DQB1,CD83,HLA-A,C4B,ADM,JCHAIN,CFD
GO Process	GO:0034612	Response to tumor necrosis factor	14	199	0.83	1.09	3.36e-06	9606.ENSP00000162749,9606.ENSP00000225831,9606.ENSP00000247470,9606.ENSP00000255409,9606.ENSP00000261623,9606.ENSP00000293778,9606.ENSP00000347948,9606.ENSP00000359497,9606.ENSP00000365435,9606.ENSP00000385519,9606.ENSP00000427514,9606.ENSP00000474412,9606.ENSP00000477908,9606.ENSP00000498466	TNFRSF1A,CCL2,PYCARD,CHI3L1,CYBA,CXCL16,TNFRSF14,GBP2,TNFRSF1B,CD14,CEBPA,CCL5,CCL3,FAS
GO Process	GO:0060255	Regulation of macromolecule metabolic process	102	6249	0.2	0.55	4.02e-06	9606.ENSP00000046794,9606.ENSP00000053867,9606.ENSP00000155840,9606.ENSP00000162749,9606.ENSP00000216117,9606.ENSP00000217131,9606.ENSP00000218104,9606.ENSP00000218758,9606.ENSP00000221930,9606.ENSP00000222390,9606.ENSP00000225831,9606.ENSP00000227266,9606.ENSP00000241356,9606.ENSP00000247470,9606.ENSP00000252593,9606.ENSP00000254301,9606.ENSP00000255409,9606.ENSP00000260128,9606.ENSP00000261623,…	LCP2,GRN,KCNQ1,TNFRSF1A,HMOX1,CTSZ,ABCD1,ACP5,TGFB1,HGF,CCL2,CTSC,ADORA3,PYCARD,BST2,LGALS3,CHI3L1,SULF1,CYBA,SEMA7A,CD33,FOXF1,TYROBP,S100A11,LY96,SAMSN1,BATF,FCER1G,LAPTM5,MERTK,CCR1,IL15,RUNX1,CD84,NQO1,A2M,PGR,CNTN2,OLIG2,IKZF1,PTPRB,ANG,PIDD1,C5AR1,TNFRSF14,SREBF1,SASH3,FCGR2B,TGFBR2,HLA-DRB1,ZEB1,TGFB2,F11R,IL6R,SORBS1,PLAU,TREM2,MAFB,FGR,IL2RG,VSIG4,PARD3,CARD16,S1PR3,TNFRSF1B,ANXA1,CD83,T…
GO Process	GO:0048513	Animal organ development	65	3246	0.29	0.62	4.35e-06	9606.ENSP00000155840,9606.ENSP00000162749,9606.ENSP00000215909,9606.ENSP00000216117,9606.ENSP00000217131,9606.ENSP00000218758,9606.ENSP00000221930,9606.ENSP00000222390,9606.ENSP00000225831,9606.ENSP00000255409,9606.ENSP00000260128,9606.ENSP00000261918,9606.ENSP00000262426,9606.ENSP00000262629,9606.ENSP00000286639,9606.ENSP00000289707,9606.ENSP00000289902,9606.ENSP00000295408,9606.ENSP00000296545,…	KCNQ1,TNFRSF1A,LGALS1,HMOX1,CTSZ,ACP5,TGFB1,HGF,CCL2,CHI3L1,SULF1,SEMA7A,FOXF1,TYROBP,BATF,SLAMF8,FCER1G,MERTK,IL15,JAM3,RUNX1,C1QB,A2M,PGR,CNTN2,OLIG2,IKZF1,ANG,SREBF1,SASH3,FCGR2B,TGFBR2,HLA-DRB1,ZEB1,TGFB2,IL6R,S100A4,CASP7,TREM2,MAFB,FGR,IL2RG,COL11A2,TNFRSF1B,ANXA1,CD83,FGF9,CNP,COL8A2,SUN1,CXCR4,PTPRC,TGFBI,SEMA4D,CEBPA,ANGPT1,SERPINH1,ADM,VIM,ITGAX,PECAM1,ADAP2,YAP1,TLR5,COL9A3
GO Process	GO:0030098	Lymphocyte differentiation	16	279	0.74	1.0	5.21e-06	9606.ENSP00000215909,9606.ENSP00000221930,9606.ENSP00000286639,9606.ENSP00000289707,9606.ENSP00000289902,9606.ENSP00000295408,9606.ENSP00000296545,9606.ENSP00000331614,9606.ENSP00000349359,9606.ENSP00000351497,9606.ENSP00000357470,9606.ENSP00000362410,9606.ENSP00000363318,9606.ENSP00000366109,9606.ENSP00000368450,9606.ENSP00000411355	LGALS1,TGFB1,BATF,SLAMF8,FCER1G,MERTK,IL15,IKZF1,SASH3,FCGR2B,IL6R,MAFB,IL2RG,ANXA1,CD83,PTPRC
GO Process	GO:0046634	Regulation of alpha-beta T cell activation	11	115	0.97	1.15	5.41e-06	9606.ENSP00000286639,9606.ENSP00000300305,9606.ENSP00000347948,9606.ENSP00000349359,9606.ENSP00000351905,9606.ENSP00000353099,9606.ENSP00000363318,9606.ENSP00000366109,9606.ENSP00000368450,9606.ENSP00000379873,9606.ENSP00000411355	BATF,RUNX1,TNFRSF14,SASH3,TGFBR2,HLA-DRB1,IL2RG,ANXA1,CD83,HLA-A,PTPRC
GO Process	GO:0045619	Regulation of lymphocyte differentiation	14	208	0.81	1.05	5.50e-06	9606.ENSP00000221930,9606.ENSP00000286639,9606.ENSP00000289707,9606.ENSP00000296545,9606.ENSP00000300305,9606.ENSP00000349359,9606.ENSP00000351905,9606.ENSP00000353099,9606.ENSP00000354487,9606.ENSP00000363318,9606.ENSP00000366109,9606.ENSP00000368450,9606.ENSP00000411355,9606.ENSP00000418915	TGFB1,BATF,SLAMF8,IL15,RUNX1,SASH3,TGFBR2,HLA-DRB1,ZEB1,IL2RG,ANXA1,CD83,PTPRC,CDKN2A
GO Process	GO:0065008	Regulation of biological quality	70	3654	0.27	0.6	5.88e-06	9606.ENSP00000053867,9606.ENSP00000155840,9606.ENSP00000216117,9606.ENSP00000217131,9606.ENSP00000218104,9606.ENSP00000218758,9606.ENSP00000221930,9606.ENSP00000225831,9606.ENSP00000227752,9606.ENSP00000244289,9606.ENSP00000247470,9606.ENSP00000261623,9606.ENSP00000261918,9606.ENSP00000262629,9606.ENSP00000263867,9606.ENSP00000264613,9606.ENSP00000267549,9606.ENSP00000274793,9606.ENSP00000289707,…	GRN,KCNQ1,HMOX1,CTSZ,ABCD1,ACP5,TGFB1,CCL2,IL10RA,LIPE,PYCARD,CYBA,SEMA7A,TYROBP,CAPG,CP,GPR65,PLA2G7,SLAMF8,CCR5,LAPTM5,MERTK,FSTL1,CCR1,IL15,TNFRSF11B,JAM3,NQO1,CNTN2,IKZF1,ANG,FPR3,C5AR1,SREBF1,SASH3,CCRL2,FCGR2B,HLA-DRB1,DPP4,THBS2,F11R,PLAU,TREM2,COL11A2,S1PR3,TNFRSF1B,ANXA1,CNP,GSTP1,IFI30,CXCR4,ARPC1B,SEMA4D,CDKN2A,PIK3CG,CEBPA,ANGPT1,ADM,JCHAIN,VIM,CMKLR1,SERPINA3,PECAM1,CCL5,CCL3,YAP1,NR…
GO Process	GO:0098609	Cell-cell adhesion	22	542	0.59	0.87	6.37e-06	9606.ENSP00000215909,9606.ENSP00000262262,9606.ENSP00000262426,9606.ENSP00000271638,9606.ENSP00000299106,9606.ENSP00000312367,9606.ENSP00000330633,9606.ENSP00000348635,9606.ENSP00000351905,9606.ENSP00000355896,9606.ENSP00000357005,9606.ENSP00000357106,9606.ENSP00000366109,9606.ENSP00000380901,9606.ENSP00000380948,9606.ENSP00000411355,9606.ENSP00000416523,9606.ENSP00000419260,9606.ENSP00000454623,…	LGALS1,CD33,FOXF1,S100A11,JAM3,CD84,CNTN2,JAML,TGFBR2,TGFB2,F11R,CADM3,ANXA1,COL8A2,ITGB2,PTPRC,SEMA4D,PIK3CG,ITGAX,PECAM1,CCL5,NRXN3
GO Process	GO:0002443	Leukocyte mediated immunity	14	211	0.81	1.03	6.38e-06	9606.ENSP00000227266,9606.ENSP00000286639,9606.ENSP00000289902,9606.ENSP00000313967,9606.ENSP00000329312,9606.ENSP00000351497,9606.ENSP00000357470,9606.ENSP00000363770,9606.ENSP00000379873,9606.ENSP00000381492,9606.ENSP00000398568,9606.ENSP00000415941,9606.ENSP00000419260,9606.ENSP00000477908	CTSC,BATF,FCER1G,C1QB,IGLL1,FCGR2B,IL6R,C1QC,HLA-A,LAT2,PRF1,C4B,PIK3CG,CCL3
GO Process	GO:0045580	Regulation of T cell differentiation	13	178	0.85	1.06	6.55e-06	9606.ENSP00000221930,9606.ENSP00000286639,9606.ENSP00000296545,9606.ENSP00000300305,9606.ENSP00000349359,9606.ENSP00000351905,9606.ENSP00000353099,9606.ENSP00000354487,9606.ENSP00000363318,9606.ENSP00000366109,9606.ENSP00000368450,9606.ENSP00000411355,9606.ENSP00000418915	TGFB1,BATF,IL15,RUNX1,SASH3,TGFBR2,HLA-DRB1,ZEB1,IL2RG,ANXA1,CD83,PTPRC,CDKN2A
GO Process	GO:0042063	Gliogenesis	15	248	0.77	1.0	6.79e-06	9606.ENSP00000053867,9606.ENSP00000221930,9606.ENSP00000225831,9606.ENSP00000330633,9606.ENSP00000331040,9606.ENSP00000334928,9606.ENSP00000347197,9606.ENSP00000355896,9606.ENSP00000362205,9606.ENSP00000363921,9606.ENSP00000366109,9606.ENSP00000377470,9606.ENSP00000384015,9606.ENSP00000446007,9606.ENSP00000477908	GRN,TGFB1,CCL2,CNTN2,OLIG2,PTPRB,C5AR1,TGFB2,TREM2,PARD3,ANXA1,CNP,SUN1,VIM,CCL3
GO Process	GO:0070374	Positive regulation of ERK1 and ERK2 cascade	14	213	0.8	1.02	7.02e-06	9606.ENSP00000221930,9606.ENSP00000225831,9606.ENSP00000247470,9606.ENSP00000255409,9606.ENSP00000261918,9606.ENSP00000296140,9606.ENSP00000347197,9606.ENSP00000353099,9606.ENSP00000362205,9606.ENSP00000371420,9606.ENSP00000411355,9606.ENSP00000428340,9606.ENSP00000474412,9606.ENSP00000477908	TGFB1,CCL2,PYCARD,CHI3L1,SEMA7A,CCR1,C5AR1,HLA-DRB1,TREM2,GPNMB,PTPRC,ANGPT1,CCL5,CCL3
GO Process	GO:1902107	Positive regulation of leukocyte differentiation	13	181	0.84	1.04	7.75e-06	9606.ENSP00000221930,9606.ENSP00000262629,9606.ENSP00000296140,9606.ENSP00000296545,9606.ENSP00000300305,9606.ENSP00000349359,9606.ENSP00000351905,9606.ENSP00000353099,9606.ENSP00000362205,9606.ENSP00000363318,9606.ENSP00000366109,9606.ENSP00000368450,9606.ENSP00000411355	TGFB1,TYROBP,CCR1,IL15,RUNX1,SASH3,TGFBR2,HLA-DRB1,TREM2,IL2RG,ANXA1,CD83,PTPRC
GO Process	GO:0007162	Negative regulation of cell adhesion	16	289	0.73	0.97	7.77e-06	9606.ENSP00000221930,9606.ENSP00000254301,9606.ENSP00000294507,9606.ENSP00000299106,9606.ENSP00000300305,9606.ENSP00000347948,9606.ENSP00000351497,9606.ENSP00000353099,9606.ENSP00000363869,9606.ENSP00000366109,9606.ENSP00000371420,9606.ENSP00000411355,9606.ENSP00000416330,9606.ENSP00000416523,9606.ENSP00000418915,9606.ENSP00000428340	TGFB1,LGALS3,LAPTM5,JAM3,RUNX1,TNFRSF14,FCGR2B,HLA-DRB1,VSIG4,ANXA1,GPNMB,PTPRC,TGFBI,SEMA4D,CDKN2A,ANGPT1
GO Process	GO:0010604	Positive regulation of macromolecule metabolic process	68	3533	0.27	0.6	8.01e-06	9606.ENSP00000046794,9606.ENSP00000053867,9606.ENSP00000162749,9606.ENSP00000216117,9606.ENSP00000221930,9606.ENSP00000222390,9606.ENSP00000225831,9606.ENSP00000227266,9606.ENSP00000247470,9606.ENSP00000255409,9606.ENSP00000260128,9606.ENSP00000261623,9606.ENSP00000261918,9606.ENSP00000262262,9606.ENSP00000262426,9606.ENSP00000262629,9606.ENSP00000284818,9606.ENSP00000286639,9606.ENSP00000289902,…	LCP2,GRN,TNFRSF1A,HMOX1,TGFB1,HGF,CCL2,CTSC,PYCARD,CHI3L1,SULF1,CYBA,SEMA7A,CD33,FOXF1,TYROBP,LY96,BATF,FCER1G,LAPTM5,IL15,RUNX1,CD84,PGR,CNTN2,ANG,PIDD1,C5AR1,TNFRSF14,SREBF1,SASH3,TGFBR2,HLA-DRB1,ZEB1,TGFB2,IL6R,SORBS1,TREM2,MAFB,FGR,IL2RG,TNFRSF1B,ANXA1,CD83,TLR7,GPNMB,FGF9,HLA-A,CD14,HLA-DPA1,HLA-DPB1,PTPRC,SEMA4D,IRF5,CDKN2A,PIK3CG,CEBPA,ANGPT1,CASP1,VIM,ITGAX,PECAM1,CCL5,CCL3,YAP1,TLR5,LPL,…
GO Process	GO:0046635	Positive regulation of alpha-beta T cell activation	9	71	1.09	1.17	9.02e-06	9606.ENSP00000300305,9606.ENSP00000349359,9606.ENSP00000351905,9606.ENSP00000353099,9606.ENSP00000363318,9606.ENSP00000366109,9606.ENSP00000368450,9606.ENSP00000379873,9606.ENSP00000411355	RUNX1,SASH3,TGFBR2,HLA-DRB1,IL2RG,ANXA1,CD83,HLA-A,PTPRC
GO Process	GO:0002761	Regulation of myeloid leukocyte differentiation	11	123	0.94	1.09	9.52e-06	9606.ENSP00000221930,9606.ENSP00000245620,9606.ENSP00000262629,9606.ENSP00000296140,9606.ENSP00000297350,9606.ENSP00000300305,9606.ENSP00000353099,9606.ENSP00000362205,9606.ENSP00000362410,9606.ENSP00000363770,9606.ENSP00000477908	TGFB1,LILRB3,TYROBP,CCR1,TNFRSF11B,RUNX1,HLA-DRB1,TREM2,MAFB,C1QC,CCL3
GO Process	GO:0048514	Blood vessel morphogenesis	19	419	0.64	0.89	9.52e-06	9606.ENSP00000216117,9606.ENSP00000221930,9606.ENSP00000225831,9606.ENSP00000262426,9606.ENSP00000264036,9606.ENSP00000299106,9606.ENSP00000334928,9606.ENSP00000336762,9606.ENSP00000351905,9606.ENSP00000355896,9606.ENSP00000371790,9606.ENSP00000380901,9606.ENSP00000416330,9606.ENSP00000419260,9606.ENSP00000428340,9606.ENSP00000436607,9606.ENSP00000452634,9606.ENSP00000478927,9606.ENSP00000489551	HMOX1,TGFB1,CCL2,FOXF1,MCAM,JAM3,PTPRB,ANG,TGFBR2,TGFB2,FGF9,COL8A2,TGFBI,PIK3CG,ANGPT1,ADM,TNFAIP2,YAP1,NRXN3
GO Process	GO:0042110	T cell activation	16	298	0.71	0.94	1.13e-05	9606.ENSP00000221930,9606.ENSP00000286639,9606.ENSP00000289902,9606.ENSP00000296545,9606.ENSP00000312367,9606.ENSP00000348635,9606.ENSP00000349359,9606.ENSP00000353731,9606.ENSP00000357470,9606.ENSP00000362410,9606.ENSP00000363318,9606.ENSP00000366109,9606.ENSP00000368450,9606.ENSP00000379873,9606.ENSP00000411355,9606.ENSP00000419260	TGFB1,BATF,FCER1G,IL15,CD84,JAML,SASH3,DPP4,IL6R,MAFB,IL2RG,ANXA1,CD83,HLA-A,PTPRC,PIK3CG
GO Process	GO:0006915	Apoptotic process	31	1041	0.46	0.74	1.14e-05	9606.ENSP00000162749,9606.ENSP00000215909,9606.ENSP00000216117,9606.ENSP00000221930,9606.ENSP00000227266,9606.ENSP00000247470,9606.ENSP00000254691,9606.ENSP00000255409,9606.ENSP00000260128,9606.ENSP00000262629,9606.ENSP00000267549,9606.ENSP00000297350,9606.ENSP00000337797,9606.ENSP00000351905,9606.ENSP00000355896,9606.ENSP00000357470,9606.ENSP00000358327,9606.ENSP00000365435,9606.ENSP00000370473,…	TNFRSF1A,LGALS1,HMOX1,TGFB1,CTSC,PYCARD,CARD6,CHI3L1,SULF1,TYROBP,GPR65,TNFRSF11B,PIDD1,TGFBR2,TGFB2,IL6R,CASP7,TNFRSF1B,IGFBP3,ITGB2,CD14,CXCR4,CASP4,PRF1,PTPRC,CDKN2A,PIK3CG,ANGPT1,CASP1,YAP1,FAS
GO Process	GO:0043408	Regulation of MAPK cascade	24	668	0.54	0.8	1.32e-05	9606.ENSP00000221930,9606.ENSP00000222390,9606.ENSP00000225831,9606.ENSP00000247470,9606.ENSP00000255409,9606.ENSP00000261918,9606.ENSP00000269593,9606.ENSP00000294507,9606.ENSP00000296140,9606.ENSP00000347197,9606.ENSP00000351497,9606.ENSP00000353099,9606.ENSP00000355896,9606.ENSP00000357470,9606.ENSP00000362205,9606.ENSP00000370473,9606.ENSP00000371420,9606.ENSP00000381607,9606.ENSP00000411355,…	TGFB1,HGF,CCL2,PYCARD,CHI3L1,SEMA7A,IGFBP4,LAPTM5,CCR1,C5AR1,FCGR2B,HLA-DRB1,TGFB2,IL6R,TREM2,IGFBP3,GPNMB,GSTP1,PTPRC,PIK3CG,ANGPT1,CCL5,CCL3,FAS
GO Process	GO:0030154	Cell differentiation	67	3507	0.27	0.58	1.34e-05	9606.ENSP00000053867,9606.ENSP00000155840,9606.ENSP00000215909,9606.ENSP00000221930,9606.ENSP00000222390,9606.ENSP00000225831,9606.ENSP00000254301,9606.ENSP00000260128,9606.ENSP00000261918,9606.ENSP00000262426,9606.ENSP00000262629,9606.ENSP00000286639,9606.ENSP00000289707,9606.ENSP00000289902,9606.ENSP00000295408,9606.ENSP00000295633,9606.ENSP00000296545,9606.ENSP00000299106,9606.ENSP00000300305,…	GRN,KCNQ1,LGALS1,TGFB1,HGF,CCL2,LGALS3,SULF1,SEMA7A,FOXF1,TYROBP,BATF,SLAMF8,FCER1G,MERTK,FSTL1,IL15,JAM3,RUNX1,A2M,PGR,CNTN2,OLIG2,IKZF1,PTPRB,ANG,C5AR1,SREBF1,SASH3,FCGR2B,TGFBR2,HLA-DRB1,ZEB1,TGFB2,F11R,IL6R,S100A4,TREM2,MAFB,FGR,IL2RG,COL11A2,PARD3,ANXA1,CD83,IGFBP3,FGF9,CNP,ITGB2,SUN1,CXCR4,PARVG,SLA,PTPRC,TGFBI,SEMA4D,CEBPA,ANGPT1,SERPINH1,ADM,VIM,TNFAIP2,PECAM1,CCL3,YAP1,NCAM1,NRXN3
GO Process	GO:0002688	Regulation of leukocyte chemotaxis	11	128	0.92	1.05	1.35e-05	9606.ENSP00000225831,9606.ENSP00000274793,9606.ENSP00000289707,9606.ENSP00000296140,9606.ENSP00000299106,9606.ENSP00000347197,9606.ENSP00000353731,9606.ENSP00000357470,9606.ENSP00000449716,9606.ENSP00000474412,9606.ENSP00000477908	CCL2,PLA2G7,SLAMF8,CCR1,JAM3,C5AR1,DPP4,IL6R,CMKLR1,CCL5,CCL3
GO Process	GO:0032760	Positive regulation of tumor necrosis factor production	10	101	0.98	1.08	1.44e-05	9606.ENSP00000247470,9606.ENSP00000261623,9606.ENSP00000262629,9606.ENSP00000284818,9606.ENSP00000312367,9606.ENSP00000349359,9606.ENSP00000385519,9606.ENSP00000411355,9606.ENSP00000477908,9606.ENSP00000497642	PYCARD,CYBA,TYROBP,LY96,CD84,SASH3,CD14,PTPRC,CCL3,LPL
GO Process	GO:0050868	Negative regulation of T cell activation	11	129	0.92	1.05	1.44e-05	9606.ENSP00000221930,9606.ENSP00000254301,9606.ENSP00000294507,9606.ENSP00000300305,9606.ENSP00000347948,9606.ENSP00000351497,9606.ENSP00000353099,9606.ENSP00000363869,9606.ENSP00000366109,9606.ENSP00000371420,9606.ENSP00000418915	TGFB1,LGALS3,LAPTM5,RUNX1,TNFRSF14,FCGR2B,HLA-DRB1,VSIG4,ANXA1,GPNMB,CDKN2A
GO Process	GO:0009595	Detection of biotic stimulus	7	37	1.26	1.17	1.98e-05	9606.ENSP00000284818,9606.ENSP00000353099,9606.ENSP00000362205,9606.ENSP00000379873,9606.ENSP00000399168,9606.ENSP00000415941,9606.ENSP00000478927	LY96,HLA-DRB1,TREM2,HLA-A,HLA-B,C4B,YAP1
GO Process	GO:0031399	Regulation of protein modification process	39	1560	0.38	0.66	2.01e-05	9606.ENSP00000046794,9606.ENSP00000162749,9606.ENSP00000221930,9606.ENSP00000222390,9606.ENSP00000247470,9606.ENSP00000254301,9606.ENSP00000255409,9606.ENSP00000261918,9606.ENSP00000262262,9606.ENSP00000285670,9606.ENSP00000294507,9606.ENSP00000296545,9606.ENSP00000334928,9606.ENSP00000336762,9606.ENSP00000347197,9606.ENSP00000347948,9606.ENSP00000348069,9606.ENSP00000351905,9606.ENSP00000353099,…	LCP2,TNFRSF1A,TGFB1,HGF,PYCARD,LGALS3,CHI3L1,SEMA7A,CD33,SAMSN1,LAPTM5,IL15,PTPRB,ANG,C5AR1,TNFRSF14,SREBF1,TGFBR2,HLA-DRB1,TGFB2,IL6R,TREM2,FGR,PARD3,TLR7,IGFBP3,GPNMB,FGF9,ITGB2,GSTP1,PTPRC,SEMA4D,CDKN2A,PIK3CG,CEBPA,ANGPT1,PECAM1,CCL5,FAS
GO Process	GO:0010935	Regulation of macrophage cytokine production	7	38	1.25	1.15	2.30e-05	9606.ENSP00000218758,9606.ENSP00000221930,9606.ENSP00000247470,9606.ENSP00000261918,9606.ENSP00000294507,9606.ENSP00000355896,9606.ENSP00000370034	ACP5,TGFB1,PYCARD,SEMA7A,LAPTM5,TGFB2,TLR7
GO Process	GO:0032879	Regulation of localization	47	2103	0.33	0.62	2.40e-05	9606.ENSP00000155840,9606.ENSP00000162749,9606.ENSP00000216117,9606.ENSP00000221930,9606.ENSP00000225831,9606.ENSP00000241356,9606.ENSP00000247470,9606.ENSP00000254301,9606.ENSP00000261623,9606.ENSP00000262262,9606.ENSP00000262426,9606.ENSP00000262629,9606.ENSP00000289902,9606.ENSP00000292303,9606.ENSP00000295408,9606.ENSP00000296140,9606.ENSP00000296545,9606.ENSP00000312367,9606.ENSP00000334836,…	KCNQ1,TNFRSF1A,HMOX1,TGFB1,CCL2,ADORA3,PYCARD,LGALS3,CYBA,CD33,FOXF1,TYROBP,FCER1G,CCR5,MERTK,CCR1,IL15,CD84,BMP2K,ANG,SREBF1,FCGR2B,HLA-DRB1,TGFB2,SORBS1,TREM2,FGR,IL2RG,TNFRSF1B,ANXA1,ITGB2,CD14,CXCR4,MSR1,PTPRC,C4B,CDKN2A,PIK3CG,ANGPT1,PECAM1,CD300LF,APOC1,CCL5,CCL3,YAP1,NRXN3,LPL
GO Process	GO:0042102	Positive regulation of T cell proliferation	10	108	0.95	1.03	2.49e-05	9606.ENSP00000247470,9606.ENSP00000296545,9606.ENSP00000349359,9606.ENSP00000351905,9606.ENSP00000366109,9606.ENSP00000379873,9606.ENSP00000393566,9606.ENSP00000408146,9606.ENSP00000411355,9606.ENSP00000474412	PYCARD,IL15,SASH3,TGFBR2,ANXA1,HLA-A,HLA-DPA1,HLA-DPB1,PTPRC,CCL5
GO Process	GO:0070098	Chemokine-mediated signaling pathway	9	82	1.03	1.06	2.57e-05	9606.ENSP00000225831,9606.ENSP00000292303,9606.ENSP00000296140,9606.ENSP00000349967,9606.ENSP00000362205,9606.ENSP00000386884,9606.ENSP00000449716,9606.ENSP00000474412,9606.ENSP00000477908	CCL2,CCR5,CCR1,CCRL2,TREM2,CXCR4,CMKLR1,CCL5,CCL3
GO Process	GO:0031663	Lipopolysaccharide-mediated signaling pathway	7	39	1.24	1.13	2.64e-05	9606.ENSP00000221930,9606.ENSP00000225831,9606.ENSP00000284818,9606.ENSP00000369286,9606.ENSP00000385519,9606.ENSP00000474412,9606.ENSP00000477908	TGFB1,CCL2,LY96,LY86,CD14,CCL5,CCL3
GO Process	GO:0032501	Multicellular organismal process	102	6490	0.18	0.51	2.64e-05	9606.ENSP00000053867,9606.ENSP00000155840,9606.ENSP00000162749,9606.ENSP00000215909,9606.ENSP00000216117,9606.ENSP00000217131,9606.ENSP00000218104,9606.ENSP00000218758,9606.ENSP00000221930,9606.ENSP00000222390,9606.ENSP00000225831,9606.ENSP00000231461,9606.ENSP00000255409,9606.ENSP00000260128,9606.ENSP00000261623,9606.ENSP00000261918,9606.ENSP00000262426,9606.ENSP00000262629,9606.ENSP00000263867,…	GRN,KCNQ1,TNFRSF1A,LGALS1,HMOX1,CTSZ,ABCD1,ACP5,TGFB1,HGF,CCL2,ST8SIA4,CHI3L1,SULF1,CYBA,SEMA7A,FOXF1,TYROBP,CAPG,MCAM,PLA2G7,BATF,SLAMF8,FCER1G,MERTK,FSTL1,IL15,TNFRSF11B,FOLR2,JAM3,RUNX1,SFTPC,A2M,PGR,CNTN2,IFITM1,OLIG2,IKZF1,PTPRB,ANG,C5AR1,SREBF1,SASH3,FCGR2B,TGFBR2,HLA-DRB1,DPP4,ZEB1,TGFB2,CHIT1,ADAMTS4,F11R,IL6R,CASP7,COL9A2,PLAU,TREM2,MAFB,COL16A1,FGR,IL2RG,COL11A2,PARD3,TNFRSF1B,ANXA1,CD8…
GO Process	GO:0032928	Regulation of superoxide anion generation	6	23	1.4	1.18	2.68e-05	9606.ENSP00000218758,9606.ENSP00000221930,9606.ENSP00000261623,9606.ENSP00000262629,9606.ENSP00000380948,9606.ENSP00000381607	ACP5,TGFB1,CYBA,TYROBP,ITGB2,GSTP1
GO Process	GO:0051050	Positive regulation of transport	28	915	0.47	0.72	2.68e-05	9606.ENSP00000155840,9606.ENSP00000221930,9606.ENSP00000225831,9606.ENSP00000247470,9606.ENSP00000254301,9606.ENSP00000261623,9606.ENSP00000262262,9606.ENSP00000289902,9606.ENSP00000295408,9606.ENSP00000296140,9606.ENSP00000296545,9606.ENSP00000336762,9606.ENSP00000351497,9606.ENSP00000353099,9606.ENSP00000355896,9606.ENSP00000360293,9606.ENSP00000362205,9606.ENSP00000363117,9606.ENSP00000363318,…	KCNQ1,TGFB1,CCL2,PYCARD,LGALS3,CYBA,CD33,FCER1G,MERTK,CCR1,IL15,ANG,FCGR2B,HLA-DRB1,TGFB2,SORBS1,TREM2,FGR,IL2RG,ANXA1,ITGB2,CD14,PTPRC,C4B,ANGPT1,CD300LF,CCL5,CCL3
GO Process	GO:1903054	Negative regulation of extracellular matrix organization	5	11	1.64	1.22	2.73e-05	9606.ENSP00000162749,9606.ENSP00000221930,9606.ENSP00000353731,9606.ENSP00000365435,9606.ENSP00000381448	TNFRSF1A,TGFB1,DPP4,TNFRSF1B,CST3
GO Process	GO:0022603	Regulation of anatomical structure morphogenesis	28	920	0.47	0.71	2.91e-05	9606.ENSP00000053867,9606.ENSP00000216117,9606.ENSP00000221930,9606.ENSP00000222390,9606.ENSP00000225831,9606.ENSP00000255409,9606.ENSP00000260128,9606.ENSP00000261918,9606.ENSP00000295095,9606.ENSP00000297350,9606.ENSP00000300305,9606.ENSP00000330633,9606.ENSP00000347197,9606.ENSP00000351905,9606.ENSP00000355751,9606.ENSP00000355896,9606.ENSP00000357005,9606.ENSP00000363117,9606.ENSP00000366109,…	GRN,HMOX1,TGFB1,HGF,CCL2,CHI3L1,SULF1,SEMA7A,ARHGAP15,TNFRSF11B,RUNX1,CNTN2,C5AR1,TGFBR2,THBS2,TGFB2,F11R,FGR,ANXA1,GPNMB,ITGB2,CST3,CXCR4,SEMA4D,ADM,ITGAX,CCL3,ARHGEF18
GO Process	GO:0032653	Regulation of interleukin-10 production	8	60	1.11	1.08	2.91e-05	9606.ENSP00000222390,9606.ENSP00000247470,9606.ENSP00000262629,9606.ENSP00000349359,9606.ENSP00000351497,9606.ENSP00000353099,9606.ENSP00000362205,9606.ENSP00000368450	HGF,PYCARD,TYROBP,SASH3,FCGR2B,HLA-DRB1,TREM2,CD83
GO Process	GO:0050864	Regulation of B cell activation	11	140	0.88	0.98	2.91e-05	9606.ENSP00000221930,9606.ENSP00000262629,9606.ENSP00000285670,9606.ENSP00000289707,9606.ENSP00000294507,9606.ENSP00000329312,9606.ENSP00000349359,9606.ENSP00000351497,9606.ENSP00000363318,9606.ENSP00000411355,9606.ENSP00000418915	TGFB1,TYROBP,SAMSN1,SLAMF8,LAPTM5,IGLL1,SASH3,FCGR2B,IL2RG,PTPRC,CDKN2A
GO Process	GO:1903707	Negative regulation of hemopoiesis	10	111	0.94	1.01	3.01e-05	9606.ENSP00000245620,9606.ENSP00000297350,9606.ENSP00000300305,9606.ENSP00000351497,9606.ENSP00000362410,9606.ENSP00000363770,9606.ENSP00000366109,9606.ENSP00000418915,9606.ENSP00000427514,9606.ENSP00000477908	LILRB3,TNFRSF11B,RUNX1,FCGR2B,MAFB,C1QC,ANXA1,CDKN2A,CEBPA,CCL3
GO Process	GO:0042981	Regulation of apoptotic process	37	1462	0.39	0.65	3.02e-05	9606.ENSP00000053867,9606.ENSP00000162749,9606.ENSP00000215909,9606.ENSP00000216117,9606.ENSP00000221930,9606.ENSP00000222390,9606.ENSP00000225831,9606.ENSP00000227266,9606.ENSP00000247470,9606.ENSP00000254301,9606.ENSP00000254691,9606.ENSP00000262629,9606.ENSP00000295408,9606.ENSP00000295633,9606.ENSP00000319788,9606.ENSP00000337797,9606.ENSP00000355896,9606.ENSP00000358327,9606.ENSP00000362205,…	GRN,TNFRSF1A,LGALS1,HMOX1,TGFB1,HGF,CCL2,CTSC,PYCARD,LGALS3,CARD6,TYROBP,MERTK,FSTL1,NQO1,PIDD1,TGFB2,CASP7,TREM2,CARD16,TNFRSF1B,ANXA1,IGFBP3,GSTP1,CASP4,PTPRC,SEMA4D,IRF5,CDKN2A,PIK3CG,ANGPT1,CASP1,ADM,CCL5,CCL3,YAP1,FAS
GO Process	GO:0001568	Blood vessel development	20	505	0.58	0.79	3.13e-05	9606.ENSP00000216117,9606.ENSP00000221930,9606.ENSP00000225831,9606.ENSP00000262426,9606.ENSP00000264036,9606.ENSP00000299106,9606.ENSP00000334928,9606.ENSP00000336762,9606.ENSP00000351905,9606.ENSP00000355896,9606.ENSP00000371790,9606.ENSP00000380901,9606.ENSP00000416330,9606.ENSP00000419260,9606.ENSP00000428340,9606.ENSP00000436607,9606.ENSP00000452634,9606.ENSP00000457421,9606.ENSP00000478927,…	HMOX1,TGFB1,CCL2,FOXF1,MCAM,JAM3,PTPRB,ANG,TGFBR2,TGFB2,FGF9,COL8A2,TGFBI,PIK3CG,ANGPT1,ADM,TNFAIP2,PECAM1,YAP1,NRXN3
GO Process	GO:0002275	Myeloid cell activation involved in immune response	8	61	1.1	1.07	3.20e-05	9606.ENSP00000053867,9606.ENSP00000247470,9606.ENSP00000262629,9606.ENSP00000289902,9606.ENSP00000362205,9606.ENSP00000381492,9606.ENSP00000419260,9606.ENSP00000477908	GRN,PYCARD,TYROBP,FCER1G,TREM2,LAT2,PIK3CG,CCL3
GO Process	GO:0071356	Cellular response to tumor necrosis factor	12	175	0.82	0.94	3.31e-05	9606.ENSP00000162749,9606.ENSP00000225831,9606.ENSP00000247470,9606.ENSP00000255409,9606.ENSP00000261623,9606.ENSP00000347948,9606.ENSP00000359497,9606.ENSP00000365435,9606.ENSP00000427514,9606.ENSP00000474412,9606.ENSP00000477908,9606.ENSP00000498466	TNFRSF1A,CCL2,PYCARD,CHI3L1,CYBA,TNFRSF14,GBP2,TNFRSF1B,CEBPA,CCL5,CCL3,FAS
GO Process	GO:0097191	Extrinsic apoptotic signaling pathway	10	113	0.93	0.99	3.44e-05	9606.ENSP00000162749,9606.ENSP00000221930,9606.ENSP00000337797,9606.ENSP00000355896,9606.ENSP00000357470,9606.ENSP00000358327,9606.ENSP00000365435,9606.ENSP00000411355,9606.ENSP00000478927,9606.ENSP00000498466	TNFRSF1A,TGFB1,PIDD1,TGFB2,IL6R,CASP7,TNFRSF1B,PTPRC,YAP1,FAS
GO Process	GO:0032677	Regulation of interleukin-8 production	9	86	1.0	1.02	3.49e-05	9606.ENSP00000247470,9606.ENSP00000255409,9606.ENSP00000262262,9606.ENSP00000357470,9606.ENSP00000366109,9606.ENSP00000370034,9606.ENSP00000385519,9606.ENSP00000411355,9606.ENSP00000496355	PYCARD,CHI3L1,CD33,IL6R,ANXA1,TLR7,CD14,PTPRC,TLR5
GO Process	GO:0045765	Regulation of angiogenesis	15	288	0.7	0.86	3.53e-05	9606.ENSP00000053867,9606.ENSP00000216117,9606.ENSP00000222390,9606.ENSP00000255409,9606.ENSP00000260128,9606.ENSP00000300305,9606.ENSP00000347197,9606.ENSP00000351905,9606.ENSP00000355751,9606.ENSP00000355896,9606.ENSP00000371420,9606.ENSP00000380948,9606.ENSP00000386884,9606.ENSP00000436607,9606.ENSP00000454623	GRN,HMOX1,HGF,CHI3L1,SULF1,RUNX1,C5AR1,TGFBR2,THBS2,TGFB2,GPNMB,ITGB2,CXCR4,ADM,ITGAX
GO Process	GO:0010468	Regulation of gene expression	83	4899	0.21	0.52	3.56e-05	9606.ENSP00000155840,9606.ENSP00000162749,9606.ENSP00000216117,9606.ENSP00000217131,9606.ENSP00000218104,9606.ENSP00000218758,9606.ENSP00000221930,9606.ENSP00000222390,9606.ENSP00000241356,9606.ENSP00000247470,9606.ENSP00000252593,9606.ENSP00000255409,9606.ENSP00000260128,9606.ENSP00000261623,9606.ENSP00000261918,9606.ENSP00000262262,9606.ENSP00000262426,9606.ENSP00000262629,9606.ENSP00000284818,…	KCNQ1,TNFRSF1A,HMOX1,CTSZ,ABCD1,ACP5,TGFB1,HGF,ADORA3,PYCARD,BST2,CHI3L1,SULF1,CYBA,SEMA7A,CD33,FOXF1,TYROBP,LY96,BATF,FCER1G,LAPTM5,MERTK,CCR1,IL15,RUNX1,CD84,PGR,CNTN2,OLIG2,IKZF1,ANG,PIDD1,C5AR1,TNFRSF14,SREBF1,SASH3,FCGR2B,TGFBR2,HLA-DRB1,ZEB1,TGFB2,F11R,IL6R,PLAU,TREM2,MAFB,FGR,IL2RG,VSIG4,CARD16,S1PR3,TNFRSF1B,ANXA1,CD83,TLR7,GPNMB,FGF9,HLA-A,ITGB2,GSTP1,CD14,HLA-DPA1,HLA-B,MSR1,FBP1,HLA-DP…
GO Process	GO:0098581	Detection of external biotic stimulus	6	25	1.37	1.13	3.85e-05	9606.ENSP00000284818,9606.ENSP00000353099,9606.ENSP00000362205,9606.ENSP00000379873,9606.ENSP00000399168,9606.ENSP00000415941	LY96,HLA-DRB1,TREM2,HLA-A,HLA-B,C4B
GO Process	GO:0035295	Tube development	27	880	0.47	0.7	3.92e-05	9606.ENSP00000155840,9606.ENSP00000216117,9606.ENSP00000217131,9606.ENSP00000221930,9606.ENSP00000225831,9606.ENSP00000255409,9606.ENSP00000262426,9606.ENSP00000264036,9606.ENSP00000299106,9606.ENSP00000325120,9606.ENSP00000334928,9606.ENSP00000336762,9606.ENSP00000348069,9606.ENSP00000351905,9606.ENSP00000354487,9606.ENSP00000355896,9606.ENSP00000371790,9606.ENSP00000380901,9606.ENSP00000386884,…	KCNQ1,HMOX1,CTSZ,TGFB1,CCL2,CHI3L1,FOXF1,MCAM,JAM3,PGR,PTPRB,ANG,SREBF1,TGFBR2,ZEB1,TGFB2,FGF9,COL8A2,CXCR4,TGFBI,PIK3CG,CEBPA,ANGPT1,ADM,TNFAIP2,YAP1,NRXN3
GO Process	GO:0035239	Tube morphogenesis	23	669	0.52	0.73	4.40e-05	9606.ENSP00000216117,9606.ENSP00000217131,9606.ENSP00000221930,9606.ENSP00000225831,9606.ENSP00000262426,9606.ENSP00000264036,9606.ENSP00000299106,9606.ENSP00000325120,9606.ENSP00000334928,9606.ENSP00000336762,9606.ENSP00000351905,9606.ENSP00000354487,9606.ENSP00000355896,9606.ENSP00000371790,9606.ENSP00000380901,9606.ENSP00000386884,9606.ENSP00000416330,9606.ENSP00000419260,9606.ENSP00000428340,…	HMOX1,CTSZ,TGFB1,CCL2,FOXF1,MCAM,JAM3,PGR,PTPRB,ANG,TGFBR2,ZEB1,TGFB2,FGF9,COL8A2,CXCR4,TGFBI,PIK3CG,ANGPT1,ADM,TNFAIP2,YAP1,NRXN3
GO Process	GO:0008284	Positive regulation of cell population proliferation	28	945	0.46	0.69	4.62e-05	9606.ENSP00000053867,9606.ENSP00000216117,9606.ENSP00000221930,9606.ENSP00000247470,9606.ENSP00000252593,9606.ENSP00000261623,9606.ENSP00000262426,9606.ENSP00000296545,9606.ENSP00000298223,9606.ENSP00000336762,9606.ENSP00000347197,9606.ENSP00000348635,9606.ENSP00000349359,9606.ENSP00000351905,9606.ENSP00000353731,9606.ENSP00000355896,9606.ENSP00000357470,9606.ENSP00000365006,9606.ENSP00000366109,…	GRN,HMOX1,TGFB1,PYCARD,BST2,CYBA,FOXF1,IL15,FOLR2,ANG,C5AR1,JAML,SASH3,TGFBR2,DPP4,TGFB2,IL6R,S1PR3,ANXA1,FGF9,HLA-A,HLA-DPA1,HLA-DPB1,PTPRC,ADM,ITGAX,CCL5,YAP1
GO Process	GO:0051049	Regulation of transport	41	1763	0.35	0.61	5.34e-05	9606.ENSP00000155840,9606.ENSP00000162749,9606.ENSP00000216117,9606.ENSP00000221930,9606.ENSP00000225831,9606.ENSP00000241356,9606.ENSP00000247470,9606.ENSP00000254301,9606.ENSP00000261623,9606.ENSP00000262262,9606.ENSP00000262426,9606.ENSP00000289902,9606.ENSP00000295408,9606.ENSP00000296140,9606.ENSP00000296545,9606.ENSP00000312367,9606.ENSP00000334836,9606.ENSP00000336762,9606.ENSP00000348069,…	KCNQ1,TNFRSF1A,HMOX1,TGFB1,CCL2,ADORA3,PYCARD,LGALS3,CYBA,CD33,FOXF1,FCER1G,MERTK,CCR1,IL15,CD84,BMP2K,ANG,SREBF1,FCGR2B,HLA-DRB1,TGFB2,SORBS1,TREM2,FGR,IL2RG,TNFRSF1B,ANXA1,ITGB2,CD14,CXCR4,PTPRC,C4B,CDKN2A,PIK3CG,ANGPT1,CD300LF,APOC1,CCL5,CCL3,NRXN3
GO Process	GO:0070372	Regulation of ERK1 and ERK2 cascade	15	299	0.69	0.83	5.34e-05	9606.ENSP00000221930,9606.ENSP00000225831,9606.ENSP00000247470,9606.ENSP00000255409,9606.ENSP00000261918,9606.ENSP00000296140,9606.ENSP00000347197,9606.ENSP00000353099,9606.ENSP00000362205,9606.ENSP00000371420,9606.ENSP00000381607,9606.ENSP00000411355,9606.ENSP00000428340,9606.ENSP00000474412,9606.ENSP00000477908	TGFB1,CCL2,PYCARD,CHI3L1,SEMA7A,CCR1,C5AR1,HLA-DRB1,TREM2,GPNMB,GSTP1,PTPRC,ANGPT1,CCL5,CCL3
GO Process	GO:0050730	Regulation of peptidyl-tyrosine phosphorylation	14	259	0.72	0.85	5.36e-05	9606.ENSP00000162749,9606.ENSP00000221930,9606.ENSP00000222390,9606.ENSP00000285670,9606.ENSP00000296545,9606.ENSP00000347948,9606.ENSP00000357470,9606.ENSP00000362205,9606.ENSP00000380948,9606.ENSP00000411355,9606.ENSP00000416523,9606.ENSP00000428340,9606.ENSP00000457421,9606.ENSP00000474412	TNFRSF1A,TGFB1,HGF,SAMSN1,IL15,TNFRSF14,IL6R,TREM2,ITGB2,PTPRC,SEMA4D,ANGPT1,PECAM1,CCL5
GO Process	GO:0002704	Negative regulation of leukocyte mediated immunity	8	68	1.06	0.99	6.35e-05	9606.ENSP00000216117,9606.ENSP00000252593,9606.ENSP00000262426,9606.ENSP00000312367,9606.ENSP00000351497,9606.ENSP00000379873,9606.ENSP00000399168,9606.ENSP00000411355	HMOX1,BST2,FOXF1,CD84,FCGR2B,HLA-A,HLA-B,PTPRC
GO Process	GO:0002366	Leukocyte activation involved in immune response	12	190	0.79	0.87	7.04e-05	9606.ENSP00000053867,9606.ENSP00000215909,9606.ENSP00000247470,9606.ENSP00000262629,9606.ENSP00000286639,9606.ENSP00000289902,9606.ENSP00000351497,9606.ENSP00000357470,9606.ENSP00000362205,9606.ENSP00000381492,9606.ENSP00000419260,9606.ENSP00000477908	GRN,LGALS1,PYCARD,TYROBP,BATF,FCER1G,FCGR2B,IL6R,TREM2,LAT2,PIK3CG,CCL3
GO Process	GO:0002701	Negative regulation of production of molecular mediator of immune response	7	47	1.16	1.02	7.23e-05	9606.ENSP00000216117,9606.ENSP00000218758,9606.ENSP00000221930,9606.ENSP00000252593,9606.ENSP00000351497,9606.ENSP00000355896,9606.ENSP00000428340	HMOX1,ACP5,TGFB1,BST2,FCGR2B,TGFB2,ANGPT1
GO Process	GO:0014070	Response to organic cyclic compound	26	861	0.46	0.67	8.17e-05	9606.ENSP00000155840,9606.ENSP00000221930,9606.ENSP00000225831,9606.ENSP00000261623,9606.ENSP00000262426,9606.ENSP00000292303,9606.ENSP00000296545,9606.ENSP00000298223,9606.ENSP00000319788,9606.ENSP00000323929,9606.ENSP00000325120,9606.ENSP00000348069,9606.ENSP00000351905,9606.ENSP00000355896,9606.ENSP00000358327,9606.ENSP00000366109,9606.ENSP00000368450,9606.ENSP00000386884,9606.ENSP00000389631,…	KCNQ1,TGFB1,CCL2,CYBA,FOXF1,CCR5,IL15,FOLR2,NQO1,A2M,PGR,SREBF1,TGFBR2,TGFB2,CASP7,ANXA1,CD83,CXCR4,ARPC1B,MSR1,PIK3CG,CEBPA,ADM,CCL5,CCL3,YAP1
GO Process	GO:0046631	Alpha-beta T cell activation	9	97	0.95	0.93	8.28e-05	9606.ENSP00000286639,9606.ENSP00000296545,9606.ENSP00000349359,9606.ENSP00000357470,9606.ENSP00000363318,9606.ENSP00000366109,9606.ENSP00000368450,9606.ENSP00000379873,9606.ENSP00000411355	BATF,IL15,SASH3,IL6R,IL2RG,ANXA1,CD83,HLA-A,PTPRC
GO Process	GO:0046637	Regulation of alpha-beta T cell differentiation	8	71	1.04	0.96	8.41e-05	9606.ENSP00000286639,9606.ENSP00000300305,9606.ENSP00000349359,9606.ENSP00000351905,9606.ENSP00000353099,9606.ENSP00000363318,9606.ENSP00000366109,9606.ENSP00000368450	BATF,RUNX1,SASH3,TGFBR2,HLA-DRB1,IL2RG,ANXA1,CD83
GO Process	GO:0050731	Positive regulation of peptidyl-tyrosine phosphorylation	12	194	0.78	0.85	8.50e-05	9606.ENSP00000162749,9606.ENSP00000221930,9606.ENSP00000222390,9606.ENSP00000296545,9606.ENSP00000347948,9606.ENSP00000357470,9606.ENSP00000362205,9606.ENSP00000411355,9606.ENSP00000416523,9606.ENSP00000428340,9606.ENSP00000457421,9606.ENSP00000474412	TNFRSF1A,TGFB1,HGF,IL15,TNFRSF14,IL6R,TREM2,PTPRC,SEMA4D,ANGPT1,PECAM1,CCL5
GO Process	GO:0034341	Response to interferon-gamma	10	127	0.88	0.9	8.52e-05	9606.ENSP00000225831,9606.ENSP00000252593,9606.ENSP00000293778,9606.ENSP00000330825,9606.ENSP00000359497,9606.ENSP00000393566,9606.ENSP00000433138,9606.ENSP00000446007,9606.ENSP00000474412,9606.ENSP00000477908	CCL2,BST2,CXCL16,IFITM1,GBP2,HLA-DPA1,CASP1,VIM,CCL5,CCL3
GO Process	GO:0045621	Positive regulation of lymphocyte differentiation	10	129	0.87	0.89	9.69e-05	9606.ENSP00000221930,9606.ENSP00000296545,9606.ENSP00000300305,9606.ENSP00000349359,9606.ENSP00000351905,9606.ENSP00000353099,9606.ENSP00000363318,9606.ENSP00000366109,9606.ENSP00000368450,9606.ENSP00000411355	TGFB1,IL15,RUNX1,SASH3,TGFBR2,HLA-DRB1,IL2RG,ANXA1,CD83,PTPRC
GO Process	GO:0009628	Response to abiotic stimulus	30	1107	0.42	0.63	0.00010	9606.ENSP00000155840,9606.ENSP00000162749,9606.ENSP00000216117,9606.ENSP00000221930,9606.ENSP00000247470,9606.ENSP00000255409,9606.ENSP00000261623,9606.ENSP00000267549,9606.ENSP00000310219,9606.ENSP00000319788,9606.ENSP00000336762,9606.ENSP00000351905,9606.ENSP00000353731,9606.ENSP00000355896,9606.ENSP00000357005,9606.ENSP00000358327,9606.ENSP00000361850,9606.ENSP00000362205,9606.ENSP00000364858,…	KCNQ1,TNFRSF1A,HMOX1,TGFB1,PYCARD,CHI3L1,CYBA,GPR65,HSPA6,NQO1,ANG,TGFBR2,DPP4,TGFB2,F11R,CASP7,PLAU,TREM2,CARD16,ANXA1,TLR7,CD14,CXCR4,PTPRC,CASP1,ADM,YAP1,TLR5,LPL,FAS
GO Process	GO:0070664	Negative regulation of leukocyte proliferation	9	100	0.94	0.91	0.00010	9606.ENSP00000221930,9606.ENSP00000262629,9606.ENSP00000347948,9606.ENSP00000351497,9606.ENSP00000353099,9606.ENSP00000363869,9606.ENSP00000371420,9606.ENSP00000381607,9606.ENSP00000418915	TGFB1,TYROBP,TNFRSF14,FCGR2B,HLA-DRB1,VSIG4,GPNMB,GSTP1,CDKN2A
GO Process	GO:0071496	Cellular response to external stimulus	15	317	0.66	0.78	0.00010	9606.ENSP00000162749,9606.ENSP00000216117,9606.ENSP00000221930,9606.ENSP00000250092,9606.ENSP00000261623,9606.ENSP00000296545,9606.ENSP00000298223,9606.ENSP00000348069,9606.ENSP00000357005,9606.ENSP00000370034,9606.ENSP00000411355,9606.ENSP00000433138,9606.ENSP00000496355,9606.ENSP00000497642,9606.ENSP00000498466	TNFRSF1A,HMOX1,TGFB1,CD68,CYBA,IL15,FOLR2,SREBF1,F11R,TLR7,PTPRC,CASP1,TLR5,LPL,FAS
GO Process	GO:0097190	Apoptotic signaling pathway	15	318	0.66	0.78	0.00010	9606.ENSP00000162749,9606.ENSP00000216117,9606.ENSP00000221930,9606.ENSP00000247470,9606.ENSP00000262629,9606.ENSP00000337797,9606.ENSP00000355896,9606.ENSP00000357470,9606.ENSP00000358327,9606.ENSP00000365435,9606.ENSP00000388566,9606.ENSP00000411355,9606.ENSP00000433138,9606.ENSP00000478927,9606.ENSP00000498466	TNFRSF1A,HMOX1,TGFB1,PYCARD,TYROBP,PIDD1,TGFB2,IL6R,CASP7,TNFRSF1B,CASP4,PTPRC,CASP1,YAP1,FAS
GO Process	GO:0006968	Cellular defense response	7	51	1.12	0.97	0.00011	9606.ENSP00000262629,9606.ENSP00000284818,9606.ENSP00000292303,9606.ENSP00000347197,9606.ENSP00000356505,9606.ENSP00000371194,9606.ENSP00000398568	TYROBP,LY96,CCR5,C5AR1,NCF2,LSP1,PRF1
GO Process	GO:0009719	Response to endogenous stimulus	34	1363	0.38	0.61	0.00011	9606.ENSP00000155840,9606.ENSP00000216117,9606.ENSP00000221930,9606.ENSP00000225831,9606.ENSP00000250092,9606.ENSP00000261623,9606.ENSP00000289902,9606.ENSP00000297350,9606.ENSP00000298223,9606.ENSP00000319788,9606.ENSP00000323929,9606.ENSP00000325120,9606.ENSP00000336762,9606.ENSP00000348069,9606.ENSP00000351497,9606.ENSP00000351905,9606.ENSP00000354487,9606.ENSP00000355896,9606.ENSP00000358327,…	KCNQ1,HMOX1,TGFB1,CCL2,CD68,CYBA,FCER1G,TNFRSF11B,FOLR2,NQO1,A2M,PGR,ANG,SREBF1,FCGR2B,TGFBR2,ZEB1,TGFB2,CASP7,SORBS1,TREM2,COL16A1,ANXA1,FGF9,ITGB2,CASP4,ARPC1B,FBP1,PIK3CG,ADM,VIM,CCL5,YAP1,LPL
GO Process	GO:0046638	Positive regulation of alpha-beta T cell differentiation	7	51	1.12	0.97	0.00011	9606.ENSP00000300305,9606.ENSP00000349359,9606.ENSP00000351905,9606.ENSP00000353099,9606.ENSP00000363318,9606.ENSP00000366109,9606.ENSP00000368450	RUNX1,SASH3,TGFBR2,HLA-DRB1,IL2RG,ANXA1,CD83
GO Process	GO:0042327	Positive regulation of phosphorylation	25	826	0.47	0.65	0.00012	9606.ENSP00000046794,9606.ENSP00000162749,9606.ENSP00000221930,9606.ENSP00000222390,9606.ENSP00000255409,9606.ENSP00000261918,9606.ENSP00000295408,9606.ENSP00000296545,9606.ENSP00000336762,9606.ENSP00000347948,9606.ENSP00000351905,9606.ENSP00000353099,9606.ENSP00000355896,9606.ENSP00000357470,9606.ENSP00000362205,9606.ENSP00000363117,9606.ENSP00000371420,9606.ENSP00000371790,9606.ENSP00000411355,…	LCP2,TNFRSF1A,TGFB1,HGF,CHI3L1,SEMA7A,MERTK,IL15,ANG,TNFRSF14,TGFBR2,HLA-DRB1,TGFB2,IL6R,TREM2,FGR,GPNMB,FGF9,PTPRC,SEMA4D,PIK3CG,ANGPT1,PECAM1,CCL5,FAS
GO Process	GO:0045766	Positive regulation of angiogenesis	11	166	0.81	0.84	0.00012	9606.ENSP00000053867,9606.ENSP00000216117,9606.ENSP00000222390,9606.ENSP00000255409,9606.ENSP00000300305,9606.ENSP00000347197,9606.ENSP00000351905,9606.ENSP00000380948,9606.ENSP00000386884,9606.ENSP00000436607,9606.ENSP00000454623	GRN,HMOX1,HGF,CHI3L1,RUNX1,C5AR1,TGFBR2,ITGB2,CXCR4,ADM,ITGAX
GO Process	GO:0070665	Positive regulation of leukocyte proliferation	11	167	0.8	0.84	0.00012	9606.ENSP00000247470,9606.ENSP00000252593,9606.ENSP00000296545,9606.ENSP00000349359,9606.ENSP00000351905,9606.ENSP00000366109,9606.ENSP00000379873,9606.ENSP00000393566,9606.ENSP00000408146,9606.ENSP00000411355,9606.ENSP00000474412	PYCARD,BST2,IL15,SASH3,TGFBR2,ANXA1,HLA-A,HLA-DPA1,HLA-DPB1,PTPRC,CCL5
GO Process	GO:0071260	Cellular response to mechanical stimulus	8	75	1.01	0.92	0.00012	9606.ENSP00000162749,9606.ENSP00000221930,9606.ENSP00000261623,9606.ENSP00000357005,9606.ENSP00000370034,9606.ENSP00000433138,9606.ENSP00000496355,9606.ENSP00000498466	TNFRSF1A,TGFB1,CYBA,F11R,TLR7,CASP1,TLR5,FAS
GO Process	GO:0071677	Positive regulation of mononuclear cell migration	8	75	1.01	0.92	0.00012	9606.ENSP00000221930,9606.ENSP00000247470,9606.ENSP00000254301,9606.ENSP00000274793,9606.ENSP00000296140,9606.ENSP00000347948,9606.ENSP00000474412,9606.ENSP00000477908	TGFB1,PYCARD,LGALS3,PLA2G7,CCR1,TNFRSF14,CCL5,CCL3
GO Process	GO:1901214	Regulation of neuron death	15	324	0.65	0.76	0.00013	9606.ENSP00000053867,9606.ENSP00000216117,9606.ENSP00000217131,9606.ENSP00000225831,9606.ENSP00000262629,9606.ENSP00000319788,9606.ENSP00000351497,9606.ENSP00000355896,9606.ENSP00000362205,9606.ENSP00000365435,9606.ENSP00000371420,9606.ENSP00000380948,9606.ENSP00000428340,9606.ENSP00000474412,9606.ENSP00000477908	GRN,HMOX1,CTSZ,CCL2,TYROBP,NQO1,FCGR2B,TGFB2,TREM2,TNFRSF1B,GPNMB,ITGB2,ANGPT1,CCL5,CCL3
GO Process	GO:0001501	Skeletal system development	19	513	0.55	0.7	0.00014	9606.ENSP00000218758,9606.ENSP00000221930,9606.ENSP00000255409,9606.ENSP00000260128,9606.ENSP00000297350,9606.ENSP00000300305,9606.ENSP00000351905,9606.ENSP00000354487,9606.ENSP00000355896,9606.ENSP00000356975,9606.ENSP00000361834,9606.ENSP00000363117,9606.ENSP00000363840,9606.ENSP00000371790,9606.ENSP00000411355,9606.ENSP00000416330,9606.ENSP00000416523,9606.ENSP00000434412,9606.ENSP00000449716	ACP5,TGFB1,CHI3L1,SULF1,TNFRSF11B,RUNX1,TGFBR2,ZEB1,TGFB2,ADAMTS4,COL9A2,FGR,COL11A2,FGF9,PTPRC,TGFBI,SEMA4D,SERPINH1,CMKLR1
GO Process	GO:0036230	Granulocyte activation	6	33	1.24	0.97	0.00014	9606.ENSP00000262629,9606.ENSP00000289902,9606.ENSP00000296545,9606.ENSP00000366109,9606.ENSP00000474412,9606.ENSP00000477908	TYROBP,FCER1G,IL15,ANXA1,CCL5,CCL3
GO Process	GO:2000514	Regulation of CD4-positive, alpha-beta T cell activation	8	77	1.0	0.91	0.00014	9606.ENSP00000286639,9606.ENSP00000300305,9606.ENSP00000349359,9606.ENSP00000351905,9606.ENSP00000353099,9606.ENSP00000363318,9606.ENSP00000366109,9606.ENSP00000368450	BATF,RUNX1,SASH3,TGFBR2,HLA-DRB1,IL2RG,ANXA1,CD83
GO Process	GO:0010803	Regulation of tumor necrosis factor-mediated signaling pathway	7	54	1.1	0.93	0.00015	9606.ENSP00000162749,9606.ENSP00000247470,9606.ENSP00000294507,9606.ENSP00000364858,9606.ENSP00000381607,9606.ENSP00000388566,9606.ENSP00000433138	TNFRSF1A,PYCARD,LAPTM5,CARD16,GSTP1,CASP4,CASP1
GO Process	GO:0030217	T cell differentiation	11	171	0.79	0.82	0.00015	9606.ENSP00000221930,9606.ENSP00000286639,9606.ENSP00000289902,9606.ENSP00000296545,9606.ENSP00000349359,9606.ENSP00000357470,9606.ENSP00000362410,9606.ENSP00000363318,9606.ENSP00000366109,9606.ENSP00000368450,9606.ENSP00000411355	TGFB1,BATF,FCER1G,IL15,SASH3,IL6R,MAFB,IL2RG,ANXA1,CD83,PTPRC
GO Process	GO:0043370	Regulation of CD4-positive, alpha-beta T cell differentiation	7	54	1.1	0.93	0.00015	9606.ENSP00000286639,9606.ENSP00000300305,9606.ENSP00000349359,9606.ENSP00000353099,9606.ENSP00000363318,9606.ENSP00000366109,9606.ENSP00000368450	BATF,RUNX1,SASH3,HLA-DRB1,IL2RG,ANXA1,CD83
GO Process	GO:0051046	Regulation of secretion	21	620	0.51	0.67	0.00015	9606.ENSP00000155840,9606.ENSP00000162749,9606.ENSP00000216117,9606.ENSP00000221930,9606.ENSP00000241356,9606.ENSP00000261623,9606.ENSP00000262262,9606.ENSP00000262426,9606.ENSP00000312367,9606.ENSP00000336762,9606.ENSP00000348069,9606.ENSP00000351497,9606.ENSP00000353099,9606.ENSP00000355896,9606.ENSP00000362205,9606.ENSP00000363117,9606.ENSP00000365435,9606.ENSP00000366109,9606.ENSP00000380948,…	KCNQ1,TNFRSF1A,HMOX1,TGFB1,ADORA3,CYBA,CD33,FOXF1,CD84,ANG,SREBF1,FCGR2B,HLA-DRB1,TGFB2,TREM2,FGR,TNFRSF1B,ANXA1,ITGB2,CCL5,NRXN3
GO Process	GO:0051247	Positive regulation of protein metabolic process	36	1512	0.36	0.58	0.00015	9606.ENSP00000046794,9606.ENSP00000053867,9606.ENSP00000162749,9606.ENSP00000221930,9606.ENSP00000222390,9606.ENSP00000227266,9606.ENSP00000247470,9606.ENSP00000255409,9606.ENSP00000261918,9606.ENSP00000262262,9606.ENSP00000294507,9606.ENSP00000296545,9606.ENSP00000330633,9606.ENSP00000336762,9606.ENSP00000337797,9606.ENSP00000347948,9606.ENSP00000348069,9606.ENSP00000351905,9606.ENSP00000353099,…	LCP2,GRN,TNFRSF1A,TGFB1,HGF,CTSC,PYCARD,CHI3L1,SEMA7A,CD33,LAPTM5,IL15,CNTN2,ANG,PIDD1,TNFRSF14,SREBF1,TGFBR2,HLA-DRB1,TGFB2,IL6R,TREM2,TNFRSF1B,GPNMB,FGF9,PTPRC,SEMA4D,CDKN2A,PIK3CG,CEBPA,ANGPT1,CASP1,VIM,PECAM1,CCL5,FAS
GO Process	GO:0002407	Dendritic cell chemotaxis	5	18	1.43	1.0	0.00016	9606.ENSP00000292303,9606.ENSP00000296140,9606.ENSP00000386884,9606.ENSP00000419260,9606.ENSP00000474412	CCR5,CCR1,CXCR4,PIK3CG,CCL5
GO Process	GO:0007568	Aging	11	172	0.79	0.81	0.00016	9606.ENSP00000221930,9606.ENSP00000227266,9606.ENSP00000250092,9606.ENSP00000296545,9606.ENSP00000319788,9606.ENSP00000348069,9606.ENSP00000351905,9606.ENSP00000365435,9606.ENSP00000377470,9606.ENSP00000380948,9606.ENSP00000436607	TGFB1,CTSC,CD68,IL15,NQO1,SREBF1,TGFBR2,TNFRSF1B,CNP,ITGB2,ADM
GO Process	GO:0014068	Positive regulation of phosphatidylinositol 3-kinase signaling	8	79	0.99	0.89	0.00016	9606.ENSP00000222390,9606.ENSP00000246551,9606.ENSP00000355896,9606.ENSP00000362205,9606.ENSP00000363117,9606.ENSP00000416523,9606.ENSP00000428340,9606.ENSP00000474412	HGF,HCST,TGFB2,TREM2,FGR,SEMA4D,ANGPT1,CCL5
GO Process	GO:0045936	Negative regulation of phosphate metabolic process	17	424	0.59	0.71	0.00016	9606.ENSP00000221930,9606.ENSP00000222390,9606.ENSP00000247470,9606.ENSP00000254301,9606.ENSP00000285670,9606.ENSP00000334928,9606.ENSP00000355896,9606.ENSP00000363921,9606.ENSP00000370473,9606.ENSP00000381607,9606.ENSP00000408025,9606.ENSP00000411355,9606.ENSP00000416523,9606.ENSP00000418915,9606.ENSP00000427514,9606.ENSP00000428340,9606.ENSP00000465356	TGFB1,HGF,PYCARD,LGALS3,SAMSN1,PTPRB,TGFB2,PARD3,IGFBP3,GSTP1,FBP1,PTPRC,SEMA4D,CDKN2A,CEBPA,ANGPT1,APOC1
GO Process	GO:0150077	Regulation of neuroinflammatory response	6	34	1.23	0.96	0.00016	9606.ENSP00000053867,9606.ENSP00000227266,9606.ENSP00000362205,9606.ENSP00000365435,9606.ENSP00000411355,9606.ENSP00000477908	GRN,CTSC,TREM2,TNFRSF1B,PTPRC,CCL3
GO Process	GO:1902106	Negative regulation of leukocyte differentiation	9	107	0.91	0.86	0.00016	9606.ENSP00000245620,9606.ENSP00000297350,9606.ENSP00000300305,9606.ENSP00000351497,9606.ENSP00000362410,9606.ENSP00000363770,9606.ENSP00000366109,9606.ENSP00000418915,9606.ENSP00000477908	LILRB3,TNFRSF11B,RUNX1,FCGR2B,MAFB,C1QC,ANXA1,CDKN2A,CCL3
GO Process	GO:1903978	Regulation of microglial cell activation	5	18	1.43	1.0	0.00016	9606.ENSP00000053867,9606.ENSP00000227266,9606.ENSP00000362205,9606.ENSP00000411355,9606.ENSP00000477908	GRN,CTSC,TREM2,PTPRC,CCL3
GO Process	GO:0002719	Negative regulation of cytokine production involved in immune response	6	35	1.22	0.94	0.00018	9606.ENSP00000216117,9606.ENSP00000218758,9606.ENSP00000221930,9606.ENSP00000252593,9606.ENSP00000355896,9606.ENSP00000428340	HMOX1,ACP5,TGFB1,BST2,TGFB2,ANGPT1
GO Process	GO:0030162	Regulation of proteolysis	23	739	0.48	0.64	0.00019	9606.ENSP00000053867,9606.ENSP00000217131,9606.ENSP00000222390,9606.ENSP00000227266,9606.ENSP00000247470,9606.ENSP00000252593,9606.ENSP00000294507,9606.ENSP00000300305,9606.ENSP00000323929,9606.ENSP00000330633,9606.ENSP00000337797,9606.ENSP00000361850,9606.ENSP00000362205,9606.ENSP00000364858,9606.ENSP00000365435,9606.ENSP00000381448,9606.ENSP00000415941,9606.ENSP00000418915,9606.ENSP00000427514,…	GRN,CTSZ,HGF,CTSC,PYCARD,BST2,LAPTM5,RUNX1,A2M,CNTN2,PIDD1,PLAU,TREM2,CARD16,TNFRSF1B,CST3,C4B,CDKN2A,CEBPA,CASP1,SERPINH1,SERPINA3,FAS
GO Process	GO:0048660	Regulation of smooth muscle cell proliferation	10	142	0.83	0.82	0.00019	9606.ENSP00000216117,9606.ENSP00000221930,9606.ENSP00000261623,9606.ENSP00000296545,9606.ENSP00000336762,9606.ENSP00000351905,9606.ENSP00000357470,9606.ENSP00000370473,9606.ENSP00000371790,9606.ENSP00000474412	HMOX1,TGFB1,CYBA,IL15,ANG,TGFBR2,IL6R,IGFBP3,FGF9,CCL5
GO Process	GO:0009612	Response to mechanical stimulus	12	214	0.73	0.77	0.00020	9606.ENSP00000155840,9606.ENSP00000162749,9606.ENSP00000221930,9606.ENSP00000255409,9606.ENSP00000261623,9606.ENSP00000351905,9606.ENSP00000357005,9606.ENSP00000370034,9606.ENSP00000386884,9606.ENSP00000433138,9606.ENSP00000496355,9606.ENSP00000498466	KCNQ1,TNFRSF1A,TGFB1,CHI3L1,CYBA,TGFBR2,F11R,TLR7,CXCR4,CASP1,TLR5,FAS
GO Process	GO:0042592	Homeostatic process	34	1406	0.37	0.58	0.00020	9606.ENSP00000053867,9606.ENSP00000155840,9606.ENSP00000216117,9606.ENSP00000218104,9606.ENSP00000218758,9606.ENSP00000221930,9606.ENSP00000225831,9606.ENSP00000261623,9606.ENSP00000264613,9606.ENSP00000289707,9606.ENSP00000295408,9606.ENSP00000295633,9606.ENSP00000296140,9606.ENSP00000299106,9606.ENSP00000319788,9606.ENSP00000331614,9606.ENSP00000336762,9606.ENSP00000349359,9606.ENSP00000357005,…	GRN,KCNQ1,HMOX1,ABCD1,ACP5,TGFB1,CCL2,CYBA,CP,SLAMF8,MERTK,FSTL1,CCR1,JAM3,NQO1,IKZF1,ANG,SASH3,F11R,TREM2,COL11A2,ANXA1,GSTP1,CEBPA,ANGPT1,ADM,JCHAIN,SERPINA3,PECAM1,CCL5,CCL3,YAP1,LPL,FAS
GO Process	GO:0045937	Positive regulation of phosphate metabolic process	26	912	0.44	0.62	0.00020	9606.ENSP00000046794,9606.ENSP00000162749,9606.ENSP00000221930,9606.ENSP00000222390,9606.ENSP00000255409,9606.ENSP00000261918,9606.ENSP00000262262,9606.ENSP00000295408,9606.ENSP00000296545,9606.ENSP00000336762,9606.ENSP00000347948,9606.ENSP00000351905,9606.ENSP00000353099,9606.ENSP00000355896,9606.ENSP00000357470,9606.ENSP00000362205,9606.ENSP00000363117,9606.ENSP00000371420,9606.ENSP00000371790,…	LCP2,TNFRSF1A,TGFB1,HGF,CHI3L1,SEMA7A,CD33,MERTK,IL15,ANG,TNFRSF14,TGFBR2,HLA-DRB1,TGFB2,IL6R,TREM2,FGR,GPNMB,FGF9,PTPRC,SEMA4D,PIK3CG,ANGPT1,PECAM1,CCL5,FAS
GO Process	GO:0043122	Regulation of I-kappaB kinase/NF-kappaB signaling	13	255	0.69	0.75	0.00021	9606.ENSP00000162749,9606.ENSP00000215909,9606.ENSP00000216117,9606.ENSP00000247470,9606.ENSP00000252593,9606.ENSP00000337797,9606.ENSP00000353099,9606.ENSP00000357704,9606.ENSP00000362205,9606.ENSP00000364858,9606.ENSP00000381607,9606.ENSP00000428340,9606.ENSP00000433138	TNFRSF1A,LGALS1,HMOX1,PYCARD,BST2,PIDD1,HLA-DRB1,S100A4,TREM2,CARD16,GSTP1,ANGPT1,CASP1
GO Process	GO:0001934	Positive regulation of protein phosphorylation	23	747	0.47	0.63	0.00022	9606.ENSP00000046794,9606.ENSP00000162749,9606.ENSP00000221930,9606.ENSP00000222390,9606.ENSP00000255409,9606.ENSP00000261918,9606.ENSP00000296545,9606.ENSP00000336762,9606.ENSP00000347948,9606.ENSP00000351905,9606.ENSP00000353099,9606.ENSP00000355896,9606.ENSP00000357470,9606.ENSP00000362205,9606.ENSP00000371420,9606.ENSP00000371790,9606.ENSP00000411355,9606.ENSP00000416523,9606.ENSP00000419260,…	LCP2,TNFRSF1A,TGFB1,HGF,CHI3L1,SEMA7A,IL15,ANG,TNFRSF14,TGFBR2,HLA-DRB1,TGFB2,IL6R,TREM2,GPNMB,FGF9,PTPRC,SEMA4D,PIK3CG,ANGPT1,PECAM1,CCL5,FAS
GO Process	GO:0002822	Regulation of adaptive immune response based on somatic recombination of immune receptors built from immunoglobulin superfamily domains	11	179	0.77	0.78	0.00022	9606.ENSP00000221930,9606.ENSP00000286639,9606.ENSP00000349359,9606.ENSP00000351497,9606.ENSP00000353099,9606.ENSP00000362205,9606.ENSP00000365435,9606.ENSP00000366109,9606.ENSP00000379873,9606.ENSP00000399168,9606.ENSP00000411355	TGFB1,BATF,SASH3,FCGR2B,HLA-DRB1,TREM2,TNFRSF1B,ANXA1,HLA-A,HLA-B,PTPRC
GO Process	GO:0032930	Positive regulation of superoxide anion generation	5	20	1.38	0.95	0.00024	9606.ENSP00000221930,9606.ENSP00000261623,9606.ENSP00000262629,9606.ENSP00000380948,9606.ENSP00000381607	TGFB1,CYBA,TYROBP,ITGB2,GSTP1
GO Process	GO:0051345	Positive regulation of hydrolase activity	20	589	0.52	0.65	0.00024	9606.ENSP00000053867,9606.ENSP00000225831,9606.ENSP00000227266,9606.ENSP00000247470,9606.ENSP00000262262,9606.ENSP00000267549,9606.ENSP00000294507,9606.ENSP00000336762,9606.ENSP00000337797,9606.ENSP00000347197,9606.ENSP00000357005,9606.ENSP00000386911,9606.ENSP00000411355,9606.ENSP00000416523,9606.ENSP00000418915,9606.ENSP00000433138,9606.ENSP00000464121,9606.ENSP00000474412,9606.ENSP00000477908,…	GRN,CCL2,CTSC,PYCARD,CD33,GPR65,LAPTM5,ANG,PIDD1,C5AR1,F11R,ARHGAP25,PTPRC,SEMA4D,CDKN2A,CASP1,ADAP2,CCL5,CCL3,FAS
GO Process	GO:2000427	Positive regulation of apoptotic cell clearance	4	8	1.68	0.98	0.00024	9606.ENSP00000225831,9606.ENSP00000362205,9606.ENSP00000415941,9606.ENSP00000462309	CCL2,TREM2,C4B,CD300LF
GO Process	GO:0002062	Chondrocyte differentiation	8	85	0.96	0.84	0.00025	9606.ENSP00000221930,9606.ENSP00000260128,9606.ENSP00000300305,9606.ENSP00000351905,9606.ENSP00000363840,9606.ENSP00000371790,9606.ENSP00000416330,9606.ENSP00000434412	TGFB1,SULF1,RUNX1,TGFBR2,COL11A2,FGF9,TGFBI,SERPINH1
GO Process	GO:0050921	Positive regulation of chemotaxis	10	147	0.82	0.79	0.00025	9606.ENSP00000221930,9606.ENSP00000274793,9606.ENSP00000296140,9606.ENSP00000347197,9606.ENSP00000357470,9606.ENSP00000362205,9606.ENSP00000386884,9606.ENSP00000449716,9606.ENSP00000474412,9606.ENSP00000477908	TGFB1,PLA2G7,CCR1,C5AR1,IL6R,TREM2,CXCR4,CMKLR1,CCL5,CCL3
GO Process	GO:0045582	Positive regulation of T cell differentiation	9	116	0.87	0.81	0.00027	9606.ENSP00000221930,9606.ENSP00000300305,9606.ENSP00000349359,9606.ENSP00000351905,9606.ENSP00000353099,9606.ENSP00000363318,9606.ENSP00000366109,9606.ENSP00000368450,9606.ENSP00000411355	TGFB1,RUNX1,SASH3,TGFBR2,HLA-DRB1,IL2RG,ANXA1,CD83,PTPRC
GO Process	GO:0009611	Response to wounding	17	444	0.57	0.67	0.00028	9606.ENSP00000216117,9606.ENSP00000221930,9606.ENSP00000241356,9606.ENSP00000262426,9606.ENSP00000262629,9606.ENSP00000264036,9606.ENSP00000295408,9606.ENSP00000296140,9606.ENSP00000348635,9606.ENSP00000351905,9606.ENSP00000355896,9606.ENSP00000361850,9606.ENSP00000362205,9606.ENSP00000419260,9606.ENSP00000436607,9606.ENSP00000478927,9606.ENSP00000498879	HMOX1,TGFB1,ADORA3,FOXF1,TYROBP,MCAM,MERTK,CCR1,JAML,TGFBR2,TGFB2,PLAU,TREM2,PIK3CG,ADM,YAP1,CD59
GO Process	GO:0051093	Negative regulation of developmental process	26	933	0.43	0.6	0.00028	9606.ENSP00000221930,9606.ENSP00000245620,9606.ENSP00000260128,9606.ENSP00000261918,9606.ENSP00000296140,9606.ENSP00000297350,9606.ENSP00000300305,9606.ENSP00000330633,9606.ENSP00000331040,9606.ENSP00000351497,9606.ENSP00000351905,9606.ENSP00000354487,9606.ENSP00000355751,9606.ENSP00000355896,9606.ENSP00000362205,9606.ENSP00000362410,9606.ENSP00000363770,9606.ENSP00000365006,9606.ENSP00000366109,…	TGFB1,LILRB3,SULF1,SEMA7A,CCR1,TNFRSF11B,RUNX1,CNTN2,OLIG2,FCGR2B,TGFBR2,ZEB1,THBS2,TGFB2,TREM2,MAFB,C1QC,S1PR3,ANXA1,FGF9,CST3,SEMA4D,CDKN2A,CEBPA,CCL3,YAP1
GO Process	GO:0002886	Regulation of myeloid leukocyte mediated immunity	7	61	1.04	0.86	0.00029	9606.ENSP00000216117,9606.ENSP00000262426,9606.ENSP00000262629,9606.ENSP00000312367,9606.ENSP00000351497,9606.ENSP00000363117,9606.ENSP00000380948	HMOX1,FOXF1,TYROBP,CD84,FCGR2B,FGR,ITGB2
GO Process	GO:0006897	Endocytosis	17	447	0.56	0.67	0.00030	9606.ENSP00000227752,9606.ENSP00000247470,9606.ENSP00000289902,9606.ENSP00000293778,9606.ENSP00000298223,9606.ENSP00000329312,9606.ENSP00000330633,9606.ENSP00000351497,9606.ENSP00000351905,9606.ENSP00000353731,9606.ENSP00000362205,9606.ENSP00000380948,9606.ENSP00000385519,9606.ENSP00000386911,9606.ENSP00000405453,9606.ENSP00000419260,9606.ENSP00000436607	IL10RA,PYCARD,FCER1G,CXCL16,FOLR2,IGLL1,CNTN2,FCGR2B,TGFBR2,DPP4,TREM2,ITGB2,CD14,ARHGAP25,MSR1,PIK3CG,ADM
GO Process	GO:0032675	Regulation of interleukin-6 production	10	151	0.81	0.77	0.00030	9606.ENSP00000222390,9606.ENSP00000247470,9606.ENSP00000261623,9606.ENSP00000262629,9606.ENSP00000312367,9606.ENSP00000357470,9606.ENSP00000362205,9606.ENSP00000370034,9606.ENSP00000399168,9606.ENSP00000497642	HGF,PYCARD,CYBA,TYROBP,CD84,IL6R,TREM2,TLR7,HLA-B,LPL
GO Process	GO:0032649	Regulation of interferon-gamma production	9	120	0.86	0.78	0.00035	9606.ENSP00000247470,9606.ENSP00000294507,9606.ENSP00000349359,9606.ENSP00000353099,9606.ENSP00000370034,9606.ENSP00000379873,9606.ENSP00000385519,9606.ENSP00000393566,9606.ENSP00000408146	PYCARD,LAPTM5,SASH3,HLA-DRB1,TLR7,HLA-A,CD14,HLA-DPA1,HLA-DPB1
GO Process	GO:0032663	Regulation of interleukin-2 production	7	64	1.02	0.83	0.00038	9606.ENSP00000294507,9606.ENSP00000300305,9606.ENSP00000349359,9606.ENSP00000363869,9606.ENSP00000366109,9606.ENSP00000368450,9606.ENSP00000411355	LAPTM5,RUNX1,SASH3,VSIG4,ANXA1,CD83,PTPRC
GO Process	GO:0044093	Positive regulation of molecular function	36	1587	0.34	0.54	0.00038	9606.ENSP00000046794,9606.ENSP00000053867,9606.ENSP00000221930,9606.ENSP00000225831,9606.ENSP00000227266,9606.ENSP00000241356,9606.ENSP00000247470,9606.ENSP00000255409,9606.ENSP00000261623,9606.ENSP00000262262,9606.ENSP00000267549,9606.ENSP00000294507,9606.ENSP00000295408,9606.ENSP00000336762,9606.ENSP00000337797,9606.ENSP00000347197,9606.ENSP00000351905,9606.ENSP00000353099,9606.ENSP00000355896,…	LCP2,GRN,TGFB1,CCL2,CTSC,ADORA3,PYCARD,CHI3L1,CYBA,CD33,GPR65,LAPTM5,MERTK,ANG,PIDD1,C5AR1,TGFBR2,HLA-DRB1,TGFB2,F11R,IL6R,TREM2,FGR,CARD16,ITGB2,ARHGAP25,PTPRC,SEMA4D,CDKN2A,PIK3CG,ANGPT1,CASP1,ADAP2,CCL5,CCL3,FAS
GO Process	GO:0050672	Negative regulation of lymphocyte proliferation	8	91	0.93	0.8	0.00038	9606.ENSP00000221930,9606.ENSP00000262629,9606.ENSP00000347948,9606.ENSP00000351497,9606.ENSP00000353099,9606.ENSP00000363869,9606.ENSP00000371420,9606.ENSP00000418915	TGFB1,TYROBP,TNFRSF14,FCGR2B,HLA-DRB1,VSIG4,GPNMB,CDKN2A
GO Process	GO:2000516	Positive regulation of CD4-positive, alpha-beta T cell activation	6	41	1.15	0.86	0.00038	9606.ENSP00000349359,9606.ENSP00000351905,9606.ENSP00000353099,9606.ENSP00000363318,9606.ENSP00000366109,9606.ENSP00000368450	SASH3,TGFBR2,HLA-DRB1,IL2RG,ANXA1,CD83
GO Process	GO:0043549	Regulation of kinase activity	23	778	0.46	0.6	0.00039	9606.ENSP00000046794,9606.ENSP00000221930,9606.ENSP00000222390,9606.ENSP00000247470,9606.ENSP00000255409,9606.ENSP00000289707,9606.ENSP00000295408,9606.ENSP00000334928,9606.ENSP00000336762,9606.ENSP00000347197,9606.ENSP00000351905,9606.ENSP00000353099,9606.ENSP00000355896,9606.ENSP00000357470,9606.ENSP00000362205,9606.ENSP00000363117,9606.ENSP00000381607,9606.ENSP00000411355,9606.ENSP00000418915,…	LCP2,TGFB1,HGF,PYCARD,CHI3L1,SLAMF8,MERTK,PTPRB,ANG,C5AR1,TGFBR2,HLA-DRB1,TGFB2,IL6R,TREM2,FGR,GSTP1,PTPRC,CDKN2A,PIK3CG,CEBPA,ANGPT1,CCL5
GO Process	GO:0045730	Respiratory burst	5	23	1.32	0.88	0.00040	9606.ENSP00000261623,9606.ENSP00000356505,9606.ENSP00000362205,9606.ENSP00000380334,9606.ENSP00000419260	CYBA,NCF2,TREM2,NCF4,PIK3CG
GO Process	GO:0031401	Positive regulation of protein modification process	27	1018	0.41	0.57	0.00042	9606.ENSP00000046794,9606.ENSP00000162749,9606.ENSP00000221930,9606.ENSP00000222390,9606.ENSP00000255409,9606.ENSP00000261918,9606.ENSP00000262262,9606.ENSP00000294507,9606.ENSP00000296545,9606.ENSP00000336762,9606.ENSP00000347948,9606.ENSP00000348069,9606.ENSP00000351905,9606.ENSP00000353099,9606.ENSP00000355896,9606.ENSP00000357470,9606.ENSP00000362205,9606.ENSP00000371420,9606.ENSP00000371790,…	LCP2,TNFRSF1A,TGFB1,HGF,CHI3L1,SEMA7A,CD33,LAPTM5,IL15,ANG,TNFRSF14,SREBF1,TGFBR2,HLA-DRB1,TGFB2,IL6R,TREM2,GPNMB,FGF9,PTPRC,SEMA4D,CDKN2A,PIK3CG,ANGPT1,PECAM1,CCL5,FAS
GO Process	GO:1903530	Regulation of secretion by cell	19	564	0.51	0.62	0.00043	9606.ENSP00000162749,9606.ENSP00000216117,9606.ENSP00000221930,9606.ENSP00000241356,9606.ENSP00000262262,9606.ENSP00000262426,9606.ENSP00000312367,9606.ENSP00000336762,9606.ENSP00000348069,9606.ENSP00000351497,9606.ENSP00000353099,9606.ENSP00000355896,9606.ENSP00000362205,9606.ENSP00000363117,9606.ENSP00000365435,9606.ENSP00000366109,9606.ENSP00000380948,9606.ENSP00000474412,9606.ENSP00000489551	TNFRSF1A,HMOX1,TGFB1,ADORA3,CD33,FOXF1,CD84,ANG,SREBF1,FCGR2B,HLA-DRB1,TGFB2,TREM2,FGR,TNFRSF1B,ANXA1,ITGB2,CCL5,NRXN3
GO Process	GO:0072359	Circulatory system development	25	901	0.43	0.58	0.00044	9606.ENSP00000155840,9606.ENSP00000162749,9606.ENSP00000216117,9606.ENSP00000221930,9606.ENSP00000225831,9606.ENSP00000262426,9606.ENSP00000264036,9606.ENSP00000299106,9606.ENSP00000334928,9606.ENSP00000336762,9606.ENSP00000351905,9606.ENSP00000355896,9606.ENSP00000358327,9606.ENSP00000365435,9606.ENSP00000371790,9606.ENSP00000380901,9606.ENSP00000416330,9606.ENSP00000419260,9606.ENSP00000428340,…	KCNQ1,TNFRSF1A,HMOX1,TGFB1,CCL2,FOXF1,MCAM,JAM3,PTPRB,ANG,TGFBR2,TGFB2,CASP7,TNFRSF1B,FGF9,COL8A2,TGFBI,PIK3CG,ANGPT1,ADM,TNFAIP2,PECAM1,ADAP2,YAP1,NRXN3
GO Process	GO:0002449	Lymphocyte mediated immunity	10	159	0.78	0.73	0.00045	9606.ENSP00000227266,9606.ENSP00000286639,9606.ENSP00000289902,9606.ENSP00000313967,9606.ENSP00000329312,9606.ENSP00000351497,9606.ENSP00000363770,9606.ENSP00000379873,9606.ENSP00000398568,9606.ENSP00000415941	CTSC,BATF,FCER1G,C1QB,IGLL1,FCGR2B,C1QC,HLA-A,PRF1,C4B
GO Process	GO:0030198	Extracellular matrix organization	13	278	0.65	0.68	0.00046	9606.ENSP00000221930,9606.ENSP00000260128,9606.ENSP00000262426,9606.ENSP00000297350,9606.ENSP00000355896,9606.ENSP00000356975,9606.ENSP00000361834,9606.ENSP00000362776,9606.ENSP00000363840,9606.ENSP00000380901,9606.ENSP00000416330,9606.ENSP00000434412,9606.ENSP00000496793	TGFB1,SULF1,FOXF1,TNFRSF11B,TGFB2,ADAMTS4,COL9A2,COL16A1,COL11A2,COL8A2,TGFBI,SERPINH1,COL9A3
GO Process	GO:0002548	Monocyte chemotaxis	6	43	1.13	0.83	0.00047	9606.ENSP00000225831,9606.ENSP00000254301,9606.ENSP00000357470,9606.ENSP00000366109,9606.ENSP00000474412,9606.ENSP00000477908	CCL2,LGALS3,IL6R,ANXA1,CCL5,CCL3
GO Process	GO:0045123	Cellular extravasation	6	43	1.13	0.83	0.00047	9606.ENSP00000225831,9606.ENSP00000348635,9606.ENSP00000357005,9606.ENSP00000380948,9606.ENSP00000419260,9606.ENSP00000457421	CCL2,JAML,F11R,ITGB2,PIK3CG,PECAM1
GO Process	GO:0045088	Regulation of innate immune response	12	238	0.69	0.69	0.00049	9606.ENSP00000053867,9606.ENSP00000247470,9606.ENSP00000262629,9606.ENSP00000289707,9606.ENSP00000323929,9606.ENSP00000351497,9606.ENSP00000362205,9606.ENSP00000363117,9606.ENSP00000363869,9606.ENSP00000379873,9606.ENSP00000399168,9606.ENSP00000474412	GRN,PYCARD,TYROBP,SLAMF8,A2M,FCGR2B,TREM2,FGR,VSIG4,HLA-A,HLA-B,CCL5
GO Process	GO:0001525	Angiogenesis	14	325	0.62	0.66	0.00050	9606.ENSP00000216117,9606.ENSP00000225831,9606.ENSP00000264036,9606.ENSP00000299106,9606.ENSP00000334928,9606.ENSP00000336762,9606.ENSP00000351905,9606.ENSP00000371790,9606.ENSP00000380901,9606.ENSP00000416330,9606.ENSP00000419260,9606.ENSP00000428340,9606.ENSP00000452634,9606.ENSP00000489551	HMOX1,CCL2,MCAM,JAM3,PTPRB,ANG,TGFBR2,FGF9,COL8A2,TGFBI,PIK3CG,ANGPT1,TNFAIP2,NRXN3
GO Process	GO:0032642	Regulation of chemokine production	8	96	0.91	0.76	0.00052	9606.ENSP00000216117,9606.ENSP00000247470,9606.ENSP00000312367,9606.ENSP00000357470,9606.ENSP00000362205,9606.ENSP00000370034,9606.ENSP00000381607,9606.ENSP00000497642	HMOX1,PYCARD,CD84,IL6R,TREM2,TLR7,GSTP1,LPL
GO Process	GO:1905521	Regulation of macrophage migration	6	44	1.12	0.82	0.00052	9606.ENSP00000289707,9606.ENSP00000347197,9606.ENSP00000362205,9606.ENSP00000449716,9606.ENSP00000474412,9606.ENSP00000477908	SLAMF8,C5AR1,TREM2,CMKLR1,CCL5,CCL3
GO Process	GO:0007204	Positive regulation of cytosolic calcium ion concentration	11	201	0.72	0.7	0.00054	9606.ENSP00000267549,9606.ENSP00000292303,9606.ENSP00000296140,9606.ENSP00000341821,9606.ENSP00000347197,9606.ENSP00000349967,9606.ENSP00000365006,9606.ENSP00000386884,9606.ENSP00000419260,9606.ENSP00000436607,9606.ENSP00000449716	GPR65,CCR5,CCR1,FPR3,C5AR1,CCRL2,S1PR3,CXCR4,PIK3CG,ADM,CMKLR1
GO Process	GO:0016485	Protein processing	11	202	0.72	0.7	0.00056	9606.ENSP00000217131,9606.ENSP00000247470,9606.ENSP00000274793,9606.ENSP00000330633,9606.ENSP00000337797,9606.ENSP00000353731,9606.ENSP00000358327,9606.ENSP00000361850,9606.ENSP00000362410,9606.ENSP00000388566,9606.ENSP00000433138	CTSZ,PYCARD,PLA2G7,CNTN2,PIDD1,DPP4,CASP7,PLAU,MAFB,CASP4,CASP1
GO Process	GO:0051248	Negative regulation of protein metabolic process	27	1038	0.4	0.55	0.00056	9606.ENSP00000217131,9606.ENSP00000221930,9606.ENSP00000222390,9606.ENSP00000247470,9606.ENSP00000252593,9606.ENSP00000254301,9606.ENSP00000285670,9606.ENSP00000312367,9606.ENSP00000319788,9606.ENSP00000323929,9606.ENSP00000334928,9606.ENSP00000336762,9606.ENSP00000361850,9606.ENSP00000362205,9606.ENSP00000363921,9606.ENSP00000364858,9606.ENSP00000370473,9606.ENSP00000381448,9606.ENSP00000381607,…	CTSZ,TGFB1,HGF,PYCARD,BST2,LGALS3,SAMSN1,CD84,NQO1,A2M,PTPRB,ANG,PLAU,TREM2,PARD3,CARD16,IGFBP3,CST3,GSTP1,PTPRC,C4B,SEMA4D,CDKN2A,CEBPA,ANGPT1,SERPINH1,SERPINA3
GO Process	GO:0006898	Receptor-mediated endocytosis	10	166	0.76	0.71	0.00061	9606.ENSP00000289902,9606.ENSP00000293778,9606.ENSP00000330633,9606.ENSP00000351497,9606.ENSP00000351905,9606.ENSP00000353731,9606.ENSP00000380948,9606.ENSP00000385519,9606.ENSP00000405453,9606.ENSP00000436607	FCER1G,CXCL16,CNTN2,FCGR2B,TGFBR2,DPP4,ITGB2,CD14,MSR1,ADM
GO Process	GO:0045670	Regulation of osteoclast differentiation	7	70	0.98	0.77	0.00061	9606.ENSP00000245620,9606.ENSP00000262629,9606.ENSP00000296140,9606.ENSP00000297350,9606.ENSP00000362205,9606.ENSP00000362410,9606.ENSP00000477908	LILRB3,TYROBP,CCR1,TNFRSF11B,TREM2,MAFB,CCL3
GO Process	GO:0002920	Regulation of humoral immune response	6	46	1.1	0.8	0.00063	9606.ENSP00000323929,9606.ENSP00000351497,9606.ENSP00000362205,9606.ENSP00000363869,9606.ENSP00000411355,9606.ENSP00000498879	A2M,FCGR2B,TREM2,VSIG4,PTPRC,CD59
GO Process	GO:0016192	Vesicle-mediated transport	31	1298	0.36	0.53	0.00063	9606.ENSP00000227752,9606.ENSP00000247470,9606.ENSP00000262629,9606.ENSP00000289902,9606.ENSP00000293778,9606.ENSP00000294507,9606.ENSP00000295408,9606.ENSP00000296140,9606.ENSP00000298223,9606.ENSP00000310219,9606.ENSP00000329312,9606.ENSP00000330633,9606.ENSP00000351497,9606.ENSP00000351905,9606.ENSP00000353731,9606.ENSP00000356505,9606.ENSP00000362205,9606.ENSP00000363117,9606.ENSP00000366109,…	IL10RA,PYCARD,TYROBP,FCER1G,CXCL16,LAPTM5,MERTK,CCR1,FOLR2,HSPA6,IGLL1,CNTN2,FCGR2B,TGFBR2,DPP4,NCF2,TREM2,FGR,ANXA1,NCF4,ITGB2,LAT2,CD14,ARHGAP25,MSR1,PIK3CG,ADM,TNFAIP2,PECAM1,CCL5,CCL3
GO Process	GO:0050918	Positive chemotaxis	6	46	1.1	0.8	0.00063	9606.ENSP00000222390,9606.ENSP00000254301,9606.ENSP00000371420,9606.ENSP00000428340,9606.ENSP00000474412,9606.ENSP00000477908	HGF,LGALS3,GPNMB,ANGPT1,CCL5,CCL3
GO Process	GO:0051216	Cartilage development	10	167	0.76	0.7	0.00064	9606.ENSP00000221930,9606.ENSP00000255409,9606.ENSP00000260128,9606.ENSP00000300305,9606.ENSP00000351905,9606.ENSP00000354487,9606.ENSP00000363840,9606.ENSP00000371790,9606.ENSP00000416330,9606.ENSP00000434412	TGFB1,CHI3L1,SULF1,RUNX1,TGFBR2,ZEB1,COL11A2,FGF9,TGFBI,SERPINH1
GO Process	GO:0002573	Myeloid leukocyte differentiation	9	134	0.81	0.71	0.00073	9606.ENSP00000221930,9606.ENSP00000262629,9606.ENSP00000286639,9606.ENSP00000296545,9606.ENSP00000300305,9606.ENSP00000351905,9606.ENSP00000353099,9606.ENSP00000362205,9606.ENSP00000427514	TGFB1,TYROBP,BATF,IL15,RUNX1,TGFBR2,HLA-DRB1,TREM2,CEBPA
GO Process	GO:1905523	Positive regulation of macrophage migration	5	27	1.25	0.81	0.00073	9606.ENSP00000347197,9606.ENSP00000362205,9606.ENSP00000449716,9606.ENSP00000474412,9606.ENSP00000477908	C5AR1,TREM2,CMKLR1,CCL5,CCL3
GO Process	GO:0002887	Negative regulation of myeloid leukocyte mediated immunity	4	12	1.51	0.84	0.00075	9606.ENSP00000216117,9606.ENSP00000262426,9606.ENSP00000312367,9606.ENSP00000351497	HMOX1,FOXF1,CD84,FCGR2B
GO Process	GO:0031341	Regulation of cell killing	8	102	0.88	0.73	0.00075	9606.ENSP00000262629,9606.ENSP00000351497,9606.ENSP00000353099,9606.ENSP00000379873,9606.ENSP00000398568,9606.ENSP00000399168,9606.ENSP00000411355,9606.ENSP00000498879	TYROBP,FCGR2B,HLA-DRB1,HLA-A,PRF1,HLA-B,PTPRC,CD59
GO Process	GO:0002702	Positive regulation of production of molecular mediator of immune response	9	135	0.81	0.7	0.00076	9606.ENSP00000221930,9606.ENSP00000247470,9606.ENSP00000261918,9606.ENSP00000294507,9606.ENSP00000347948,9606.ENSP00000349359,9606.ENSP00000370034,9606.ENSP00000379873,9606.ENSP00000411355	TGFB1,PYCARD,SEMA7A,LAPTM5,TNFRSF14,SASH3,TLR7,HLA-A,PTPRC
GO Process	GO:0055094	Response to lipoprotein particle	5	28	1.24	0.79	0.00085	9606.ENSP00000250092,9606.ENSP00000289902,9606.ENSP00000362205,9606.ENSP00000380948,9606.ENSP00000497642	CD68,FCER1G,TREM2,ITGB2,LPL
GO Process	GO:0033628	Regulation of cell adhesion mediated by integrin	6	49	1.07	0.76	0.00086	9606.ENSP00000299106,9606.ENSP00000353731,9606.ENSP00000355896,9606.ENSP00000361850,9606.ENSP00000419260,9606.ENSP00000474412	JAM3,DPP4,TGFB2,PLAU,PIK3CG,CCL5
GO Process	GO:0009991	Response to extracellular stimulus	17	492	0.52	0.59	0.00087	9606.ENSP00000216117,9606.ENSP00000221930,9606.ENSP00000250092,9606.ENSP00000261623,9606.ENSP00000296545,9606.ENSP00000297350,9606.ENSP00000298223,9606.ENSP00000319788,9606.ENSP00000323929,9606.ENSP00000330633,9606.ENSP00000348069,9606.ENSP00000351905,9606.ENSP00000354487,9606.ENSP00000411355,9606.ENSP00000436607,9606.ENSP00000497642,9606.ENSP00000498466	HMOX1,TGFB1,CD68,CYBA,IL15,TNFRSF11B,FOLR2,NQO1,A2M,CNTN2,SREBF1,TGFBR2,ZEB1,PTPRC,ADM,LPL,FAS
GO Process	GO:0002705	Positive regulation of leukocyte mediated immunity	9	138	0.8	0.69	0.00089	9606.ENSP00000221930,9606.ENSP00000262629,9606.ENSP00000349359,9606.ENSP00000353099,9606.ENSP00000362205,9606.ENSP00000379873,9606.ENSP00000380948,9606.ENSP00000399168,9606.ENSP00000411355	TGFB1,TYROBP,SASH3,HLA-DRB1,TREM2,HLA-A,ITGB2,HLA-B,PTPRC
GO Process	GO:0043300	Regulation of leukocyte degranulation	6	50	1.06	0.75	0.00094	9606.ENSP00000216117,9606.ENSP00000262426,9606.ENSP00000312367,9606.ENSP00000351497,9606.ENSP00000363117,9606.ENSP00000380948	HMOX1,FOXF1,CD84,FCGR2B,FGR,ITGB2
GO Process	GO:0048246	Macrophage chemotaxis	4	13	1.47	0.81	0.00095	9606.ENSP00000225831,9606.ENSP00000254301,9606.ENSP00000474412,9606.ENSP00000477908	CCL2,LGALS3,CCL5,CCL3
GO Process	GO:0032691	Negative regulation of interleukin-1 beta production	5	29	1.22	0.78	0.00097	9606.ENSP00000218758,9606.ENSP00000262262,9606.ENSP00000362205,9606.ENSP00000364858,9606.ENSP00000381607	ACP5,CD33,TREM2,CARD16,GSTP1
GO Process	GO:0042119	Neutrophil activation	5	29	1.22	0.78	0.00097	9606.ENSP00000262629,9606.ENSP00000289902,9606.ENSP00000296545,9606.ENSP00000366109,9606.ENSP00000474412	TYROBP,FCER1G,IL15,ANXA1,CCL5
GO Process	GO:0052547	Regulation of peptidase activity	16	446	0.54	0.59	0.00097	9606.ENSP00000053867,9606.ENSP00000222390,9606.ENSP00000227266,9606.ENSP00000247470,9606.ENSP00000252593,9606.ENSP00000294507,9606.ENSP00000323929,9606.ENSP00000337797,9606.ENSP00000364858,9606.ENSP00000381448,9606.ENSP00000415941,9606.ENSP00000418915,9606.ENSP00000433138,9606.ENSP00000434412,9606.ENSP00000450540,9606.ENSP00000498466	GRN,HGF,CTSC,PYCARD,BST2,LAPTM5,A2M,PIDD1,CARD16,CST3,C4B,CDKN2A,CASP1,SERPINH1,SERPINA3,FAS
GO Process	GO:0006911	Phagocytosis, engulfment	6	51	1.06	0.74	0.0010	9606.ENSP00000329312,9606.ENSP00000351497,9606.ENSP00000362205,9606.ENSP00000380948,9606.ENSP00000386911,9606.ENSP00000405453	IGLL1,FCGR2B,TREM2,ITGB2,ARHGAP25,MSR1
GO Process	GO:0050851	Antigen receptor-mediated signaling pathway	9	141	0.79	0.68	0.0010	9606.ENSP00000046794,9606.ENSP00000329312,9606.ENSP00000341342,9606.ENSP00000353099,9606.ENSP00000364080,9606.ENSP00000379873,9606.ENSP00000381492,9606.ENSP00000408146,9606.ENSP00000411355	LCP2,IGLL1,KLHL6,HLA-DRB1,HLA-DQB1,HLA-A,LAT2,HLA-DPB1,PTPRC
GO Process	GO:0030324	Lung development	10	180	0.73	0.65	0.0011	9606.ENSP00000217131,9606.ENSP00000221930,9606.ENSP00000255409,9606.ENSP00000262426,9606.ENSP00000325120,9606.ENSP00000348069,9606.ENSP00000351905,9606.ENSP00000371790,9606.ENSP00000427514,9606.ENSP00000478927	CTSZ,TGFB1,CHI3L1,FOXF1,PGR,SREBF1,TGFBR2,FGF9,CEBPA,YAP1
GO Process	GO:0032729	Positive regulation of interferon-gamma production	7	78	0.94	0.71	0.0011	9606.ENSP00000247470,9606.ENSP00000349359,9606.ENSP00000370034,9606.ENSP00000379873,9606.ENSP00000385519,9606.ENSP00000393566,9606.ENSP00000408146	PYCARD,SASH3,TLR7,HLA-A,CD14,HLA-DPA1,HLA-DPB1
GO Process	GO:0051346	Negative regulation of hydrolase activity	14	354	0.58	0.6	0.0011	9606.ENSP00000222390,9606.ENSP00000252593,9606.ENSP00000254301,9606.ENSP00000323929,9606.ENSP00000355896,9606.ENSP00000357005,9606.ENSP00000364858,9606.ENSP00000366109,9606.ENSP00000381448,9606.ENSP00000415941,9606.ENSP00000416523,9606.ENSP00000434412,9606.ENSP00000450540,9606.ENSP00000465356	HGF,BST2,LGALS3,A2M,TGFB2,F11R,CARD16,ANXA1,CST3,C4B,SEMA4D,SERPINH1,SERPINA3,APOC1
GO Process	GO:0001774	Microglial cell activation	5	31	1.19	0.75	0.0012	9606.ENSP00000053867,9606.ENSP00000262629,9606.ENSP00000347197,9606.ENSP00000362205,9606.ENSP00000380948	GRN,TYROBP,C5AR1,TREM2,ITGB2
GO Process	GO:0002762	Negative regulation of myeloid leukocyte differentiation	6	53	1.04	0.72	0.0012	9606.ENSP00000245620,9606.ENSP00000297350,9606.ENSP00000300305,9606.ENSP00000362410,9606.ENSP00000363770,9606.ENSP00000477908	LILRB3,TNFRSF11B,RUNX1,MAFB,C1QC,CCL3
GO Process	GO:0009615	Response to virus	14	356	0.58	0.59	0.0012	9606.ENSP00000221930,9606.ENSP00000247470,9606.ENSP00000252593,9606.ENSP00000327824,9606.ENSP00000330825,9606.ENSP00000363117,9606.ENSP00000370034,9606.ENSP00000386884,9606.ENSP00000398568,9606.ENSP00000411355,9606.ENSP00000418037,9606.ENSP00000433138,9606.ENSP00000454623,9606.ENSP00000474412	TGFB1,PYCARD,BST2,IFNLR1,IFITM1,FGR,TLR7,CXCR4,PRF1,PTPRC,IRF5,CASP1,ITGAX,CCL5
GO Process	GO:0010243	Response to organonitrogen compound	25	963	0.4	0.52	0.0012	9606.ENSP00000155840,9606.ENSP00000221930,9606.ENSP00000250092,9606.ENSP00000261623,9606.ENSP00000289902,9606.ENSP00000298223,9606.ENSP00000319788,9606.ENSP00000347197,9606.ENSP00000348069,9606.ENSP00000351497,9606.ENSP00000354487,9606.ENSP00000358327,9606.ENSP00000360293,9606.ENSP00000362205,9606.ENSP00000362776,9606.ENSP00000366109,9606.ENSP00000380948,9606.ENSP00000386884,9606.ENSP00000388566,…	KCNQ1,TGFB1,CD68,CYBA,FCER1G,FOLR2,NQO1,C5AR1,SREBF1,FCGR2B,ZEB1,CASP7,SORBS1,TREM2,COL16A1,ANXA1,ITGB2,CXCR4,CASP4,FBP1,IRF5,PIK3CG,ADM,VIM,LPL
GO Process	GO:0033004	Negative regulation of mast cell activation	4	14	1.44	0.78	0.0012	9606.ENSP00000216117,9606.ENSP00000262426,9606.ENSP00000312367,9606.ENSP00000462309	HMOX1,FOXF1,CD84,CD300LF
GO Process	GO:0043301	Negative regulation of leukocyte degranulation	4	14	1.44	0.78	0.0012	9606.ENSP00000216117,9606.ENSP00000262426,9606.ENSP00000312367,9606.ENSP00000351497	HMOX1,FOXF1,CD84,FCGR2B
GO Process	GO:0071402	Cellular response to lipoprotein particle stimulus	5	31	1.19	0.75	0.0012	9606.ENSP00000250092,9606.ENSP00000289902,9606.ENSP00000362205,9606.ENSP00000380948,9606.ENSP00000497642	CD68,FCER1G,TREM2,ITGB2,LPL
GO Process	GO:0150079	Negative regulation of neuroinflammatory response	4	14	1.44	0.78	0.0012	9606.ENSP00000053867,9606.ENSP00000362205,9606.ENSP00000365435,9606.ENSP00000411355	GRN,TREM2,TNFRSF1B,PTPRC
GO Process	GO:0002720	Positive regulation of cytokine production involved in immune response	7	81	0.92	0.69	0.0013	9606.ENSP00000247470,9606.ENSP00000261918,9606.ENSP00000294507,9606.ENSP00000347948,9606.ENSP00000349359,9606.ENSP00000370034,9606.ENSP00000379873	PYCARD,SEMA7A,LAPTM5,TNFRSF14,SASH3,TLR7,HLA-A
GO Process	GO:0007584	Response to nutrient	9	147	0.77	0.65	0.0013	9606.ENSP00000216117,9606.ENSP00000221930,9606.ENSP00000296545,9606.ENSP00000297350,9606.ENSP00000298223,9606.ENSP00000319788,9606.ENSP00000323929,9606.ENSP00000351905,9606.ENSP00000497642	HMOX1,TGFB1,IL15,TNFRSF11B,FOLR2,NQO1,A2M,TGFBR2,LPL
GO Process	GO:0010716	Negative regulation of extracellular matrix disassembly	3	4	1.86	0.79	0.0014	9606.ENSP00000221930,9606.ENSP00000353731,9606.ENSP00000381448	TGFB1,DPP4,CST3
GO Process	GO:0031667	Response to nutrient levels	16	461	0.53	0.56	0.0014	9606.ENSP00000216117,9606.ENSP00000221930,9606.ENSP00000250092,9606.ENSP00000261623,9606.ENSP00000296545,9606.ENSP00000297350,9606.ENSP00000298223,9606.ENSP00000319788,9606.ENSP00000323929,9606.ENSP00000330633,9606.ENSP00000348069,9606.ENSP00000351905,9606.ENSP00000354487,9606.ENSP00000436607,9606.ENSP00000497642,9606.ENSP00000498466	HMOX1,TGFB1,CD68,CYBA,IL15,TNFRSF11B,FOLR2,NQO1,A2M,CNTN2,SREBF1,TGFBR2,ZEB1,ADM,LPL,FAS
GO Process	GO:0070482	Response to oxygen levels	13	318	0.6	0.58	0.0015	9606.ENSP00000216117,9606.ENSP00000221930,9606.ENSP00000261623,9606.ENSP00000336762,9606.ENSP00000351905,9606.ENSP00000353731,9606.ENSP00000355896,9606.ENSP00000361850,9606.ENSP00000362205,9606.ENSP00000364858,9606.ENSP00000386884,9606.ENSP00000436607,9606.ENSP00000498466	HMOX1,TGFB1,CYBA,ANG,TGFBR2,DPP4,TGFB2,PLAU,TREM2,CARD16,CXCR4,ADM,FAS
GO Process	GO:0002821	Positive regulation of adaptive immune response	8	116	0.82	0.65	0.0016	9606.ENSP00000221930,9606.ENSP00000247470,9606.ENSP00000349359,9606.ENSP00000353099,9606.ENSP00000362205,9606.ENSP00000379873,9606.ENSP00000399168,9606.ENSP00000411355	TGFB1,PYCARD,SASH3,HLA-DRB1,TREM2,HLA-A,HLA-B,PTPRC
GO Process	GO:0007159	Leukocyte cell-cell adhesion	6	56	1.01	0.69	0.0016	9606.ENSP00000357005,9606.ENSP00000380948,9606.ENSP00000411355,9606.ENSP00000416523,9606.ENSP00000457421,9606.ENSP00000474412	F11R,ITGB2,PTPRC,SEMA4D,PECAM1,CCL5
GO Process	GO:0042326	Negative regulation of phosphorylation	14	368	0.57	0.57	0.0016	9606.ENSP00000221930,9606.ENSP00000222390,9606.ENSP00000247470,9606.ENSP00000285670,9606.ENSP00000334928,9606.ENSP00000363921,9606.ENSP00000370473,9606.ENSP00000381607,9606.ENSP00000408025,9606.ENSP00000411355,9606.ENSP00000416523,9606.ENSP00000418915,9606.ENSP00000427514,9606.ENSP00000428340	TGFB1,HGF,PYCARD,SAMSN1,PTPRB,PARD3,IGFBP3,GSTP1,FBP1,PTPRC,SEMA4D,CDKN2A,CEBPA,ANGPT1
GO Process	GO:0043372	Positive regulation of CD4-positive, alpha-beta T cell differentiation	5	33	1.17	0.72	0.0016	9606.ENSP00000349359,9606.ENSP00000353099,9606.ENSP00000363318,9606.ENSP00000366109,9606.ENSP00000368450	SASH3,HLA-DRB1,IL2RG,ANXA1,CD83
GO Process	GO:0045596	Negative regulation of cell differentiation	20	685	0.45	0.52	0.0016	9606.ENSP00000221930,9606.ENSP00000245620,9606.ENSP00000261918,9606.ENSP00000297350,9606.ENSP00000300305,9606.ENSP00000330633,9606.ENSP00000331040,9606.ENSP00000351497,9606.ENSP00000354487,9606.ENSP00000355896,9606.ENSP00000362205,9606.ENSP00000362410,9606.ENSP00000363770,9606.ENSP00000365006,9606.ENSP00000366109,9606.ENSP00000371790,9606.ENSP00000416523,9606.ENSP00000418915,9606.ENSP00000477908,…	TGFB1,LILRB3,SEMA7A,TNFRSF11B,RUNX1,CNTN2,OLIG2,FCGR2B,ZEB1,TGFB2,TREM2,MAFB,C1QC,S1PR3,ANXA1,FGF9,SEMA4D,CDKN2A,CCL3,YAP1
GO Process	GO:0050678	Regulation of epithelial cell proliferation	14	366	0.57	0.57	0.0016	9606.ENSP00000053867,9606.ENSP00000216117,9606.ENSP00000221930,9606.ENSP00000225831,9606.ENSP00000260128,9606.ENSP00000261623,9606.ENSP00000325120,9606.ENSP00000336762,9606.ENSP00000347197,9606.ENSP00000348635,9606.ENSP00000354487,9606.ENSP00000355896,9606.ENSP00000371790,9606.ENSP00000478927	GRN,HMOX1,TGFB1,CCL2,SULF1,CYBA,PGR,ANG,C5AR1,JAML,ZEB1,TGFB2,FGF9,YAP1
GO Process	GO:0051604	Protein maturation	12	275	0.62	0.59	0.0016	9606.ENSP00000217131,9606.ENSP00000247470,9606.ENSP00000274793,9606.ENSP00000330633,9606.ENSP00000337797,9606.ENSP00000353731,9606.ENSP00000358327,9606.ENSP00000361850,9606.ENSP00000362410,9606.ENSP00000388566,9606.ENSP00000433138,9606.ENSP00000434412	CTSZ,PYCARD,PLA2G7,CNTN2,PIDD1,DPP4,CASP7,PLAU,MAFB,CASP4,CASP1,SERPINH1
GO Process	GO:1903053	Regulation of extracellular matrix organization	6	56	1.01	0.69	0.0016	9606.ENSP00000162749,9606.ENSP00000221930,9606.ENSP00000300305,9606.ENSP00000353731,9606.ENSP00000365435,9606.ENSP00000381448	TNFRSF1A,TGFB1,RUNX1,DPP4,TNFRSF1B,CST3
GO Process	GO:0001961	Positive regulation of cytokine-mediated signaling pathway	6	57	1.01	0.68	0.0017	9606.ENSP00000294507,9606.ENSP00000362205,9606.ENSP00000386884,9606.ENSP00000388566,9606.ENSP00000433138,9606.ENSP00000462309	LAPTM5,TREM2,CXCR4,CASP4,CASP1,CD300LF
GO Process	GO:0048661	Positive regulation of smooth muscle cell proliferation	7	85	0.9	0.66	0.0017	9606.ENSP00000216117,9606.ENSP00000221930,9606.ENSP00000261623,9606.ENSP00000351905,9606.ENSP00000357470,9606.ENSP00000371790,9606.ENSP00000474412	HMOX1,TGFB1,CYBA,TGFBR2,IL6R,FGF9,CCL5
GO Process	GO:0001666	Response to hypoxia	12	278	0.62	0.58	0.0018	9606.ENSP00000216117,9606.ENSP00000221930,9606.ENSP00000261623,9606.ENSP00000336762,9606.ENSP00000351905,9606.ENSP00000353731,9606.ENSP00000355896,9606.ENSP00000361850,9606.ENSP00000362205,9606.ENSP00000364858,9606.ENSP00000386884,9606.ENSP00000436607	HMOX1,TGFB1,CYBA,ANG,TGFBR2,DPP4,TGFB2,PLAU,TREM2,CARD16,CXCR4,ADM
GO Process	GO:0002709	Regulation of T cell mediated immunity	7	86	0.9	0.66	0.0018	9606.ENSP00000349359,9606.ENSP00000351497,9606.ENSP00000353099,9606.ENSP00000365435,9606.ENSP00000379873,9606.ENSP00000399168,9606.ENSP00000411355	SASH3,FCGR2B,HLA-DRB1,TNFRSF1B,HLA-A,HLA-B,PTPRC
GO Process	GO:0001933	Negative regulation of protein phosphorylation	13	326	0.59	0.56	0.0019	9606.ENSP00000221930,9606.ENSP00000222390,9606.ENSP00000247470,9606.ENSP00000285670,9606.ENSP00000334928,9606.ENSP00000363921,9606.ENSP00000370473,9606.ENSP00000381607,9606.ENSP00000411355,9606.ENSP00000416523,9606.ENSP00000418915,9606.ENSP00000427514,9606.ENSP00000428340	TGFB1,HGF,PYCARD,SAMSN1,PTPRB,PARD3,IGFBP3,GSTP1,PTPRC,SEMA4D,CDKN2A,CEBPA,ANGPT1
GO Process	GO:0002763	Positive regulation of myeloid leukocyte differentiation	6	58	1.0	0.67	0.0019	9606.ENSP00000221930,9606.ENSP00000262629,9606.ENSP00000296140,9606.ENSP00000300305,9606.ENSP00000353099,9606.ENSP00000362205	TGFB1,TYROBP,CCR1,RUNX1,HLA-DRB1,TREM2
GO Process	GO:0008360	Regulation of cell shape	9	155	0.75	0.61	0.0019	9606.ENSP00000225831,9606.ENSP00000295095,9606.ENSP00000357005,9606.ENSP00000363117,9606.ENSP00000366109,9606.ENSP00000380948,9606.ENSP00000416523,9606.ENSP00000477908,9606.ENSP00000482647	CCL2,ARHGAP15,F11R,FGR,ANXA1,ITGB2,SEMA4D,CCL3,ARHGEF18
GO Process	GO:0001894	Tissue homeostasis	11	238	0.65	0.58	0.0020	9606.ENSP00000218758,9606.ENSP00000221930,9606.ENSP00000299106,9606.ENSP00000349359,9606.ENSP00000357005,9606.ENSP00000363840,9606.ENSP00000428340,9606.ENSP00000440066,9606.ENSP00000450540,9606.ENSP00000457421,9606.ENSP00000478927	ACP5,TGFB1,JAM3,SASH3,F11R,COL11A2,ANGPT1,JCHAIN,SERPINA3,PECAM1,YAP1
GO Process	GO:0072678	T cell migration	5	35	1.14	0.69	0.0020	9606.ENSP00000225831,9606.ENSP00000293778,9606.ENSP00000357005,9606.ENSP00000419260,9606.ENSP00000477908	CCL2,CXCL16,F11R,PIK3CG,CCL3
GO Process	GO:0002282	Microglial cell activation involved in immune response	3	5	1.76	0.74	0.0021	9606.ENSP00000053867,9606.ENSP00000262629,9606.ENSP00000362205	GRN,TYROBP,TREM2
GO Process	GO:0048245	Eosinophil chemotaxis	4	17	1.36	0.71	0.0021	9606.ENSP00000225831,9606.ENSP00000254301,9606.ENSP00000474412,9606.ENSP00000477908	CCL2,LGALS3,CCL5,CCL3
GO Process	GO:0006956	Complement activation	6	60	0.98	0.66	0.0022	9606.ENSP00000313967,9606.ENSP00000329312,9606.ENSP00000363770,9606.ENSP00000363869,9606.ENSP00000415941,9606.ENSP00000468253	C1QB,IGLL1,C1QC,VSIG4,C4B,CFD
GO Process	GO:0032743	Positive regulation of interleukin-2 production	5	36	1.13	0.68	0.0022	9606.ENSP00000300305,9606.ENSP00000349359,9606.ENSP00000366109,9606.ENSP00000368450,9606.ENSP00000411355	RUNX1,SASH3,ANXA1,CD83,PTPRC
GO Process	GO:0050869	Negative regulation of B cell activation	5	36	1.13	0.68	0.0022	9606.ENSP00000262629,9606.ENSP00000285670,9606.ENSP00000294507,9606.ENSP00000351497,9606.ENSP00000418915	TYROBP,SAMSN1,LAPTM5,FCGR2B,CDKN2A
GO Process	GO:0051051	Negative regulation of transport	15	432	0.53	0.53	0.0022	9606.ENSP00000155840,9606.ENSP00000162749,9606.ENSP00000216117,9606.ENSP00000221930,9606.ENSP00000254301,9606.ENSP00000262262,9606.ENSP00000262426,9606.ENSP00000312367,9606.ENSP00000348069,9606.ENSP00000351497,9606.ENSP00000365435,9606.ENSP00000366109,9606.ENSP00000428340,9606.ENSP00000462309,9606.ENSP00000465356	KCNQ1,TNFRSF1A,HMOX1,TGFB1,LGALS3,CD33,FOXF1,CD84,SREBF1,FCGR2B,TNFRSF1B,ANXA1,ANGPT1,CD300LF,APOC1
GO Process	GO:0044092	Negative regulation of molecular function	27	1143	0.36	0.46	0.0024	9606.ENSP00000155840,9606.ENSP00000216117,9606.ENSP00000217131,9606.ENSP00000222390,9606.ENSP00000241356,9606.ENSP00000247470,9606.ENSP00000252593,9606.ENSP00000254301,9606.ENSP00000319788,9606.ENSP00000323929,9606.ENSP00000334928,9606.ENSP00000355896,9606.ENSP00000357005,9606.ENSP00000364858,9606.ENSP00000366109,9606.ENSP00000381448,9606.ENSP00000381607,9606.ENSP00000411355,9606.ENSP00000415941,…	KCNQ1,HMOX1,CTSZ,HGF,ADORA3,PYCARD,BST2,LGALS3,NQO1,A2M,PTPRB,TGFB2,F11R,CARD16,ANXA1,CST3,GSTP1,PTPRC,C4B,SEMA4D,CDKN2A,CEBPA,SERPINH1,CMKLR1,SERPINA3,APOC1,CCL5
GO Process	GO:0002921	Negative regulation of humoral immune response	4	18	1.33	0.69	0.0025	9606.ENSP00000323929,9606.ENSP00000351497,9606.ENSP00000363869,9606.ENSP00000498879	A2M,FCGR2B,VSIG4,CD59
GO Process	GO:0008283	Cell population proliferation	20	712	0.43	0.49	0.0025	9606.ENSP00000216117,9606.ENSP00000221930,9606.ENSP00000222390,9606.ENSP00000269593,9606.ENSP00000296545,9606.ENSP00000300305,9606.ENSP00000349359,9606.ENSP00000354487,9606.ENSP00000355896,9606.ENSP00000362205,9606.ENSP00000370473,9606.ENSP00000371790,9606.ENSP00000380901,9606.ENSP00000381607,9606.ENSP00000411355,9606.ENSP00000416330,9606.ENSP00000419260,9606.ENSP00000427514,9606.ENSP00000436607,…	HMOX1,TGFB1,HGF,IGFBP4,IL15,RUNX1,SASH3,ZEB1,TGFB2,TREM2,IGFBP3,FGF9,COL8A2,GSTP1,PTPRC,TGFBI,PIK3CG,CEBPA,ADM,YAP1
GO Process	GO:0031643	Positive regulation of myelination	4	18	1.33	0.69	0.0025	9606.ENSP00000222390,9606.ENSP00000363921,9606.ENSP00000365435,9606.ENSP00000454623	HGF,PARD3,TNFRSF1B,ITGAX
GO Process	GO:0043031	Negative regulation of macrophage activation	4	18	1.33	0.69	0.0025	9606.ENSP00000053867,9606.ENSP00000351497,9606.ENSP00000363869,9606.ENSP00000411355	GRN,FCGR2B,VSIG4,PTPRC
GO Process	GO:0043086	Negative regulation of catalytic activity	21	771	0.42	0.49	0.0025	9606.ENSP00000222390,9606.ENSP00000247470,9606.ENSP00000252593,9606.ENSP00000254301,9606.ENSP00000319788,9606.ENSP00000323929,9606.ENSP00000334928,9606.ENSP00000355896,9606.ENSP00000357005,9606.ENSP00000364858,9606.ENSP00000366109,9606.ENSP00000381448,9606.ENSP00000381607,9606.ENSP00000411355,9606.ENSP00000415941,9606.ENSP00000416523,9606.ENSP00000418915,9606.ENSP00000427514,9606.ENSP00000434412,…	HGF,PYCARD,BST2,LGALS3,NQO1,A2M,PTPRB,TGFB2,F11R,CARD16,ANXA1,CST3,GSTP1,PTPRC,C4B,SEMA4D,CDKN2A,CEBPA,SERPINH1,SERPINA3,APOC1
GO Process	GO:0070555	Response to interleukin-1	8	125	0.79	0.6	0.0025	9606.ENSP00000225831,9606.ENSP00000247470,9606.ENSP00000255409,9606.ENSP00000261623,9606.ENSP00000359497,9606.ENSP00000366109,9606.ENSP00000474412,9606.ENSP00000477908	CCL2,PYCARD,CHI3L1,CYBA,GBP2,ANXA1,CCL5,CCL3
GO Process	GO:1901216	Positive regulation of neuron death	7	92	0.87	0.62	0.0026	9606.ENSP00000053867,9606.ENSP00000262629,9606.ENSP00000319788,9606.ENSP00000351497,9606.ENSP00000355896,9606.ENSP00000380948,9606.ENSP00000477908	GRN,TYROBP,NQO1,FCGR2B,TGFB2,ITGB2,CCL3
GO Process	GO:0045920	Negative regulation of exocytosis	5	38	1.1	0.65	0.0027	9606.ENSP00000216117,9606.ENSP00000262426,9606.ENSP00000312367,9606.ENSP00000351497,9606.ENSP00000366109	HMOX1,FOXF1,CD84,FCGR2B,ANXA1
GO Process	GO:0045859	Regulation of protein kinase activity	19	663	0.44	0.49	0.0028	9606.ENSP00000046794,9606.ENSP00000221930,9606.ENSP00000222390,9606.ENSP00000247470,9606.ENSP00000255409,9606.ENSP00000334928,9606.ENSP00000336762,9606.ENSP00000347197,9606.ENSP00000351905,9606.ENSP00000355896,9606.ENSP00000357470,9606.ENSP00000363117,9606.ENSP00000381607,9606.ENSP00000411355,9606.ENSP00000418915,9606.ENSP00000419260,9606.ENSP00000427514,9606.ENSP00000428340,9606.ENSP00000474412	LCP2,TGFB1,HGF,PYCARD,CHI3L1,PTPRB,ANG,C5AR1,TGFBR2,TGFB2,IL6R,FGR,GSTP1,PTPRC,CDKN2A,PIK3CG,CEBPA,ANGPT1,CCL5
GO Process	GO:0031343	Positive regulation of cell killing	6	64	0.96	0.62	0.0029	9606.ENSP00000262629,9606.ENSP00000353099,9606.ENSP00000379873,9606.ENSP00000398568,9606.ENSP00000399168,9606.ENSP00000411355	TYROBP,HLA-DRB1,HLA-A,PRF1,HLA-B,PTPRC
GO Process	GO:0001914	Regulation of T cell mediated cytotoxicity	5	39	1.09	0.64	0.0030	9606.ENSP00000351497,9606.ENSP00000353099,9606.ENSP00000379873,9606.ENSP00000399168,9606.ENSP00000411355	FCGR2B,HLA-DRB1,HLA-A,HLA-B,PTPRC
GO Process	GO:0016064	Immunoglobulin mediated immune response	7	95	0.85	0.6	0.0030	9606.ENSP00000286639,9606.ENSP00000289902,9606.ENSP00000313967,9606.ENSP00000329312,9606.ENSP00000351497,9606.ENSP00000363770,9606.ENSP00000415941	BATF,FCER1G,C1QB,IGLL1,FCGR2B,C1QC,C4B
GO Process	GO:0072672	Neutrophil extravasation	3	6	1.68	0.69	0.0030	9606.ENSP00000348635,9606.ENSP00000419260,9606.ENSP00000457421	JAML,PIK3CG,PECAM1
GO Process	GO:1903613	Regulation of protein tyrosine phosphatase activity	3	6	1.68	0.69	0.0030	9606.ENSP00000254301,9606.ENSP00000262262,9606.ENSP00000411355	LGALS3,CD33,PTPRC
GO Process	GO:0032733	Positive regulation of interleukin-10 production	5	40	1.08	0.63	0.0033	9606.ENSP00000222390,9606.ENSP00000247470,9606.ENSP00000349359,9606.ENSP00000362205,9606.ENSP00000368450	HGF,PYCARD,SASH3,TREM2,CD83
GO Process	GO:0050673	Epithelial cell proliferation	9	170	0.71	0.56	0.0034	9606.ENSP00000216117,9606.ENSP00000221930,9606.ENSP00000222390,9606.ENSP00000269593,9606.ENSP00000354487,9606.ENSP00000370473,9606.ENSP00000371790,9606.ENSP00000380901,9606.ENSP00000478927	HMOX1,TGFB1,HGF,IGFBP4,ZEB1,IGFBP3,FGF9,COL8A2,YAP1
GO Process	GO:0009653	Anatomical structure morphogenesis	42	2229	0.26	0.41	0.0035	9606.ENSP00000155840,9606.ENSP00000216117,9606.ENSP00000217131,9606.ENSP00000218758,9606.ENSP00000221930,9606.ENSP00000222390,9606.ENSP00000225831,9606.ENSP00000261918,9606.ENSP00000262426,9606.ENSP00000264036,9606.ENSP00000295408,9606.ENSP00000299106,9606.ENSP00000325120,9606.ENSP00000330633,9606.ENSP00000334928,9606.ENSP00000336762,9606.ENSP00000341342,9606.ENSP00000351905,9606.ENSP00000354487,…	KCNQ1,HMOX1,CTSZ,ACP5,TGFB1,HGF,CCL2,SEMA7A,FOXF1,MCAM,MERTK,JAM3,PGR,CNTN2,PTPRB,ANG,KLHL6,TGFBR2,ZEB1,TGFB2,MAFB,FGR,COL11A2,PARD3,S1PR3,FGF9,CNP,COL8A2,ITGB2,CXCR4,PARVG,TGFBI,SEMA4D,PIK3CG,ANGPT1,SERPINH1,ADM,TNFAIP2,ITGAX,YAP1,NCAM1,NRXN3
GO Process	GO:0006801	Superoxide metabolic process	5	41	1.07	0.62	0.0036	9606.ENSP00000218758,9606.ENSP00000261623,9606.ENSP00000319788,9606.ENSP00000356505,9606.ENSP00000380334	ACP5,CYBA,NQO1,NCF2,NCF4
GO Process	GO:0009888	Tissue development	35	1723	0.29	0.42	0.0036	9606.ENSP00000155840,9606.ENSP00000217131,9606.ENSP00000221930,9606.ENSP00000222390,9606.ENSP00000254301,9606.ENSP00000255409,9606.ENSP00000260128,9606.ENSP00000261918,9606.ENSP00000262426,9606.ENSP00000295633,9606.ENSP00000300305,9606.ENSP00000325120,9606.ENSP00000331614,9606.ENSP00000351905,9606.ENSP00000353099,9606.ENSP00000354487,9606.ENSP00000355896,9606.ENSP00000357005,9606.ENSP00000357704,…	KCNQ1,CTSZ,TGFB1,HGF,LGALS3,CHI3L1,SULF1,SEMA7A,FOXF1,FSTL1,RUNX1,PGR,IKZF1,TGFBR2,HLA-DRB1,ZEB1,TGFB2,F11R,S100A4,MAFB,FGR,COL11A2,ANXA1,FGF9,ITGB2,CXCR4,PTPRC,TGFBI,SEMA4D,CEBPA,SERPINH1,ADM,VIM,PECAM1,YAP1
GO Process	GO:0010712	Regulation of collagen metabolic process	5	41	1.07	0.62	0.0036	9606.ENSP00000221930,9606.ENSP00000300305,9606.ENSP00000357470,9606.ENSP00000381448,9606.ENSP00000446007	TGFB1,RUNX1,IL6R,CST3,VIM
GO Process	GO:0071407	Cellular response to organic cyclic compound	16	508	0.48	0.49	0.0036	9606.ENSP00000155840,9606.ENSP00000221930,9606.ENSP00000225831,9606.ENSP00000261623,9606.ENSP00000262426,9606.ENSP00000296545,9606.ENSP00000298223,9606.ENSP00000325120,9606.ENSP00000358327,9606.ENSP00000366109,9606.ENSP00000405453,9606.ENSP00000419260,9606.ENSP00000427514,9606.ENSP00000474412,9606.ENSP00000477908,9606.ENSP00000478927	KCNQ1,TGFB1,CCL2,CYBA,FOXF1,IL15,FOLR2,PGR,CASP7,ANXA1,MSR1,PIK3CG,CEBPA,CCL5,CCL3,YAP1
GO Process	GO:0002690	Positive regulation of leukocyte chemotaxis	7	99	0.83	0.58	0.0038	9606.ENSP00000274793,9606.ENSP00000296140,9606.ENSP00000347197,9606.ENSP00000357470,9606.ENSP00000449716,9606.ENSP00000474412,9606.ENSP00000477908	PLA2G7,CCR1,C5AR1,IL6R,CMKLR1,CCL5,CCL3
GO Process	GO:0035556	Intracellular signal transduction	32	1518	0.31	0.42	0.0038	9606.ENSP00000046794,9606.ENSP00000162749,9606.ENSP00000216117,9606.ENSP00000221930,9606.ENSP00000225831,9606.ENSP00000247470,9606.ENSP00000255409,9606.ENSP00000262629,9606.ENSP00000269593,9606.ENSP00000286639,9606.ENSP00000292303,9606.ENSP00000295408,9606.ENSP00000296140,9606.ENSP00000337797,9606.ENSP00000349967,9606.ENSP00000358327,9606.ENSP00000365435,9606.ENSP00000370034,9606.ENSP00000370473,…	LCP2,TNFRSF1A,HMOX1,TGFB1,CCL2,PYCARD,CHI3L1,TYROBP,IGFBP4,BATF,CCR5,MERTK,CCR1,PIDD1,CCRL2,CASP7,TNFRSF1B,TLR7,IGFBP3,LAT2,CXCR4,CASP4,PTPRC,CDKN2A,PIK3CG,CASP1,ADM,ADAP2,CCL5,CCL3,YAP1,ARHGEF18
GO Process	GO:0002577	Regulation of antigen processing and presentation	4	21	1.26	0.64	0.0039	9606.ENSP00000247470,9606.ENSP00000250092,9606.ENSP00000351497,9606.ENSP00000362205	PYCARD,CD68,FCGR2B,TREM2
GO Process	GO:0043305	Negative regulation of mast cell degranulation	3	7	1.62	0.65	0.0041	9606.ENSP00000216117,9606.ENSP00000262426,9606.ENSP00000312367	HMOX1,FOXF1,CD84
GO Process	GO:2000379	Positive regulation of reactive oxygen species metabolic process	6	69	0.92	0.59	0.0041	9606.ENSP00000221930,9606.ENSP00000261623,9606.ENSP00000262629,9606.ENSP00000351905,9606.ENSP00000380948,9606.ENSP00000381607	TGFB1,CYBA,TYROBP,TGFBR2,ITGB2,GSTP1
GO Process	GO:0002221	Pattern recognition receptor signaling pathway	7	101	0.83	0.57	0.0042	9606.ENSP00000247470,9606.ENSP00000284818,9606.ENSP00000370034,9606.ENSP00000385519,9606.ENSP00000433138,9606.ENSP00000462309,9606.ENSP00000496355	PYCARD,LY96,TLR7,CD14,CASP1,CD300LF,TLR5
GO Process	GO:0002706	Regulation of lymphocyte mediated immunity	9	176	0.69	0.53	0.0043	9606.ENSP00000221930,9606.ENSP00000349359,9606.ENSP00000351497,9606.ENSP00000353099,9606.ENSP00000362205,9606.ENSP00000365435,9606.ENSP00000379873,9606.ENSP00000399168,9606.ENSP00000411355	TGFB1,SASH3,FCGR2B,HLA-DRB1,TREM2,TNFRSF1B,HLA-A,HLA-B,PTPRC
GO Process	GO:0030099	Myeloid cell differentiation	11	263	0.61	0.51	0.0043	9606.ENSP00000155840,9606.ENSP00000221930,9606.ENSP00000262629,9606.ENSP00000286639,9606.ENSP00000296545,9606.ENSP00000300305,9606.ENSP00000331614,9606.ENSP00000351905,9606.ENSP00000353099,9606.ENSP00000362205,9606.ENSP00000427514	KCNQ1,TGFB1,TYROBP,BATF,IL15,RUNX1,IKZF1,TGFBR2,HLA-DRB1,TREM2,CEBPA
GO Process	GO:0046632	Alpha-beta T cell differentiation	6	70	0.92	0.58	0.0043	9606.ENSP00000286639,9606.ENSP00000349359,9606.ENSP00000357470,9606.ENSP00000363318,9606.ENSP00000366109,9606.ENSP00000368450	BATF,SASH3,IL6R,IL2RG,ANXA1,CD83
GO Process	GO:0030449	Regulation of complement activation	4	22	1.24	0.62	0.0045	9606.ENSP00000323929,9606.ENSP00000362205,9606.ENSP00000363869,9606.ENSP00000498879	A2M,TREM2,VSIG4,CD59
GO Process	GO:0042554	Superoxide anion generation	4	22	1.24	0.62	0.0045	9606.ENSP00000218758,9606.ENSP00000261623,9606.ENSP00000356505,9606.ENSP00000380334	ACP5,CYBA,NCF2,NCF4
GO Process	GO:0032722	Positive regulation of chemokine production	6	71	0.91	0.57	0.0046	9606.ENSP00000216117,9606.ENSP00000247470,9606.ENSP00000312367,9606.ENSP00000357470,9606.ENSP00000370034,9606.ENSP00000497642	HMOX1,PYCARD,CD84,IL6R,TLR7,LPL
GO Process	GO:0051924	Regulation of calcium ion transport	11	266	0.6	0.5	0.0047	9606.ENSP00000221930,9606.ENSP00000225831,9606.ENSP00000254301,9606.ENSP00000261623,9606.ENSP00000262262,9606.ENSP00000296140,9606.ENSP00000312367,9606.ENSP00000386884,9606.ENSP00000419260,9606.ENSP00000474412,9606.ENSP00000477908	TGFB1,CCL2,LGALS3,CYBA,CD33,CCR1,CD84,CXCR4,PIK3CG,CCL5,CCL3
GO Process	GO:0052548	Regulation of endopeptidase activity	14	414	0.51	0.48	0.0047	9606.ENSP00000222390,9606.ENSP00000247470,9606.ENSP00000252593,9606.ENSP00000294507,9606.ENSP00000323929,9606.ENSP00000337797,9606.ENSP00000364858,9606.ENSP00000381448,9606.ENSP00000415941,9606.ENSP00000418915,9606.ENSP00000433138,9606.ENSP00000434412,9606.ENSP00000450540,9606.ENSP00000498466	HGF,PYCARD,BST2,LAPTM5,A2M,PIDD1,CARD16,CST3,C4B,CDKN2A,CASP1,SERPINH1,SERPINA3,FAS
GO Process	GO:0031325	Positive regulation of cellular metabolic process	53	3114	0.22	0.38	0.0048	9606.ENSP00000046794,9606.ENSP00000162749,9606.ENSP00000216117,9606.ENSP00000218104,9606.ENSP00000221930,9606.ENSP00000222390,9606.ENSP00000255409,9606.ENSP00000261623,9606.ENSP00000261918,9606.ENSP00000262262,9606.ENSP00000262426,9606.ENSP00000262629,9606.ENSP00000286639,9606.ENSP00000294507,9606.ENSP00000295408,9606.ENSP00000296545,9606.ENSP00000300305,9606.ENSP00000325120,9606.ENSP00000327824,…	LCP2,TNFRSF1A,HMOX1,ABCD1,TGFB1,HGF,CHI3L1,CYBA,SEMA7A,CD33,FOXF1,TYROBP,BATF,LAPTM5,MERTK,IL15,RUNX1,PGR,IFNLR1,ANG,TNFRSF14,SREBF1,TGFBR2,HLA-DRB1,ZEB1,TGFB2,IL6R,SORBS1,TREM2,MAFB,FGR,TNFRSF1B,ANXA1,TLR7,GPNMB,FGF9,ITGB2,GSTP1,PTPRC,SEMA4D,IRF5,CDKN2A,PIK3CG,CEBPA,ANGPT1,ADM,VIM,PECAM1,APOC1,CCL5,YAP1,TLR5,FAS
GO Process	GO:1903531	Negative regulation of secretion by cell	8	141	0.74	0.53	0.0050	9606.ENSP00000162749,9606.ENSP00000216117,9606.ENSP00000262426,9606.ENSP00000312367,9606.ENSP00000348069,9606.ENSP00000351497,9606.ENSP00000365435,9606.ENSP00000366109	TNFRSF1A,HMOX1,FOXF1,CD84,SREBF1,FCGR2B,TNFRSF1B,ANXA1
GO Process	GO:0033003	Regulation of mast cell activation	5	45	1.03	0.58	0.0051	9606.ENSP00000216117,9606.ENSP00000262426,9606.ENSP00000312367,9606.ENSP00000363117,9606.ENSP00000462309	HMOX1,FOXF1,CD84,FGR,CD300LF
GO Process	GO:0071346	Cellular response to interferon-gamma	7	105	0.81	0.55	0.0051	9606.ENSP00000225831,9606.ENSP00000359497,9606.ENSP00000393566,9606.ENSP00000433138,9606.ENSP00000446007,9606.ENSP00000474412,9606.ENSP00000477908	CCL2,GBP2,HLA-DPA1,CASP1,VIM,CCL5,CCL3
GO Process	GO:0097242	Amyloid-beta clearance	4	23	1.23	0.6	0.0051	9606.ENSP00000347197,9606.ENSP00000362205,9606.ENSP00000380948,9606.ENSP00000405453	C5AR1,TREM2,ITGB2,MSR1
GO Process	GO:1903980	Positive regulation of microglial cell activation	3	8	1.56	0.62	0.0054	9606.ENSP00000227266,9606.ENSP00000362205,9606.ENSP00000477908	CTSC,TREM2,CCL3
GO Process	GO:2000501	Regulation of natural killer cell chemotaxis	3	8	1.56	0.62	0.0054	9606.ENSP00000225831,9606.ENSP00000474412,9606.ENSP00000477908	CCL2,CCL5,CCL3
GO Process	GO:2000377	Regulation of reactive oxygen species metabolic process	8	143	0.73	0.52	0.0055	9606.ENSP00000218104,9606.ENSP00000218758,9606.ENSP00000221930,9606.ENSP00000261623,9606.ENSP00000262629,9606.ENSP00000351905,9606.ENSP00000380948,9606.ENSP00000381607	ABCD1,ACP5,TGFB1,CYBA,TYROBP,TGFBR2,ITGB2,GSTP1
GO Process	GO:0008347	Glial cell migration	5	46	1.02	0.57	0.0056	9606.ENSP00000225831,9606.ENSP00000334928,9606.ENSP00000355896,9606.ENSP00000384015,9606.ENSP00000477908	CCL2,PTPRB,TGFB2,SUN1,CCL3
GO Process	GO:0045685	Regulation of glial cell differentiation	6	74	0.89	0.55	0.0056	9606.ENSP00000221930,9606.ENSP00000330633,9606.ENSP00000331040,9606.ENSP00000362205,9606.ENSP00000365435,9606.ENSP00000386884	TGFB1,CNTN2,OLIG2,TREM2,TNFRSF1B,CXCR4
GO Process	GO:0045824	Negative regulation of innate immune response	6	74	0.89	0.55	0.0056	9606.ENSP00000053867,9606.ENSP00000289707,9606.ENSP00000323929,9606.ENSP00000363869,9606.ENSP00000379873,9606.ENSP00000399168	GRN,SLAMF8,A2M,VSIG4,HLA-A,HLA-B
GO Process	GO:0034103	Regulation of tissue remodeling	6	75	0.89	0.55	0.0059	9606.ENSP00000221930,9606.ENSP00000296545,9606.ENSP00000297350,9606.ENSP00000300305,9606.ENSP00000371420,9606.ENSP00000381448	TGFB1,IL15,TNFRSF11B,RUNX1,GPNMB,CST3
GO Process	GO:0042130	Negative regulation of T cell proliferation	6	75	0.89	0.55	0.0059	9606.ENSP00000221930,9606.ENSP00000347948,9606.ENSP00000353099,9606.ENSP00000363869,9606.ENSP00000371420,9606.ENSP00000418915	TGFB1,TNFRSF14,HLA-DRB1,VSIG4,GPNMB,CDKN2A
GO Process	GO:0002833	Positive regulation of response to biotic stimulus	9	187	0.67	0.5	0.0063	9606.ENSP00000053867,9606.ENSP00000247470,9606.ENSP00000261623,9606.ENSP00000262629,9606.ENSP00000284818,9606.ENSP00000353099,9606.ENSP00000369286,9606.ENSP00000385519,9606.ENSP00000474412	GRN,PYCARD,CYBA,TYROBP,LY96,HLA-DRB1,LY86,CD14,CCL5
GO Process	GO:0002824	Positive regulation of adaptive immune response based on somatic recombination of immune receptors built from immunoglobulin superfamily domains	7	110	0.79	0.52	0.0065	9606.ENSP00000221930,9606.ENSP00000349359,9606.ENSP00000353099,9606.ENSP00000362205,9606.ENSP00000379873,9606.ENSP00000399168,9606.ENSP00000411355	TGFB1,SASH3,HLA-DRB1,TREM2,HLA-A,HLA-B,PTPRC
GO Process	GO:0010001	Glial cell differentiation	9	188	0.66	0.5	0.0065	9606.ENSP00000053867,9606.ENSP00000221930,9606.ENSP00000330633,9606.ENSP00000331040,9606.ENSP00000347197,9606.ENSP00000362205,9606.ENSP00000363921,9606.ENSP00000377470,9606.ENSP00000446007	GRN,TGFB1,CNTN2,OLIG2,C5AR1,TREM2,PARD3,CNP,VIM
GO Process	GO:0001773	Myeloid dendritic cell activation	4	25	1.19	0.57	0.0066	9606.ENSP00000221930,9606.ENSP00000247470,9606.ENSP00000286639,9606.ENSP00000351905	TGFB1,PYCARD,BATF,TGFBR2
GO Process	GO:0001911	Negative regulation of leukocyte mediated cytotoxicity	4	25	1.19	0.57	0.0066	9606.ENSP00000351497,9606.ENSP00000379873,9606.ENSP00000399168,9606.ENSP00000411355	FCGR2B,HLA-A,HLA-B,PTPRC
GO Process	GO:0031641	Regulation of myelination	5	48	1.0	0.55	0.0066	9606.ENSP00000222390,9606.ENSP00000227266,9606.ENSP00000363921,9606.ENSP00000365435,9606.ENSP00000454623	HGF,CTSC,PARD3,TNFRSF1B,ITGAX
GO Process	GO:0060907	Positive regulation of macrophage cytokine production	4	25	1.19	0.57	0.0066	9606.ENSP00000247470,9606.ENSP00000261918,9606.ENSP00000294507,9606.ENSP00000370034	PYCARD,SEMA7A,LAPTM5,TLR7
GO Process	GO:0042113	B cell activation	9	189	0.66	0.49	0.0067	9606.ENSP00000215909,9606.ENSP00000252593,9606.ENSP00000286639,9606.ENSP00000289707,9606.ENSP00000349359,9606.ENSP00000351497,9606.ENSP00000363318,9606.ENSP00000381492,9606.ENSP00000411355	LGALS1,BST2,BATF,SLAMF8,SASH3,FCGR2B,IL2RG,LAT2,PTPRC
GO Process	GO:0042590	Antigen processing and presentation of exogenous peptide antigen via MHC class I	3	9	1.51	0.59	0.0068	9606.ENSP00000289902,9606.ENSP00000379873,9606.ENSP00000384886	FCER1G,HLA-A,IFI30
GO Process	GO:0002832	Negative regulation of response to biotic stimulus	7	112	0.78	0.51	0.0071	9606.ENSP00000053867,9606.ENSP00000289707,9606.ENSP00000323929,9606.ENSP00000363869,9606.ENSP00000364858,9606.ENSP00000379873,9606.ENSP00000399168	GRN,SLAMF8,A2M,VSIG4,CARD16,HLA-A,HLA-B
GO Process	GO:0010634	Positive regulation of epithelial cell migration	8	150	0.71	0.5	0.0072	9606.ENSP00000053867,9606.ENSP00000216117,9606.ENSP00000221930,9606.ENSP00000351905,9606.ENSP00000355896,9606.ENSP00000366109,9606.ENSP00000419260,9606.ENSP00000428340	GRN,HMOX1,TGFB1,TGFBR2,TGFB2,ANXA1,PIK3CG,ANGPT1
GO Process	GO:0070723	Response to cholesterol	4	26	1.17	0.56	0.0074	9606.ENSP00000221930,9606.ENSP00000292303,9606.ENSP00000351905,9606.ENSP00000477908	TGFB1,CCR5,TGFBR2,CCL3
GO Process	GO:0043367	CD4-positive, alpha-beta T cell differentiation	5	50	0.98	0.53	0.0077	9606.ENSP00000286639,9606.ENSP00000349359,9606.ENSP00000357470,9606.ENSP00000363318,9606.ENSP00000368450	BATF,SASH3,IL6R,IL2RG,CD83
GO Process	GO:0021782	Glial cell development	7	114	0.77	0.5	0.0078	9606.ENSP00000053867,9606.ENSP00000221930,9606.ENSP00000330633,9606.ENSP00000347197,9606.ENSP00000362205,9606.ENSP00000363921,9606.ENSP00000446007	GRN,TGFB1,CNTN2,C5AR1,TREM2,PARD3,VIM
GO Process	GO:0042552	Myelination	7	114	0.77	0.5	0.0078	9606.ENSP00000218104,9606.ENSP00000221930,9606.ENSP00000299106,9606.ENSP00000330633,9606.ENSP00000331040,9606.ENSP00000363921,9606.ENSP00000386884	ABCD1,TGFB1,JAM3,CNTN2,OLIG2,PARD3,CXCR4
GO Process	GO:0060485	Mesenchyme development	10	238	0.61	0.47	0.0078	9606.ENSP00000221930,9606.ENSP00000222390,9606.ENSP00000261918,9606.ENSP00000262426,9606.ENSP00000351905,9606.ENSP00000355896,9606.ENSP00000357704,9606.ENSP00000371790,9606.ENSP00000416523,9606.ENSP00000478927	TGFB1,HGF,SEMA7A,FOXF1,TGFBR2,TGFB2,S100A4,FGF9,SEMA4D,YAP1
GO Process	GO:0033674	Positive regulation of kinase activity	15	494	0.47	0.43	0.0079	9606.ENSP00000046794,9606.ENSP00000221930,9606.ENSP00000255409,9606.ENSP00000295408,9606.ENSP00000336762,9606.ENSP00000351905,9606.ENSP00000353099,9606.ENSP00000355896,9606.ENSP00000357470,9606.ENSP00000362205,9606.ENSP00000363117,9606.ENSP00000411355,9606.ENSP00000419260,9606.ENSP00000428340,9606.ENSP00000474412	LCP2,TGFB1,CHI3L1,MERTK,ANG,TGFBR2,HLA-DRB1,TGFB2,IL6R,TREM2,FGR,PTPRC,PIK3CG,ANGPT1,CCL5
GO Process	GO:0072676	Lymphocyte migration	6	80	0.86	0.52	0.0079	9606.ENSP00000225831,9606.ENSP00000293778,9606.ENSP00000357005,9606.ENSP00000419260,9606.ENSP00000474412,9606.ENSP00000477908	CCL2,CXCL16,F11R,PIK3CG,CCL5,CCL3
GO Process	GO:0002862	Negative regulation of inflammatory response to antigenic stimulus	4	27	1.16	0.54	0.0083	9606.ENSP00000351497,9606.ENSP00000353099,9606.ENSP00000362205,9606.ENSP00000363117	FCGR2B,HLA-DRB1,TREM2,FGR
GO Process	GO:0031099	Regeneration	8	154	0.7	0.48	0.0083	9606.ENSP00000216117,9606.ENSP00000221930,9606.ENSP00000222390,9606.ENSP00000300305,9606.ENSP00000351905,9606.ENSP00000366109,9606.ENSP00000436607,9606.ENSP00000478927	HMOX1,TGFB1,HGF,RUNX1,TGFBR2,ANXA1,ADM,YAP1
GO Process	GO:0043032	Positive regulation of macrophage activation	4	27	1.16	0.54	0.0083	9606.ENSP00000227266,9606.ENSP00000362205,9606.ENSP00000427514,9606.ENSP00000477908	CTSC,TREM2,CEBPA,CCL3
GO Process	GO:0048247	Lymphocyte chemotaxis	5	51	0.98	0.53	0.0083	9606.ENSP00000225831,9606.ENSP00000293778,9606.ENSP00000419260,9606.ENSP00000474412,9606.ENSP00000477908	CCL2,CXCL16,PIK3CG,CCL5,CCL3
GO Process	GO:0070269	Pyroptosis	4	27	1.16	0.54	0.0083	9606.ENSP00000247470,9606.ENSP00000362205,9606.ENSP00000388566,9606.ENSP00000433138	PYCARD,TREM2,CASP4,CASP1
GO Process	GO:0072091	Regulation of stem cell proliferation	6	81	0.85	0.51	0.0083	9606.ENSP00000221930,9606.ENSP00000351905,9606.ENSP00000371790,9606.ENSP00000411355,9606.ENSP00000427514,9606.ENSP00000478927	TGFB1,TGFBR2,FGF9,PTPRC,CEBPA,YAP1
GO Process	GO:0002708	Positive regulation of lymphocyte mediated immunity	7	116	0.77	0.49	0.0085	9606.ENSP00000221930,9606.ENSP00000349359,9606.ENSP00000353099,9606.ENSP00000362205,9606.ENSP00000379873,9606.ENSP00000399168,9606.ENSP00000411355	TGFB1,SASH3,HLA-DRB1,TREM2,HLA-A,HLA-B,PTPRC
GO Process	GO:0031666	Positive regulation of lipopolysaccharide-mediated signaling pathway	3	10	1.46	0.56	0.0085	9606.ENSP00000284818,9606.ENSP00000369286,9606.ENSP00000385519	LY96,LY86,CD14
GO Process	GO:0045834	Positive regulation of lipid metabolic process	8	155	0.7	0.48	0.0086	9606.ENSP00000218104,9606.ENSP00000221930,9606.ENSP00000348069,9606.ENSP00000360293,9606.ENSP00000363117,9606.ENSP00000366109,9606.ENSP00000436607,9606.ENSP00000465356	ABCD1,TGFB1,SREBF1,SORBS1,FGR,ANXA1,ADM,APOC1
GO Process	GO:0040013	Negative regulation of locomotion	12	340	0.53	0.44	0.0088	9606.ENSP00000216117,9606.ENSP00000221930,9606.ENSP00000225831,9606.ENSP00000241356,9606.ENSP00000252593,9606.ENSP00000260128,9606.ENSP00000261918,9606.ENSP00000289707,9606.ENSP00000330825,9606.ENSP00000353731,9606.ENSP00000370473,9606.ENSP00000416523	HMOX1,TGFB1,CCL2,ADORA3,BST2,SULF1,SEMA7A,SLAMF8,IFITM1,DPP4,IGFBP3,SEMA4D
GO Process	GO:0071622	Regulation of granulocyte chemotaxis	5	52	0.97	0.52	0.0088	9606.ENSP00000299106,9606.ENSP00000347197,9606.ENSP00000353731,9606.ENSP00000449716,9606.ENSP00000474412	JAM3,C5AR1,DPP4,CMKLR1,CCL5
GO Process	GO:0001916	Positive regulation of T cell mediated cytotoxicity	4	28	1.14	0.53	0.0092	9606.ENSP00000353099,9606.ENSP00000379873,9606.ENSP00000399168,9606.ENSP00000411355	HLA-DRB1,HLA-A,HLA-B,PTPRC
GO Process	GO:0002474	Antigen processing and presentation of peptide antigen via MHC class I	4	28	1.14	0.53	0.0092	9606.ENSP00000289902,9606.ENSP00000379873,9606.ENSP00000384886,9606.ENSP00000399168	FCER1G,HLA-A,IFI30,HLA-B
GO Process	GO:0031664	Regulation of lipopolysaccharide-mediated signaling pathway	4	28	1.14	0.53	0.0092	9606.ENSP00000284818,9606.ENSP00000364858,9606.ENSP00000369286,9606.ENSP00000385519	LY96,CARD16,LY86,CD14
GO Process	GO:0043491	Protein kinase B signaling	5	53	0.96	0.51	0.0094	9606.ENSP00000221930,9606.ENSP00000225831,9606.ENSP00000295408,9606.ENSP00000474412,9606.ENSP00000477908	TGFB1,CCL2,MERTK,CCL5,CCL3
GO Process	GO:0010758	Regulation of macrophage chemotaxis	4	29	1.12	0.52	0.0102	9606.ENSP00000289707,9606.ENSP00000347197,9606.ENSP00000449716,9606.ENSP00000474412	SLAMF8,C5AR1,CMKLR1,CCL5
GO Process	GO:0043525	Positive regulation of neuron apoptotic process	5	54	0.95	0.5	0.0102	9606.ENSP00000053867,9606.ENSP00000262629,9606.ENSP00000319788,9606.ENSP00000355896,9606.ENSP00000477908	GRN,TYROBP,NQO1,TGFB2,CCL3
GO Process	GO:0097006	Regulation of plasma lipoprotein particle levels	5	54	0.95	0.5	0.0102	9606.ENSP00000216117,9606.ENSP00000274793,9606.ENSP00000405453,9606.ENSP00000465356,9606.ENSP00000497642	HMOX1,PLA2G7,MSR1,APOC1,LPL
GO Process	GO:0098883	Synapse pruning	3	11	1.42	0.54	0.0105	9606.ENSP00000313967,9606.ENSP00000362205,9606.ENSP00000363770	C1QB,TREM2,C1QC
GO Process	GO:0048646	Anatomical structure formation involved in morphogenesis	22	938	0.36	0.38	0.0106	9606.ENSP00000216117,9606.ENSP00000221930,9606.ENSP00000225831,9606.ENSP00000262426,9606.ENSP00000264036,9606.ENSP00000299106,9606.ENSP00000334928,9606.ENSP00000336762,9606.ENSP00000341342,9606.ENSP00000351905,9606.ENSP00000355896,9606.ENSP00000362410,9606.ENSP00000371790,9606.ENSP00000380901,9606.ENSP00000380948,9606.ENSP00000416330,9606.ENSP00000419260,9606.ENSP00000428340,9606.ENSP00000436607,…	HMOX1,TGFB1,CCL2,FOXF1,MCAM,JAM3,PTPRB,ANG,KLHL6,TGFBR2,TGFB2,MAFB,FGF9,COL8A2,ITGB2,TGFBI,PIK3CG,ANGPT1,ADM,TNFAIP2,YAP1,NRXN3
GO Process	GO:0051128	Regulation of cellular component organization	42	2365	0.23	0.35	0.0106	9606.ENSP00000053867,9606.ENSP00000162749,9606.ENSP00000221930,9606.ENSP00000222390,9606.ENSP00000227752,9606.ENSP00000247470,9606.ENSP00000252593,9606.ENSP00000254301,9606.ENSP00000261623,9606.ENSP00000261918,9606.ENSP00000262629,9606.ENSP00000263867,9606.ENSP00000267549,9606.ENSP00000269593,9606.ENSP00000293778,9606.ENSP00000299106,9606.ENSP00000300305,9606.ENSP00000330633,9606.ENSP00000334836,…	GRN,TNFRSF1A,TGFB1,HGF,IL10RA,PYCARD,BST2,LGALS3,CYBA,SEMA7A,TYROBP,CAPG,GPR65,IGFBP4,CXCL16,JAM3,RUNX1,CNTN2,BMP2K,SREBF1,FCGR2B,DPP4,THBS2,TGFB2,F11R,TREM2,COL16A1,TNFRSF1B,ANXA1,IGFBP3,CST3,CD14,CXCR4,ARPC1B,FBP1,SEMA4D,CDKN2A,ANGPT1,VIM,APOC1,YAP1,ARHGEF18
GO Process	GO:0001910	Regulation of leukocyte mediated cytotoxicity	6	86	0.83	0.48	0.0108	9606.ENSP00000262629,9606.ENSP00000351497,9606.ENSP00000353099,9606.ENSP00000379873,9606.ENSP00000399168,9606.ENSP00000411355	TYROBP,FCGR2B,HLA-DRB1,HLA-A,HLA-B,PTPRC
GO Process	GO:0051607	Defense response to virus	10	252	0.58	0.43	0.0113	9606.ENSP00000247470,9606.ENSP00000252593,9606.ENSP00000327824,9606.ENSP00000330825,9606.ENSP00000370034,9606.ENSP00000398568,9606.ENSP00000411355,9606.ENSP00000418037,9606.ENSP00000433138,9606.ENSP00000454623	PYCARD,BST2,IFNLR1,IFITM1,TLR7,PRF1,PTPRC,IRF5,CASP1,ITGAX
GO Process	GO:0010464	Regulation of mesenchymal cell proliferation	4	30	1.11	0.51	0.0114	9606.ENSP00000262426,9606.ENSP00000351905,9606.ENSP00000354487,9606.ENSP00000371790	FOXF1,TGFBR2,ZEB1,FGF9
GO Process	GO:0010959	Regulation of metal ion transport	13	405	0.49	0.41	0.0115	9606.ENSP00000155840,9606.ENSP00000221930,9606.ENSP00000225831,9606.ENSP00000254301,9606.ENSP00000261623,9606.ENSP00000262262,9606.ENSP00000296140,9606.ENSP00000312367,9606.ENSP00000362205,9606.ENSP00000386884,9606.ENSP00000419260,9606.ENSP00000474412,9606.ENSP00000477908	KCNQ1,TGFB1,CCL2,LGALS3,CYBA,CD33,CCR1,CD84,TREM2,CXCR4,PIK3CG,CCL5,CCL3
GO Process	GO:0002711	Positive regulation of T cell mediated immunity	5	56	0.94	0.49	0.0116	9606.ENSP00000349359,9606.ENSP00000353099,9606.ENSP00000379873,9606.ENSP00000399168,9606.ENSP00000411355	SASH3,HLA-DRB1,HLA-A,HLA-B,PTPRC
GO Process	GO:0016043	Cellular component organization	79	5436	0.15	0.32	0.0116	9606.ENSP00000053867,9606.ENSP00000155840,9606.ENSP00000218104,9606.ENSP00000221930,9606.ENSP00000225831,9606.ENSP00000247470,9606.ENSP00000260128,9606.ENSP00000261623,9606.ENSP00000261918,9606.ENSP00000262426,9606.ENSP00000262629,9606.ENSP00000263867,9606.ENSP00000267549,9606.ENSP00000274793,9606.ENSP00000289707,9606.ENSP00000294507,9606.ENSP00000297350,9606.ENSP00000298223,9606.ENSP00000299106,…	GRN,KCNQ1,ABCD1,TGFB1,CCL2,PYCARD,SULF1,CYBA,SEMA7A,FOXF1,TYROBP,CAPG,GPR65,PLA2G7,SLAMF8,LAPTM5,TNFRSF11B,FOLR2,JAM3,C1QB,IGLL1,CNTN2,IKZF1,ANG,HLA-DQA1,C5AR1,FCGR2B,HLA-DRB1,DPP4,TGFB2,ADAMTS4,F11R,SORBS1,COL9A2,TREM2,MAFB,COL16A1,C1QC,COL11A2,PARD3,HLA-DMA,HLA-DQA2,HLA-DQB1,HLA-DRB5,ANXA1,CNP,COL8A2,ITGB2,CST3,SUN1,CXCR4,ARHGAP25,ARPC1B,PARVG,HLA-DPA1,PRF1,MSR1,HLA-DPB1,PTPRC,TGFBI,SEMA4D,CDKN…
GO Process	GO:0033209	Tumor necrosis factor-mediated signaling pathway	5	56	0.94	0.49	0.0116	9606.ENSP00000162749,9606.ENSP00000247470,9606.ENSP00000347948,9606.ENSP00000365435,9606.ENSP00000498466	TNFRSF1A,PYCARD,TNFRSF14,TNFRSF1B,FAS
GO Process	GO:0050679	Positive regulation of epithelial cell proliferation	9	207	0.62	0.44	0.0116	9606.ENSP00000053867,9606.ENSP00000216117,9606.ENSP00000221930,9606.ENSP00000261623,9606.ENSP00000336762,9606.ENSP00000347197,9606.ENSP00000348635,9606.ENSP00000371790,9606.ENSP00000478927	GRN,HMOX1,TGFB1,CYBA,ANG,C5AR1,JAML,FGF9,YAP1
GO Process	GO:0001912	Positive regulation of leukocyte mediated cytotoxicity	5	57	0.93	0.48	0.0125	9606.ENSP00000262629,9606.ENSP00000353099,9606.ENSP00000379873,9606.ENSP00000399168,9606.ENSP00000411355	TYROBP,HLA-DRB1,HLA-A,HLA-B,PTPRC
GO Process	GO:0048872	Homeostasis of number of cells	10	256	0.58	0.43	0.0125	9606.ENSP00000155840,9606.ENSP00000216117,9606.ENSP00000221930,9606.ENSP00000295408,9606.ENSP00000295633,9606.ENSP00000299106,9606.ENSP00000331614,9606.ENSP00000349359,9606.ENSP00000366109,9606.ENSP00000498466	KCNQ1,HMOX1,TGFB1,MERTK,FSTL1,JAM3,IKZF1,SASH3,ANXA1,FAS
GO Process	GO:0090025	Regulation of monocyte chemotaxis	4	31	1.1	0.5	0.0125	9606.ENSP00000274793,9606.ENSP00000289707,9606.ENSP00000296140,9606.ENSP00000474412	PLA2G7,SLAMF8,CCR1,CCL5
GO Process	GO:0010936	Negative regulation of macrophage cytokine production	3	12	1.38	0.51	0.0126	9606.ENSP00000218758,9606.ENSP00000221930,9606.ENSP00000355896	ACP5,TGFB1,TGFB2
GO Process	GO:0032490	Detection of molecule of bacterial origin	3	12	1.38	0.51	0.0126	9606.ENSP00000284818,9606.ENSP00000362205,9606.ENSP00000415941	LY96,TREM2,C4B
GO Process	GO:1902337	Regulation of apoptotic process involved in morphogenesis	3	12	1.38	0.51	0.0126	9606.ENSP00000162749,9606.ENSP00000355896,9606.ENSP00000365435	TNFRSF1A,TGFB2,TNFRSF1B
GO Process	GO:1903265	Positive regulation of tumor necrosis factor-mediated signaling pathway	3	12	1.38	0.51	0.0126	9606.ENSP00000294507,9606.ENSP00000388566,9606.ENSP00000433138	LAPTM5,CASP4,CASP1
GO Process	GO:0001776	Leukocyte homeostasis	6	90	0.81	0.46	0.0131	9606.ENSP00000221930,9606.ENSP00000295408,9606.ENSP00000299106,9606.ENSP00000349359,9606.ENSP00000366109,9606.ENSP00000498466	TGFB1,MERTK,JAM3,SASH3,ANXA1,FAS
GO Process	GO:0045927	Positive regulation of growth	10	259	0.57	0.42	0.0134	9606.ENSP00000261623,9606.ENSP00000261918,9606.ENSP00000293778,9606.ENSP00000349359,9606.ENSP00000351905,9606.ENSP00000355896,9606.ENSP00000371790,9606.ENSP00000386884,9606.ENSP00000416523,9606.ENSP00000478927	CYBA,SEMA7A,CXCL16,SASH3,TGFBR2,TGFB2,FGF9,CXCR4,SEMA4D,YAP1
GO Process	GO:0002335	Mature B cell differentiation	4	32	1.08	0.49	0.0137	9606.ENSP00000215909,9606.ENSP00000289707,9606.ENSP00000351497,9606.ENSP00000363318	LGALS1,SLAMF8,FCGR2B,IL2RG
GO Process	GO:0043304	Regulation of mast cell degranulation	4	32	1.08	0.49	0.0137	9606.ENSP00000216117,9606.ENSP00000262426,9606.ENSP00000312367,9606.ENSP00000363117	HMOX1,FOXF1,CD84,FGR
GO Process	GO:0070741	Response to interleukin-6	4	32	1.08	0.49	0.0137	9606.ENSP00000255409,9606.ENSP00000357470,9606.ENSP00000427514,9606.ENSP00000478927	CHI3L1,IL6R,CEBPA,YAP1
GO Process	GO:0022604	Regulation of cell morphogenesis	11	311	0.53	0.41	0.0143	9606.ENSP00000225831,9606.ENSP00000295095,9606.ENSP00000330633,9606.ENSP00000357005,9606.ENSP00000363117,9606.ENSP00000366109,9606.ENSP00000380948,9606.ENSP00000386884,9606.ENSP00000416523,9606.ENSP00000477908,9606.ENSP00000482647	CCL2,ARHGAP15,CNTN2,F11R,FGR,ANXA1,ITGB2,CXCR4,SEMA4D,CCL3,ARHGEF18
GO Process	GO:0032494	Response to peptidoglycan	3	13	1.35	0.49	0.0150	9606.ENSP00000347197,9606.ENSP00000362205,9606.ENSP00000418037	C5AR1,TREM2,IRF5
GO Process	GO:0031670	Cellular response to nutrient	4	33	1.07	0.47	0.0151	9606.ENSP00000216117,9606.ENSP00000296545,9606.ENSP00000298223,9606.ENSP00000497642	HMOX1,IL15,FOLR2,LPL
GO Process	GO:0043523	Regulation of neuron apoptotic process	9	216	0.6	0.42	0.0151	9606.ENSP00000053867,9606.ENSP00000216117,9606.ENSP00000225831,9606.ENSP00000262629,9606.ENSP00000319788,9606.ENSP00000355896,9606.ENSP00000362205,9606.ENSP00000428340,9606.ENSP00000477908	GRN,HMOX1,CCL2,TYROBP,NQO1,TGFB2,TREM2,ANGPT1,CCL3
GO Process	GO:0045671	Negative regulation of osteoclast differentiation	4	33	1.07	0.47	0.0151	9606.ENSP00000245620,9606.ENSP00000297350,9606.ENSP00000362410,9606.ENSP00000477908	LILRB3,TNFRSF11B,MAFB,CCL3
GO Process	GO:0048565	Digestive tract development	7	131	0.71	0.43	0.0155	9606.ENSP00000155840,9606.ENSP00000221930,9606.ENSP00000262426,9606.ENSP00000351905,9606.ENSP00000355896,9606.ENSP00000371790,9606.ENSP00000478927	KCNQ1,TGFB1,FOXF1,TGFBR2,TGFB2,FGF9,YAP1
GO Process	GO:0009410	Response to xenobiotic stimulus	13	422	0.47	0.39	0.0159	9606.ENSP00000155840,9606.ENSP00000216117,9606.ENSP00000221930,9606.ENSP00000261623,9606.ENSP00000297350,9606.ENSP00000319788,9606.ENSP00000348069,9606.ENSP00000351905,9606.ENSP00000355896,9606.ENSP00000381607,9606.ENSP00000386884,9606.ENSP00000408025,9606.ENSP00000497642	KCNQ1,HMOX1,TGFB1,CYBA,TNFRSF11B,NQO1,SREBF1,TGFBR2,TGFB2,GSTP1,CXCR4,FBP1,LPL
GO Process	GO:0002224	Toll-like receptor signaling pathway	5	61	0.9	0.45	0.0160	9606.ENSP00000284818,9606.ENSP00000370034,9606.ENSP00000385519,9606.ENSP00000462309,9606.ENSP00000496355	LY96,TLR7,CD14,CD300LF,TLR5
GO Process	GO:0032720	Negative regulation of tumor necrosis factor production	5	61	0.9	0.45	0.0160	9606.ENSP00000218758,9606.ENSP00000262262,9606.ENSP00000362205,9606.ENSP00000371420,9606.ENSP00000381607	ACP5,CD33,TREM2,GPNMB,GSTP1
GO Process	GO:0032731	Positive regulation of interleukin-1 beta production	5	61	0.9	0.45	0.0160	9606.ENSP00000247470,9606.ENSP00000262629,9606.ENSP00000433138,9606.ENSP00000477908,9606.ENSP00000497642	PYCARD,TYROBP,CASP1,CCL3,LPL
GO Process	GO:0050922	Negative regulation of chemotaxis	5	61	0.9	0.45	0.0160	9606.ENSP00000225831,9606.ENSP00000261918,9606.ENSP00000289707,9606.ENSP00000353731,9606.ENSP00000416523	CCL2,SEMA7A,SLAMF8,DPP4,SEMA4D
GO Process	GO:0000165	MAPK cascade	9	219	0.6	0.41	0.0163	9606.ENSP00000221930,9606.ENSP00000225831,9606.ENSP00000269593,9606.ENSP00000292303,9606.ENSP00000370034,9606.ENSP00000370473,9606.ENSP00000411355,9606.ENSP00000474412,9606.ENSP00000477908	TGFB1,CCL2,IGFBP4,CCR5,TLR7,IGFBP3,PTPRC,CCL5,CCL3
GO Process	GO:0032673	Regulation of interleukin-4 production	4	34	1.06	0.46	0.0165	9606.ENSP00000289902,9606.ENSP00000349359,9606.ENSP00000353099,9606.ENSP00000368450	FCER1G,SASH3,HLA-DRB1,CD83
GO Process	GO:0035633	Maintenance of blood-brain barrier	4	34	1.06	0.46	0.0165	9606.ENSP00000299106,9606.ENSP00000357005,9606.ENSP00000428340,9606.ENSP00000457421	JAM3,F11R,ANGPT1,PECAM1
GO Process	GO:0002588	Positive regulation of antigen processing and presentation of peptide antigen via MHC class II	2	2	1.98	0.49	0.0168	9606.ENSP00000247470,9606.ENSP00000362205	PYCARD,TREM2
GO Process	GO:1904093	Negative regulation of autophagic cell death	2	2	1.98	0.49	0.0168	9606.ENSP00000294507,9606.ENSP00000362205	LAPTM5,TREM2
GO Process	GO:0001558	Regulation of cell growth	13	428	0.47	0.38	0.0175	9606.ENSP00000221930,9606.ENSP00000252593,9606.ENSP00000261623,9606.ENSP00000261918,9606.ENSP00000269593,9606.ENSP00000293778,9606.ENSP00000355896,9606.ENSP00000370473,9606.ENSP00000386884,9606.ENSP00000408025,9606.ENSP00000416523,9606.ENSP00000418915,9606.ENSP00000478927	TGFB1,BST2,CYBA,SEMA7A,IGFBP4,CXCL16,TGFB2,IGFBP3,CXCR4,FBP1,SEMA4D,CDKN2A,YAP1
GO Process	GO:0001913	T cell mediated cytotoxicity	3	14	1.32	0.47	0.0175	9606.ENSP00000227266,9606.ENSP00000379873,9606.ENSP00000398568	CTSC,HLA-A,PRF1
GO Process	GO:0045916	Negative regulation of complement activation	3	14	1.32	0.47	0.0175	9606.ENSP00000323929,9606.ENSP00000363869,9606.ENSP00000498879	A2M,VSIG4,CD59
GO Process	GO:0070102	interleukin-6-mediated signaling pathway	3	14	1.32	0.47	0.0175	9606.ENSP00000357470,9606.ENSP00000427514,9606.ENSP00000478927	IL6R,CEBPA,YAP1
GO Process	GO:0045601	Regulation of endothelial cell differentiation	4	35	1.04	0.46	0.0178	9606.ENSP00000162749,9606.ENSP00000354487,9606.ENSP00000357005,9606.ENSP00000365006	TNFRSF1A,ZEB1,F11R,S1PR3
GO Process	GO:0045862	Positive regulation of proteolysis	12	375	0.49	0.38	0.0180	9606.ENSP00000053867,9606.ENSP00000227266,9606.ENSP00000247470,9606.ENSP00000294507,9606.ENSP00000330633,9606.ENSP00000337797,9606.ENSP00000362205,9606.ENSP00000365435,9606.ENSP00000418915,9606.ENSP00000427514,9606.ENSP00000433138,9606.ENSP00000498466	GRN,CTSC,PYCARD,LAPTM5,CNTN2,PIDD1,TREM2,TNFRSF1B,CDKN2A,CEBPA,CASP1,FAS
GO Process	GO:0050829	Defense response to Gram-negative bacterium	6	97	0.78	0.43	0.0180	9606.ENSP00000247470,9606.ENSP00000347948,9606.ENSP00000354335,9606.ENSP00000357470,9606.ENSP00000362205,9606.ENSP00000436607	PYCARD,TNFRSF14,MPEG1,IL6R,TREM2,ADM
GO Process	GO:0032655	Regulation of interleukin-12 production	5	64	0.88	0.43	0.0188	9606.ENSP00000218758,9606.ENSP00000294507,9606.ENSP00000399168,9606.ENSP00000418037,9606.ENSP00000449716	ACP5,LAPTM5,HLA-B,IRF5,CMKLR1
GO Process	GO:0032755	Positive regulation of interleukin-6 production	6	98	0.77	0.42	0.0188	9606.ENSP00000247470,9606.ENSP00000261623,9606.ENSP00000262629,9606.ENSP00000357470,9606.ENSP00000370034,9606.ENSP00000497642	PYCARD,CYBA,TYROBP,IL6R,TLR7,LPL
GO Process	GO:0071214	Cellular response to abiotic stimulus	11	325	0.51	0.38	0.0191	9606.ENSP00000162749,9606.ENSP00000221930,9606.ENSP00000247470,9606.ENSP00000261623,9606.ENSP00000357005,9606.ENSP00000364858,9606.ENSP00000370034,9606.ENSP00000433138,9606.ENSP00000478927,9606.ENSP00000496355,9606.ENSP00000498466	TNFRSF1A,TGFB1,PYCARD,CYBA,F11R,CARD16,TLR7,CASP1,YAP1,TLR5,FAS
GO Process	GO:0014002	Astrocyte development	4	36	1.03	0.45	0.0193	9606.ENSP00000053867,9606.ENSP00000347197,9606.ENSP00000362205,9606.ENSP00000446007	GRN,C5AR1,TREM2,VIM
GO Process	GO:0032965	Regulation of collagen biosynthetic process	4	36	1.03	0.45	0.0193	9606.ENSP00000221930,9606.ENSP00000300305,9606.ENSP00000357470,9606.ENSP00000446007	TGFB1,RUNX1,IL6R,VIM
GO Process	GO:0034113	Heterotypic cell-cell adhesion	4	36	1.03	0.45	0.0193	9606.ENSP00000299106,9606.ENSP00000380948,9606.ENSP00000411355,9606.ENSP00000454623	JAM3,ITGB2,PTPRC,ITGAX
GO Process	GO:0014910	Regulation of smooth muscle cell migration	5	65	0.87	0.43	0.0198	9606.ENSP00000271638,9606.ENSP00000361850,9606.ENSP00000370473,9606.ENSP00000371790,9606.ENSP00000474412	S100A11,PLAU,IGFBP3,FGF9,CCL5
GO Process	GO:0032757	Positive regulation of interleukin-8 production	5	65	0.87	0.43	0.0198	9606.ENSP00000247470,9606.ENSP00000255409,9606.ENSP00000370034,9606.ENSP00000385519,9606.ENSP00000496355	PYCARD,CHI3L1,TLR7,CD14,TLR5
GO Process	GO:0040008	Regulation of growth	17	671	0.39	0.35	0.0198	9606.ENSP00000221930,9606.ENSP00000252593,9606.ENSP00000261623,9606.ENSP00000261918,9606.ENSP00000269593,9606.ENSP00000293778,9606.ENSP00000300305,9606.ENSP00000349359,9606.ENSP00000351905,9606.ENSP00000355896,9606.ENSP00000370473,9606.ENSP00000371790,9606.ENSP00000386884,9606.ENSP00000408025,9606.ENSP00000416523,9606.ENSP00000418915,9606.ENSP00000478927	TGFB1,BST2,CYBA,SEMA7A,IGFBP4,CXCL16,RUNX1,SASH3,TGFBR2,TGFB2,IGFBP3,FGF9,CXCR4,FBP1,SEMA4D,CDKN2A,YAP1
GO Process	GO:0060389	Pathway-restricted SMAD protein phosphorylation	3	15	1.29	0.46	0.0201	9606.ENSP00000221930,9606.ENSP00000351905,9606.ENSP00000355896	TGFB1,TGFBR2,TGFB2
GO Process	GO:0090280	Positive regulation of calcium ion import	3	15	1.29	0.46	0.0201	9606.ENSP00000225831,9606.ENSP00000254301,9606.ENSP00000477908	CCL2,LGALS3,CCL3
GO Process	GO:1902563	Regulation of neutrophil activation	3	15	1.29	0.46	0.0201	9606.ENSP00000053867,9606.ENSP00000351497,9606.ENSP00000380948	GRN,FCGR2B,ITGB2
GO Process	GO:1901652	Response to peptide	13	437	0.46	0.37	0.0203	9606.ENSP00000155840,9606.ENSP00000221930,9606.ENSP00000261623,9606.ENSP00000348069,9606.ENSP00000351497,9606.ENSP00000360293,9606.ENSP00000362205,9606.ENSP00000366109,9606.ENSP00000388566,9606.ENSP00000408025,9606.ENSP00000418037,9606.ENSP00000436607,9606.ENSP00000446007	KCNQ1,TGFB1,CYBA,SREBF1,FCGR2B,SORBS1,TREM2,ANXA1,CASP4,FBP1,IRF5,ADM,VIM
GO Process	GO:0003170	Heart valve development	5	66	0.86	0.42	0.0208	9606.ENSP00000162749,9606.ENSP00000221930,9606.ENSP00000351905,9606.ENSP00000355896,9606.ENSP00000365435	TNFRSF1A,TGFB1,TGFBR2,TGFB2,TNFRSF1B
GO Process	GO:0062012	Regulation of small molecule metabolic process	11	330	0.51	0.37	0.0210	9606.ENSP00000218104,9606.ENSP00000269593,9606.ENSP00000348069,9606.ENSP00000360293,9606.ENSP00000362205,9606.ENSP00000366109,9606.ENSP00000370473,9606.ENSP00000380666,9606.ENSP00000408025,9606.ENSP00000436607,9606.ENSP00000465356	ABCD1,IGFBP4,SREBF1,SORBS1,TREM2,ANXA1,IGFBP3,SLC7A7,FBP1,ADM,APOC1
GO Process	GO:0030888	Regulation of B cell proliferation	5	67	0.86	0.42	0.0221	9606.ENSP00000262629,9606.ENSP00000349359,9606.ENSP00000351497,9606.ENSP00000411355,9606.ENSP00000418915	TYROBP,SASH3,FCGR2B,PTPRC,CDKN2A
GO Process	GO:0031100	Animal organ regeneration	5	67	0.86	0.42	0.0221	9606.ENSP00000216117,9606.ENSP00000221930,9606.ENSP00000222390,9606.ENSP00000351905,9606.ENSP00000436607	HMOX1,TGFB1,HGF,TGFBR2,ADM
GO Process	GO:0097028	Dendritic cell differentiation	4	38	1.01	0.43	0.0226	9606.ENSP00000221930,9606.ENSP00000286639,9606.ENSP00000351905,9606.ENSP00000362205	TGFB1,BATF,TGFBR2,TREM2
GO Process	GO:0050852	T cell receptor signaling pathway	6	103	0.75	0.4	0.0231	9606.ENSP00000046794,9606.ENSP00000353099,9606.ENSP00000364080,9606.ENSP00000379873,9606.ENSP00000408146,9606.ENSP00000411355	LCP2,HLA-DRB1,HLA-DQB1,HLA-A,HLA-DPB1,PTPRC
GO Process	GO:0001780	Neutrophil homeostasis	3	16	1.26	0.44	0.0232	9606.ENSP00000295408,9606.ENSP00000299106,9606.ENSP00000366109	MERTK,JAM3,ANXA1
GO Process	GO:0003094	Glomerular filtration	3	16	1.26	0.44	0.0232	9606.ENSP00000260128,9606.ENSP00000264036,9606.ENSP00000440066	SULF1,MCAM,JCHAIN
GO Process	GO:0010818	T cell chemotaxis	3	16	1.26	0.44	0.0232	9606.ENSP00000293778,9606.ENSP00000419260,9606.ENSP00000477908	CXCL16,PIK3CG,CCL3
GO Process	GO:0045669	Positive regulation of osteoblast differentiation	5	68	0.85	0.41	0.0232	9606.ENSP00000222390,9606.ENSP00000330825,9606.ENSP00000357470,9606.ENSP00000427514,9606.ENSP00000478927	HGF,IFITM1,IL6R,CEBPA,YAP1
GO Process	GO:0060263	Regulation of respiratory burst	3	16	1.26	0.44	0.0232	9606.ENSP00000053867,9606.ENSP00000289707,9606.ENSP00000440066	GRN,SLAMF8,JCHAIN
GO Process	GO:1903140	Regulation of establishment of endothelial barrier	3	16	1.26	0.44	0.0232	9606.ENSP00000162749,9606.ENSP00000357005,9606.ENSP00000365006	TNFRSF1A,F11R,S1PR3
GO Process	GO:0042060	Wound healing	11	336	0.5	0.36	0.0237	9606.ENSP00000216117,9606.ENSP00000221930,9606.ENSP00000264036,9606.ENSP00000295408,9606.ENSP00000348635,9606.ENSP00000351905,9606.ENSP00000355896,9606.ENSP00000361850,9606.ENSP00000419260,9606.ENSP00000478927,9606.ENSP00000498879	HMOX1,TGFB1,MCAM,MERTK,JAML,TGFBR2,TGFB2,PLAU,PIK3CG,YAP1,CD59
GO Process	GO:0051172	Negative regulation of nitrogen compound metabolic process	41	2403	0.22	0.3	0.0238	9606.ENSP00000217131,9606.ENSP00000218758,9606.ENSP00000221930,9606.ENSP00000222390,9606.ENSP00000247470,9606.ENSP00000252593,9606.ENSP00000254301,9606.ENSP00000262426,9606.ENSP00000271638,9606.ENSP00000285670,9606.ENSP00000300305,9606.ENSP00000312367,9606.ENSP00000319788,9606.ENSP00000323929,9606.ENSP00000331040,9606.ENSP00000331614,9606.ENSP00000334928,9606.ENSP00000336762,9606.ENSP00000348069,…	CTSZ,ACP5,TGFB1,HGF,PYCARD,BST2,LGALS3,FOXF1,S100A11,SAMSN1,RUNX1,CD84,NQO1,A2M,OLIG2,IKZF1,PTPRB,ANG,SREBF1,ZEB1,PLAU,TREM2,MAFB,PARD3,CARD16,IGFBP3,FGF9,ITGB2,CST3,GSTP1,FBP1,PTPRC,C4B,SEMA4D,CDKN2A,CEBPA,ANGPT1,SERPINH1,SERPINA3,APOC1,YAP1
GO Process	GO:0062207	Regulation of pattern recognition receptor signaling pathway	6	104	0.75	0.4	0.0238	9606.ENSP00000227880,9606.ENSP00000261623,9606.ENSP00000362205,9606.ENSP00000385519,9606.ENSP00000462309,9606.ENSP00000496355	SLC15A3,CYBA,TREM2,CD14,CD300LF,TLR5
GO Process	GO:0051960	Regulation of nervous system development	13	447	0.45	0.35	0.0240	9606.ENSP00000221930,9606.ENSP00000222390,9606.ENSP00000227266,9606.ENSP00000261918,9606.ENSP00000331040,9606.ENSP00000355751,9606.ENSP00000362205,9606.ENSP00000363921,9606.ENSP00000365435,9606.ENSP00000386884,9606.ENSP00000416523,9606.ENSP00000454623,9606.ENSP00000478927	TGFB1,HGF,CTSC,SEMA7A,OLIG2,THBS2,TREM2,PARD3,TNFRSF1B,CXCR4,SEMA4D,ITGAX,YAP1
GO Process	GO:0032570	Response to progesterone	4	39	1.0	0.42	0.0241	9606.ENSP00000221930,9606.ENSP00000348069,9606.ENSP00000355896,9606.ENSP00000478927	TGFB1,SREBF1,TGFB2,YAP1
GO Process	GO:0048545	Response to steroid hormone	10	285	0.53	0.37	0.0241	9606.ENSP00000221930,9606.ENSP00000261623,9606.ENSP00000323929,9606.ENSP00000325120,9606.ENSP00000348069,9606.ENSP00000351905,9606.ENSP00000355896,9606.ENSP00000366109,9606.ENSP00000436607,9606.ENSP00000478927	TGFB1,CYBA,A2M,PGR,SREBF1,TGFBR2,TGFB2,ANXA1,ADM,YAP1
GO Process	GO:0060043	Regulation of cardiac muscle cell proliferation	4	39	1.0	0.42	0.0241	9606.ENSP00000300305,9606.ENSP00000351905,9606.ENSP00000371790,9606.ENSP00000478927	RUNX1,TGFBR2,FGF9,YAP1
GO Process	GO:0140448	Signaling receptor ligand precursor processing	4	39	1.0	0.42	0.0241	9606.ENSP00000217131,9606.ENSP00000274793,9606.ENSP00000353731,9606.ENSP00000433138	CTSZ,PLA2G7,DPP4,CASP1
GO Process	GO:0070613	Regulation of protein processing	5	69	0.84	0.41	0.0242	9606.ENSP00000217131,9606.ENSP00000300305,9606.ENSP00000330633,9606.ENSP00000361850,9606.ENSP00000364858	CTSZ,RUNX1,CNTN2,PLAU,CARD16
GO Process	GO:2000401	Regulation of lymphocyte migration	5	69	0.84	0.41	0.0242	9606.ENSP00000225831,9606.ENSP00000247470,9606.ENSP00000347948,9606.ENSP00000474412,9606.ENSP00000477908	CCL2,PYCARD,TNFRSF14,CCL5,CCL3
GO Process	GO:0031400	Negative regulation of protein modification process	14	506	0.43	0.35	0.0244	9606.ENSP00000221930,9606.ENSP00000222390,9606.ENSP00000247470,9606.ENSP00000254301,9606.ENSP00000285670,9606.ENSP00000334928,9606.ENSP00000363921,9606.ENSP00000370473,9606.ENSP00000381607,9606.ENSP00000411355,9606.ENSP00000416523,9606.ENSP00000418915,9606.ENSP00000427514,9606.ENSP00000428340	TGFB1,HGF,PYCARD,LGALS3,SAMSN1,PTPRB,PARD3,IGFBP3,GSTP1,PTPRC,SEMA4D,CDKN2A,CEBPA,ANGPT1
GO Process	GO:0060284	Regulation of cell development	14	506	0.43	0.35	0.0244	9606.ENSP00000053867,9606.ENSP00000162749,9606.ENSP00000221930,9606.ENSP00000261918,9606.ENSP00000262629,9606.ENSP00000289707,9606.ENSP00000331040,9606.ENSP00000357005,9606.ENSP00000362205,9606.ENSP00000365006,9606.ENSP00000365435,9606.ENSP00000386884,9606.ENSP00000416523,9606.ENSP00000478927	GRN,TNFRSF1A,TGFB1,SEMA7A,TYROBP,SLAMF8,OLIG2,F11R,TREM2,S1PR3,TNFRSF1B,CXCR4,SEMA4D,YAP1
GO Process	GO:2000116	Regulation of cysteine-type endopeptidase activity	9	236	0.57	0.37	0.0244	9606.ENSP00000222390,9606.ENSP00000247470,9606.ENSP00000294507,9606.ENSP00000337797,9606.ENSP00000364858,9606.ENSP00000381448,9606.ENSP00000418915,9606.ENSP00000433138,9606.ENSP00000498466	HGF,PYCARD,LAPTM5,PIDD1,CARD16,CST3,CDKN2A,CASP1,FAS
GO Process	GO:0045861	Negative regulation of proteolysis	11	339	0.5	0.36	0.0249	9606.ENSP00000217131,9606.ENSP00000222390,9606.ENSP00000252593,9606.ENSP00000323929,9606.ENSP00000361850,9606.ENSP00000364858,9606.ENSP00000381448,9606.ENSP00000415941,9606.ENSP00000418915,9606.ENSP00000434412,9606.ENSP00000450540	CTSZ,HGF,BST2,A2M,PLAU,CARD16,CST3,C4B,CDKN2A,SERPINH1,SERPINA3
GO Process	GO:0001503	Ossification	10	287	0.53	0.36	0.0250	9606.ENSP00000221930,9606.ENSP00000261918,9606.ENSP00000300305,9606.ENSP00000330825,9606.ENSP00000363117,9606.ENSP00000363840,9606.ENSP00000370473,9606.ENSP00000371790,9606.ENSP00000416523,9606.ENSP00000477908	TGFB1,SEMA7A,RUNX1,IFITM1,FGR,COL11A2,IGFBP3,FGF9,SEMA4D,CCL3
GO Process	GO:0060548	Negative regulation of cell death	22	1016	0.32	0.32	0.0250	9606.ENSP00000053867,9606.ENSP00000216117,9606.ENSP00000222390,9606.ENSP00000225831,9606.ENSP00000254301,9606.ENSP00000294507,9606.ENSP00000295408,9606.ENSP00000295633,9606.ENSP00000319788,9606.ENSP00000337797,9606.ENSP00000362205,9606.ENSP00000364858,9606.ENSP00000365435,9606.ENSP00000366109,9606.ENSP00000371420,9606.ENSP00000381607,9606.ENSP00000416523,9606.ENSP00000419260,9606.ENSP00000428340,…	GRN,HMOX1,HGF,CCL2,LGALS3,LAPTM5,MERTK,FSTL1,NQO1,PIDD1,TREM2,CARD16,TNFRSF1B,ANXA1,GPNMB,GSTP1,SEMA4D,PIK3CG,ANGPT1,CCL5,YAP1,FAS
GO Process	GO:0001570	Vasculogenesis	5	70	0.84	0.4	0.0251	9606.ENSP00000221930,9606.ENSP00000262426,9606.ENSP00000351905,9606.ENSP00000436607,9606.ENSP00000478927	TGFB1,FOXF1,TGFBR2,ADM,YAP1
GO Process	GO:0002064	Epithelial cell development	8	190	0.61	0.37	0.0251	9606.ENSP00000221930,9606.ENSP00000325120,9606.ENSP00000357005,9606.ENSP00000386884,9606.ENSP00000427514,9606.ENSP00000446007,9606.ENSP00000457421,9606.ENSP00000478927	TGFB1,PGR,F11R,CXCR4,CEBPA,VIM,PECAM1,YAP1
GO Process	GO:0002486	Antigen processing and presentation of endogenous peptide antigen via MHC class I via ER pathway, TAP-independent	2	3	1.81	0.44	0.0251	9606.ENSP00000379873,9606.ENSP00000399168	HLA-A,HLA-B
GO Process	GO:0010693	Negative regulation of alkaline phosphatase activity	2	3	1.81	0.44	0.0251	9606.ENSP00000355896,9606.ENSP00000416523	TGFB2,SEMA4D
GO Process	GO:0038160	CXCL12-activated CXCR4 signaling pathway	2	3	1.81	0.44	0.0251	9606.ENSP00000362205,9606.ENSP00000386884	TREM2,CXCR4
GO Process	GO:0051129	Negative regulation of cellular component organization	17	691	0.38	0.33	0.0251	9606.ENSP00000162749,9606.ENSP00000221930,9606.ENSP00000222390,9606.ENSP00000254301,9606.ENSP00000261918,9606.ENSP00000263867,9606.ENSP00000299106,9606.ENSP00000353731,9606.ENSP00000357005,9606.ENSP00000362205,9606.ENSP00000365435,9606.ENSP00000381448,9606.ENSP00000416523,9606.ENSP00000446007,9606.ENSP00000465356,9606.ENSP00000478927,9606.ENSP00000482647	TNFRSF1A,TGFB1,HGF,LGALS3,SEMA7A,CAPG,JAM3,DPP4,F11R,TREM2,TNFRSF1B,CST3,SEMA4D,VIM,APOC1,YAP1,ARHGEF18
GO Process	GO:1903615	Positive regulation of protein tyrosine phosphatase activity	2	3	1.81	0.44	0.0251	9606.ENSP00000262262,9606.ENSP00000411355	CD33,PTPRC
GO Process	GO:1990402	Embryonic liver development	2	3	1.81	0.44	0.0251	9606.ENSP00000221930,9606.ENSP00000323929	TGFB1,A2M
GO Process	GO:2000446	Regulation of macrophage migration inhibitory factor signaling pathway	2	3	1.81	0.44	0.0251	9606.ENSP00000386884,9606.ENSP00000428340	CXCR4,ANGPT1
GO Process	GO:0030336	Negative regulation of cell migration	10	288	0.53	0.36	0.0252	9606.ENSP00000216117,9606.ENSP00000221930,9606.ENSP00000225831,9606.ENSP00000241356,9606.ENSP00000252593,9606.ENSP00000260128,9606.ENSP00000289707,9606.ENSP00000330825,9606.ENSP00000353731,9606.ENSP00000370473	HMOX1,TGFB1,CCL2,ADORA3,BST2,SULF1,SLAMF8,IFITM1,DPP4,IGFBP3
GO Process	GO:0006958	Complement activation, classical pathway	4	40	0.98	0.41	0.0254	9606.ENSP00000313967,9606.ENSP00000329312,9606.ENSP00000363770,9606.ENSP00000415941	C1QB,IGLL1,C1QC,C4B
GO Process	GO:0001779	Natural killer cell differentiation	3	17	1.23	0.43	0.0255	9606.ENSP00000295408,9606.ENSP00000296545,9606.ENSP00000411355	MERTK,IL15,PTPRC
GO Process	GO:0010885	Regulation of cholesterol storage	3	17	1.23	0.43	0.0255	9606.ENSP00000362205,9606.ENSP00000405453,9606.ENSP00000497642	TREM2,MSR1,LPL
GO Process	GO:0016045	Detection of bacterium	3	17	1.23	0.43	0.0255	9606.ENSP00000353099,9606.ENSP00000379873,9606.ENSP00000399168	HLA-DRB1,HLA-A,HLA-B
GO Process	GO:0034112	Positive regulation of homotypic cell-cell adhesion	3	17	1.23	0.43	0.0255	9606.ENSP00000357005,9606.ENSP00000357470,9606.ENSP00000474412	F11R,IL6R,CCL5
GO Process	GO:0043123	Positive regulation of I-kappaB kinase/NF-kappaB signaling	8	191	0.61	0.37	0.0255	9606.ENSP00000162749,9606.ENSP00000215909,9606.ENSP00000216117,9606.ENSP00000252593,9606.ENSP00000353099,9606.ENSP00000357704,9606.ENSP00000364858,9606.ENSP00000433138	TNFRSF1A,LGALS1,HMOX1,BST2,HLA-DRB1,S100A4,CARD16,CASP1
GO Process	GO:0048143	Astrocyte activation	3	17	1.23	0.43	0.0255	9606.ENSP00000053867,9606.ENSP00000347197,9606.ENSP00000362205	GRN,C5AR1,TREM2
GO Process	GO:0010595	Positive regulation of endothelial cell migration	6	107	0.73	0.39	0.0261	9606.ENSP00000053867,9606.ENSP00000216117,9606.ENSP00000221930,9606.ENSP00000366109,9606.ENSP00000419260,9606.ENSP00000428340	GRN,HMOX1,TGFB1,ANXA1,PIK3CG,ANGPT1
GO Process	GO:0008037	Cell recognition	7	148	0.66	0.38	0.0264	9606.ENSP00000298223,9606.ENSP00000329312,9606.ENSP00000330633,9606.ENSP00000362205,9606.ENSP00000386884,9606.ENSP00000398568,9606.ENSP00000457421	FOLR2,IGLL1,CNTN2,TREM2,CXCR4,PRF1,PECAM1
GO Process	GO:0071417	Cellular response to organonitrogen compound	15	574	0.4	0.33	0.0271	9606.ENSP00000155840,9606.ENSP00000221930,9606.ENSP00000261623,9606.ENSP00000298223,9606.ENSP00000348069,9606.ENSP00000351497,9606.ENSP00000354487,9606.ENSP00000358327,9606.ENSP00000360293,9606.ENSP00000362205,9606.ENSP00000362776,9606.ENSP00000388566,9606.ENSP00000408025,9606.ENSP00000419260,9606.ENSP00000446007	KCNQ1,TGFB1,CYBA,FOLR2,SREBF1,FCGR2B,ZEB1,CASP7,SORBS1,TREM2,COL16A1,CASP4,FBP1,PIK3CG,VIM
GO Process	GO:1905314	Semi-lunar valve development	4	41	0.97	0.41	0.0272	9606.ENSP00000162749,9606.ENSP00000221930,9606.ENSP00000355896,9606.ENSP00000365435	TNFRSF1A,TGFB1,TGFB2,TNFRSF1B
GO Process	GO:0009725	Response to hormone	18	762	0.36	0.33	0.0274	9606.ENSP00000155840,9606.ENSP00000216117,9606.ENSP00000221930,9606.ENSP00000261623,9606.ENSP00000297350,9606.ENSP00000319788,9606.ENSP00000323929,9606.ENSP00000325120,9606.ENSP00000336762,9606.ENSP00000348069,9606.ENSP00000351905,9606.ENSP00000355896,9606.ENSP00000360293,9606.ENSP00000366109,9606.ENSP00000389631,9606.ENSP00000408025,9606.ENSP00000436607,9606.ENSP00000478927	KCNQ1,HMOX1,TGFB1,CYBA,TNFRSF11B,NQO1,A2M,PGR,ANG,SREBF1,TGFBR2,TGFB2,SORBS1,ANXA1,ARPC1B,FBP1,ADM,YAP1
GO Process	GO:0042098	T cell proliferation	5	72	0.83	0.39	0.0276	9606.ENSP00000221930,9606.ENSP00000296545,9606.ENSP00000349359,9606.ENSP00000411355,9606.ENSP00000419260	TGFB1,IL15,SASH3,PTPRC,PIK3CG
GO Process	GO:0019216	Regulation of lipid metabolic process	11	346	0.49	0.35	0.0280	9606.ENSP00000218104,9606.ENSP00000221930,9606.ENSP00000348069,9606.ENSP00000360293,9606.ENSP00000362205,9606.ENSP00000363117,9606.ENSP00000366109,9606.ENSP00000419260,9606.ENSP00000436607,9606.ENSP00000450540,9606.ENSP00000465356	ABCD1,TGFB1,SREBF1,SORBS1,TREM2,FGR,ANXA1,PIK3CG,ADM,SERPINA3,APOC1
GO Process	GO:1903305	Regulation of regulated secretory pathway	7	150	0.65	0.37	0.0281	9606.ENSP00000216117,9606.ENSP00000262426,9606.ENSP00000312367,9606.ENSP00000351497,9606.ENSP00000363117,9606.ENSP00000380948,9606.ENSP00000489551	HMOX1,FOXF1,CD84,FCGR2B,FGR,ITGB2,NRXN3
GO Process	GO:0010952	Positive regulation of peptidase activity	8	195	0.6	0.36	0.0282	9606.ENSP00000053867,9606.ENSP00000227266,9606.ENSP00000247470,9606.ENSP00000294507,9606.ENSP00000337797,9606.ENSP00000418915,9606.ENSP00000433138,9606.ENSP00000498466	GRN,CTSC,PYCARD,LAPTM5,PIDD1,CDKN2A,CASP1,FAS
GO Process	GO:0002483	Antigen processing and presentation of endogenous peptide antigen	3	18	1.21	0.41	0.0288	9606.ENSP00000353099,9606.ENSP00000379873,9606.ENSP00000399168	HLA-DRB1,HLA-A,HLA-B
GO Process	GO:0010755	Regulation of plasminogen activation	3	18	1.21	0.41	0.0288	9606.ENSP00000217131,9606.ENSP00000300305,9606.ENSP00000361850	CTSZ,RUNX1,PLAU
GO Process	GO:0071404	Cellular response to low-density lipoprotein particle stimulus	3	18	1.21	0.41	0.0288	9606.ENSP00000289902,9606.ENSP00000380948,9606.ENSP00000497642	FCER1G,ITGB2,LPL
GO Process	GO:0034121	Regulation of toll-like receptor signaling pathway	5	73	0.82	0.39	0.0289	9606.ENSP00000261623,9606.ENSP00000362205,9606.ENSP00000385519,9606.ENSP00000462309,9606.ENSP00000496355	CYBA,TREM2,CD14,CD300LF,TLR5
GO Process	GO:1903829	Positive regulation of protein localization	13	461	0.44	0.34	0.0292	9606.ENSP00000221930,9606.ENSP00000254301,9606.ENSP00000262262,9606.ENSP00000262629,9606.ENSP00000336762,9606.ENSP00000353099,9606.ENSP00000355896,9606.ENSP00000360293,9606.ENSP00000362205,9606.ENSP00000380948,9606.ENSP00000418915,9606.ENSP00000457421,9606.ENSP00000478927	TGFB1,LGALS3,CD33,TYROBP,ANG,HLA-DRB1,TGFB2,SORBS1,TREM2,ITGB2,CDKN2A,PECAM1,YAP1
GO Process	GO:0071495	Cellular response to endogenous stimulus	23	1103	0.3	0.31	0.0295	9606.ENSP00000155840,9606.ENSP00000221930,9606.ENSP00000225831,9606.ENSP00000261623,9606.ENSP00000298223,9606.ENSP00000325120,9606.ENSP00000348069,9606.ENSP00000351497,9606.ENSP00000351905,9606.ENSP00000354487,9606.ENSP00000355896,9606.ENSP00000358327,9606.ENSP00000360293,9606.ENSP00000362205,9606.ENSP00000362776,9606.ENSP00000366109,9606.ENSP00000371790,9606.ENSP00000388566,9606.ENSP00000408025,…	KCNQ1,TGFB1,CCL2,CYBA,FOLR2,PGR,SREBF1,FCGR2B,TGFBR2,ZEB1,TGFB2,CASP7,SORBS1,TREM2,COL16A1,ANXA1,FGF9,CASP4,FBP1,PIK3CG,VIM,CCL5,YAP1
GO Process	GO:0003014	Renal system process	6	111	0.72	0.37	0.0303	9606.ENSP00000155840,9606.ENSP00000260128,9606.ENSP00000261623,9606.ENSP00000264036,9606.ENSP00000436607,9606.ENSP00000440066	KCNQ1,SULF1,CYBA,MCAM,ADM,JCHAIN
GO Process	GO:0032940	Secretion by cell	12	406	0.46	0.34	0.0303	9606.ENSP00000155840,9606.ENSP00000295408,9606.ENSP00000296140,9606.ENSP00000348069,9606.ENSP00000366109,9606.ENSP00000381492,9606.ENSP00000419260,9606.ENSP00000436607,9606.ENSP00000452634,9606.ENSP00000474412,9606.ENSP00000477908,9606.ENSP00000489551	KCNQ1,MERTK,CCR1,SREBF1,ANXA1,LAT2,PIK3CG,ADM,TNFAIP2,CCL5,CCL3,NRXN3
GO Process	GO:2001236	Regulation of extrinsic apoptotic signaling pathway	7	153	0.65	0.36	0.0307	9606.ENSP00000216117,9606.ENSP00000222390,9606.ENSP00000247470,9606.ENSP00000254301,9606.ENSP00000381607,9606.ENSP00000411355,9606.ENSP00000478927	HMOX1,HGF,PYCARD,LGALS3,GSTP1,PTPRC,YAP1
GO Process	GO:0045058	T cell selection	4	43	0.95	0.39	0.0311	9606.ENSP00000286639,9606.ENSP00000296545,9606.ENSP00000357470,9606.ENSP00000411355	BATF,IL15,IL6R,PTPRC
GO Process	GO:0045687	Positive regulation of glial cell differentiation	4	43	0.95	0.39	0.0311	9606.ENSP00000221930,9606.ENSP00000331040,9606.ENSP00000365435,9606.ENSP00000386884	TGFB1,OLIG2,TNFRSF1B,CXCR4
GO Process	GO:2000403	Positive regulation of lymphocyte migration	4	43	0.95	0.39	0.0311	9606.ENSP00000247470,9606.ENSP00000347948,9606.ENSP00000474412,9606.ENSP00000477908	PYCARD,TNFRSF14,CCL5,CCL3
GO Process	GO:0001960	Negative regulation of cytokine-mediated signaling pathway	5	75	0.81	0.38	0.0318	9606.ENSP00000362205,9606.ENSP00000364858,9606.ENSP00000381607,9606.ENSP00000411355,9606.ENSP00000474412	TREM2,CARD16,GSTP1,PTPRC,CCL5
GO Process	GO:0002923	Regulation of humoral immune response mediated by circulating immunoglobulin	3	19	1.18	0.4	0.0323	9606.ENSP00000351497,9606.ENSP00000362205,9606.ENSP00000411355	FCGR2B,TREM2,PTPRC
GO Process	GO:0010759	Positive regulation of macrophage chemotaxis	3	19	1.18	0.4	0.0323	9606.ENSP00000347197,9606.ENSP00000449716,9606.ENSP00000474412	C5AR1,CMKLR1,CCL5
GO Process	GO:0030889	Negative regulation of B cell proliferation	3	19	1.18	0.4	0.0323	9606.ENSP00000262629,9606.ENSP00000351497,9606.ENSP00000418915	TYROBP,FCGR2B,CDKN2A
GO Process	GO:0032026	Response to magnesium ion	3	19	1.18	0.4	0.0323	9606.ENSP00000297350,9606.ENSP00000385519,9606.ENSP00000408025	TNFRSF11B,CD14,FBP1
GO Process	GO:0032717	Negative regulation of interleukin-8 production	3	19	1.18	0.4	0.0323	9606.ENSP00000262262,9606.ENSP00000357470,9606.ENSP00000366109	CD33,IL6R,ANXA1
GO Process	GO:0048839	Inner ear development	8	201	0.58	0.35	0.0327	9606.ENSP00000155840,9606.ENSP00000221930,9606.ENSP00000313967,9606.ENSP00000354487,9606.ENSP00000355896,9606.ENSP00000362410,9606.ENSP00000371790,9606.ENSP00000427514	KCNQ1,TGFB1,C1QB,ZEB1,TGFB2,MAFB,FGF9,CEBPA
GO Process	GO:0043069	Negative regulation of programmed cell death	20	911	0.33	0.31	0.0331	9606.ENSP00000053867,9606.ENSP00000216117,9606.ENSP00000222390,9606.ENSP00000225831,9606.ENSP00000254301,9606.ENSP00000294507,9606.ENSP00000295408,9606.ENSP00000295633,9606.ENSP00000319788,9606.ENSP00000337797,9606.ENSP00000362205,9606.ENSP00000364858,9606.ENSP00000366109,9606.ENSP00000381607,9606.ENSP00000416523,9606.ENSP00000419260,9606.ENSP00000428340,9606.ENSP00000474412,9606.ENSP00000478927,…	GRN,HMOX1,HGF,CCL2,LGALS3,LAPTM5,MERTK,FSTL1,NQO1,PIDD1,TREM2,CARD16,ANXA1,GSTP1,SEMA4D,PIK3CG,ANGPT1,CCL5,YAP1,FAS
GO Process	GO:0043277	Apoptotic cell clearance	4	44	0.94	0.38	0.0331	9606.ENSP00000262629,9606.ENSP00000295408,9606.ENSP00000362205,9606.ENSP00000366109	TYROBP,MERTK,TREM2,ANXA1
GO Process	GO:0002605	Negative regulation of dendritic cell antigen processing and presentation	2	4	1.68	0.41	0.0343	9606.ENSP00000250092,9606.ENSP00000351497	CD68,FCGR2B
GO Process	GO:0003332	Negative regulation of extracellular matrix constituent secretion	2	4	1.68	0.41	0.0343	9606.ENSP00000162749,9606.ENSP00000365435	TNFRSF1A,TNFRSF1B
GO Process	GO:0014805	Smooth muscle adaptation	2	4	1.68	0.41	0.0343	9606.ENSP00000216117,9606.ENSP00000261623	HMOX1,CYBA
GO Process	GO:0032497	Detection of lipopolysaccharide	2	4	1.68	0.41	0.0343	9606.ENSP00000284818,9606.ENSP00000362205	LY96,TREM2
GO Process	GO:0035696	Monocyte extravasation	2	4	1.68	0.41	0.0343	9606.ENSP00000348635,9606.ENSP00000457421	JAML,PECAM1
GO Process	GO:0061026	Cardiac muscle tissue regeneration	2	4	1.68	0.41	0.0343	9606.ENSP00000300305,9606.ENSP00000478927	RUNX1,YAP1
GO Process	GO:0061520	Langerhans cell differentiation	2	4	1.68	0.41	0.0343	9606.ENSP00000221930,9606.ENSP00000351905	TGFB1,TGFBR2
GO Process	GO:0097305	Response to alcohol	9	252	0.54	0.34	0.0343	9606.ENSP00000221930,9606.ENSP00000261623,9606.ENSP00000292303,9606.ENSP00000319788,9606.ENSP00000323929,9606.ENSP00000348069,9606.ENSP00000351905,9606.ENSP00000385519,9606.ENSP00000477908	TGFB1,CYBA,CCR5,NQO1,A2M,SREBF1,TGFBR2,CD14,CCL3
GO Process	GO:1904844	Response to L-glutamine	2	4	1.68	0.41	0.0343	9606.ENSP00000261623,9606.ENSP00000319788	CYBA,NQO1
GO Process	GO:0060425	Lung morphogenesis	4	45	0.93	0.38	0.0349	9606.ENSP00000217131,9606.ENSP00000262426,9606.ENSP00000351905,9606.ENSP00000478927	CTSZ,FOXF1,TGFBR2,YAP1
GO Process	GO:0002689	Negative regulation of leukocyte chemotaxis	3	20	1.16	0.39	0.0355	9606.ENSP00000225831,9606.ENSP00000289707,9606.ENSP00000353731	CCL2,SLAMF8,DPP4
GO Process	GO:0043281	Regulation of cysteine-type endopeptidase activity involved in apoptotic process	8	205	0.58	0.34	0.0358	9606.ENSP00000222390,9606.ENSP00000247470,9606.ENSP00000294507,9606.ENSP00000337797,9606.ENSP00000364858,9606.ENSP00000418915,9606.ENSP00000433138,9606.ENSP00000498466	HGF,PYCARD,LAPTM5,PIDD1,CARD16,CDKN2A,CASP1,FAS
GO Process	GO:0072089	Stem cell proliferation	5	78	0.79	0.36	0.0359	9606.ENSP00000221930,9606.ENSP00000300305,9606.ENSP00000371790,9606.ENSP00000427514,9606.ENSP00000478927	TGFB1,RUNX1,FGF9,CEBPA,YAP1
GO Process	GO:0062208	Positive regulation of pattern recognition receptor signaling pathway	4	46	0.92	0.37	0.0373	9606.ENSP00000227880,9606.ENSP00000261623,9606.ENSP00000385519,9606.ENSP00000496355	SLC15A3,CYBA,CD14,TLR5
GO Process	GO:0048639	Positive regulation of developmental growth	7	161	0.62	0.34	0.0385	9606.ENSP00000261918,9606.ENSP00000349359,9606.ENSP00000351905,9606.ENSP00000371790,9606.ENSP00000386884,9606.ENSP00000416523,9606.ENSP00000478927	SEMA7A,SASH3,TGFBR2,FGF9,CXCR4,SEMA4D,YAP1
GO Process	GO:0061138	Morphogenesis of a branching epithelium	7	162	0.62	0.34	0.0398	9606.ENSP00000217131,9606.ENSP00000221930,9606.ENSP00000262426,9606.ENSP00000325120,9606.ENSP00000351905,9606.ENSP00000436607,9606.ENSP00000478927	CTSZ,TGFB1,FOXF1,PGR,TGFBR2,ADM,YAP1
GO Process	GO:0002347	Response to tumor cell	3	21	1.14	0.37	0.0399	9606.ENSP00000294507,9606.ENSP00000379873,9606.ENSP00000398568	LAPTM5,HLA-A,PRF1
GO Process	GO:0002523	Leukocyte migration involved in inflammatory response	3	21	1.14	0.37	0.0399	9606.ENSP00000289707,9606.ENSP00000299106,9606.ENSP00000380948	SLAMF8,JAM3,ITGB2
GO Process	GO:0003177	Pulmonary valve development	3	21	1.14	0.37	0.0399	9606.ENSP00000162749,9606.ENSP00000355896,9606.ENSP00000365435	TNFRSF1A,TGFB2,TNFRSF1B
GO Process	GO:0043011	Myeloid dendritic cell differentiation	3	21	1.14	0.37	0.0399	9606.ENSP00000221930,9606.ENSP00000286639,9606.ENSP00000351905	TGFB1,BATF,TGFBR2
GO Process	GO:1902622	Regulation of neutrophil migration	4	47	0.91	0.36	0.0399	9606.ENSP00000289707,9606.ENSP00000299106,9606.ENSP00000347197,9606.ENSP00000353731	SLAMF8,JAM3,C5AR1,DPP4
GO Process	GO:0048468	Cell development	31	1719	0.24	0.28	0.0406	9606.ENSP00000053867,9606.ENSP00000155840,9606.ENSP00000221930,9606.ENSP00000260128,9606.ENSP00000261918,9606.ENSP00000295408,9606.ENSP00000296545,9606.ENSP00000299106,9606.ENSP00000300305,9606.ENSP00000325120,9606.ENSP00000330633,9606.ENSP00000336762,9606.ENSP00000347197,9606.ENSP00000351905,9606.ENSP00000355896,9606.ENSP00000357005,9606.ENSP00000362205,9606.ENSP00000363921,9606.ENSP00000377470,…	GRN,KCNQ1,TGFB1,SULF1,SEMA7A,MERTK,IL15,JAM3,RUNX1,PGR,CNTN2,ANG,C5AR1,TGFBR2,TGFB2,F11R,TREM2,PARD3,CNP,CXCR4,PARVG,PTPRC,SEMA4D,CEBPA,SERPINH1,ADM,VIM,PECAM1,YAP1,NCAM1,NRXN3
GO Process	GO:0007169	Transmembrane receptor protein tyrosine kinase signaling pathway	12	425	0.44	0.31	0.0412	9606.ENSP00000046794,9606.ENSP00000221930,9606.ENSP00000222390,9606.ENSP00000260128,9606.ENSP00000295408,9606.ENSP00000348069,9606.ENSP00000360293,9606.ENSP00000363117,9606.ENSP00000371790,9606.ENSP00000394049,9606.ENSP00000428340,9606.ENSP00000428518	LCP2,TGFB1,HGF,SULF1,MERTK,SREBF1,SORBS1,FGR,FGF9,SLA,ANGPT1,GFRA2
GO Process	GO:2000648	Positive regulation of stem cell proliferation	4	48	0.91	0.35	0.0425	9606.ENSP00000221930,9606.ENSP00000371790,9606.ENSP00000411355,9606.ENSP00000478927	TGFB1,FGF9,PTPRC,YAP1
GO Process	GO:0007399	Nervous system development	37	2188	0.21	0.27	0.0439	9606.ENSP00000053867,9606.ENSP00000155840,9606.ENSP00000218104,9606.ENSP00000221930,9606.ENSP00000225831,9606.ENSP00000231461,9606.ENSP00000260128,9606.ENSP00000261918,9606.ENSP00000262629,9606.ENSP00000263867,9606.ENSP00000295408,9606.ENSP00000299106,9606.ENSP00000300305,9606.ENSP00000330633,9606.ENSP00000331040,9606.ENSP00000334928,9606.ENSP00000347197,9606.ENSP00000351497,9606.ENSP00000351905,…	GRN,KCNQ1,ABCD1,TGFB1,CCL2,ST8SIA4,SULF1,SEMA7A,TYROBP,CAPG,MERTK,JAM3,RUNX1,CNTN2,OLIG2,PTPRB,C5AR1,FCGR2B,TGFBR2,ZEB1,TGFB2,TREM2,MAFB,PARD3,ANXA1,FGF9,CNP,GSTP1,SUN1,CXCR4,SEMA4D,GFRA2,ADM,VIM,CCL3,NCAM1,NRXN3
GO Process	GO:0002922	Positive regulation of humoral immune response	3	22	1.12	0.36	0.0444	9606.ENSP00000351497,9606.ENSP00000362205,9606.ENSP00000411355	FCGR2B,TREM2,PTPRC
GO Process	GO:0050765	Negative regulation of phagocytosis	3	22	1.12	0.36	0.0444	9606.ENSP00000221930,9606.ENSP00000351497,9606.ENSP00000462309	TGFB1,FCGR2B,CD300LF
GO Process	GO:0030307	Positive regulation of cell growth	7	166	0.61	0.32	0.0446	9606.ENSP00000261623,9606.ENSP00000261918,9606.ENSP00000293778,9606.ENSP00000355896,9606.ENSP00000386884,9606.ENSP00000416523,9606.ENSP00000478927	CYBA,SEMA7A,CXCL16,TGFB2,CXCR4,SEMA4D,YAP1
GO Process	GO:0002418	Immune response to tumor cell	2	5	1.59	0.37	0.0453	9606.ENSP00000379873,9606.ENSP00000398568	HLA-A,PRF1
GO Process	GO:0002673	Regulation of acute inflammatory response	4	49	0.9	0.35	0.0453	9606.ENSP00000351497,9606.ENSP00000381607,9606.ENSP00000419260,9606.ENSP00000479870	FCGR2B,GSTP1,PIK3CG,ALOX5AP
GO Process	GO:0002686	Negative regulation of leukocyte migration	4	49	0.9	0.35	0.0453	9606.ENSP00000216117,9606.ENSP00000225831,9606.ENSP00000289707,9606.ENSP00000353731	HMOX1,CCL2,SLAMF8,DPP4
GO Process	GO:0003274	Endocardial cushion fusion	2	5	1.59	0.37	0.0453	9606.ENSP00000351905,9606.ENSP00000355896	TGFBR2,TGFB2
GO Process	GO:0034241	Positive regulation of macrophage fusion	2	5	1.59	0.37	0.0453	9606.ENSP00000262629,9606.ENSP00000362205	TYROBP,TREM2
GO Process	GO:0046640	Regulation of alpha-beta T cell proliferation	4	49	0.9	0.35	0.0453	9606.ENSP00000347948,9606.ENSP00000351905,9606.ENSP00000379873,9606.ENSP00000411355	TNFRSF14,TGFBR2,HLA-A,PTPRC
GO Process	GO:0060266	Negative regulation of respiratory burst involved in inflammatory response	2	5	1.59	0.37	0.0453	9606.ENSP00000053867,9606.ENSP00000289707	GRN,SLAMF8
GO Process	GO:0097350	Neutrophil clearance	2	5	1.59	0.37	0.0453	9606.ENSP00000295408,9606.ENSP00000366109	MERTK,ANXA1
GO Process	GO:1902339	Positive regulation of apoptotic process involved in morphogenesis	2	5	1.59	0.37	0.0453	9606.ENSP00000162749,9606.ENSP00000365435	TNFRSF1A,TNFRSF1B
GO Process	GO:1902564	Negative regulation of neutrophil activation	2	5	1.59	0.37	0.0453	9606.ENSP00000053867,9606.ENSP00000351497	GRN,FCGR2B
GO Process	GO:1902623	Negative regulation of neutrophil migration	2	5	1.59	0.37	0.0453	9606.ENSP00000289707,9606.ENSP00000353731	SLAMF8,DPP4
GO Process	GO:1905007	Positive regulation of epithelial to mesenchymal transition involved in endocardial cushion formation	2	5	1.59	0.37	0.0453	9606.ENSP00000351905,9606.ENSP00000355896	TGFBR2,TGFB2
GO Process	GO:0006919	Activation of cysteine-type endopeptidase activity involved in apoptotic process	5	84	0.76	0.33	0.0466	9606.ENSP00000247470,9606.ENSP00000294507,9606.ENSP00000337797,9606.ENSP00000418915,9606.ENSP00000433138	PYCARD,LAPTM5,PIDD1,CDKN2A,CASP1
GO Process	GO:0010921	Regulation of phosphatase activity	5	84	0.76	0.33	0.0466	9606.ENSP00000254301,9606.ENSP00000262262,9606.ENSP00000355896,9606.ENSP00000411355,9606.ENSP00000416523	LGALS3,CD33,TGFB2,PTPRC,SEMA4D
GO Process	GO:0010883	Regulation of lipid storage	4	50	0.89	0.34	0.0474	9606.ENSP00000348069,9606.ENSP00000362205,9606.ENSP00000405453,9606.ENSP00000497642	SREBF1,TREM2,MSR1,LPL
GO Process	GO:0050853	B cell receptor signaling pathway	4	50	0.89	0.34	0.0474	9606.ENSP00000329312,9606.ENSP00000341342,9606.ENSP00000381492,9606.ENSP00000411355	IGLL1,KLHL6,LAT2,PTPRC
GO Process	GO:0019722	Calcium-mediated signaling	7	169	0.6	0.32	0.0478	9606.ENSP00000292303,9606.ENSP00000296140,9606.ENSP00000349967,9606.ENSP00000381492,9606.ENSP00000386884,9606.ENSP00000411355,9606.ENSP00000477908	CCR5,CCR1,CCRL2,LAT2,CXCR4,PTPRC,CCL3
GO Process	GO:0002053	Positive regulation of mesenchymal cell proliferation	3	23	1.1	0.35	0.0482	9606.ENSP00000262426,9606.ENSP00000351905,9606.ENSP00000371790	FOXF1,TGFBR2,FGF9
GO Process	GO:0002070	Epithelial cell maturation	3	23	1.1	0.35	0.0482	9606.ENSP00000221930,9606.ENSP00000325120,9606.ENSP00000427514	TGFB1,PGR,CEBPA
GO Process	GO:0045591	Positive regulation of regulatory T cell differentiation	3	23	1.1	0.35	0.0482	9606.ENSP00000221930,9606.ENSP00000353099,9606.ENSP00000363318	TGFB1,HLA-DRB1,IL2RG
GO Process	GO:0045667	Regulation of osteoblast differentiation	6	125	0.67	0.32	0.0482	9606.ENSP00000222390,9606.ENSP00000330825,9606.ENSP00000357470,9606.ENSP00000416523,9606.ENSP00000427514,9606.ENSP00000478927	HGF,IFITM1,IL6R,SEMA4D,CEBPA,YAP1
GO Process	GO:0090026	Positive regulation of monocyte chemotaxis	3	23	1.1	0.35	0.0482	9606.ENSP00000274793,9606.ENSP00000296140,9606.ENSP00000474412	PLA2G7,CCR1,CCL5
GO Process	GO:0017157	Regulation of exocytosis	8	218	0.55	0.31	0.0488	9606.ENSP00000216117,9606.ENSP00000262426,9606.ENSP00000312367,9606.ENSP00000351497,9606.ENSP00000363117,9606.ENSP00000366109,9606.ENSP00000380948,9606.ENSP00000489551	HMOX1,FOXF1,CD84,FCGR2B,FGR,ANXA1,ITGB2,NRXN3
GO Function	GO:0140375	Immune receptor activity	22	142	1.17	2.68	8.23e-15	9606.ENSP00000227752,9606.ENSP00000245620,9606.ENSP00000289902,9606.ENSP00000292303,9606.ENSP00000296140,9606.ENSP00000327824,9606.ENSP00000339398,9606.ENSP00000341821,9606.ENSP00000347197,9606.ENSP00000349967,9606.ENSP00000351497,9606.ENSP00000353099,9606.ENSP00000357470,9606.ENSP00000358391,9606.ENSP00000363318,9606.ENSP00000364076,9606.ENSP00000364080,9606.ENSP00000379651,9606.ENSP00000386884,…	IL10RA,LILRB3,FCER1G,CCR5,CCR1,IFNLR1,HLA-DQA1,FPR3,C5AR1,CCRL2,FCGR2B,HLA-DRB1,IL6R,FCGR1B,IL2RG,HLA-DQA2,HLA-DQB1,LILRA6,CXCR4,HLA-DPA1,GFRA2,CMKLR1
GO Function	GO:0038023	Signaling receptor activity	54	1489	0.54	1.23	1.14e-12	9606.ENSP00000162749,9606.ENSP00000227752,9606.ENSP00000241356,9606.ENSP00000245620,9606.ENSP00000262262,9606.ENSP00000267549,9606.ENSP00000268389,9606.ENSP00000271450,9606.ENSP00000284818,9606.ENSP00000289707,9606.ENSP00000289902,9606.ENSP00000292303,9606.ENSP00000295408,9606.ENSP00000296140,9606.ENSP00000297350,9606.ENSP00000298223,9606.ENSP00000306185,9606.ENSP00000321077,9606.ENSP00000325120,…	TNFRSF1A,IL10RA,ADORA3,LILRB3,CD33,GPR65,IGSF6,FCGR2A,LY96,SLAMF8,FCER1G,CCR5,MERTK,CCR1,TNFRSF11B,FOLR2,ANTXR2,SIGLEC8,PGR,IFNLR1,PTPRB,HLA-DQA1,FPR3,C5AR1,TNFRSF14,SREBF1,CCRL2,FCGR2B,TGFBR2,HLA-DRB1,IL6R,FCGR1B,TREM2,IL2RG,HLA-DQA2,HLA-DQB1,S1PR3,TNFRSF1B,TLR7,LILRA6,ITGB2,CD14,CXCR4,HLA-DPA1,PTPRC,SEMA4D,GFRA2,CMKLR1,ITGAX,PECAM1,CD300LF,NRXN3,TLR5,FAS
GO Function	GO:0005102	Signaling receptor binding	53	1499	0.53	1.19	3.20e-12	9606.ENSP00000053867,9606.ENSP00000221930,9606.ENSP00000222390,9606.ENSP00000225831,9606.ENSP00000246551,9606.ENSP00000247470,9606.ENSP00000254301,9606.ENSP00000261918,9606.ENSP00000262629,9606.ENSP00000269593,9606.ENSP00000284818,9606.ENSP00000293778,9606.ENSP00000296545,9606.ENSP00000297350,9606.ENSP00000299106,9606.ENSP00000323929,9606.ENSP00000325120,9606.ENSP00000329312,9606.ENSP00000336762,…	GRN,TGFB1,HGF,CCL2,HCST,PYCARD,LGALS3,SEMA7A,TYROBP,IGFBP4,LY96,CXCL16,IL15,TNFRSF11B,JAM3,A2M,PGR,IGLL1,ANG,PIDD1,JAML,CCRL2,TGFBR2,HLA-DRB1,DPP4,TGFB2,F11R,S100A4,SORBS1,COL16A1,FGR,S1PR3,ANXA1,GPNMB,FGF9,HLA-A,ITGB2,SLA,HLA-B,PTPRC,TGFBI,SEMA4D,PIK3CG,ANGPT1,ADM,JCHAIN,ITGAX,CD300LF,CCL5,CCL3,NRXN3,TLR5,LPL
GO Function	GO:0004888	Transmembrane signaling receptor activity	46	1268	0.54	1.14	1.14e-10	9606.ENSP00000162749,9606.ENSP00000227752,9606.ENSP00000241356,9606.ENSP00000245620,9606.ENSP00000267549,9606.ENSP00000268389,9606.ENSP00000271450,9606.ENSP00000289902,9606.ENSP00000292303,9606.ENSP00000295408,9606.ENSP00000296140,9606.ENSP00000306185,9606.ENSP00000321077,9606.ENSP00000327824,9606.ENSP00000334928,9606.ENSP00000339398,9606.ENSP00000341821,9606.ENSP00000347197,9606.ENSP00000347948,…	TNFRSF1A,IL10RA,ADORA3,LILRB3,GPR65,IGSF6,FCGR2A,FCER1G,CCR5,MERTK,CCR1,ANTXR2,SIGLEC8,IFNLR1,PTPRB,HLA-DQA1,FPR3,C5AR1,TNFRSF14,CCRL2,FCGR2B,TGFBR2,HLA-DRB1,IL6R,FCGR1B,TREM2,IL2RG,HLA-DQA2,HLA-DQB1,S1PR3,TNFRSF1B,TLR7,LILRA6,ITGB2,CD14,CXCR4,HLA-DPA1,PTPRC,SEMA4D,GFRA2,CMKLR1,PECAM1,CD300LF,NRXN3,TLR5,FAS
GO Function	GO:0005515	Protein binding	122	7242	0.21	0.63	1.97e-08	9606.ENSP00000053867,9606.ENSP00000155840,9606.ENSP00000162749,9606.ENSP00000215909,9606.ENSP00000216117,9606.ENSP00000218104,9606.ENSP00000221930,9606.ENSP00000222390,9606.ENSP00000225831,9606.ENSP00000227266,9606.ENSP00000227752,9606.ENSP00000228510,9606.ENSP00000246551,9606.ENSP00000247470,9606.ENSP00000252593,9606.ENSP00000254301,9606.ENSP00000261623,9606.ENSP00000261918,9606.ENSP00000262262,…	GRN,KCNQ1,TNFRSF1A,LGALS1,HMOX1,ABCD1,TGFB1,HGF,CCL2,CTSC,IL10RA,MVK,HCST,PYCARD,BST2,LGALS3,CYBA,SEMA7A,CD33,TYROBP,CAPG,CP,IGFBP4,S100A11,LY96,SAMSN1,SLAMF8,FCER1G,CCR5,CXCL16,LAPTM5,CCR1,IL15,TNFRSF11B,JAM3,RUNX1,HSPA6,CD84,C1QB,SFTPC,NQO1,A2M,PGR,IGLL1,CNTN2,OLIG2,IKZF1,PTPRB,ANG,PIDD1,TNFRSF14,SREBF1,JAML,CCRL2,TGFBR2,HLA-DRB1,DPP4,TGFB2,NCF2,ADAMTS4,F11R,CADM3,IL6R,S100A4,GBP2,SORBS1,TREM2,…
GO Function	GO:0044877	Protein-containing complex binding	42	1261	0.51	0.98	1.97e-08	9606.ENSP00000221930,9606.ENSP00000222390,9606.ENSP00000254301,9606.ENSP00000261918,9606.ENSP00000263867,9606.ENSP00000271450,9606.ENSP00000289902,9606.ENSP00000299106,9606.ENSP00000334836,9606.ENSP00000339398,9606.ENSP00000348069,9606.ENSP00000348635,9606.ENSP00000351497,9606.ENSP00000351905,9606.ENSP00000353099,9606.ENSP00000357005,9606.ENSP00000358391,9606.ENSP00000360293,9606.ENSP00000362205,…	TGFB1,HGF,LGALS3,SEMA7A,CAPG,FCGR2A,FCER1G,JAM3,BMP2K,HLA-DQA1,SREBF1,JAML,FCGR2B,TGFBR2,HLA-DRB1,F11R,FCGR1B,SORBS1,TREM2,MAFB,COL16A1,FGR,HLA-DMA,HLA-DQA2,HLA-DQB1,HLA-DRB5,S1PR3,GPNMB,HLA-A,ITGB2,ARPC1B,HLA-DPA1,MSR1,HLA-DPB1,PTPRC,TGFBI,SERPINH1,JCHAIN,VIM,ITGAX,ALOX5AP,LPL
GO Function	GO:0042802	Identical protein binding	55	2144	0.39	0.8	1.23e-07	9606.ENSP00000216117,9606.ENSP00000218104,9606.ENSP00000221930,9606.ENSP00000222390,9606.ENSP00000227266,9606.ENSP00000228510,9606.ENSP00000247470,9606.ENSP00000252593,9606.ENSP00000262629,9606.ENSP00000271638,9606.ENSP00000289707,9606.ENSP00000289902,9606.ENSP00000292303,9606.ENSP00000299106,9606.ENSP00000300305,9606.ENSP00000312367,9606.ENSP00000313967,9606.ENSP00000316152,9606.ENSP00000319788,…	HMOX1,ABCD1,TGFB1,HGF,CTSC,MVK,PYCARD,BST2,TYROBP,S100A11,SLAMF8,FCER1G,CCR5,JAM3,RUNX1,CD84,C1QB,SFTPC,NQO1,A2M,PGR,CNTN2,OLIG2,IKZF1,ANG,JAML,DPP4,TGFB2,F11R,CADM3,IL6R,S100A4,GBP2,MAFB,CARD16,CST3,PRF1,FBP1,TGFBI,SEMA4D,IRF5,PIK3CG,CEBPA,ANGPT1,CASP1,JCHAIN,VIM,PECAM1,CD300LF,CCL5,CCL3,ALOX5AP,LPL,MTUS2,FAS
GO Function	GO:0003823	Antigen binding	11	71	1.17	1.48	4.07e-07	9606.ENSP00000221930,9606.ENSP00000329312,9606.ENSP00000339398,9606.ENSP00000353099,9606.ENSP00000364080,9606.ENSP00000364114,9606.ENSP00000379873,9606.ENSP00000393566,9606.ENSP00000399168,9606.ENSP00000408146,9606.ENSP00000440066	TGFB1,IGLL1,HLA-DQA1,HLA-DRB1,HLA-DQB1,HLA-DRB5,HLA-A,HLA-DPA1,HLA-B,HLA-DPB1,JCHAIN
GO Function	GO:0042605	Peptide antigen binding	8	24	1.51	1.62	4.46e-07	9606.ENSP00000339398,9606.ENSP00000353099,9606.ENSP00000364080,9606.ENSP00000364114,9606.ENSP00000379873,9606.ENSP00000393566,9606.ENSP00000399168,9606.ENSP00000408146	HLA-DQA1,HLA-DRB1,HLA-DQB1,HLA-DRB5,HLA-A,HLA-DPA1,HLA-B,HLA-DPB1
GO Function	GO:0023026	MHC class II protein complex binding	8	26	1.47	1.57	6.88e-07	9606.ENSP00000339398,9606.ENSP00000353099,9606.ENSP00000363976,9606.ENSP00000364076,9606.ENSP00000364080,9606.ENSP00000364114,9606.ENSP00000393566,9606.ENSP00000408146	HLA-DQA1,HLA-DRB1,HLA-DMA,HLA-DQA2,HLA-DQB1,HLA-DRB5,HLA-DPA1,HLA-DPB1
GO Function	GO:0033218	Amide binding	19	391	0.67	0.88	1.86e-05	9606.ENSP00000298223,9606.ENSP00000336762,9606.ENSP00000339398,9606.ENSP00000351497,9606.ENSP00000353099,9606.ENSP00000355896,9606.ENSP00000362205,9606.ENSP00000364080,9606.ENSP00000364114,9606.ENSP00000379873,9606.ENSP00000380948,9606.ENSP00000381448,9606.ENSP00000385519,9606.ENSP00000393566,9606.ENSP00000399168,9606.ENSP00000405453,9606.ENSP00000408146,9606.ENSP00000449716,9606.ENSP00000462309	FOLR2,ANG,HLA-DQA1,FCGR2B,HLA-DRB1,TGFB2,TREM2,HLA-DQB1,HLA-DRB5,HLA-A,ITGB2,CST3,CD14,HLA-DPA1,HLA-B,MSR1,HLA-DPB1,CMKLR1,CD300LF
GO Function	GO:0019955	Cytokine binding	12	141	0.91	1.02	2.08e-05	9606.ENSP00000162749,9606.ENSP00000227752,9606.ENSP00000292303,9606.ENSP00000296140,9606.ENSP00000323929,9606.ENSP00000347948,9606.ENSP00000349967,9606.ENSP00000351905,9606.ENSP00000357470,9606.ENSP00000363318,9606.ENSP00000365435,9606.ENSP00000386884	TNFRSF1A,IL10RA,CCR5,CCR1,A2M,TNFRSF14,CCRL2,TGFBR2,IL6R,IL2RG,TNFRSF1B,CXCR4
GO Function	GO:0042277	Peptide binding	17	314	0.72	0.9	2.08e-05	9606.ENSP00000336762,9606.ENSP00000339398,9606.ENSP00000351497,9606.ENSP00000353099,9606.ENSP00000355896,9606.ENSP00000362205,9606.ENSP00000364080,9606.ENSP00000364114,9606.ENSP00000379873,9606.ENSP00000380948,9606.ENSP00000381448,9606.ENSP00000385519,9606.ENSP00000393566,9606.ENSP00000399168,9606.ENSP00000405453,9606.ENSP00000408146,9606.ENSP00000449716	ANG,HLA-DQA1,FCGR2B,HLA-DRB1,TGFB2,TREM2,HLA-DQB1,HLA-DRB5,HLA-A,ITGB2,CST3,CD14,HLA-DPA1,HLA-B,MSR1,HLA-DPB1,CMKLR1
GO Function	GO:0004896	Cytokine receptor activity	10	96	1.0	1.01	4.29e-05	9606.ENSP00000227752,9606.ENSP00000292303,9606.ENSP00000296140,9606.ENSP00000327824,9606.ENSP00000349967,9606.ENSP00000357470,9606.ENSP00000363318,9606.ENSP00000386884,9606.ENSP00000428518,9606.ENSP00000449716	IL10RA,CCR5,CCR1,IFNLR1,CCRL2,IL6R,IL2RG,CXCR4,GFRA2,CMKLR1
GO Function	GO:0032395	MHC class II receptor activity	5	9	1.73	1.15	5.80e-05	9606.ENSP00000339398,9606.ENSP00000353099,9606.ENSP00000364076,9606.ENSP00000364080,9606.ENSP00000393566	HLA-DQA1,HLA-DRB1,HLA-DQA2,HLA-DQB1,HLA-DPA1
GO Function	GO:0019865	Immunoglobulin binding	6	23	1.4	1.02	0.00012	9606.ENSP00000254301,9606.ENSP00000271450,9606.ENSP00000289902,9606.ENSP00000351497,9606.ENSP00000358391,9606.ENSP00000440066	LGALS3,FCGR2A,FCER1G,FCGR2B,FCGR1B,JCHAIN
GO Function	GO:0042803	Protein homodimerization activity	23	709	0.5	0.6	0.00050	9606.ENSP00000216117,9606.ENSP00000218104,9606.ENSP00000247470,9606.ENSP00000252593,9606.ENSP00000262629,9606.ENSP00000271638,9606.ENSP00000289902,9606.ENSP00000299106,9606.ENSP00000300305,9606.ENSP00000336762,9606.ENSP00000348635,9606.ENSP00000353731,9606.ENSP00000355896,9606.ENSP00000357005,9606.ENSP00000357106,9606.ENSP00000357470,9606.ENSP00000359497,9606.ENSP00000427514,9606.ENSP00000440066,…	HMOX1,ABCD1,PYCARD,BST2,TYROBP,S100A11,FCER1G,JAM3,RUNX1,ANG,JAML,DPP4,TGFB2,F11R,CADM3,IL6R,GBP2,CEBPA,JCHAIN,PECAM1,CCL5,LPL,MTUS2
GO Function	GO:0098772	Molecular function regulator activity	43	1960	0.33	0.52	0.00052	9606.ENSP00000053867,9606.ENSP00000221930,9606.ENSP00000222390,9606.ENSP00000225831,9606.ENSP00000227266,9606.ENSP00000247470,9606.ENSP00000252593,9606.ENSP00000254301,9606.ENSP00000261918,9606.ENSP00000293778,9606.ENSP00000295095,9606.ENSP00000296545,9606.ENSP00000297350,9606.ENSP00000323929,9606.ENSP00000334836,9606.ENSP00000353731,9606.ENSP00000355896,9606.ENSP00000356033,9606.ENSP00000356505,…	GRN,TGFB1,HGF,CCL2,CTSC,PYCARD,BST2,LGALS3,SEMA7A,CXCL16,ARHGAP15,IL15,TNFRSF11B,A2M,BMP2K,DPP4,TGFB2,TAGAP,NCF2,TREM2,CARD16,ANXA1,IGFBP3,GPNMB,FGF9,NCF4,CST3,GSTP1,ARHGAP25,C4B,SEMA4D,CDKN2A,CASP1,SERPINH1,ADM,SERPINA3,ADAP2,APOC1,CCL5,CCL3,ALOX5AP,ARHGEF18,NRXN3
GO Function	GO:0005488	Binding	162	12838	0.09	0.36	0.0016	9606.ENSP00000053867,9606.ENSP00000155840,9606.ENSP00000162749,9606.ENSP00000215909,9606.ENSP00000216117,9606.ENSP00000218104,9606.ENSP00000218758,9606.ENSP00000221930,9606.ENSP00000222390,9606.ENSP00000225831,9606.ENSP00000227266,9606.ENSP00000227752,9606.ENSP00000228510,9606.ENSP00000231461,9606.ENSP00000246551,9606.ENSP00000247470,9606.ENSP00000252593,9606.ENSP00000254301,9606.ENSP00000255409,…	GRN,KCNQ1,TNFRSF1A,LGALS1,HMOX1,ABCD1,ACP5,TGFB1,HGF,CCL2,CTSC,IL10RA,MVK,ST8SIA4,HCST,PYCARD,BST2,LGALS3,CHI3L1,SULF1,CYBA,SEMA7A,CD33,FOXF1,TYROBP,CAPG,CP,IGFBP4,FCGR2A,S100A11,PLA2G7,LY96,SAMSN1,BATF,SLAMF8,FCER1G,CCR5,CXCL16,LAPTM5,MERTK,FSTL1,CCR1,IL15,TNFRSF11B,FOLR2,JAM3,RUNX1,ANTXR2,HSPA6,CD84,C1QB,SFTPC,NQO1,SIGLEC8,A2M,PGR,IGLL1,CNTN2,OLIG2,IKZF1,BMP2K,PTPRB,ANG,PIDD1,HLA-DQA1,TNFRSF14,…
GO Function	GO:0005126	Cytokine receptor binding	13	270	0.67	0.6	0.0017	9606.ENSP00000221930,9606.ENSP00000225831,9606.ENSP00000247470,9606.ENSP00000293778,9606.ENSP00000296545,9606.ENSP00000337797,9606.ENSP00000349967,9606.ENSP00000351905,9606.ENSP00000355896,9606.ENSP00000462309,9606.ENSP00000474412,9606.ENSP00000477908,9606.ENSP00000496355	TGFB1,CCL2,PYCARD,CXCL16,IL15,PIDD1,CCRL2,TGFBR2,TGFB2,CD300LF,CCL5,CCL3,TLR5
GO Function	GO:0005031	Tumor necrosis factor receptor activity	4	10	1.59	0.73	0.0021	9606.ENSP00000162749,9606.ENSP00000347948,9606.ENSP00000365435,9606.ENSP00000498466	TNFRSF1A,TNFRSF14,TNFRSF1B,FAS
GO Function	GO:0005178	Integrin binding	10	159	0.78	0.61	0.0021	9606.ENSP00000261918,9606.ENSP00000299106,9606.ENSP00000348635,9606.ENSP00000357005,9606.ENSP00000362776,9606.ENSP00000365006,9606.ENSP00000371420,9606.ENSP00000380948,9606.ENSP00000416330,9606.ENSP00000454623	SEMA7A,JAM3,JAML,F11R,COL16A1,S1PR3,GPNMB,ITGB2,TGFBI,ITGAX
GO Function	GO:0019864	IgG binding	4	10	1.59	0.73	0.0021	9606.ENSP00000271450,9606.ENSP00000289902,9606.ENSP00000351497,9606.ENSP00000358391	FCGR2A,FCER1G,FCGR2B,FCGR1B
GO Function	GO:0004950	Chemokine receptor activity	5	26	1.27	0.67	0.0028	9606.ENSP00000292303,9606.ENSP00000296140,9606.ENSP00000349967,9606.ENSP00000386884,9606.ENSP00000449716	CCR5,CCR1,CCRL2,CXCR4,CMKLR1
GO Function	GO:0019956	Chemokine binding	5	29	1.22	0.63	0.0040	9606.ENSP00000292303,9606.ENSP00000296140,9606.ENSP00000323929,9606.ENSP00000349967,9606.ENSP00000386884	CCR5,CCR1,A2M,CCRL2,CXCR4
GO Function	GO:0048018	Receptor ligand activity	17	499	0.52	0.49	0.0041	9606.ENSP00000053867,9606.ENSP00000221930,9606.ENSP00000222390,9606.ENSP00000225831,9606.ENSP00000254301,9606.ENSP00000261918,9606.ENSP00000293778,9606.ENSP00000296545,9606.ENSP00000297350,9606.ENSP00000353731,9606.ENSP00000355896,9606.ENSP00000371420,9606.ENSP00000371790,9606.ENSP00000416523,9606.ENSP00000436607,9606.ENSP00000474412,9606.ENSP00000477908	GRN,TGFB1,HGF,CCL2,LGALS3,SEMA7A,CXCL16,IL15,TNFRSF11B,DPP4,TGFB2,GPNMB,FGF9,SEMA4D,ADM,CCL5,CCL3
GO Function	GO:0097153	Cysteine-type endopeptidase activity involved in apoptotic process	4	14	1.44	0.63	0.0047	9606.ENSP00000247470,9606.ENSP00000358327,9606.ENSP00000388566,9606.ENSP00000433138	PYCARD,CASP7,CASP4,CASP1
GO Function	GO:0034714	Type III transforming growth factor beta receptor binding	3	4	1.86	0.63	0.0054	9606.ENSP00000221930,9606.ENSP00000351905,9606.ENSP00000355896	TGFB1,TGFBR2,TGFB2
GO Function	GO:0030234	Enzyme regulator activity	29	1239	0.35	0.42	0.0059	9606.ENSP00000221930,9606.ENSP00000227266,9606.ENSP00000247470,9606.ENSP00000252593,9606.ENSP00000254301,9606.ENSP00000295095,9606.ENSP00000323929,9606.ENSP00000334836,9606.ENSP00000356033,9606.ENSP00000356505,9606.ENSP00000362205,9606.ENSP00000364858,9606.ENSP00000366109,9606.ENSP00000370473,9606.ENSP00000380334,9606.ENSP00000381448,9606.ENSP00000381607,9606.ENSP00000386911,9606.ENSP00000415941,…	TGFB1,CTSC,PYCARD,BST2,LGALS3,ARHGAP15,A2M,BMP2K,TAGAP,NCF2,TREM2,CARD16,ANXA1,IGFBP3,NCF4,CST3,GSTP1,ARHGAP25,C4B,CDKN2A,CASP1,SERPINH1,SERPINA3,ADAP2,APOC1,CCL5,CCL3,ALOX5AP,ARHGEF18
GO Function	GO:0043120	Tumor necrosis factor binding	3	5	1.76	0.58	0.0081	9606.ENSP00000162749,9606.ENSP00000323929,9606.ENSP00000365435	TNFRSF1A,A2M,TNFRSF1B
GO Function	GO:0042056	Chemoattractant activity	5	36	1.13	0.54	0.0082	9606.ENSP00000222390,9606.ENSP00000254301,9606.ENSP00000371420,9606.ENSP00000474412,9606.ENSP00000477908	HGF,LGALS3,GPNMB,CCL5,CCL3
GO Function	GO:0046983	Protein dimerization activity	26	1094	0.36	0.38	0.0111	9606.ENSP00000216117,9606.ENSP00000218104,9606.ENSP00000247470,9606.ENSP00000252593,9606.ENSP00000261623,9606.ENSP00000262629,9606.ENSP00000271638,9606.ENSP00000289902,9606.ENSP00000299106,9606.ENSP00000300305,9606.ENSP00000331040,9606.ENSP00000336762,9606.ENSP00000348069,9606.ENSP00000348635,9606.ENSP00000353731,9606.ENSP00000355896,9606.ENSP00000357005,9606.ENSP00000357106,9606.ENSP00000357470,…	HMOX1,ABCD1,PYCARD,BST2,CYBA,TYROBP,S100A11,FCER1G,JAM3,RUNX1,OLIG2,ANG,SREBF1,JAML,DPP4,TGFB2,F11R,CADM3,IL6R,GBP2,CEBPA,JCHAIN,PECAM1,CCL5,LPL,MTUS2
GO Function	GO:0016493	C-C chemokine receptor activity	4	23	1.23	0.46	0.0198	9606.ENSP00000292303,9606.ENSP00000296140,9606.ENSP00000349967,9606.ENSP00000386884	CCR5,CCR1,CCRL2,CXCR4
GO Function	GO:0019763	Immunoglobulin receptor activity	3	8	1.56	0.47	0.0203	9606.ENSP00000289902,9606.ENSP00000351497,9606.ENSP00000358391	FCER1G,FCGR2B,FCGR1B
GO Function	GO:0061134	Peptidase regulator activity	10	227	0.63	0.39	0.0209	9606.ENSP00000227266,9606.ENSP00000247470,9606.ENSP00000252593,9606.ENSP00000323929,9606.ENSP00000364858,9606.ENSP00000381448,9606.ENSP00000415941,9606.ENSP00000433138,9606.ENSP00000434412,9606.ENSP00000450540	CTSC,PYCARD,BST2,A2M,CARD16,CST3,C4B,CASP1,SERPINH1,SERPINA3
GO Function	GO:0019957	C-C chemokine binding	4	24	1.21	0.45	0.0212	9606.ENSP00000292303,9606.ENSP00000296140,9606.ENSP00000349967,9606.ENSP00000386884	CCR5,CCR1,CCRL2,CXCR4
GO Function	GO:0001618	Virus receptor activity	6	76	0.88	0.42	0.0226	9606.ENSP00000292303,9606.ENSP00000347948,9606.ENSP00000353731,9606.ENSP00000357005,9606.ENSP00000386884,9606.ENSP00000480132	CCR5,TNFRSF14,DPP4,F11R,CXCR4,NCAM1
GO Function	GO:0001848	Complement binding	4	26	1.17	0.42	0.0261	9606.ENSP00000363869,9606.ENSP00000380948,9606.ENSP00000415941,9606.ENSP00000498879	VSIG4,ITGB2,C4B,CD59
GO Function	GO:0001540	Amyloid-beta binding	6	84	0.84	0.38	0.0330	9606.ENSP00000351497,9606.ENSP00000355896,9606.ENSP00000362205,9606.ENSP00000380948,9606.ENSP00000381448,9606.ENSP00000405453	FCGR2B,TGFB2,TREM2,ITGB2,CST3,MSR1
GO Function	GO:0005539	Glycosaminoglycan binding	10	245	0.6	0.35	0.0330	9606.ENSP00000260128,9606.ENSP00000295633,9606.ENSP00000336762,9606.ENSP00000351905,9606.ENSP00000355751,9606.ENSP00000362205,9606.ENSP00000371420,9606.ENSP00000371790,9606.ENSP00000411355,9606.ENSP00000497642	SULF1,FSTL1,ANG,TGFBR2,THBS2,TREM2,GPNMB,FGF9,PTPRC,LPL
GO Function	GO:0008047	Enzyme activator activity	16	560	0.44	0.33	0.0330	9606.ENSP00000221930,9606.ENSP00000227266,9606.ENSP00000247470,9606.ENSP00000295095,9606.ENSP00000356033,9606.ENSP00000356505,9606.ENSP00000362205,9606.ENSP00000370473,9606.ENSP00000380334,9606.ENSP00000386911,9606.ENSP00000433138,9606.ENSP00000464121,9606.ENSP00000465356,9606.ENSP00000474412,9606.ENSP00000477908,9606.ENSP00000479870	TGFB1,CTSC,PYCARD,ARHGAP15,TAGAP,NCF2,TREM2,IGFBP3,NCF4,ARHGAP25,CASP1,ADAP2,APOC1,CCL5,CCL3,ALOX5AP
GO Function	GO:0030020	Extracellular matrix structural constituent conferring tensile strength	4	28	1.14	0.4	0.0330	9606.ENSP00000361834,9606.ENSP00000362776,9606.ENSP00000363840,9606.ENSP00000496793	COL9A2,COL16A1,COL11A2,COL9A3
GO Function	GO:0050839	Cell adhesion molecule binding	16	560	0.44	0.33	0.0330	9606.ENSP00000261918,9606.ENSP00000263867,9606.ENSP00000271638,9606.ENSP00000299106,9606.ENSP00000330633,9606.ENSP00000334928,9606.ENSP00000348635,9606.ENSP00000357005,9606.ENSP00000362776,9606.ENSP00000365006,9606.ENSP00000366109,9606.ENSP00000371420,9606.ENSP00000380948,9606.ENSP00000416330,9606.ENSP00000454623,9606.ENSP00000489551	SEMA7A,CAPG,S100A11,JAM3,CNTN2,PTPRB,JAML,F11R,COL16A1,S1PR3,ANXA1,GPNMB,ITGB2,TGFBI,ITGAX,NRXN3
GO Function	GO:0004875	Complement receptor activity	3	11	1.42	0.4	0.0344	9606.ENSP00000341821,9606.ENSP00000347197,9606.ENSP00000449716	FPR3,C5AR1,CMKLR1
GO Function	GO:0019838	Growth factor binding	7	127	0.73	0.34	0.0445	9606.ENSP00000227752,9606.ENSP00000269593,9606.ENSP00000323929,9606.ENSP00000351905,9606.ENSP00000357470,9606.ENSP00000363318,9606.ENSP00000370473	IL10RA,IGFBP4,A2M,TGFBR2,IL6R,IL2RG,IGFBP3
GO Component	GO:0071944	Cell periphery	142	6015	0.36	1.07	9.04e-27	9606.ENSP00000046794,9606.ENSP00000053867,9606.ENSP00000155840,9606.ENSP00000162749,9606.ENSP00000215909,9606.ENSP00000216117,9606.ENSP00000217131,9606.ENSP00000221930,9606.ENSP00000227266,9606.ENSP00000227752,9606.ENSP00000241356,9606.ENSP00000244289,9606.ENSP00000245620,9606.ENSP00000246551,9606.ENSP00000250092,9606.ENSP00000252593,9606.ENSP00000254301,9606.ENSP00000255409,9606.ENSP00000260128,…	LCP2,GRN,KCNQ1,TNFRSF1A,LGALS1,HMOX1,CTSZ,TGFB1,CTSC,IL10RA,ADORA3,LIPE,LILRB3,HCST,CD68,BST2,LGALS3,CHI3L1,SULF1,CYBA,SEMA7A,CD33,TYROBP,MCAM,CYTIP,CP,GPR65,IGSF6,FCGR2A,LY96,FCER1G,CCR5,CXCL16,LAPTM5,MERTK,CCR1,TNFRSF11B,FOLR2,JAM3,MS4A7,ANTXR2,HSPA6,CD84,C1QB,SIGLEC8,A2M,CD37,IFNLR1,IGLL1,CNTN2,IFITM1,PTPRB,ANG,MS4A4A,HLA-DQA1,FPR3,C5AR1,TNFRSF14,JAML,CCRL2,FCGR2B,TGFBR2,HLA-DRB1,DPP4,THBS2,TG…
GO Component	GO:0005886	Plasma membrane	123	5544	0.33	0.95	1.97e-18	9606.ENSP00000046794,9606.ENSP00000053867,9606.ENSP00000155840,9606.ENSP00000162749,9606.ENSP00000216117,9606.ENSP00000217131,9606.ENSP00000221930,9606.ENSP00000227752,9606.ENSP00000241356,9606.ENSP00000244289,9606.ENSP00000245620,9606.ENSP00000246551,9606.ENSP00000250092,9606.ENSP00000252593,9606.ENSP00000254301,9606.ENSP00000260128,9606.ENSP00000261623,9606.ENSP00000261918,9606.ENSP00000262262,…	LCP2,GRN,KCNQ1,TNFRSF1A,HMOX1,CTSZ,TGFB1,IL10RA,ADORA3,LIPE,LILRB3,HCST,CD68,BST2,LGALS3,SULF1,CYBA,SEMA7A,CD33,TYROBP,MCAM,CP,GPR65,IGSF6,FCGR2A,LY96,FCER1G,CCR5,CXCL16,LAPTM5,MERTK,CCR1,TNFRSF11B,FOLR2,JAM3,MS4A7,ANTXR2,HSPA6,CD84,SIGLEC8,CD37,IFNLR1,IGLL1,CNTN2,IFITM1,PTPRB,MS4A4A,HLA-DQA1,FPR3,C5AR1,TNFRSF14,JAML,CCRL2,FCGR2B,TGFBR2,HLA-DRB1,DPP4,TGFB2,NCF2,F11R,CADM3,IL6R,FCGR1B,SORBS1,PLAU,…
GO Component	GO:0009986	Cell surface	48	894	0.71	1.8	6.73e-18	9606.ENSP00000155840,9606.ENSP00000162749,9606.ENSP00000221930,9606.ENSP00000246551,9606.ENSP00000252593,9606.ENSP00000254301,9606.ENSP00000260128,9606.ENSP00000261918,9606.ENSP00000262262,9606.ENSP00000262629,9606.ENSP00000264036,9606.ENSP00000289707,9606.ENSP00000289902,9606.ENSP00000292303,9606.ENSP00000296140,9606.ENSP00000296545,9606.ENSP00000298223,9606.ENSP00000306185,9606.ENSP00000312367,…	KCNQ1,TNFRSF1A,TGFB1,HCST,BST2,LGALS3,SULF1,SEMA7A,CD33,TYROBP,MCAM,SLAMF8,FCER1G,CCR5,CCR1,IL15,FOLR2,ANTXR2,CD84,IGLL1,CNTN2,TNFRSF14,CCRL2,FCGR2B,TGFBR2,HLA-DRB1,DPP4,IL6R,PLAU,IL2RG,HLA-DMA,ANXA1,CD83,HLA-A,ITGB2,CD14,CXCR4,HLA-DPA1,HLA-B,MSR1,HLA-DPB1,PTPRC,GFRA2,ITGAX,NCAM1,LPL,FAS,CD59
GO Component	GO:0005615	Extracellular space	90	3247	0.43	1.12	1.77e-17	9606.ENSP00000053867,9606.ENSP00000162749,9606.ENSP00000215909,9606.ENSP00000216117,9606.ENSP00000217131,9606.ENSP00000221930,9606.ENSP00000222390,9606.ENSP00000225831,9606.ENSP00000227266,9606.ENSP00000252593,9606.ENSP00000254301,9606.ENSP00000255409,9606.ENSP00000260128,9606.ENSP00000261918,9606.ENSP00000263867,9606.ENSP00000264036,9606.ENSP00000264613,9606.ENSP00000269593,9606.ENSP00000271638,…	GRN,TNFRSF1A,LGALS1,HMOX1,CTSZ,TGFB1,HGF,CCL2,CTSC,BST2,LGALS3,CHI3L1,SULF1,SEMA7A,CAPG,MCAM,CP,IGFBP4,S100A11,PLA2G7,LY96,CXCL16,MERTK,FSTL1,IL15,TNFRSF11B,JAM3,HSPA6,C1QB,SFTPC,A2M,CD37,IGLL1,ANG,TGFBR2,HLA-DRB1,DPP4,TGFB2,CHIT1,ADAMTS4,F11R,IL6R,S100A4,COL9A2,PLAU,COL16A1,FGR,C1QC,COL11A2,HLA-DRB5,ANXA1,LY86,IGFBP3,LSP1,FGF9,CNP,HLA-A,COL8A2,ITGB2,CST3,LAT2,GSTP1,CD14,CXCR4,ARPC1B,HLA-B,MSR1,F…
GO Component	GO:0005576	Extracellular region	102	4175	0.37	1.01	5.94e-17	9606.ENSP00000053867,9606.ENSP00000162749,9606.ENSP00000215909,9606.ENSP00000216117,9606.ENSP00000217131,9606.ENSP00000221930,9606.ENSP00000222390,9606.ENSP00000225831,9606.ENSP00000227266,9606.ENSP00000247470,9606.ENSP00000252593,9606.ENSP00000254301,9606.ENSP00000255409,9606.ENSP00000260128,9606.ENSP00000261918,9606.ENSP00000263867,9606.ENSP00000264036,9606.ENSP00000264613,9606.ENSP00000269593,…	GRN,TNFRSF1A,LGALS1,HMOX1,CTSZ,TGFB1,HGF,CCL2,CTSC,PYCARD,BST2,LGALS3,CHI3L1,SULF1,SEMA7A,CAPG,MCAM,CP,IGFBP4,S100A11,PLA2G7,LY96,CXCL16,MERTK,FSTL1,IL15,TNFRSF11B,FOLR2,JAM3,ANTXR2,HSPA6,C1QB,SFTPC,A2M,CD37,IGLL1,ANG,TGFBR2,HLA-DRB1,DPP4,MPEG1,THBS2,TGFB2,CHIT1,ADAMTS4,F11R,IL6R,S100A4,COL9A2,PLAU,TREM2,COL16A1,FGR,C1QC,COL11A2,HLA-DRB5,TNFRSF1B,ANXA1,LY86,IGFBP3,LSP1,FGF9,CNP,HLA-A,COL8A2,ITGB2…
GO Component	GO:0031410	Cytoplasmic vesicle	77	2482	0.48	1.21	5.94e-17	9606.ENSP00000053867,9606.ENSP00000155840,9606.ENSP00000217131,9606.ENSP00000221930,9606.ENSP00000222390,9606.ENSP00000227266,9606.ENSP00000227880,9606.ENSP00000245620,9606.ENSP00000247470,9606.ENSP00000250092,9606.ENSP00000252593,9606.ENSP00000254301,9606.ENSP00000255409,9606.ENSP00000261623,9606.ENSP00000262262,9606.ENSP00000262629,9606.ENSP00000263867,9606.ENSP00000264192,9606.ENSP00000271450,…	GRN,KCNQ1,CTSZ,TGFB1,HGF,CTSC,SLC15A3,LILRB3,PYCARD,CD68,BST2,LGALS3,CHI3L1,CYBA,CD33,TYROBP,CAPG,CYTIP,FCGR2A,S100A11,LY96,FCER1G,CCR5,LAPTM5,IL15,ANTXR2,HSPA6,SFTPC,A2M,SAMD9L,PTPRB,ANG,HLA-DQA1,C5AR1,SREBF1,HLA-DRB1,DPP4,MPEG1,THBS2,TGFB2,CHIT1,NCF2,FCGR1B,GBP2,PLAU,FGR,IL2RG,HLA-DMA,HLA-DQA2,HLA-DQB1,HLA-DRB5,TNFRSF1B,ANXA1,TLR7,GPNMB,LAIR1,CNP,HLA-A,NCF4,ITGB2,CST3,GSTP1,CD14,CXCR4,HLA-DPA1,…
GO Component	GO:0098552	Side of membrane	38	611	0.78	1.87	5.02e-16	9606.ENSP00000261918,9606.ENSP00000262262,9606.ENSP00000264036,9606.ENSP00000289902,9606.ENSP00000292303,9606.ENSP00000296140,9606.ENSP00000298223,9606.ENSP00000312367,9606.ENSP00000329312,9606.ENSP00000339398,9606.ENSP00000347948,9606.ENSP00000349967,9606.ENSP00000351497,9606.ENSP00000351905,9606.ENSP00000353099,9606.ENSP00000357470,9606.ENSP00000363117,9606.ENSP00000363318,9606.ENSP00000364076,…	SEMA7A,CD33,MCAM,FCER1G,CCR5,CCR1,FOLR2,CD84,IGLL1,HLA-DQA1,TNFRSF14,CCRL2,FCGR2B,TGFBR2,HLA-DRB1,IL6R,FGR,IL2RG,HLA-DQA2,HLA-DQB1,HLA-DRB5,ANXA1,CD83,HLA-A,ITGB2,CD14,CXCR4,HLA-DPA1,SLA,HLA-B,MSR1,HLA-DPB1,PTPRC,GFRA2,ITGAX,NCAM1,FAS,CD59
GO Component	GO:0031982	Vesicle	93	3957	0.36	0.93	7.43e-14	9606.ENSP00000053867,9606.ENSP00000155840,9606.ENSP00000215909,9606.ENSP00000217131,9606.ENSP00000221930,9606.ENSP00000222390,9606.ENSP00000227266,9606.ENSP00000227880,9606.ENSP00000245620,9606.ENSP00000247470,9606.ENSP00000250092,9606.ENSP00000252593,9606.ENSP00000254301,9606.ENSP00000255409,9606.ENSP00000261623,9606.ENSP00000262262,9606.ENSP00000262629,9606.ENSP00000263867,9606.ENSP00000264192,…	GRN,KCNQ1,LGALS1,CTSZ,TGFB1,HGF,CTSC,SLC15A3,LILRB3,PYCARD,CD68,BST2,LGALS3,CHI3L1,CYBA,CD33,TYROBP,CAPG,CYTIP,CP,FCGR2A,S100A11,LY96,FCER1G,CCR5,LAPTM5,FSTL1,IL15,ANTXR2,HSPA6,SFTPC,A2M,CD37,SAMD9L,PTPRB,ANG,HLA-DQA1,C5AR1,SREBF1,HLA-DRB1,DPP4,MPEG1,THBS2,TGFB2,CHIT1,NCF2,F11R,S100A4,FCGR1B,GBP2,PLAU,FGR,IL2RG,HLA-DMA,HLA-DQA2,HLA-DQB1,HLA-DRB5,TNFRSF1B,ANXA1,TLR7,LSP1,GPNMB,LAIR1,CNP,HLA-A,NCF4…
GO Component	GO:0030141	Secretory granule	41	873	0.66	1.47	1.83e-13	9606.ENSP00000053867,9606.ENSP00000217131,9606.ENSP00000221930,9606.ENSP00000222390,9606.ENSP00000227266,9606.ENSP00000245620,9606.ENSP00000247470,9606.ENSP00000250092,9606.ENSP00000252593,9606.ENSP00000254301,9606.ENSP00000255409,9606.ENSP00000261623,9606.ENSP00000262262,9606.ENSP00000262629,9606.ENSP00000271450,9606.ENSP00000271638,9606.ENSP00000289902,9606.ENSP00000310219,9606.ENSP00000316152,…	GRN,CTSZ,TGFB1,HGF,CTSC,LILRB3,PYCARD,CD68,BST2,LGALS3,CHI3L1,CYBA,CD33,TYROBP,FCGR2A,S100A11,FCER1G,HSPA6,SFTPC,A2M,PTPRB,C5AR1,THBS2,TGFB2,CHIT1,NCF2,PLAU,FGR,TNFRSF1B,LAIR1,ITGB2,CST3,GSTP1,CD14,HLA-B,PTPRC,SERPINA3,ITGAX,PECAM1,CFD,CD59
GO Component	GO:0009897	External side of plasma membrane	28	388	0.84	1.82	5.29e-13	9606.ENSP00000261918,9606.ENSP00000262262,9606.ENSP00000264036,9606.ENSP00000289902,9606.ENSP00000292303,9606.ENSP00000296140,9606.ENSP00000298223,9606.ENSP00000312367,9606.ENSP00000329312,9606.ENSP00000347948,9606.ENSP00000349967,9606.ENSP00000351497,9606.ENSP00000351905,9606.ENSP00000353099,9606.ENSP00000357470,9606.ENSP00000363318,9606.ENSP00000366109,9606.ENSP00000368450,9606.ENSP00000380948,…	SEMA7A,CD33,MCAM,FCER1G,CCR5,CCR1,FOLR2,CD84,IGLL1,TNFRSF14,CCRL2,FCGR2B,TGFBR2,HLA-DRB1,IL6R,IL2RG,ANXA1,CD83,ITGB2,CD14,CXCR4,MSR1,PTPRC,GFRA2,ITGAX,NCAM1,FAS,CD59
GO Component	GO:0031226	Intrinsic component of plasma membrane	57	1788	0.49	1.12	2.31e-12	9606.ENSP00000155840,9606.ENSP00000162749,9606.ENSP00000227752,9606.ENSP00000241356,9606.ENSP00000245620,9606.ENSP00000261623,9606.ENSP00000261918,9606.ENSP00000262262,9606.ENSP00000262629,9606.ENSP00000267549,9606.ENSP00000268389,9606.ENSP00000271450,9606.ENSP00000284818,9606.ENSP00000289902,9606.ENSP00000292303,9606.ENSP00000294507,9606.ENSP00000295408,9606.ENSP00000296140,9606.ENSP00000298223,…	KCNQ1,TNFRSF1A,IL10RA,ADORA3,LILRB3,CYBA,SEMA7A,CD33,TYROBP,GPR65,IGSF6,FCGR2A,LY96,FCER1G,CCR5,LAPTM5,MERTK,CCR1,FOLR2,JAM3,CD84,CD37,IFNLR1,CNTN2,PTPRB,HLA-DQA1,C5AR1,CCRL2,FCGR2B,TGFBR2,HLA-DRB1,NCF2,CADM3,IL6R,FCGR1B,TREM2,IL2RG,HLA-DQA2,S1PR3,CD83,GPNMB,HLA-A,NCF4,SLC7A7,ITGB2,CD14,HLA-DPA1,HLA-B,MSR1,PTPRC,SEMA4D,CMKLR1,ITGAX,PECAM1,NRXN3,TLR5,CD59
GO Component	GO:0012505	Endomembrane system	99	4721	0.31	0.83	5.34e-12	9606.ENSP00000053867,9606.ENSP00000155840,9606.ENSP00000162749,9606.ENSP00000215909,9606.ENSP00000216117,9606.ENSP00000217131,9606.ENSP00000218104,9606.ENSP00000221930,9606.ENSP00000222390,9606.ENSP00000227266,9606.ENSP00000227880,9606.ENSP00000231461,9606.ENSP00000245620,9606.ENSP00000247470,9606.ENSP00000250092,9606.ENSP00000252593,9606.ENSP00000254301,9606.ENSP00000255409,9606.ENSP00000260128,…	GRN,KCNQ1,TNFRSF1A,LGALS1,HMOX1,CTSZ,ABCD1,TGFB1,HGF,CTSC,SLC15A3,ST8SIA4,LILRB3,PYCARD,CD68,BST2,LGALS3,CHI3L1,SULF1,CYBA,CD33,TYROBP,CYTIP,CP,IGFBP4,FCGR2A,S100A11,LY96,FCER1G,CCR5,LAPTM5,FSTL1,IL15,JAM3,MS4A7,ANTXR2,HSPA6,SFTPC,A2M,SAMD9L,IGLL1,PTPRB,PIDD1,MS4A4A,HLA-DQA1,C5AR1,SREBF1,HLA-DRB1,THBS2,TGFB2,CHIT1,NCF2,FCGR1B,GBP2,COL9A2,PLAU,COL16A1,FGR,IL2RG,COL11A2,PARD3,HLA-DMA,HLA-DQA2,HLA-D…
GO Component	GO:0042611	MHC protein complex	10	24	1.6	2.46	1.48e-10	9606.ENSP00000339398,9606.ENSP00000353099,9606.ENSP00000363976,9606.ENSP00000364076,9606.ENSP00000364080,9606.ENSP00000364114,9606.ENSP00000379873,9606.ENSP00000393566,9606.ENSP00000399168,9606.ENSP00000408146	HLA-DQA1,HLA-DRB1,HLA-DMA,HLA-DQA2,HLA-DQB1,HLA-DRB5,HLA-A,HLA-DPA1,HLA-B,HLA-DPB1
GO Component	GO:0005887	Integral component of plasma membrane	52	1706	0.47	1.02	1.91e-10	9606.ENSP00000155840,9606.ENSP00000162749,9606.ENSP00000227752,9606.ENSP00000241356,9606.ENSP00000245620,9606.ENSP00000261623,9606.ENSP00000261918,9606.ENSP00000262262,9606.ENSP00000262629,9606.ENSP00000267549,9606.ENSP00000268389,9606.ENSP00000271450,9606.ENSP00000289902,9606.ENSP00000292303,9606.ENSP00000294507,9606.ENSP00000295408,9606.ENSP00000296140,9606.ENSP00000299106,9606.ENSP00000312367,…	KCNQ1,TNFRSF1A,IL10RA,ADORA3,LILRB3,CYBA,SEMA7A,CD33,TYROBP,GPR65,IGSF6,FCGR2A,FCER1G,CCR5,LAPTM5,MERTK,CCR1,JAM3,CD84,CD37,IFNLR1,PTPRB,HLA-DQA1,C5AR1,CCRL2,FCGR2B,TGFBR2,HLA-DRB1,NCF2,CADM3,IL6R,FCGR1B,TREM2,IL2RG,HLA-DQA2,S1PR3,CD83,GPNMB,HLA-A,NCF4,SLC7A7,ITGB2,HLA-DPA1,HLA-B,MSR1,PTPRC,SEMA4D,CMKLR1,ITGAX,PECAM1,NRXN3,TLR5
GO Component	GO:0030659	Cytoplasmic vesicle membrane	42	1190	0.53	1.09	4.81e-10	9606.ENSP00000155840,9606.ENSP00000227880,9606.ENSP00000245620,9606.ENSP00000250092,9606.ENSP00000252593,9606.ENSP00000254301,9606.ENSP00000261623,9606.ENSP00000262262,9606.ENSP00000262629,9606.ENSP00000271450,9606.ENSP00000284818,9606.ENSP00000289902,9606.ENSP00000306185,9606.ENSP00000334928,9606.ENSP00000339398,9606.ENSP00000347197,9606.ENSP00000348069,9606.ENSP00000353099,9606.ENSP00000354335,…	KCNQ1,SLC15A3,LILRB3,CD68,BST2,LGALS3,CYBA,CD33,TYROBP,FCGR2A,LY96,FCER1G,ANTXR2,PTPRB,HLA-DQA1,C5AR1,SREBF1,HLA-DRB1,MPEG1,FCGR1B,PLAU,HLA-DMA,HLA-DQA2,HLA-DQB1,HLA-DRB5,TNFRSF1B,ANXA1,TLR7,GPNMB,LAIR1,HLA-A,NCF4,ITGB2,CD14,HLA-DPA1,HLA-B,MSR1,HLA-DPB1,PTPRC,ITGAX,PECAM1,CD59
GO Component	GO:0062023	Collagen-containing extracellular matrix	24	407	0.76	1.38	1.91e-09	9606.ENSP00000215909,9606.ENSP00000217131,9606.ENSP00000221930,9606.ENSP00000227266,9606.ENSP00000254301,9606.ENSP00000313967,9606.ENSP00000323929,9606.ENSP00000336762,9606.ENSP00000355751,9606.ENSP00000355896,9606.ENSP00000356975,9606.ENSP00000357704,9606.ENSP00000361834,9606.ENSP00000362776,9606.ENSP00000363770,9606.ENSP00000363840,9606.ENSP00000366109,9606.ENSP00000380901,9606.ENSP00000416330,…	LGALS1,CTSZ,TGFB1,CTSC,LGALS3,C1QB,A2M,ANG,THBS2,TGFB2,ADAMTS4,S100A4,COL9A2,COL16A1,C1QC,COL11A2,ANXA1,COL8A2,TGFBI,ANGPT1,SERPINH1,SERPINA3,NCAM1,COL9A3
GO Component	GO:0030667	Secretory granule membrane	21	308	0.82	1.45	2.89e-09	9606.ENSP00000245620,9606.ENSP00000250092,9606.ENSP00000252593,9606.ENSP00000254301,9606.ENSP00000261623,9606.ENSP00000262262,9606.ENSP00000262629,9606.ENSP00000271450,9606.ENSP00000289902,9606.ENSP00000334928,9606.ENSP00000347197,9606.ENSP00000361850,9606.ENSP00000365435,9606.ENSP00000375622,9606.ENSP00000380948,9606.ENSP00000385519,9606.ENSP00000399168,9606.ENSP00000411355,9606.ENSP00000454623,…	LILRB3,CD68,BST2,LGALS3,CYBA,CD33,TYROBP,FCGR2A,FCER1G,PTPRB,C5AR1,PLAU,TNFRSF1B,LAIR1,ITGB2,CD14,HLA-B,PTPRC,ITGAX,PECAM1,CD59
GO Component	GO:0030134	COPII-coated ER to Golgi transport vesicle	13	90	1.14	1.8	4.36e-09	9606.ENSP00000217131,9606.ENSP00000227266,9606.ENSP00000339398,9606.ENSP00000348069,9606.ENSP00000353099,9606.ENSP00000364076,9606.ENSP00000364080,9606.ENSP00000364114,9606.ENSP00000379873,9606.ENSP00000393566,9606.ENSP00000399168,9606.ENSP00000408146,9606.ENSP00000498879	CTSZ,CTSC,HLA-DQA1,SREBF1,HLA-DRB1,HLA-DQA2,HLA-DQB1,HLA-DRB5,HLA-A,HLA-DPA1,HLA-B,HLA-DPB1,CD59
GO Component	GO:0098588	Bounding membrane of organelle	56	2125	0.41	0.88	4.36e-09	9606.ENSP00000053867,9606.ENSP00000162749,9606.ENSP00000216117,9606.ENSP00000217131,9606.ENSP00000218104,9606.ENSP00000227266,9606.ENSP00000227880,9606.ENSP00000231461,9606.ENSP00000245620,9606.ENSP00000247470,9606.ENSP00000250092,9606.ENSP00000252593,9606.ENSP00000254301,9606.ENSP00000261623,9606.ENSP00000262262,9606.ENSP00000262629,9606.ENSP00000264613,9606.ENSP00000271450,9606.ENSP00000284818,…	GRN,TNFRSF1A,HMOX1,CTSZ,ABCD1,CTSC,SLC15A3,ST8SIA4,LILRB3,PYCARD,CD68,BST2,LGALS3,CYBA,CD33,TYROBP,CP,FCGR2A,LY96,FCER1G,LAPTM5,ANTXR2,PGR,IFITM1,PTPRB,HLA-DQA1,C5AR1,SREBF1,HLA-DRB1,DPP4,FCGR1B,GBP2,PLAU,HLA-DMA,HLA-DQA2,HLA-DQB1,HLA-DRB5,TNFRSF1B,ANXA1,TLR7,GPNMB,LAIR1,CNP,HLA-A,NCF4,ITGB2,CD14,HLA-DPA1,HLA-B,MSR1,HLA-DPB1,PTPRC,ITGAX,PECAM1,NCAM1,CD59
GO Component	GO:0045121	Membrane raft	21	320	0.8	1.4	4.91e-09	9606.ENSP00000046794,9606.ENSP00000155840,9606.ENSP00000162749,9606.ENSP00000216117,9606.ENSP00000244289,9606.ENSP00000252593,9606.ENSP00000260128,9606.ENSP00000338648,9606.ENSP00000351905,9606.ENSP00000353731,9606.ENSP00000360293,9606.ENSP00000362205,9606.ENSP00000365435,9606.ENSP00000380948,9606.ENSP00000381492,9606.ENSP00000385519,9606.ENSP00000411355,9606.ENSP00000428340,9606.ENSP00000434412,…	LCP2,KCNQ1,TNFRSF1A,HMOX1,LIPE,BST2,SULF1,MS4A4A,TGFBR2,DPP4,SORBS1,TREM2,TNFRSF1B,ITGB2,LAT2,CD14,PTPRC,ANGPT1,SERPINH1,PECAM1,FAS
GO Component	GO:0071556	Integral component of lumenal side of endoplasmic reticulum membrane	9	26	1.52	2.07	4.91e-09	9606.ENSP00000339398,9606.ENSP00000353099,9606.ENSP00000364076,9606.ENSP00000364080,9606.ENSP00000364114,9606.ENSP00000379873,9606.ENSP00000393566,9606.ENSP00000399168,9606.ENSP00000408146	HLA-DQA1,HLA-DRB1,HLA-DQA2,HLA-DQB1,HLA-DRB5,HLA-A,HLA-DPA1,HLA-B,HLA-DPB1
GO Component	GO:0042613	MHC class II protein complex	8	17	1.66	2.09	7.50e-09	9606.ENSP00000339398,9606.ENSP00000353099,9606.ENSP00000363976,9606.ENSP00000364076,9606.ENSP00000364080,9606.ENSP00000364114,9606.ENSP00000393566,9606.ENSP00000408146	HLA-DQA1,HLA-DRB1,HLA-DMA,HLA-DQA2,HLA-DQB1,HLA-DRB5,HLA-DPA1,HLA-DPB1
GO Component	GO:0012507	ER to Golgi transport vesicle membrane	11	58	1.26	1.86	7.94e-09	9606.ENSP00000339398,9606.ENSP00000348069,9606.ENSP00000353099,9606.ENSP00000364076,9606.ENSP00000364080,9606.ENSP00000364114,9606.ENSP00000379873,9606.ENSP00000393566,9606.ENSP00000399168,9606.ENSP00000408146,9606.ENSP00000498879	HLA-DQA1,SREBF1,HLA-DRB1,HLA-DQA2,HLA-DQB1,HLA-DRB5,HLA-A,HLA-DPA1,HLA-B,HLA-DPB1,CD59
GO Component	GO:0016020	Membrane	144	9523	0.16	0.59	8.70e-09	9606.ENSP00000046794,9606.ENSP00000053867,9606.ENSP00000155840,9606.ENSP00000162749,9606.ENSP00000216117,9606.ENSP00000217131,9606.ENSP00000218104,9606.ENSP00000218758,9606.ENSP00000221930,9606.ENSP00000222390,9606.ENSP00000227266,9606.ENSP00000227752,9606.ENSP00000227880,9606.ENSP00000231461,9606.ENSP00000241356,9606.ENSP00000244289,9606.ENSP00000245620,9606.ENSP00000246551,9606.ENSP00000247470,…	LCP2,GRN,KCNQ1,TNFRSF1A,HMOX1,CTSZ,ABCD1,ACP5,TGFB1,HGF,CTSC,IL10RA,SLC15A3,ST8SIA4,ADORA3,LIPE,LILRB3,HCST,PYCARD,CD68,BST2,LGALS3,SULF1,CYBA,SEMA7A,CD33,TYROBP,MCAM,CP,GPR65,IGSF6,FCGR2A,LY96,SLAMF8,FCER1G,CCR5,CXCL16,LAPTM5,ARHGAP15,MERTK,CCR1,TNFRSF11B,FOLR2,JAM3,MS4A7,ANTXR2,HSPA6,CD84,SFTPC,SIGLEC8,PGR,CD37,IFNLR1,IGLL1,CNTN2,IFITM1,PTPRB,MS4A4A,HLA-DQA1,FPR3,C5AR1,TNFRSF14,SREBF1,JAML,CCRL…
GO Component	GO:0031012	Extracellular matrix	26	552	0.66	1.17	1.81e-08	9606.ENSP00000215909,9606.ENSP00000217131,9606.ENSP00000221930,9606.ENSP00000227266,9606.ENSP00000254301,9606.ENSP00000255409,9606.ENSP00000297350,9606.ENSP00000313967,9606.ENSP00000323929,9606.ENSP00000336762,9606.ENSP00000355751,9606.ENSP00000355896,9606.ENSP00000356975,9606.ENSP00000357704,9606.ENSP00000361834,9606.ENSP00000362776,9606.ENSP00000363770,9606.ENSP00000363840,9606.ENSP00000366109,…	LGALS1,CTSZ,TGFB1,CTSC,LGALS3,CHI3L1,TNFRSF11B,C1QB,A2M,ANG,THBS2,TGFB2,ADAMTS4,S100A4,COL9A2,COL16A1,C1QC,COL11A2,ANXA1,COL8A2,TGFBI,ANGPT1,SERPINH1,SERPINA3,NCAM1,COL9A3
GO Component	GO:0005764	Lysosome	30	746	0.59	1.07	2.39e-08	9606.ENSP00000053867,9606.ENSP00000155840,9606.ENSP00000217131,9606.ENSP00000218104,9606.ENSP00000218758,9606.ENSP00000227266,9606.ENSP00000227880,9606.ENSP00000247470,9606.ENSP00000250092,9606.ENSP00000252593,9606.ENSP00000264613,9606.ENSP00000294507,9606.ENSP00000330825,9606.ENSP00000339398,9606.ENSP00000353099,9606.ENSP00000353731,9606.ENSP00000356198,9606.ENSP00000356505,9606.ENSP00000363976,…	GRN,KCNQ1,CTSZ,ABCD1,ACP5,CTSC,SLC15A3,PYCARD,CD68,BST2,CP,LAPTM5,IFITM1,HLA-DQA1,HLA-DRB1,DPP4,CHIT1,NCF2,HLA-DMA,HLA-DQA2,HLA-DQB1,HLA-DRB5,TLR7,NCF4,IFI30,CXCR4,HLA-DPA1,PRF1,HLA-DPB1,SERPINA3
GO Component	GO:0031224	Intrinsic component of membrane	102	5828	0.23	0.64	5.73e-08	9606.ENSP00000155840,9606.ENSP00000162749,9606.ENSP00000216117,9606.ENSP00000218104,9606.ENSP00000218758,9606.ENSP00000227752,9606.ENSP00000227880,9606.ENSP00000231461,9606.ENSP00000241356,9606.ENSP00000245620,9606.ENSP00000246551,9606.ENSP00000250092,9606.ENSP00000252593,9606.ENSP00000261623,9606.ENSP00000261918,9606.ENSP00000262262,9606.ENSP00000262629,9606.ENSP00000264036,9606.ENSP00000267549,…	KCNQ1,TNFRSF1A,HMOX1,ABCD1,ACP5,IL10RA,SLC15A3,ST8SIA4,ADORA3,LILRB3,HCST,CD68,BST2,CYBA,SEMA7A,CD33,TYROBP,MCAM,GPR65,IGSF6,FCGR2A,LY96,SLAMF8,FCER1G,CCR5,CXCL16,LAPTM5,MERTK,CCR1,FOLR2,JAM3,MS4A7,ANTXR2,CD84,SFTPC,SIGLEC8,CD37,IFNLR1,CNTN2,IFITM1,PTPRB,MS4A4A,HLA-DQA1,FPR3,C5AR1,TNFRSF14,SREBF1,JAML,CCRL2,FCGR2B,TGFBR2,HLA-DRB1,DPP4,MPEG1,NCF2,ADAMTS4,F11R,CADM3,IL6R,FCGR1B,TREM2,IL2RG,VSIG4,HL…
GO Component	GO:0030139	Endocytic vesicle	19	338	0.73	1.14	3.03e-07	9606.ENSP00000261623,9606.ENSP00000316152,9606.ENSP00000339398,9606.ENSP00000353099,9606.ENSP00000353731,9606.ENSP00000354335,9606.ENSP00000356505,9606.ENSP00000358391,9606.ENSP00000364076,9606.ENSP00000364080,9606.ENSP00000364114,9606.ENSP00000370034,9606.ENSP00000379873,9606.ENSP00000380334,9606.ENSP00000393566,9606.ENSP00000399168,9606.ENSP00000405453,9606.ENSP00000408146,9606.ENSP00000446007	CYBA,SFTPC,HLA-DQA1,HLA-DRB1,DPP4,MPEG1,NCF2,FCGR1B,HLA-DQA2,HLA-DQB1,HLA-DRB5,TLR7,HLA-A,NCF4,HLA-DPA1,HLA-B,MSR1,HLA-DPB1,VIM
GO Component	GO:0016021	Integral component of membrane	98	5670	0.22	0.61	3.28e-07	9606.ENSP00000155840,9606.ENSP00000162749,9606.ENSP00000216117,9606.ENSP00000218104,9606.ENSP00000218758,9606.ENSP00000227752,9606.ENSP00000227880,9606.ENSP00000231461,9606.ENSP00000241356,9606.ENSP00000245620,9606.ENSP00000246551,9606.ENSP00000250092,9606.ENSP00000252593,9606.ENSP00000261623,9606.ENSP00000261918,9606.ENSP00000262262,9606.ENSP00000262629,9606.ENSP00000264036,9606.ENSP00000267549,…	KCNQ1,TNFRSF1A,HMOX1,ABCD1,ACP5,IL10RA,SLC15A3,ST8SIA4,ADORA3,LILRB3,HCST,CD68,BST2,CYBA,SEMA7A,CD33,TYROBP,MCAM,GPR65,IGSF6,FCGR2A,LY96,SLAMF8,FCER1G,CCR5,CXCL16,LAPTM5,MERTK,CCR1,JAM3,MS4A7,ANTXR2,CD84,SFTPC,SIGLEC8,CD37,IFNLR1,IFITM1,PTPRB,MS4A4A,HLA-DQA1,FPR3,C5AR1,TNFRSF14,SREBF1,JAML,CCRL2,FCGR2B,TGFBR2,HLA-DRB1,DPP4,MPEG1,NCF2,ADAMTS4,F11R,CADM3,IL6R,FCGR1B,TREM2,IL2RG,VSIG4,HLA-DMA,HLA-DQ…
GO Component	GO:0005768	Endosome	33	1030	0.49	0.86	6.08e-07	9606.ENSP00000053867,9606.ENSP00000155840,9606.ENSP00000227880,9606.ENSP00000250092,9606.ENSP00000252593,9606.ENSP00000261623,9606.ENSP00000264192,9606.ENSP00000284818,9606.ENSP00000292303,9606.ENSP00000296545,9606.ENSP00000306185,9606.ENSP00000316152,9606.ENSP00000326247,9606.ENSP00000339398,9606.ENSP00000353099,9606.ENSP00000358391,9606.ENSP00000363318,9606.ENSP00000363976,9606.ENSP00000364076,…	GRN,KCNQ1,SLC15A3,CD68,BST2,CYBA,CYTIP,LY96,CCR5,IL15,ANTXR2,SFTPC,SAMD9L,HLA-DQA1,HLA-DRB1,FCGR1B,IL2RG,HLA-DMA,HLA-DQA2,HLA-DQB1,HLA-DRB5,ANXA1,TLR7,GPNMB,HLA-A,NCF4,CD14,CXCR4,HLA-DPA1,SLA,PRF1,HLA-B,HLA-DPB1
GO Component	GO:0098797	Plasma membrane protein complex	23	589	0.58	0.87	4.37e-06	9606.ENSP00000155840,9606.ENSP00000221930,9606.ENSP00000261623,9606.ENSP00000289902,9606.ENSP00000327824,9606.ENSP00000339398,9606.ENSP00000351905,9606.ENSP00000353099,9606.ENSP00000356505,9606.ENSP00000357470,9606.ENSP00000360293,9606.ENSP00000363976,9606.ENSP00000364076,9606.ENSP00000364080,9606.ENSP00000364114,9606.ENSP00000379873,9606.ENSP00000380334,9606.ENSP00000380948,9606.ENSP00000393566,…	KCNQ1,TGFB1,CYBA,FCER1G,IFNLR1,HLA-DQA1,TGFBR2,HLA-DRB1,NCF2,IL6R,SORBS1,HLA-DMA,HLA-DQA2,HLA-DQB1,HLA-DRB5,HLA-A,NCF4,ITGB2,HLA-DPA1,HLA-B,HLA-DPB1,ITGAX,FAS
GO Component	GO:0070821	Tertiary granule membrane	9	73	1.08	1.18	8.02e-06	9606.ENSP00000261623,9606.ENSP00000262262,9606.ENSP00000289902,9606.ENSP00000334928,9606.ENSP00000361850,9606.ENSP00000375622,9606.ENSP00000380948,9606.ENSP00000454623,9606.ENSP00000498879	CYBA,CD33,FCER1G,PTPRB,PLAU,LAIR1,ITGB2,ITGAX,CD59
GO Component	GO:0070820	Tertiary granule	12	164	0.85	1.01	1.37e-05	9606.ENSP00000254301,9606.ENSP00000261623,9606.ENSP00000262262,9606.ENSP00000289902,9606.ENSP00000334928,9606.ENSP00000356198,9606.ENSP00000361850,9606.ENSP00000375622,9606.ENSP00000380948,9606.ENSP00000381448,9606.ENSP00000454623,9606.ENSP00000498879	LGALS3,CYBA,CD33,FCER1G,PTPRB,CHIT1,PLAU,LAIR1,ITGB2,CST3,ITGAX,CD59
GO Component	GO:0034774	Secretory granule lumen	16	321	0.68	0.88	2.02e-05	9606.ENSP00000053867,9606.ENSP00000217131,9606.ENSP00000221930,9606.ENSP00000222390,9606.ENSP00000227266,9606.ENSP00000247470,9606.ENSP00000255409,9606.ENSP00000271638,9606.ENSP00000310219,9606.ENSP00000323929,9606.ENSP00000355896,9606.ENSP00000356198,9606.ENSP00000363117,9606.ENSP00000381607,9606.ENSP00000450540,9606.ENSP00000468253	GRN,CTSZ,TGFB1,HGF,CTSC,PYCARD,CHI3L1,S100A11,HSPA6,A2M,TGFB2,CHIT1,FGR,GSTP1,SERPINA3,CFD
GO Component	GO:0045334	Clathrin-coated endocytic vesicle	9	86	1.0	1.05	2.56e-05	9606.ENSP00000316152,9606.ENSP00000339398,9606.ENSP00000353099,9606.ENSP00000358391,9606.ENSP00000364076,9606.ENSP00000364080,9606.ENSP00000364114,9606.ENSP00000393566,9606.ENSP00000408146	SFTPC,HLA-DQA1,HLA-DRB1,FCGR1B,HLA-DQA2,HLA-DQB1,HLA-DRB5,HLA-DPA1,HLA-DPB1
GO Component	GO:0005765	Lysosomal membrane	18	417	0.62	0.83	2.59e-05	9606.ENSP00000053867,9606.ENSP00000218104,9606.ENSP00000227880,9606.ENSP00000250092,9606.ENSP00000252593,9606.ENSP00000264613,9606.ENSP00000294507,9606.ENSP00000330825,9606.ENSP00000339398,9606.ENSP00000353099,9606.ENSP00000353731,9606.ENSP00000363976,9606.ENSP00000364076,9606.ENSP00000364080,9606.ENSP00000364114,9606.ENSP00000370034,9606.ENSP00000393566,9606.ENSP00000408146	GRN,ABCD1,SLC15A3,CD68,BST2,CP,LAPTM5,IFITM1,HLA-DQA1,HLA-DRB1,DPP4,HLA-DMA,HLA-DQA2,HLA-DQB1,HLA-DRB5,TLR7,HLA-DPA1,HLA-DPB1
GO Component	GO:0070062	Extracellular exosome	46	2096	0.33	0.6	3.50e-05	9606.ENSP00000053867,9606.ENSP00000215909,9606.ENSP00000217131,9606.ENSP00000227266,9606.ENSP00000252593,9606.ENSP00000254301,9606.ENSP00000255409,9606.ENSP00000263867,9606.ENSP00000264613,9606.ENSP00000271638,9606.ENSP00000295633,9606.ENSP00000310219,9606.ENSP00000323929,9606.ENSP00000325708,9606.ENSP00000353099,9606.ENSP00000353731,9606.ENSP00000357005,9606.ENSP00000357704,9606.ENSP00000361850,…	GRN,LGALS1,CTSZ,CTSC,BST2,LGALS3,CHI3L1,CAPG,CP,S100A11,FSTL1,HSPA6,A2M,CD37,HLA-DRB1,DPP4,F11R,S100A4,PLAU,FGR,HLA-DRB5,ANXA1,LSP1,CNP,HLA-A,ITGB2,CST3,LAT2,GSTP1,CD14,CXCR4,ARPC1B,HLA-B,FBP1,PTPRC,C4B,TGFBI,ANGPT1,JCHAIN,VIM,SERPINA3,PECAM1,CFD,ARHGEF18,FAS,CD59
GO Component	GO:0005581	Collagen trimer	9	95	0.96	0.98	4.79e-05	9606.ENSP00000313967,9606.ENSP00000361834,9606.ENSP00000362776,9606.ENSP00000363770,9606.ENSP00000363840,9606.ENSP00000380901,9606.ENSP00000405453,9606.ENSP00000434412,9606.ENSP00000496793	C1QB,COL9A2,COL16A1,C1QC,COL11A2,COL8A2,MSR1,SERPINH1,COL9A3
GO Component	GO:0030135	Coated vesicle	15	307	0.67	0.83	4.79e-05	9606.ENSP00000217131,9606.ENSP00000227266,9606.ENSP00000316152,9606.ENSP00000339398,9606.ENSP00000348069,9606.ENSP00000353099,9606.ENSP00000358391,9606.ENSP00000364076,9606.ENSP00000364080,9606.ENSP00000364114,9606.ENSP00000379873,9606.ENSP00000393566,9606.ENSP00000399168,9606.ENSP00000408146,9606.ENSP00000498879	CTSZ,CTSC,SFTPC,HLA-DQA1,SREBF1,HLA-DRB1,FCGR1B,HLA-DQA2,HLA-DQB1,HLA-DRB5,HLA-A,HLA-DPA1,HLA-B,HLA-DPB1,CD59
GO Component	GO:0030666	Endocytic vesicle membrane	12	191	0.78	0.89	4.80e-05	9606.ENSP00000261623,9606.ENSP00000339398,9606.ENSP00000353099,9606.ENSP00000358391,9606.ENSP00000364076,9606.ENSP00000364080,9606.ENSP00000364114,9606.ENSP00000379873,9606.ENSP00000393566,9606.ENSP00000399168,9606.ENSP00000405453,9606.ENSP00000408146	CYBA,HLA-DQA1,HLA-DRB1,FCGR1B,HLA-DQA2,HLA-DQB1,HLA-DRB5,HLA-A,HLA-DPA1,HLA-B,MSR1,HLA-DPB1
GO Component	GO:0030669	Clathrin-coated endocytic vesicle membrane	8	70	1.04	1.01	4.92e-05	9606.ENSP00000339398,9606.ENSP00000353099,9606.ENSP00000358391,9606.ENSP00000364076,9606.ENSP00000364080,9606.ENSP00000364114,9606.ENSP00000393566,9606.ENSP00000408146	HLA-DQA1,HLA-DRB1,FCGR1B,HLA-DQA2,HLA-DQB1,HLA-DRB5,HLA-DPA1,HLA-DPB1
GO Component	GO:0010008	Endosome membrane	20	540	0.55	0.75	4.95e-05	9606.ENSP00000227880,9606.ENSP00000250092,9606.ENSP00000284818,9606.ENSP00000306185,9606.ENSP00000339398,9606.ENSP00000353099,9606.ENSP00000358391,9606.ENSP00000363976,9606.ENSP00000364076,9606.ENSP00000364080,9606.ENSP00000364114,9606.ENSP00000366109,9606.ENSP00000370034,9606.ENSP00000371420,9606.ENSP00000379873,9606.ENSP00000380334,9606.ENSP00000385519,9606.ENSP00000393566,9606.ENSP00000399168,…	SLC15A3,CD68,LY96,ANTXR2,HLA-DQA1,HLA-DRB1,FCGR1B,HLA-DMA,HLA-DQA2,HLA-DQB1,HLA-DRB5,ANXA1,TLR7,GPNMB,HLA-A,NCF4,CD14,HLA-DPA1,HLA-B,HLA-DPB1
GO Component	GO:0030662	Coated vesicle membrane	12	193	0.78	0.89	5.05e-05	9606.ENSP00000339398,9606.ENSP00000348069,9606.ENSP00000353099,9606.ENSP00000358391,9606.ENSP00000364076,9606.ENSP00000364080,9606.ENSP00000364114,9606.ENSP00000379873,9606.ENSP00000393566,9606.ENSP00000399168,9606.ENSP00000408146,9606.ENSP00000498879	HLA-DQA1,SREBF1,HLA-DRB1,FCGR1B,HLA-DQA2,HLA-DQB1,HLA-DRB5,HLA-A,HLA-DPA1,HLA-B,HLA-DPB1,CD59
GO Component	GO:0042581	Specific granule	11	159	0.82	0.91	5.18e-05	9606.ENSP00000217131,9606.ENSP00000255409,9606.ENSP00000261623,9606.ENSP00000262262,9606.ENSP00000334928,9606.ENSP00000356198,9606.ENSP00000361850,9606.ENSP00000365435,9606.ENSP00000375622,9606.ENSP00000380948,9606.ENSP00000498879	CTSZ,CHI3L1,CYBA,CD33,PTPRB,CHIT1,PLAU,TNFRSF1B,LAIR1,ITGB2,CD59
GO Component	GO:0072562	Blood microparticle	9	118	0.87	0.82	0.00022	9606.ENSP00000221930,9606.ENSP00000264613,9606.ENSP00000310219,9606.ENSP00000313967,9606.ENSP00000323929,9606.ENSP00000363770,9606.ENSP00000415941,9606.ENSP00000440066,9606.ENSP00000450540	TGFB1,CP,HSPA6,C1QB,A2M,C1QC,C4B,JCHAIN,SERPINA3
GO Component	GO:0031091	Platelet alpha granule	8	89	0.94	0.84	0.00023	9606.ENSP00000221930,9606.ENSP00000222390,9606.ENSP00000323929,9606.ENSP00000355751,9606.ENSP00000355896,9606.ENSP00000450540,9606.ENSP00000457421,9606.ENSP00000468253	TGFB1,HGF,A2M,THBS2,TGFB2,SERPINA3,PECAM1,CFD
GO Component	GO:0005788	Endoplasmic reticulum lumen	14	312	0.64	0.71	0.00024	9606.ENSP00000215909,9606.ENSP00000217131,9606.ENSP00000227266,9606.ENSP00000264613,9606.ENSP00000269593,9606.ENSP00000295633,9606.ENSP00000361834,9606.ENSP00000362776,9606.ENSP00000363840,9606.ENSP00000370473,9606.ENSP00000380901,9606.ENSP00000381448,9606.ENSP00000434412,9606.ENSP00000496793	LGALS1,CTSZ,CTSC,CP,IGFBP4,FSTL1,COL9A2,COL16A1,COL11A2,IGFBP3,COL8A2,CST3,SERPINH1,COL9A3
GO Component	GO:0035579	Specific granule membrane	8	90	0.93	0.84	0.00024	9606.ENSP00000261623,9606.ENSP00000262262,9606.ENSP00000334928,9606.ENSP00000361850,9606.ENSP00000365435,9606.ENSP00000375622,9606.ENSP00000380948,9606.ENSP00000498879	CYBA,CD33,PTPRB,PLAU,TNFRSF1B,LAIR1,ITGB2,CD59
GO Component	GO:0031090	Organelle membrane	64	3673	0.23	0.48	0.00031	9606.ENSP00000053867,9606.ENSP00000155840,9606.ENSP00000162749,9606.ENSP00000216117,9606.ENSP00000217131,9606.ENSP00000218104,9606.ENSP00000227266,9606.ENSP00000227880,9606.ENSP00000231461,9606.ENSP00000245620,9606.ENSP00000247470,9606.ENSP00000250092,9606.ENSP00000252593,9606.ENSP00000254301,9606.ENSP00000261623,9606.ENSP00000262262,9606.ENSP00000262629,9606.ENSP00000264613,9606.ENSP00000271450,…	GRN,KCNQ1,TNFRSF1A,HMOX1,CTSZ,ABCD1,CTSC,SLC15A3,ST8SIA4,LILRB3,PYCARD,CD68,BST2,LGALS3,CYBA,CD33,TYROBP,CP,FCGR2A,LY96,FCER1G,LAPTM5,ANTXR2,SFTPC,PGR,IFITM1,PTPRB,HLA-DQA1,C5AR1,SREBF1,HLA-DRB1,DPP4,MPEG1,FCGR1B,GBP2,PLAU,FGR,HLA-DMA,HLA-DQA2,HLA-DQB1,HLA-DRB5,TNFRSF1B,ANXA1,TLR7,GPNMB,LAIR1,CNP,HLA-A,NCF4,ITGB2,SUN1,CD14,CASP4,HLA-DPA1,HLA-B,MSR1,HLA-DPB1,PTPRC,ITGAX,SQOR,PECAM1,ALOX5AP,NCAM1,C…
GO Component	GO:0032991	Protein-containing complex	86	5506	0.18	0.45	0.00033	9606.ENSP00000046794,9606.ENSP00000155840,9606.ENSP00000162749,9606.ENSP00000215909,9606.ENSP00000221930,9606.ENSP00000247470,9606.ENSP00000254301,9606.ENSP00000261623,9606.ENSP00000262426,9606.ENSP00000263867,9606.ENSP00000274793,9606.ENSP00000284818,9606.ENSP00000286639,9606.ENSP00000289902,9606.ENSP00000294507,9606.ENSP00000295408,9606.ENSP00000297350,9606.ENSP00000299106,9606.ENSP00000300305,…	LCP2,KCNQ1,TNFRSF1A,LGALS1,TGFB1,PYCARD,LGALS3,CYBA,FOXF1,CAPG,PLA2G7,LY96,BATF,FCER1G,LAPTM5,MERTK,TNFRSF11B,JAM3,RUNX1,C1QB,IFNLR1,IGLL1,IFITM1,IKZF1,PTPRB,ANG,PIDD1,HLA-DQA1,SREBF1,TGFBR2,HLA-DRB1,TGFB2,NCF2,F11R,IL6R,CASP7,SORBS1,COL9A2,PLAU,MAFB,COL16A1,IL2RG,C1QC,COL11A2,VSIG4,PARD3,HLA-DMA,HLA-DQA2,HLA-DQB1,HLA-DRB5,CARD16,TNFRSF1B,TLR7,IGFBP3,HLA-A,NCF4,COL8A2,ITGB2,GSTP1,SUN1,CD14,CXCR4,…
GO Component	GO:0043235	Receptor complex	16	418	0.57	0.66	0.00034	9606.ENSP00000162749,9606.ENSP00000221930,9606.ENSP00000284818,9606.ENSP00000295408,9606.ENSP00000297350,9606.ENSP00000327824,9606.ENSP00000334928,9606.ENSP00000351905,9606.ENSP00000357470,9606.ENSP00000363318,9606.ENSP00000365435,9606.ENSP00000370034,9606.ENSP00000380948,9606.ENSP00000385519,9606.ENSP00000428518,9606.ENSP00000454623	TNFRSF1A,TGFB1,LY96,MERTK,TNFRSF11B,IFNLR1,PTPRB,TGFBR2,IL6R,IL2RG,TNFRSF1B,TLR7,ITGB2,CD14,GFRA2,ITGAX
GO Component	GO:0005783	Endoplasmic reticulum	41	2021	0.29	0.48	0.00074	9606.ENSP00000053867,9606.ENSP00000155840,9606.ENSP00000215909,9606.ENSP00000216117,9606.ENSP00000217131,9606.ENSP00000218104,9606.ENSP00000227266,9606.ENSP00000247470,9606.ENSP00000255409,9606.ENSP00000260128,9606.ENSP00000261623,9606.ENSP00000264613,9606.ENSP00000269593,9606.ENSP00000295633,9606.ENSP00000306185,9606.ENSP00000316152,9606.ENSP00000329312,9606.ENSP00000338648,9606.ENSP00000339398,…	GRN,KCNQ1,LGALS1,HMOX1,CTSZ,ABCD1,CTSC,PYCARD,CHI3L1,SULF1,CYBA,CP,IGFBP4,FSTL1,ANTXR2,SFTPC,IGLL1,MS4A4A,HLA-DQA1,SREBF1,HLA-DRB1,COL9A2,COL16A1,COL11A2,HLA-DQA2,HLA-DQB1,HLA-DRB5,TLR7,IGFBP3,HLA-A,COL8A2,CST3,CASP4,HLA-DPA1,HLA-B,HLA-DPB1,SERPINH1,APOC1,ALOX5AP,COL9A3,CD59
GO Component	GO:0044853	Plasma membrane raft	8	109	0.85	0.71	0.00083	9606.ENSP00000046794,9606.ENSP00000216117,9606.ENSP00000244289,9606.ENSP00000338648,9606.ENSP00000351905,9606.ENSP00000360293,9606.ENSP00000362205,9606.ENSP00000380948	LCP2,HMOX1,LIPE,MS4A4A,TGFBR2,SORBS1,TREM2,ITGB2
GO Component	GO:0097169	AIM2 inflammasome complex	3	4	1.86	0.83	0.0010	9606.ENSP00000247470,9606.ENSP00000388566,9606.ENSP00000433138	PYCARD,CASP4,CASP1
GO Component	GO:0005593	FACIT collagen trimer	3	6	1.68	0.72	0.0024	9606.ENSP00000361834,9606.ENSP00000362776,9606.ENSP00000496793	COL9A2,COL16A1,COL9A3
GO Component	GO:0031093	Platelet alpha granule lumen	6	66	0.94	0.63	0.0026	9606.ENSP00000221930,9606.ENSP00000222390,9606.ENSP00000323929,9606.ENSP00000355896,9606.ENSP00000450540,9606.ENSP00000468253	TGFB1,HGF,A2M,TGFB2,SERPINA3,CFD
GO Component	GO:0005794	Golgi apparatus	34	1650	0.3	0.44	0.0027	9606.ENSP00000053867,9606.ENSP00000162749,9606.ENSP00000221930,9606.ENSP00000227266,9606.ENSP00000231461,9606.ENSP00000247470,9606.ENSP00000252593,9606.ENSP00000260128,9606.ENSP00000261623,9606.ENSP00000262262,9606.ENSP00000271450,9606.ENSP00000296545,9606.ENSP00000299106,9606.ENSP00000300184,9606.ENSP00000337797,9606.ENSP00000338648,9606.ENSP00000339398,9606.ENSP00000348069,9606.ENSP00000353099,…	GRN,TNFRSF1A,TGFB1,CTSC,ST8SIA4,PYCARD,BST2,SULF1,CYBA,CD33,FCGR2A,IL15,JAM3,MS4A7,PIDD1,MS4A4A,HLA-DQA1,SREBF1,HLA-DRB1,GBP2,HLA-DQA2,HLA-DQB1,HLA-DRB5,TLR7,HLA-A,CST3,CD14,HLA-DPA1,HLA-B,HLA-DPB1,TGFBI,MS4A6A,NCAM1,CD59
GO Component	GO:0005802	trans-Golgi network	11	264	0.6	0.53	0.0035	9606.ENSP00000053867,9606.ENSP00000300184,9606.ENSP00000339398,9606.ENSP00000353099,9606.ENSP00000364076,9606.ENSP00000364080,9606.ENSP00000364114,9606.ENSP00000393566,9606.ENSP00000408146,9606.ENSP00000416330,9606.ENSP00000435844	GRN,MS4A7,HLA-DQA1,HLA-DRB1,HLA-DQA2,HLA-DQB1,HLA-DRB5,HLA-DPA1,HLA-DPB1,TGFBI,MS4A6A
GO Component	GO:0045335	Phagocytic vesicle	8	139	0.74	0.56	0.0036	9606.ENSP00000261623,9606.ENSP00000354335,9606.ENSP00000356505,9606.ENSP00000370034,9606.ENSP00000379873,9606.ENSP00000380334,9606.ENSP00000399168,9606.ENSP00000446007	CYBA,MPEG1,NCF2,TLR7,HLA-A,NCF4,HLA-B,VIM
GO Component	GO:0032588	trans-Golgi network membrane	7	104	0.81	0.57	0.0038	9606.ENSP00000339398,9606.ENSP00000353099,9606.ENSP00000364076,9606.ENSP00000364080,9606.ENSP00000364114,9606.ENSP00000393566,9606.ENSP00000408146	HLA-DQA1,HLA-DRB1,HLA-DQA2,HLA-DQB1,HLA-DRB5,HLA-DPA1,HLA-DPB1
GO Component	GO:0005737	Cytoplasm	150	12056	0.08	0.33	0.0039	9606.ENSP00000046794,9606.ENSP00000053867,9606.ENSP00000155840,9606.ENSP00000162749,9606.ENSP00000215909,9606.ENSP00000216117,9606.ENSP00000217131,9606.ENSP00000218104,9606.ENSP00000218758,9606.ENSP00000221930,9606.ENSP00000222390,9606.ENSP00000227266,9606.ENSP00000227752,9606.ENSP00000227880,9606.ENSP00000228510,9606.ENSP00000231461,9606.ENSP00000244289,9606.ENSP00000245620,9606.ENSP00000247470,…	LCP2,GRN,KCNQ1,TNFRSF1A,LGALS1,HMOX1,CTSZ,ABCD1,ACP5,TGFB1,HGF,CTSC,IL10RA,SLC15A3,MVK,ST8SIA4,LIPE,LILRB3,PYCARD,CD68,BST2,LGALS3,CHI3L1,SULF1,CYBA,CD33,TYROBP,CAPG,CYTIP,CP,IGFBP4,FCGR2A,S100A11,PLA2G7,LY96,SAMSN1,BATF,FCER1G,CCR5,LAPTM5,ARHGAP15,MERTK,FSTL1,CCR1,IL15,JAM3,MS4A7,ANTXR2,HSPA6,SFTPC,NQO1,A2M,PGR,SAMD9L,IGLL1,IFITM1,OLIG2,IKZF1,BMP2K,PTPRB,ANG,PIDD1,MS4A4A,HLA-DQA1,C5AR1,SREBF1,SA…
GO Component	GO:0072559	NLRP3 inflammasome complex	3	8	1.56	0.65	0.0041	9606.ENSP00000247470,9606.ENSP00000388566,9606.ENSP00000433138	PYCARD,CASP4,CASP1
GO Component	GO:0097179	Protease inhibitor complex	3	8	1.56	0.65	0.0041	9606.ENSP00000361850,9606.ENSP00000364858,9606.ENSP00000433138	PLAU,CARD16,CASP1
GO Component	GO:0101002	ficolin-1-rich granule	9	185	0.67	0.53	0.0044	9606.ENSP00000217131,9606.ENSP00000254301,9606.ENSP00000289902,9606.ENSP00000310219,9606.ENSP00000380948,9606.ENSP00000381448,9606.ENSP00000381607,9606.ENSP00000454623,9606.ENSP00000468253	CTSZ,LGALS3,FCER1G,HSPA6,ITGB2,CST3,GSTP1,ITGAX,CFD
GO Component	GO:0098796	Membrane protein complex	27	1218	0.33	0.42	0.0045	9606.ENSP00000155840,9606.ENSP00000221930,9606.ENSP00000261623,9606.ENSP00000284818,9606.ENSP00000289902,9606.ENSP00000327824,9606.ENSP00000339398,9606.ENSP00000351905,9606.ENSP00000353099,9606.ENSP00000356505,9606.ENSP00000357470,9606.ENSP00000360293,9606.ENSP00000363976,9606.ENSP00000364076,9606.ENSP00000364080,9606.ENSP00000364114,9606.ENSP00000379873,9606.ENSP00000380334,9606.ENSP00000380948,…	KCNQ1,TGFB1,CYBA,LY96,FCER1G,IFNLR1,HLA-DQA1,TGFBR2,HLA-DRB1,NCF2,IL6R,SORBS1,HLA-DMA,HLA-DQA2,HLA-DQB1,HLA-DRB5,HLA-A,NCF4,ITGB2,SUN1,CD14,HLA-DPA1,HLA-B,HLA-DPB1,PIK3CG,ITGAX,FAS
GO Component	GO:0110165	Cellular anatomical entity	201	18293	0.03	0.31	0.0053	9606.ENSP00000046794,9606.ENSP00000053867,9606.ENSP00000155840,9606.ENSP00000162749,9606.ENSP00000215909,9606.ENSP00000216117,9606.ENSP00000217131,9606.ENSP00000218104,9606.ENSP00000218758,9606.ENSP00000221930,9606.ENSP00000222390,9606.ENSP00000225831,9606.ENSP00000227266,9606.ENSP00000227752,9606.ENSP00000227880,9606.ENSP00000228510,9606.ENSP00000231461,9606.ENSP00000241356,9606.ENSP00000244289,…	LCP2,GRN,KCNQ1,TNFRSF1A,LGALS1,HMOX1,CTSZ,ABCD1,ACP5,TGFB1,HGF,CCL2,CTSC,IL10RA,SLC15A3,MVK,ST8SIA4,ADORA3,LIPE,LILRB3,HCST,PYCARD,CD68,BST2,LGALS3,CHI3L1,SULF1,CYBA,SEMA7A,CD33,FOXF1,TYROBP,CAPG,MCAM,CYTIP,CP,GPR65,IGSF6,IGFBP4,FCGR2A,S100A11,PLA2G7,LY96,SAMSN1,BATF,SLAMF8,FCER1G,CCR5,CXCL16,LAPTM5,ARHGAP15,MERTK,FSTL1,CCR1,IL15,TNFRSF11B,FOLR2,JAM3,MS4A7,RUNX1,ANTXR2,HSPA6,CD84,C1QB,SFTPC,NQO1,…
GO Component	GO:0098791	Golgi apparatus subcompartment	13	384	0.51	0.47	0.0057	9606.ENSP00000053867,9606.ENSP00000260128,9606.ENSP00000300184,9606.ENSP00000339398,9606.ENSP00000353099,9606.ENSP00000364076,9606.ENSP00000364080,9606.ENSP00000364114,9606.ENSP00000379873,9606.ENSP00000393566,9606.ENSP00000408146,9606.ENSP00000416330,9606.ENSP00000435844	GRN,SULF1,MS4A7,HLA-DQA1,HLA-DRB1,HLA-DQA2,HLA-DQB1,HLA-DRB5,HLA-A,HLA-DPA1,HLA-DPB1,TGFBI,MS4A6A
GO Component	GO:0098636	Protein complex involved in cell adhesion	5	52	0.97	0.54	0.0068	9606.ENSP00000215909,9606.ENSP00000299106,9606.ENSP00000361850,9606.ENSP00000380948,9606.ENSP00000454623	LGALS1,JAM3,PLAU,ITGB2,ITGAX
GO Component	GO:0005925	Focal adhesion	13	416	0.48	0.41	0.0114	9606.ENSP00000261623,9606.ENSP00000264036,9606.ENSP00000353731,9606.ENSP00000360293,9606.ENSP00000361850,9606.ENSP00000366109,9606.ENSP00000380948,9606.ENSP00000389631,9606.ENSP00000391583,9606.ENSP00000394049,9606.ENSP00000411355,9606.ENSP00000446007,9606.ENSP00000498879	CYBA,MCAM,DPP4,SORBS1,PLAU,ANXA1,ITGB2,ARPC1B,PARVG,SLA,PTPRC,VIM,CD59
GO Component	GO:0031225	Anchored component of membrane	8	171	0.65	0.45	0.0118	9606.ENSP00000252593,9606.ENSP00000261918,9606.ENSP00000298223,9606.ENSP00000330633,9606.ENSP00000385519,9606.ENSP00000428518,9606.ENSP00000480132,9606.ENSP00000498879	BST2,SEMA7A,FOLR2,CNTN2,CD14,GFRA2,NCAM1,CD59
GO Component	GO:0034689	Integrin alphaX-beta2 complex	2	2	1.98	0.52	0.0136	9606.ENSP00000380948,9606.ENSP00000454623	ITGB2,ITGAX
GO Component	GO:0030133	Transport vesicle	13	427	0.47	0.4	0.0138	9606.ENSP00000155840,9606.ENSP00000294507,9606.ENSP00000339398,9606.ENSP00000348069,9606.ENSP00000353099,9606.ENSP00000364076,9606.ENSP00000364080,9606.ENSP00000364114,9606.ENSP00000379873,9606.ENSP00000393566,9606.ENSP00000399168,9606.ENSP00000408146,9606.ENSP00000498879	KCNQ1,LAPTM5,HLA-DQA1,SREBF1,HLA-DRB1,HLA-DQA2,HLA-DQB1,HLA-DRB5,HLA-A,HLA-DPA1,HLA-B,HLA-DPB1,CD59
GO Component	GO:0000139	Golgi membrane	17	664	0.39	0.38	0.0144	9606.ENSP00000162749,9606.ENSP00000231461,9606.ENSP00000247470,9606.ENSP00000339398,9606.ENSP00000348069,9606.ENSP00000353099,9606.ENSP00000359497,9606.ENSP00000364076,9606.ENSP00000364080,9606.ENSP00000364114,9606.ENSP00000370034,9606.ENSP00000379873,9606.ENSP00000393566,9606.ENSP00000399168,9606.ENSP00000408146,9606.ENSP00000480132,9606.ENSP00000498879	TNFRSF1A,ST8SIA4,PYCARD,HLA-DQA1,SREBF1,HLA-DRB1,GBP2,HLA-DQA2,HLA-DQB1,HLA-DRB5,TLR7,HLA-A,HLA-DPA1,HLA-B,HLA-DPB1,NCAM1,CD59
GO Component	GO:0043020	NADPH oxidase complex	3	15	1.29	0.48	0.0163	9606.ENSP00000261623,9606.ENSP00000356505,9606.ENSP00000380334	CYBA,NCF2,NCF4
GO Component	GO:0034358	Plasma lipoprotein particle	4	38	1.01	0.45	0.0185	9606.ENSP00000274793,9606.ENSP00000405453,9606.ENSP00000465356,9606.ENSP00000497642	PLA2G7,MSR1,APOC1,LPL
GO Component	GO:0005594	Collagen type IX trimer	2	3	1.81	0.47	0.0208	9606.ENSP00000361834,9606.ENSP00000496793	COL9A2,COL9A3
GO Component	GO:0062167	Complement component C1q complex	2	3	1.81	0.47	0.0208	9606.ENSP00000313967,9606.ENSP00000363770	C1QB,C1QC
GO Component	GO:0099126	Transforming growth factor beta complex	2	3	1.81	0.47	0.0208	9606.ENSP00000221930,9606.ENSP00000355896	TGFB1,TGFB2
GO Component	GO:0002947	Tumor necrosis factor receptor superfamily complex	2	4	1.68	0.42	0.0298	9606.ENSP00000162749,9606.ENSP00000365435	TNFRSF1A,TNFRSF1B
GO Component	GO:0072557	IPAF inflammasome complex	2	4	1.68	0.42	0.0298	9606.ENSP00000388566,9606.ENSP00000433138	CASP4,CASP1
GO Component	GO:0072558	NLRP1 inflammasome complex	2	4	1.68	0.42	0.0298	9606.ENSP00000247470,9606.ENSP00000433138	PYCARD,CASP1
GO Component	GO:0031362	Anchored component of external side of plasma membrane	3	20	1.16	0.4	0.0306	9606.ENSP00000298223,9606.ENSP00000385519,9606.ENSP00000498879	FOLR2,CD14,CD59
GO Component	GO:0005602	Complement component C1 complex	2	5	1.59	0.39	0.0399	9606.ENSP00000313967,9606.ENSP00000363770	C1QB,C1QC
GO Component	GO:0046696	Lipopolysaccharide receptor complex	2	5	1.59	0.39	0.0399	9606.ENSP00000284818,9606.ENSP00000385519	LY96,CD14
GO Component	GO:0070021	Transforming growth factor beta ligand-receptor complex	2	5	1.59	0.39	0.0399	9606.ENSP00000221930,9606.ENSP00000351905	TGFB1,TGFBR2
Reactome	HSA-168256	Immune System	91	1979	0.65	1.93	4.52e-33	9606.ENSP00000046794,9606.ENSP00000053867,9606.ENSP00000162749,9606.ENSP00000216117,9606.ENSP00000217131,9606.ENSP00000221930,9606.ENSP00000222390,9606.ENSP00000225831,9606.ENSP00000227266,9606.ENSP00000227752,9606.ENSP00000245620,9606.ENSP00000246551,9606.ENSP00000247470,9606.ENSP00000250092,9606.ENSP00000252593,9606.ENSP00000254301,9606.ENSP00000255409,9606.ENSP00000261623,9606.ENSP00000262262,…	LCP2,GRN,TNFRSF1A,HMOX1,CTSZ,TGFB1,HGF,CCL2,CTSC,IL10RA,LILRB3,HCST,PYCARD,CD68,BST2,LGALS3,CHI3L1,CYBA,CD33,TYROBP,FCGR2A,S100A11,LY96,BATF,FCER1G,CCR5,CCR1,IL15,TNFRSF11B,HSPA6,C1QB,SIGLEC8,IFNLR1,IFITM1,PTPRB,C5AR1,TNFRSF14,JAML,FCGR2B,HLA-DRB1,ZEB1,CHIT1,NCF2,IL6R,FCGR1B,GBP2,PLAU,TREM2,FGR,IL2RG,C1QC,HLA-DMA,HLA-DQA2,HLA-DQB1,HLA-DRB5,TNFRSF1B,ANXA1,LY86,TLR7,LAIR1,LILRA6,HLA-A,NCF4,ITGB2,CS…
Reactome	HSA-168249	Innate Immune System	51	1041	0.67	1.67	2.45e-17	9606.ENSP00000046794,9606.ENSP00000053867,9606.ENSP00000216117,9606.ENSP00000217131,9606.ENSP00000227266,9606.ENSP00000245620,9606.ENSP00000247470,9606.ENSP00000250092,9606.ENSP00000252593,9606.ENSP00000254301,9606.ENSP00000255409,9606.ENSP00000261623,9606.ENSP00000262262,9606.ENSP00000262629,9606.ENSP00000271450,9606.ENSP00000271638,9606.ENSP00000284818,9606.ENSP00000289902,9606.ENSP00000310219,…	LCP2,GRN,HMOX1,CTSZ,CTSC,LILRB3,PYCARD,CD68,BST2,LGALS3,CHI3L1,CYBA,CD33,TYROBP,FCGR2A,S100A11,LY96,FCER1G,HSPA6,C1QB,PTPRB,C5AR1,CHIT1,NCF2,PLAU,TREM2,FGR,C1QC,TNFRSF1B,LY86,TLR7,LAIR1,HLA-A,NCF4,ITGB2,CST3,LAT2,GSTP1,CD14,CASP4,ARPC1B,HLA-B,PTPRC,C4B,CASP1,SERPINA3,ITGAX,PECAM1,CFD,TLR5,CD59
Reactome	HSA-6798695	Neutrophil degranulation	35	476	0.85	2.07	2.84e-16	9606.ENSP00000053867,9606.ENSP00000217131,9606.ENSP00000227266,9606.ENSP00000245620,9606.ENSP00000247470,9606.ENSP00000250092,9606.ENSP00000252593,9606.ENSP00000254301,9606.ENSP00000255409,9606.ENSP00000261623,9606.ENSP00000262262,9606.ENSP00000262629,9606.ENSP00000271450,9606.ENSP00000271638,9606.ENSP00000289902,9606.ENSP00000310219,9606.ENSP00000334928,9606.ENSP00000347197,9606.ENSP00000356198,…	GRN,CTSZ,CTSC,LILRB3,PYCARD,CD68,BST2,LGALS3,CHI3L1,CYBA,CD33,TYROBP,FCGR2A,S100A11,FCER1G,HSPA6,PTPRB,C5AR1,CHIT1,PLAU,FGR,TNFRSF1B,LAIR1,HLA-A,ITGB2,CST3,GSTP1,CD14,HLA-B,PTPRC,SERPINA3,ITGAX,PECAM1,CFD,CD59
Reactome	HSA-1280215	Cytokine Signaling in Immune system	41	706	0.75	1.8	4.26e-16	9606.ENSP00000162749,9606.ENSP00000216117,9606.ENSP00000221930,9606.ENSP00000222390,9606.ENSP00000225831,9606.ENSP00000227752,9606.ENSP00000252593,9606.ENSP00000286639,9606.ENSP00000292303,9606.ENSP00000296140,9606.ENSP00000296545,9606.ENSP00000297350,9606.ENSP00000327824,9606.ENSP00000330825,9606.ENSP00000347948,9606.ENSP00000353099,9606.ENSP00000354487,9606.ENSP00000357470,9606.ENSP00000358391,…	TNFRSF1A,HMOX1,TGFB1,HGF,CCL2,IL10RA,BST2,BATF,CCR5,CCR1,IL15,TNFRSF11B,IFNLR1,IFITM1,TNFRSF14,HLA-DRB1,ZEB1,IL6R,FCGR1B,GBP2,IL2RG,HLA-DQA2,HLA-DQB1,HLA-DRB5,TNFRSF1B,ANXA1,HLA-A,ITGB2,IFI30,HLA-DPA1,SLA,HLA-B,HLA-DPB1,IRF5,PIK3CG,CASP1,VIM,ITGAX,CCL5,CCL3,NCAM1
Reactome	HSA-1280218	Adaptive Immune System	33	758	0.62	1.18	2.74e-09	9606.ENSP00000046794,9606.ENSP00000227266,9606.ENSP00000245620,9606.ENSP00000246551,9606.ENSP00000261623,9606.ENSP00000262262,9606.ENSP00000262629,9606.ENSP00000284818,9606.ENSP00000321077,9606.ENSP00000330825,9606.ENSP00000347948,9606.ENSP00000348635,9606.ENSP00000351497,9606.ENSP00000353099,9606.ENSP00000356505,9606.ENSP00000358391,9606.ENSP00000362205,9606.ENSP00000363976,9606.ENSP00000364076,…	LCP2,CTSC,LILRB3,HCST,CYBA,CD33,TYROBP,LY96,SIGLEC8,IFITM1,TNFRSF14,JAML,FCGR2B,HLA-DRB1,NCF2,FCGR1B,TREM2,HLA-DMA,HLA-DQA2,HLA-DQB1,HLA-DRB5,LAIR1,LILRA6,HLA-A,NCF4,ITGB2,IFI30,CD14,HLA-DPA1,HLA-B,HLA-DPB1,PTPRC,CD300LF
Reactome	HSA-198933	Immunoregulatory interactions between a Lymphoid and a non-Lymphoid cell	15	130	1.05	1.65	9.71e-09	9606.ENSP00000245620,9606.ENSP00000246551,9606.ENSP00000262262,9606.ENSP00000262629,9606.ENSP00000321077,9606.ENSP00000330825,9606.ENSP00000348635,9606.ENSP00000351497,9606.ENSP00000362205,9606.ENSP00000375622,9606.ENSP00000379651,9606.ENSP00000379873,9606.ENSP00000380948,9606.ENSP00000399168,9606.ENSP00000462309	LILRB3,HCST,CD33,TYROBP,SIGLEC8,IFITM1,JAML,FCGR2B,TREM2,LAIR1,LILRA6,HLA-A,ITGB2,HLA-B,CD300LF
Reactome	HSA-877300	Interferon gamma signaling	13	90	1.14	1.71	1.46e-08	9606.ENSP00000353099,9606.ENSP00000358391,9606.ENSP00000359497,9606.ENSP00000364076,9606.ENSP00000364080,9606.ENSP00000364114,9606.ENSP00000379873,9606.ENSP00000384886,9606.ENSP00000393566,9606.ENSP00000399168,9606.ENSP00000408146,9606.ENSP00000418037,9606.ENSP00000480132	HLA-DRB1,FCGR1B,GBP2,HLA-DQA2,HLA-DQB1,HLA-DRB5,HLA-A,IFI30,HLA-DPA1,HLA-B,HLA-DPB1,IRF5,NCAM1
Reactome	HSA-6785807	Interleukin-4 and Interleukin-13 signaling	13	107	1.07	1.52	8.98e-08	9606.ENSP00000216117,9606.ENSP00000221930,9606.ENSP00000222390,9606.ENSP00000225831,9606.ENSP00000286639,9606.ENSP00000354487,9606.ENSP00000357470,9606.ENSP00000363318,9606.ENSP00000365435,9606.ENSP00000366109,9606.ENSP00000380948,9606.ENSP00000446007,9606.ENSP00000454623	HMOX1,TGFB1,HGF,CCL2,BATF,ZEB1,IL6R,IL2RG,TNFRSF1B,ANXA1,ITGB2,VIM,ITGAX
Reactome	HSA-202733	Cell surface interactions at the vascular wall	14	139	0.99	1.41	1.57e-07	9606.ENSP00000221930,9606.ENSP00000289902,9606.ENSP00000295408,9606.ENSP00000299106,9606.ENSP00000312367,9606.ENSP00000329312,9606.ENSP00000348635,9606.ENSP00000357005,9606.ENSP00000380666,9606.ENSP00000380948,9606.ENSP00000428340,9606.ENSP00000440066,9606.ENSP00000454623,9606.ENSP00000457421	TGFB1,FCER1G,MERTK,JAM3,CD84,IGLL1,JAML,F11R,SLC7A7,ITGB2,ANGPT1,JCHAIN,ITGAX,PECAM1
Reactome	HSA-449147	Signaling by Interleukins	22	453	0.67	1.02	9.32e-07	9606.ENSP00000162749,9606.ENSP00000216117,9606.ENSP00000221930,9606.ENSP00000222390,9606.ENSP00000225831,9606.ENSP00000227752,9606.ENSP00000286639,9606.ENSP00000292303,9606.ENSP00000296140,9606.ENSP00000296545,9606.ENSP00000327824,9606.ENSP00000354487,9606.ENSP00000357470,9606.ENSP00000363318,9606.ENSP00000365435,9606.ENSP00000366109,9606.ENSP00000380948,9606.ENSP00000433138,9606.ENSP00000446007,…	TNFRSF1A,HMOX1,TGFB1,HGF,CCL2,IL10RA,BATF,CCR5,CCR1,IL15,IFNLR1,ZEB1,IL6R,IL2RG,TNFRSF1B,ANXA1,ITGB2,CASP1,VIM,ITGAX,CCL5,CCL3
Reactome	HSA-202427	Phosphorylation of CD3 and TCR zeta chains	7	19	1.55	1.53	1.24e-06	9606.ENSP00000353099,9606.ENSP00000364076,9606.ENSP00000364080,9606.ENSP00000364114,9606.ENSP00000393566,9606.ENSP00000408146,9606.ENSP00000411355	HLA-DRB1,HLA-DQA2,HLA-DQB1,HLA-DRB5,HLA-DPA1,HLA-DPB1,PTPRC
Reactome	HSA-913531	Interferon Signaling	15	199	0.86	1.17	1.24e-06	9606.ENSP00000252593,9606.ENSP00000330825,9606.ENSP00000353099,9606.ENSP00000358391,9606.ENSP00000359497,9606.ENSP00000364076,9606.ENSP00000364080,9606.ENSP00000364114,9606.ENSP00000379873,9606.ENSP00000384886,9606.ENSP00000393566,9606.ENSP00000399168,9606.ENSP00000408146,9606.ENSP00000418037,9606.ENSP00000480132	BST2,IFITM1,HLA-DRB1,FCGR1B,GBP2,HLA-DQA2,HLA-DQB1,HLA-DRB5,HLA-A,IFI30,HLA-DPA1,HLA-B,HLA-DPB1,IRF5,NCAM1
Reactome	HSA-6783783	Interleukin-10 signaling	8	45	1.23	1.21	1.11e-05	9606.ENSP00000162749,9606.ENSP00000225831,9606.ENSP00000227752,9606.ENSP00000292303,9606.ENSP00000296140,9606.ENSP00000365435,9606.ENSP00000474412,9606.ENSP00000477908	TNFRSF1A,CCL2,IL10RA,CCR5,CCR1,TNFRSF1B,CCL5,CCL3
Reactome	HSA-202430	Translocation of ZAP-70 to Immunological synapse	6	16	1.56	1.3	1.14e-05	9606.ENSP00000353099,9606.ENSP00000364076,9606.ENSP00000364080,9606.ENSP00000364114,9606.ENSP00000393566,9606.ENSP00000408146	HLA-DRB1,HLA-DQA2,HLA-DQB1,HLA-DRB5,HLA-DPA1,HLA-DPB1
Reactome	HSA-202433	Generation of second messenger molecules	7	31	1.34	1.21	1.57e-05	9606.ENSP00000046794,9606.ENSP00000353099,9606.ENSP00000364076,9606.ENSP00000364080,9606.ENSP00000364114,9606.ENSP00000393566,9606.ENSP00000408146	LCP2,HLA-DRB1,HLA-DQA2,HLA-DQB1,HLA-DRB5,HLA-DPA1,HLA-DPB1
Reactome	HSA-109582	Hemostasis	23	607	0.56	0.8	2.05e-05	9606.ENSP00000046794,9606.ENSP00000221930,9606.ENSP00000222390,9606.ENSP00000289902,9606.ENSP00000295408,9606.ENSP00000299106,9606.ENSP00000312367,9606.ENSP00000323929,9606.ENSP00000329312,9606.ENSP00000348635,9606.ENSP00000355896,9606.ENSP00000357005,9606.ENSP00000361850,9606.ENSP00000363117,9606.ENSP00000380666,9606.ENSP00000380948,9606.ENSP00000419260,9606.ENSP00000428340,9606.ENSP00000440066,…	LCP2,TGFB1,HGF,FCER1G,MERTK,JAM3,CD84,A2M,IGLL1,JAML,TGFB2,F11R,PLAU,FGR,SLC7A7,ITGB2,PIK3CG,ANGPT1,JCHAIN,SERPINA3,ITGAX,PECAM1,CFD
Reactome	HSA-1474244	Extracellular matrix organization	16	300	0.71	0.89	2.40e-05	9606.ENSP00000221930,9606.ENSP00000299106,9606.ENSP00000323929,9606.ENSP00000355896,9606.ENSP00000356975,9606.ENSP00000357005,9606.ENSP00000361834,9606.ENSP00000362776,9606.ENSP00000363840,9606.ENSP00000380901,9606.ENSP00000380948,9606.ENSP00000434412,9606.ENSP00000454623,9606.ENSP00000457421,9606.ENSP00000480132,9606.ENSP00000496793	TGFB1,JAM3,A2M,TGFB2,ADAMTS4,F11R,COL9A2,COL16A1,COL11A2,COL8A2,ITGB2,SERPINH1,ITGAX,PECAM1,NCAM1,COL9A3
Reactome	HSA-389948	PD-1 signaling	6	20	1.46	1.19	2.65e-05	9606.ENSP00000353099,9606.ENSP00000364076,9606.ENSP00000364080,9606.ENSP00000364114,9606.ENSP00000393566,9606.ENSP00000408146	HLA-DRB1,HLA-DQA2,HLA-DQB1,HLA-DRB5,HLA-DPA1,HLA-DPB1
Reactome	HSA-380108	Chemokine receptors bind chemokines	8	57	1.13	1.06	3.90e-05	9606.ENSP00000225831,9606.ENSP00000292303,9606.ENSP00000293778,9606.ENSP00000296140,9606.ENSP00000349967,9606.ENSP00000386884,9606.ENSP00000474412,9606.ENSP00000477908	CCL2,CCR5,CXCL16,CCR1,CCRL2,CXCR4,CCL5,CCL3
Reactome	HSA-216083	Integrin cell surface interactions	9	85	1.01	0.98	5.99e-05	9606.ENSP00000299106,9606.ENSP00000357005,9606.ENSP00000361834,9606.ENSP00000362776,9606.ENSP00000380901,9606.ENSP00000380948,9606.ENSP00000454623,9606.ENSP00000457421,9606.ENSP00000496793	JAM3,F11R,COL9A2,COL16A1,COL8A2,ITGB2,ITGAX,PECAM1,COL9A3
Reactome	HSA-162582	Signal Transduction	52	2540	0.3	0.55	0.00012	9606.ENSP00000162749,9606.ENSP00000221930,9606.ENSP00000222390,9606.ENSP00000225831,9606.ENSP00000241356,9606.ENSP00000261623,9606.ENSP00000264036,9606.ENSP00000267549,9606.ENSP00000292303,9606.ENSP00000293778,9606.ENSP00000295095,9606.ENSP00000295633,9606.ENSP00000296140,9606.ENSP00000300305,9606.ENSP00000325120,9606.ENSP00000331614,9606.ENSP00000341821,9606.ENSP00000347197,9606.ENSP00000348069,…	TNFRSF1A,TGFB1,HGF,CCL2,ADORA3,CYBA,MCAM,GPR65,CCR5,CXCL16,ARHGAP15,FSTL1,CCR1,RUNX1,PGR,IKZF1,FPR3,C5AR1,SREBF1,CCRL2,TGFBR2,THBS2,TGFB2,TAGAP,NCF2,F11R,IL6R,COL9A2,IL2RG,COL11A2,PARD3,S1PR3,ANXA1,GPNMB,FGF9,NCF4,CXCR4,ARHGAP25,ARPC1B,PIK3CG,ANGPT1,GFRA2,ADM,VIM,CMKLR1,APOC1,CCL5,CCL3,YAP1,NCAM1,COL9A3,FAS
Reactome	HSA-373076	Class A/1 (Rhodopsin-like receptors)	15	326	0.65	0.71	0.00026	9606.ENSP00000225831,9606.ENSP00000241356,9606.ENSP00000267549,9606.ENSP00000292303,9606.ENSP00000293778,9606.ENSP00000296140,9606.ENSP00000341821,9606.ENSP00000347197,9606.ENSP00000349967,9606.ENSP00000365006,9606.ENSP00000366109,9606.ENSP00000386884,9606.ENSP00000449716,9606.ENSP00000474412,9606.ENSP00000477908	CCL2,ADORA3,GPR65,CCR5,CXCL16,CCR1,FPR3,C5AR1,CCRL2,S1PR3,ANXA1,CXCR4,CMKLR1,CCL5,CCL3
Reactome	HSA-416700	Other semaphorin interactions	5	19	1.41	0.9	0.00039	9606.ENSP00000261918,9606.ENSP00000262629,9606.ENSP00000362205,9606.ENSP00000411355,9606.ENSP00000416523	SEMA7A,TYROBP,TREM2,PTPRC,SEMA4D
Reactome	HSA-2132295	MHC class II antigen presentation	9	122	0.85	0.71	0.00080	9606.ENSP00000227266,9606.ENSP00000353099,9606.ENSP00000363976,9606.ENSP00000364076,9606.ENSP00000364080,9606.ENSP00000364114,9606.ENSP00000384886,9606.ENSP00000393566,9606.ENSP00000408146	CTSC,HLA-DRB1,HLA-DMA,HLA-DQA2,HLA-DQB1,HLA-DRB5,IFI30,HLA-DPA1,HLA-DPB1
Reactome	HSA-375276	Peptide ligand-binding receptors	11	194	0.74	0.67	0.00083	9606.ENSP00000225831,9606.ENSP00000292303,9606.ENSP00000293778,9606.ENSP00000296140,9606.ENSP00000341821,9606.ENSP00000347197,9606.ENSP00000349967,9606.ENSP00000366109,9606.ENSP00000386884,9606.ENSP00000474412,9606.ENSP00000477908	CCL2,CCR5,CXCL16,CCR1,FPR3,C5AR1,CCRL2,ANXA1,CXCR4,CCL5,CCL3
Reactome	HSA-388841	Costimulation by the CD28 family	7	66	1.01	0.75	0.00083	9606.ENSP00000347948,9606.ENSP00000353099,9606.ENSP00000364076,9606.ENSP00000364080,9606.ENSP00000364114,9606.ENSP00000393566,9606.ENSP00000408146	TNFRSF14,HLA-DRB1,HLA-DQA2,HLA-DQB1,HLA-DRB5,HLA-DPA1,HLA-DPB1
Reactome	HSA-419037	NCAM1 interactions	6	42	1.14	0.78	0.00083	9606.ENSP00000231461,9606.ENSP00000330633,9606.ENSP00000361834,9606.ENSP00000428518,9606.ENSP00000480132,9606.ENSP00000496793	ST8SIA4,CNTN2,COL9A2,GFRA2,NCAM1,COL9A3
Reactome	HSA-1236975	Antigen processing-Cross presentation	8	105	0.87	0.65	0.0018	9606.ENSP00000261623,9606.ENSP00000284818,9606.ENSP00000356505,9606.ENSP00000358391,9606.ENSP00000379873,9606.ENSP00000380334,9606.ENSP00000385519,9606.ENSP00000399168	CYBA,LY96,NCF2,FCGR1B,HLA-A,NCF4,CD14,HLA-B
Reactome	HSA-500792	GPCR ligand binding	16	459	0.53	0.52	0.0026	9606.ENSP00000225831,9606.ENSP00000241356,9606.ENSP00000267549,9606.ENSP00000292303,9606.ENSP00000293778,9606.ENSP00000296140,9606.ENSP00000341821,9606.ENSP00000347197,9606.ENSP00000349967,9606.ENSP00000365006,9606.ENSP00000366109,9606.ENSP00000386884,9606.ENSP00000436607,9606.ENSP00000449716,9606.ENSP00000474412,9606.ENSP00000477908	CCL2,ADORA3,GPR65,CCR5,CXCL16,CCR1,FPR3,C5AR1,CCRL2,S1PR3,ANXA1,CXCR4,ADM,CMKLR1,CCL5,CCL3
Reactome	HSA-202403	TCR signaling	8	114	0.83	0.6	0.0029	9606.ENSP00000046794,9606.ENSP00000353099,9606.ENSP00000364076,9606.ENSP00000364080,9606.ENSP00000364114,9606.ENSP00000393566,9606.ENSP00000408146,9606.ENSP00000411355	LCP2,HLA-DRB1,HLA-DQA2,HLA-DQB1,HLA-DRB5,HLA-DPA1,HLA-DPB1,PTPRC
Reactome	HSA-2173791	TGF-beta receptor signaling in EMT (epithelial to mesenchymal transition)	4	16	1.38	0.66	0.0034	9606.ENSP00000221930,9606.ENSP00000351905,9606.ENSP00000357005,9606.ENSP00000363921	TGFB1,TGFBR2,F11R,PARD3
Reactome	HSA-166658	Complement cascade	6	59	0.99	0.6	0.0038	9606.ENSP00000313967,9606.ENSP00000347197,9606.ENSP00000363770,9606.ENSP00000415941,9606.ENSP00000468253,9606.ENSP00000498879	C1QB,C5AR1,C1QC,C4B,CFD,CD59
Reactome	HSA-9692916	SARS-CoV-1 activates/modulates innate immune responses	5	40	1.08	0.57	0.0063	9606.ENSP00000247470,9606.ENSP00000252593,9606.ENSP00000300305,9606.ENSP00000370034,9606.ENSP00000433138	PYCARD,BST2,RUNX1,TLR7,CASP1
Reactome	HSA-1650814	Collagen biosynthesis and modifying enzymes	6	67	0.94	0.54	0.0068	9606.ENSP00000361834,9606.ENSP00000362776,9606.ENSP00000363840,9606.ENSP00000380901,9606.ENSP00000434412,9606.ENSP00000496793	COL9A2,COL16A1,COL11A2,COL8A2,SERPINH1,COL9A3
Reactome	HSA-8948216	Collagen chain trimerization	5	44	1.04	0.53	0.0088	9606.ENSP00000361834,9606.ENSP00000362776,9606.ENSP00000363840,9606.ENSP00000380901,9606.ENSP00000496793	COL9A2,COL16A1,COL11A2,COL8A2,COL9A3
Reactome	HSA-909733	Interferon alpha/beta signaling	6	71	0.91	0.51	0.0088	9606.ENSP00000252593,9606.ENSP00000330825,9606.ENSP00000359497,9606.ENSP00000379873,9606.ENSP00000399168,9606.ENSP00000418037	BST2,IFITM1,GBP2,HLA-A,HLA-B,IRF5
Reactome	HSA-1236973	Cross-presentation of particulate exogenous antigens (phagosomes)	3	8	1.56	0.55	0.0099	9606.ENSP00000261623,9606.ENSP00000356505,9606.ENSP00000380334	CYBA,NCF2,NCF4
Reactome	HSA-166663	Initial triggering of complement	4	24	1.21	0.52	0.0106	9606.ENSP00000313967,9606.ENSP00000363770,9606.ENSP00000415941,9606.ENSP00000468253	C1QB,C1QC,C4B,CFD
Reactome	HSA-3000178	ECM proteoglycans	6	76	0.88	0.48	0.0113	9606.ENSP00000221930,9606.ENSP00000355896,9606.ENSP00000361834,9606.ENSP00000454623,9606.ENSP00000480132,9606.ENSP00000496793	TGFB1,TGFB2,COL9A2,ITGAX,NCAM1,COL9A3
Reactome	HSA-977606	Regulation of Complement cascade	5	49	0.99	0.49	0.0126	9606.ENSP00000313967,9606.ENSP00000347197,9606.ENSP00000363770,9606.ENSP00000415941,9606.ENSP00000498879	C1QB,C5AR1,C1QC,C4B,CD59
Reactome	HSA-5669034	TNFs bind their physiological receptors	4	28	1.14	0.47	0.0167	9606.ENSP00000162749,9606.ENSP00000297350,9606.ENSP00000347948,9606.ENSP00000365435	TNFRSF1A,TNFRSF11B,TNFRSF14,TNFRSF1B
Reactome	HSA-114608	Platelet degranulation	7	126	0.73	0.4	0.0238	9606.ENSP00000221930,9606.ENSP00000222390,9606.ENSP00000323929,9606.ENSP00000355896,9606.ENSP00000450540,9606.ENSP00000457421,9606.ENSP00000468253	TGFB1,HGF,A2M,TGFB2,SERPINA3,PECAM1,CFD
Reactome	HSA-76002	Platelet activation, signaling and aggregation	10	260	0.57	0.37	0.0249	9606.ENSP00000046794,9606.ENSP00000221930,9606.ENSP00000222390,9606.ENSP00000289902,9606.ENSP00000323929,9606.ENSP00000355896,9606.ENSP00000419260,9606.ENSP00000450540,9606.ENSP00000457421,9606.ENSP00000468253	LCP2,TGFB1,HGF,FCER1G,A2M,TGFB2,PIK3CG,SERPINA3,PECAM1,CFD
Reactome	HSA-202424	Downstream TCR signaling	6	92	0.8	0.4	0.0257	9606.ENSP00000353099,9606.ENSP00000364076,9606.ENSP00000364080,9606.ENSP00000364114,9606.ENSP00000393566,9606.ENSP00000408146	HLA-DRB1,HLA-DQA2,HLA-DQB1,HLA-DRB5,HLA-DPA1,HLA-DPB1
Reactome	HSA-3642279	TGFBR2 MSI Frameshift Mutants in Cancer	2	2	1.98	0.43	0.0294	9606.ENSP00000221930,9606.ENSP00000351905	TGFB1,TGFBR2
Reactome	HSA-1442490	Collagen degradation	5	64	0.88	0.38	0.0331	9606.ENSP00000361834,9606.ENSP00000362776,9606.ENSP00000363840,9606.ENSP00000380901,9606.ENSP00000496793	COL9A2,COL16A1,COL11A2,COL8A2,COL9A3
Reactome	HSA-3299685	Detoxification of Reactive Oxygen Species	4	36	1.03	0.39	0.0331	9606.ENSP00000261623,9606.ENSP00000356505,9606.ENSP00000380334,9606.ENSP00000381607	CYBA,NCF2,NCF4,GSTP1
Reactome	HSA-1474228	Degradation of the extracellular matrix	7	140	0.68	0.35	0.0358	9606.ENSP00000323929,9606.ENSP00000356975,9606.ENSP00000361834,9606.ENSP00000362776,9606.ENSP00000363840,9606.ENSP00000380901,9606.ENSP00000496793	A2M,ADAMTS4,COL9A2,COL16A1,COL11A2,COL8A2,COL9A3
Reactome	HSA-140534	Caspase activation via Death Receptors in the presence of ligand	3	16	1.26	0.38	0.0392	9606.ENSP00000284818,9606.ENSP00000385519,9606.ENSP00000498466	LY96,CD14,FAS
Reactome	HSA-844456	The NLRP3 inflammasome	3	16	1.26	0.38	0.0392	9606.ENSP00000216117,9606.ENSP00000247470,9606.ENSP00000433138	HMOX1,PYCARD,CASP1
Reactome	HSA-2172127	DAP12 interactions	4	39	1.0	0.37	0.0401	9606.ENSP00000046794,9606.ENSP00000262629,9606.ENSP00000362205,9606.ENSP00000399168	LCP2,TYROBP,TREM2,HLA-B
Reactome	HSA-3645790	TGFBR2 Kinase Domain Mutants in Cancer	2	3	1.81	0.38	0.0418	9606.ENSP00000221930,9606.ENSP00000351905	TGFB1,TGFBR2
Reactome	HSA-844615	The AIM2 inflammasome	2	3	1.81	0.38	0.0418	9606.ENSP00000247470,9606.ENSP00000433138	PYCARD,CASP1
Reactome	HSA-8957275	Post-translational protein phosphorylation	6	107	0.73	0.34	0.0424	9606.ENSP00000215909,9606.ENSP00000264613,9606.ENSP00000269593,9606.ENSP00000295633,9606.ENSP00000370473,9606.ENSP00000381448	LGALS1,CP,IGFBP4,FSTL1,IGFBP3,CST3
Reactome	HSA-372790	Signaling by GPCR	17	697	0.37	0.3	0.0431	9606.ENSP00000225831,9606.ENSP00000241356,9606.ENSP00000267549,9606.ENSP00000292303,9606.ENSP00000293778,9606.ENSP00000296140,9606.ENSP00000341821,9606.ENSP00000347197,9606.ENSP00000349967,9606.ENSP00000365006,9606.ENSP00000366109,9606.ENSP00000386884,9606.ENSP00000419260,9606.ENSP00000436607,9606.ENSP00000449716,9606.ENSP00000474412,9606.ENSP00000477908	CCL2,ADORA3,GPR65,CCR5,CXCL16,CCR1,FPR3,C5AR1,CCRL2,S1PR3,ANXA1,CXCR4,PIK3CG,ADM,CMKLR1,CCL5,CCL3
WikiPathways	WP2328	Allograft rejection	18	88	1.3	2.83	2.50e-14	9606.ENSP00000221930,9606.ENSP00000313967,9606.ENSP00000339398,9606.ENSP00000353099,9606.ENSP00000358327,9606.ENSP00000363770,9606.ENSP00000363976,9606.ENSP00000364076,9606.ENSP00000364080,9606.ENSP00000364114,9606.ENSP00000379873,9606.ENSP00000393566,9606.ENSP00000398568,9606.ENSP00000399168,9606.ENSP00000408146,9606.ENSP00000415941,9606.ENSP00000446007,9606.ENSP00000498466	TGFB1,C1QB,HLA-DQA1,HLA-DRB1,CASP7,C1QC,HLA-DMA,HLA-DQA2,HLA-DQB1,HLA-DRB5,HLA-A,HLA-DPA1,PRF1,HLA-B,HLA-DPB1,C4B,VIM,FAS
WikiPathways	WP3945	TYROBP causal network in microglia	16	59	1.42	3.02	2.50e-14	9606.ENSP00000227752,9606.ENSP00000247470,9606.ENSP00000262629,9606.ENSP00000263867,9606.ENSP00000268389,9606.ENSP00000285670,9606.ENSP00000293778,9606.ENSP00000312367,9606.ENSP00000325708,9606.ENSP00000356505,9606.ENSP00000363770,9606.ENSP00000365435,9606.ENSP00000380666,9606.ENSP00000380948,9606.ENSP00000454623,9606.ENSP00000464121	IL10RA,PYCARD,TYROBP,CAPG,IGSF6,SAMSN1,CXCL16,CD84,CD37,NCF2,C1QC,TNFRSF1B,SLC7A7,ITGB2,ITGAX,ADAP2
WikiPathways	WP3937	Microglia pathogen phagocytosis pathway	11	40	1.42	2.17	8.67e-10	9606.ENSP00000261623,9606.ENSP00000262629,9606.ENSP00000289902,9606.ENSP00000313967,9606.ENSP00000356505,9606.ENSP00000362205,9606.ENSP00000363770,9606.ENSP00000380334,9606.ENSP00000380948,9606.ENSP00000389631,9606.ENSP00000419260	CYBA,TYROBP,FCER1G,C1QB,NCF2,TREM2,C1QC,NCF4,ITGB2,ARPC1B,PIK3CG
WikiPathways	WP5090	Complement system in neuronal development and plasticity	14	105	1.11	1.77	4.05e-09	9606.ENSP00000221930,9606.ENSP00000295408,9606.ENSP00000313967,9606.ENSP00000347197,9606.ENSP00000355896,9606.ENSP00000358327,9606.ENSP00000363770,9606.ENSP00000363921,9606.ENSP00000380948,9606.ENSP00000415941,9606.ENSP00000454623,9606.ENSP00000468253,9606.ENSP00000498466,9606.ENSP00000498879	TGFB1,MERTK,C1QB,C5AR1,TGFB2,CASP7,C1QC,PARD3,ITGB2,C4B,ITGAX,CFD,FAS,CD59
WikiPathways	WP5055	Burn wound healing	13	100	1.1	1.64	2.29e-08	9606.ENSP00000215909,9606.ENSP00000222390,9606.ENSP00000225831,9606.ENSP00000271638,9606.ENSP00000284818,9606.ENSP00000296545,9606.ENSP00000355896,9606.ENSP00000370034,9606.ENSP00000386884,9606.ENSP00000434412,9606.ENSP00000446007,9606.ENSP00000457421,9606.ENSP00000496355	LGALS1,HGF,CCL2,S100A11,LY96,IL15,TGFB2,TLR7,CXCR4,SERPINH1,VIM,PECAM1,TLR5
WikiPathways	WP5115	Network map of SARS-CoV-2 signaling pathway	15	218	0.82	1.1	2.48e-06	9606.ENSP00000217131,9606.ENSP00000225831,9606.ENSP00000252593,9606.ENSP00000292303,9606.ENSP00000293778,9606.ENSP00000329312,9606.ENSP00000330825,9606.ENSP00000351905,9606.ENSP00000353099,9606.ENSP00000364114,9606.ENSP00000370473,9606.ENSP00000385519,9606.ENSP00000465356,9606.ENSP00000474412,9606.ENSP00000477908	CTSZ,CCL2,BST2,CCR5,CXCL16,IGLL1,IFITM1,TGFBR2,HLA-DRB1,HLA-DRB5,IGFBP3,CD14,APOC1,CCL5,CCL3
WikiPathways	WP4217	Ebola virus infection in host	12	129	0.95	1.19	2.72e-06	9606.ENSP00000252593,9606.ENSP00000295408,9606.ENSP00000339398,9606.ENSP00000353099,9606.ENSP00000363976,9606.ENSP00000364076,9606.ENSP00000364080,9606.ENSP00000364114,9606.ENSP00000379873,9606.ENSP00000393566,9606.ENSP00000399168,9606.ENSP00000408146	BST2,MERTK,HLA-DQA1,HLA-DRB1,HLA-DMA,HLA-DQA2,HLA-DQB1,HLA-DRB5,HLA-A,HLA-DPA1,HLA-B,HLA-DPB1
WikiPathways	WP5284	Cell interactions of the pancreatic cancer microenvironment	7	25	1.43	1.41	2.83e-06	9606.ENSP00000221930,9606.ENSP00000225831,9606.ENSP00000292303,9606.ENSP00000353099,9606.ENSP00000386884,9606.ENSP00000474412,9606.ENSP00000498466	TGFB1,CCL2,CCR5,HLA-DRB1,CXCR4,CCL5,FAS
WikiPathways	WP4559	Interactions between immune cells and microRNAs in tumor microenvironment	7	28	1.38	1.34	4.91e-06	9606.ENSP00000221930,9606.ENSP00000225831,9606.ENSP00000351905,9606.ENSP00000355896,9606.ENSP00000363318,9606.ENSP00000370034,9606.ENSP00000474412	TGFB1,CCL2,TGFBR2,TGFB2,IL2RG,TLR7,CCL5
WikiPathways	WP5322	CKAP4 signaling pathway map	11	114	0.97	1.15	5.23e-06	9606.ENSP00000162749,9606.ENSP00000351905,9606.ENSP00000354487,9606.ENSP00000355896,9606.ENSP00000357470,9606.ENSP00000361850,9606.ENSP00000363921,9606.ENSP00000388566,9606.ENSP00000433138,9606.ENSP00000446007,9606.ENSP00000498466	TNFRSF1A,TGFBR2,ZEB1,TGFB2,IL6R,PLAU,PARD3,CASP4,CASP1,VIM,FAS
WikiPathways	WP2877	Vitamin D receptor pathway	13	183	0.84	1.03	8.70e-06	9606.ENSP00000218104,9606.ENSP00000221930,9606.ENSP00000297350,9606.ENSP00000339398,9606.ENSP00000353099,9606.ENSP00000355896,9606.ENSP00000357704,9606.ENSP00000364076,9606.ENSP00000370473,9606.ENSP00000385519,9606.ENSP00000418037,9606.ENSP00000418915,9606.ENSP00000427514	ABCD1,TGFB1,TNFRSF11B,HLA-DQA1,HLA-DRB1,TGFB2,S100A4,HLA-DQA2,IGFBP3,CD14,IRF5,CDKN2A,CEBPA
WikiPathways	WP254	Apoptosis	9	83	1.02	1.05	2.84e-05	9606.ENSP00000162749,9606.ENSP00000358327,9606.ENSP00000365435,9606.ENSP00000388566,9606.ENSP00000398568,9606.ENSP00000418037,9606.ENSP00000418915,9606.ENSP00000433138,9606.ENSP00000498466	TNFRSF1A,CASP7,TNFRSF1B,CASP4,PRF1,IRF5,CDKN2A,CASP1,FAS
WikiPathways	WP4298	Acute viral myocarditis	9	85	1.01	1.03	3.15e-05	9606.ENSP00000221930,9606.ENSP00000247470,9606.ENSP00000292303,9606.ENSP00000358327,9606.ENSP00000363976,9606.ENSP00000380948,9606.ENSP00000386884,9606.ENSP00000433138,9606.ENSP00000496355	TGFB1,PYCARD,CCR5,CASP7,HLA-DMA,ITGB2,CXCR4,CASP1,TLR5
WikiPathways	WP3624	Lung fibrosis	8	63	1.09	1.05	3.62e-05	9606.ENSP00000216117,9606.ENSP00000221930,9606.ENSP00000222390,9606.ENSP00000225831,9606.ENSP00000316152,9606.ENSP00000361850,9606.ENSP00000474412,9606.ENSP00000477908	HMOX1,TGFB1,HGF,CCL2,SFTPC,PLAU,CCL5,CCL3
WikiPathways	WP4494	Selective expression of chemokine receptors during T-cell polarization	6	29	1.3	1.06	7.11e-05	9606.ENSP00000221930,9606.ENSP00000292303,9606.ENSP00000296140,9606.ENSP00000355896,9606.ENSP00000386884,9606.ENSP00000477908	TGFB1,CCR5,CCR1,TGFB2,CXCR4,CCL3
WikiPathways	WP4754	IL-18 signaling pathway	14	271	0.7	0.82	7.49e-05	9606.ENSP00000053867,9606.ENSP00000162749,9606.ENSP00000216117,9606.ENSP00000225831,9606.ENSP00000274793,9606.ENSP00000293778,9606.ENSP00000297350,9606.ENSP00000330633,9606.ENSP00000356505,9606.ENSP00000368450,9606.ENSP00000452634,9606.ENSP00000474412,9606.ENSP00000477908,9606.ENSP00000498466	GRN,TNFRSF1A,HMOX1,CCL2,PLA2G7,CXCL16,TNFRSF11B,CNTN2,NCF2,CD83,TNFAIP2,CCL5,CCL3,FAS
WikiPathways	WP5088	Prostaglandin signaling	6	32	1.26	1.01	0.00010	9606.ENSP00000221930,9606.ENSP00000225831,9606.ENSP00000247470,9606.ENSP00000419260,9606.ENSP00000433138,9606.ENSP00000477908	TGFB1,CCL2,PYCARD,PIK3CG,CASP1,CCL3
WikiPathways	WP4462	Platelet-mediated interactions with vascular and circulating cells	5	17	1.45	1.04	0.00011	9606.ENSP00000221930,9606.ENSP00000225831,9606.ENSP00000355896,9606.ENSP00000370034,9606.ENSP00000474412	TGFB1,CCL2,TGFB2,TLR7,CCL5
WikiPathways	WP5285	Immune infiltration in pancreatic cancer	6	38	1.18	0.91	0.00023	9606.ENSP00000215909,9606.ENSP00000221930,9606.ENSP00000225831,9606.ENSP00000254301,9606.ENSP00000355896,9606.ENSP00000474412	LGALS1,TGFB1,CCL2,LGALS3,TGFB2,CCL5
WikiPathways	WP1772	Apoptosis modulation and signaling	8	89	0.94	0.83	0.00027	9606.ENSP00000162749,9606.ENSP00000337797,9606.ENSP00000358327,9606.ENSP00000365435,9606.ENSP00000388566,9606.ENSP00000418915,9606.ENSP00000433138,9606.ENSP00000498466	TNFRSF1A,PIDD1,CASP7,TNFRSF1B,CASP4,CDKN2A,CASP1,FAS
WikiPathways	WP5039	SARS-CoV-2 innate immunity evasion and cell-specific immune response	7	66	1.01	0.82	0.00037	9606.ENSP00000221930,9606.ENSP00000225831,9606.ENSP00000330825,9606.ENSP00000357470,9606.ENSP00000370034,9606.ENSP00000474412,9606.ENSP00000477908	TGFB1,CCL2,IFITM1,IL6R,TLR7,CCL5,CCL3
WikiPathways	WP5078	T cell modulation in pancreatic cancer	6	45	1.11	0.83	0.00047	9606.ENSP00000215909,9606.ENSP00000221930,9606.ENSP00000254301,9606.ENSP00000355896,9606.ENSP00000379873,9606.ENSP00000498466	LGALS1,TGFB1,LGALS3,TGFB2,HLA-A,FAS
WikiPathways	WP75	Toll-like receptor signaling pathway	8	102	0.88	0.74	0.00060	9606.ENSP00000284818,9606.ENSP00000370034,9606.ENSP00000385519,9606.ENSP00000418037,9606.ENSP00000419260,9606.ENSP00000474412,9606.ENSP00000477908,9606.ENSP00000496355	LY96,TLR7,CD14,IRF5,PIK3CG,CCL5,CCL3,TLR5
WikiPathways	WP2431	Spinal cord injury	8	115	0.83	0.67	0.0013	9606.ENSP00000221930,9606.ENSP00000225831,9606.ENSP00000245620,9606.ENSP00000254301,9606.ENSP00000271450,9606.ENSP00000313967,9606.ENSP00000366109,9606.ENSP00000446007	TGFB1,CCL2,LILRB3,LGALS3,FCGR2A,C1QB,ANXA1,VIM
WikiPathways	WP558	Complement and coagulation cascades	6	58	1.0	0.69	0.0015	9606.ENSP00000313967,9606.ENSP00000347197,9606.ENSP00000361850,9606.ENSP00000363770,9606.ENSP00000415941,9606.ENSP00000468253	C1QB,C5AR1,PLAU,C1QC,C4B,CFD
WikiPathways	WP3941	Oxidative damage response	5	39	1.09	0.66	0.0025	9606.ENSP00000313967,9606.ENSP00000347197,9606.ENSP00000363770,9606.ENSP00000365435,9606.ENSP00000415941	C1QB,C5AR1,C1QC,TNFRSF1B,C4B
WikiPathways	WP2806	Complement system	7	96	0.85	0.61	0.0027	9606.ENSP00000347197,9606.ENSP00000363869,9606.ENSP00000380948,9606.ENSP00000436607,9606.ENSP00000454623,9606.ENSP00000468253,9606.ENSP00000498879	C5AR1,VSIG4,ITGB2,ADM,ITGAX,CFD,CD59
WikiPathways	WP3932	Focal adhesion: PI3K-Akt-mTOR-signaling pathway	12	301	0.59	0.54	0.0027	9606.ENSP00000222390,9606.ENSP00000244289,9606.ENSP00000348069,9606.ENSP00000355751,9606.ENSP00000357470,9606.ENSP00000363318,9606.ENSP00000363840,9606.ENSP00000371790,9606.ENSP00000380948,9606.ENSP00000419260,9606.ENSP00000428340,9606.ENSP00000454623	HGF,LIPE,SREBF1,THBS2,IL6R,IL2RG,COL11A2,FGF9,ITGB2,PIK3CG,ANGPT1,ITGAX
WikiPathways	WP4136	Fibrin complement receptor 3 signaling pathway	5	43	1.05	0.62	0.0035	9606.ENSP00000225831,9606.ENSP00000262629,9606.ENSP00000284818,9606.ENSP00000380948,9606.ENSP00000385519	CCL2,TYROBP,LY96,ITGB2,CD14
WikiPathways	WP545	Complement activation	4	22	1.24	0.64	0.0035	9606.ENSP00000313967,9606.ENSP00000363770,9606.ENSP00000415941,9606.ENSP00000468253	C1QB,C1QC,C4B,CFD
WikiPathways	WP5218	Extrafollicular and follicular B cell activation by SARS-CoV-2	6	72	0.91	0.59	0.0038	9606.ENSP00000330825,9606.ENSP00000370034,9606.ENSP00000380948,9606.ENSP00000386884,9606.ENSP00000411355,9606.ENSP00000454623	IFITM1,TLR7,ITGB2,CXCR4,PTPRC,ITGAX
WikiPathways	WP4146	Macrophage markers	3	9	1.51	0.62	0.0053	9606.ENSP00000250092,9606.ENSP00000368450,9606.ENSP00000385519	CD68,CD83,CD14
WikiPathways	WP4396	Nonalcoholic fatty liver disease	8	154	0.7	0.5	0.0064	9606.ENSP00000162749,9606.ENSP00000221930,9606.ENSP00000225831,9606.ENSP00000348069,9606.ENSP00000357470,9606.ENSP00000358327,9606.ENSP00000427514,9606.ENSP00000498466	TNFRSF1A,TGFB1,CCL2,SREBF1,IL6R,CASP7,CEBPA,FAS
WikiPathways	WP5092	Interactions of natural killer cells in pancreatic cancer	4	27	1.16	0.57	0.0064	9606.ENSP00000225831,9606.ENSP00000398568,9606.ENSP00000474412,9606.ENSP00000477908	CCL2,PRF1,CCL5,CCL3
WikiPathways	WP4879	Overlap between signal transduction pathways contributing to LMNA laminopathies	5	55	0.94	0.52	0.0083	9606.ENSP00000221930,9606.ENSP00000297350,9606.ENSP00000348069,9606.ENSP00000355896,9606.ENSP00000427514	TGFB1,TNFRSF11B,SREBF1,TGFB2,CEBPA
WikiPathways	WP2870	Extracellular vesicle-mediated signaling in recipient cells	4	30	1.11	0.54	0.0085	9606.ENSP00000221930,9606.ENSP00000222390,9606.ENSP00000351905,9606.ENSP00000355896	TGFB1,HGF,TGFBR2,TGFB2
WikiPathways	WP5102	Familial partial lipodystrophy	4	30	1.11	0.54	0.0085	9606.ENSP00000244289,9606.ENSP00000348069,9606.ENSP00000427514,9606.ENSP00000497642	LIPE,SREBF1,CEBPA,LPL
WikiPathways	WP3929	Chemokine signaling pathway	8	165	0.67	0.47	0.0087	9606.ENSP00000293778,9606.ENSP00000296140,9606.ENSP00000363117,9606.ENSP00000363921,9606.ENSP00000386884,9606.ENSP00000419260,9606.ENSP00000474412,9606.ENSP00000477908	CXCL16,CCR1,FGR,PARD3,CXCR4,PIK3CG,CCL5,CCL3
WikiPathways	WP69	T-cell receptor signaling pathway	6	90	0.81	0.49	0.0093	9606.ENSP00000046794,9606.ENSP00000221930,9606.ENSP00000292303,9606.ENSP00000368450,9606.ENSP00000446007,9606.ENSP00000498466	LCP2,TGFB1,CCR5,CD83,VIM,FAS
WikiPathways	WP236	Adipogenesis	7	130	0.72	0.47	0.0105	9606.ENSP00000221930,9606.ENSP00000244289,9606.ENSP00000348069,9606.ENSP00000427514,9606.ENSP00000468253,9606.ENSP00000497642,9606.ENSP00000498466	TGFB1,LIPE,SREBF1,CEBPA,CFD,LPL,FAS
WikiPathways	WP474	Endochondral ossification	5	62	0.89	0.48	0.0118	9606.ENSP00000221930,9606.ENSP00000355896,9606.ENSP00000356975,9606.ENSP00000361850,9606.ENSP00000434412	TGFB1,TGFB2,ADAMTS4,PLAU,SERPINH1
WikiPathways	WP4808	Endochondral ossification with skeletal dysplasias	5	62	0.89	0.48	0.0118	9606.ENSP00000221930,9606.ENSP00000355896,9606.ENSP00000356975,9606.ENSP00000361850,9606.ENSP00000434412	TGFB1,TGFB2,ADAMTS4,PLAU,SERPINH1
WikiPathways	WP2884	NRF2 pathway	7	140	0.68	0.43	0.0146	9606.ENSP00000216117,9606.ENSP00000221930,9606.ENSP00000222390,9606.ENSP00000319788,9606.ENSP00000351905,9606.ENSP00000355896,9606.ENSP00000381607	HMOX1,TGFB1,HGF,NQO1,TGFBR2,TGFB2,GSTP1
WikiPathways	WP4331	Neovascularisation processes	4	37	1.02	0.47	0.0146	9606.ENSP00000221930,9606.ENSP00000355896,9606.ENSP00000386884,9606.ENSP00000428340	TGFB1,TGFB2,CXCR4,ANGPT1
WikiPathways	WP5083	Neuroinflammation and glutamatergic signaling	7	140	0.68	0.43	0.0146	9606.ENSP00000162749,9606.ENSP00000221930,9606.ENSP00000227752,9606.ENSP00000351905,9606.ENSP00000355896,9606.ENSP00000357470,9606.ENSP00000365435	TNFRSF1A,TGFB1,IL10RA,TGFBR2,TGFB2,IL6R,TNFRSF1B
WikiPathways	WP3678	Amplification and expansion of oncogenic pathways as metastatic traits	3	16	1.26	0.48	0.0155	9606.ENSP00000264192,9606.ENSP00000386884,9606.ENSP00000419260	CYTIP,CXCR4,PIK3CG
WikiPathways	WP1433	Nucleotide-binding oligomerization domain (NOD) pathway	4	41	0.97	0.44	0.0191	9606.ENSP00000247470,9606.ENSP00000254691,9606.ENSP00000358327,9606.ENSP00000433138	PYCARD,CARD6,CASP7,CASP1
WikiPathways	WP24	Peptide GPCRs	5	72	0.83	0.43	0.0191	9606.ENSP00000292303,9606.ENSP00000296140,9606.ENSP00000341821,9606.ENSP00000347197,9606.ENSP00000386884	CCR5,CCR1,FPR3,C5AR1,CXCR4
WikiPathways	WP384	Apoptosis modulation by HSP70	3	18	1.21	0.46	0.0196	9606.ENSP00000162749,9606.ENSP00000358327,9606.ENSP00000498466	TNFRSF1A,CASP7,FAS
WikiPathways	WP5174	Ulcerative colitis signaling	3	18	1.21	0.46	0.0196	9606.ENSP00000221930,9606.ENSP00000363318,9606.ENSP00000363976	TGFB1,IL2RG,HLA-DMA
WikiPathways	WP5198	Inflammatory bowel disease signaling	4	43	0.95	0.43	0.0207	9606.ENSP00000221930,9606.ENSP00000363318,9606.ENSP00000363976,9606.ENSP00000496355	TGFB1,IL2RG,HLA-DMA,TLR5
WikiPathways	WP4538	Regulatory circuits of the STAT3 signaling pathway	5	77	0.8	0.41	0.0233	9606.ENSP00000227752,9606.ENSP00000327824,9606.ENSP00000357470,9606.ENSP00000363318,9606.ENSP00000411355	IL10RA,IFNLR1,IL6R,IL2RG,PTPRC
WikiPathways	WP2507	Nanomaterial induced apoptosis	3	20	1.16	0.43	0.0238	9606.ENSP00000358327,9606.ENSP00000398568,9606.ENSP00000498466	CASP7,PRF1,FAS
WikiPathways	WP2882	Nuclear receptors meta-pathway	10	312	0.49	0.35	0.0265	9606.ENSP00000216117,9606.ENSP00000221930,9606.ENSP00000222390,9606.ENSP00000225831,9606.ENSP00000319788,9606.ENSP00000348069,9606.ENSP00000351905,9606.ENSP00000355896,9606.ENSP00000381607,9606.ENSP00000479870	HMOX1,TGFB1,HGF,CCL2,NQO1,SREBF1,TGFBR2,TGFB2,GSTP1,ALOX5AP
WikiPathways	WP4884	Pathogenesis of SARS-CoV-2 mediated by nsp9-nsp10 complex	3	21	1.14	0.42	0.0265	9606.ENSP00000329312,9606.ENSP00000353099,9606.ENSP00000364114	IGLL1,HLA-DRB1,HLA-DRB5
WikiPathways	WP5087	Malignant pleural mesothelioma	12	434	0.43	0.33	0.0315	9606.ENSP00000221930,9606.ENSP00000222390,9606.ENSP00000225831,9606.ENSP00000361850,9606.ENSP00000371790,9606.ENSP00000380948,9606.ENSP00000418915,9606.ENSP00000419260,9606.ENSP00000428340,9606.ENSP00000433138,9606.ENSP00000474412,9606.ENSP00000478927	TGFB1,HGF,CCL2,PLAU,FGF9,ITGB2,CDKN2A,PIK3CG,ANGPT1,CASP1,CCL5,YAP1
WikiPathways	WP3612	Photodynamic therapy-induced NFE2L2 (NRF2) survival signaling	3	23	1.1	0.4	0.0318	9606.ENSP00000216117,9606.ENSP00000319788,9606.ENSP00000381607	HMOX1,NQO1,GSTP1
WikiPathways	WP4585	Cancer immunotherapy by PD-1 blockade	3	23	1.1	0.4	0.0318	9606.ENSP00000286639,9606.ENSP00000353099,9606.ENSP00000379873	BATF,HLA-DRB1,HLA-A
WikiPathways	WP5095	Overview of proinflammatory and profibrotic mediators	6	126	0.66	0.36	0.0321	9606.ENSP00000221930,9606.ENSP00000225831,9606.ENSP00000293778,9606.ENSP00000296545,9606.ENSP00000474412,9606.ENSP00000477908	TGFB1,CCL2,CXCL16,IL15,CCL5,CCL3
WikiPathways	WP5144	NRP1-triggered signaling pathways in pancreatic cancer	4	52	0.87	0.38	0.0338	9606.ENSP00000222390,9606.ENSP00000351905,9606.ENSP00000355896,9606.ENSP00000457421	HGF,TGFBR2,TGFB2,PECAM1
WikiPathways	WP4789	MED and pseudoachondroplasia genes	2	6	1.51	0.4	0.0360	9606.ENSP00000361834,9606.ENSP00000496793	COL9A2,COL9A3
WikiPathways	WP2849	Hematopoietic stem cell differentiation	4	54	0.85	0.36	0.0372	9606.ENSP00000300305,9606.ENSP00000331614,9606.ENSP00000386884,9606.ENSP00000418037	RUNX1,IKZF1,CXCR4,IRF5
WikiPathways	WP4963	p53 transcriptional gene network	5	90	0.73	0.35	0.0372	9606.ENSP00000225831,9606.ENSP00000337797,9606.ENSP00000356505,9606.ENSP00000418037,9606.ENSP00000498466	CCL2,PIDD1,NCF2,IRF5,FAS
WikiPathways	WP2272	Pathogenic Escherichia coli infection	4	55	0.85	0.36	0.0383	9606.ENSP00000284818,9606.ENSP00000385519,9606.ENSP00000389631,9606.ENSP00000496355	LY96,CD14,ARPC1B,TLR5
WikiPathways	WP231	TNF-alpha signaling pathway	5	92	0.72	0.35	0.0383	9606.ENSP00000162749,9606.ENSP00000225831,9606.ENSP00000261623,9606.ENSP00000358327,9606.ENSP00000365435	TNFRSF1A,CCL2,CYBA,CASP7,TNFRSF1B
WikiPathways	WP530	Cytokines and inflammatory response	3	26	1.05	0.37	0.0383	9606.ENSP00000221930,9606.ENSP00000296545,9606.ENSP00000353099	TGFB1,IL15,HLA-DRB1
WikiPathways	WP3890	Nanomaterial-induced inflammasome activation	2	7	1.44	0.38	0.0418	9606.ENSP00000247470,9606.ENSP00000433138	PYCARD,CASP1
WikiPathways	WP4876	Activation of NLRP3 inflammasome by SARS-CoV-2	2	7	1.44	0.38	0.0418	9606.ENSP00000247470,9606.ENSP00000433138	PYCARD,CASP1
WikiPathways	WP2858	Ectoderm differentiation	6	138	0.62	0.33	0.0422	9606.ENSP00000225831,9606.ENSP00000231461,9606.ENSP00000295095,9606.ENSP00000297350,9606.ENSP00000334928,9606.ENSP00000362410	CCL2,ST8SIA4,ARHGAP15,TNFRSF11B,PTPRB,MAFB

## Sheet: S27
Table S27 - MS WM vs Control WM (Cluster 2)
#category	term ID	term description	observed gene count	background gene count	strength	signal	false discovery rate	matching proteins in your network (IDs)	matching proteins in your network (labels)
GO Process	GO:0002250	Adaptive immune response	20	359	1.45	3.64	2.18e-20	9606.ENSP00000227266,9606.ENSP00000229829,9606.ENSP00000245620,9606.ENSP00000313967,9606.ENSP00000339398,9606.ENSP00000347948,9606.ENSP00000353099,9606.ENSP00000363770,9606.ENSP00000363976,9606.ENSP00000364076,9606.ENSP00000364080,9606.ENSP00000364114,9606.ENSP00000379651,9606.ENSP00000379873,9606.ENSP00000393566,9606.ENSP00000399168,9606.ENSP00000406478,9606.ENSP00000408146,9606.ENSP00000415941,…	CTSC,HLA-DOA,LILRB3,C1QB,HLA-DQA1,TNFRSF14,HLA-DRB1,C1QC,HLA-DMA,HLA-DQA2,HLA-DQB1,HLA-DRB5,LILRA6,HLA-A,HLA-DPA1,HLA-B,LILRB5,HLA-DPB1,C4B,C1R
GO Process	GO:0006955	Immune response	27	1321	1.01	1.89	3.64e-19	9606.ENSP00000046794,9606.ENSP00000227266,9606.ENSP00000229829,9606.ENSP00000245620,9606.ENSP00000252593,9606.ENSP00000313967,9606.ENSP00000330825,9606.ENSP00000339398,9606.ENSP00000347948,9606.ENSP00000353099,9606.ENSP00000359497,9606.ENSP00000363770,9606.ENSP00000363976,9606.ENSP00000364076,9606.ENSP00000364080,9606.ENSP00000364114,9606.ENSP00000369286,9606.ENSP00000379651,9606.ENSP00000379873,…	LCP2,CTSC,HLA-DOA,LILRB3,BST2,C1QB,IFITM1,HLA-DQA1,TNFRSF14,HLA-DRB1,GBP2,C1QC,HLA-DMA,HLA-DQA2,HLA-DQB1,HLA-DRB5,LY86,LILRA6,HLA-A,HLA-DPA1,HLA-B,LILRB5,HLA-DPB1,C4B,C1R,VIM,CMKLR1
GO Process	GO:0048002	Antigen processing and presentation of peptide antigen	12	60	2.0	5.03	4.00e-17	9606.ENSP00000229829,9606.ENSP00000339398,9606.ENSP00000353099,9606.ENSP00000363976,9606.ENSP00000364076,9606.ENSP00000364080,9606.ENSP00000364114,9606.ENSP00000379873,9606.ENSP00000384886,9606.ENSP00000393566,9606.ENSP00000399168,9606.ENSP00000408146	HLA-DOA,HLA-DQA1,HLA-DRB1,HLA-DMA,HLA-DQA2,HLA-DQB1,HLA-DRB5,HLA-A,IFI30,HLA-DPA1,HLA-B,HLA-DPB1
GO Process	GO:0002478	Antigen processing and presentation of exogenous peptide antigen	11	39	2.15	5.31	5.27e-17	9606.ENSP00000229829,9606.ENSP00000339398,9606.ENSP00000353099,9606.ENSP00000363976,9606.ENSP00000364076,9606.ENSP00000364080,9606.ENSP00000364114,9606.ENSP00000379873,9606.ENSP00000384886,9606.ENSP00000393566,9606.ENSP00000408146	HLA-DOA,HLA-DQA1,HLA-DRB1,HLA-DMA,HLA-DQA2,HLA-DQB1,HLA-DRB5,HLA-A,IFI30,HLA-DPA1,HLA-DPB1
GO Process	GO:0002376	Immune system process	29	2121	0.84	1.35	6.70e-17	9606.ENSP00000046794,9606.ENSP00000227266,9606.ENSP00000229829,9606.ENSP00000245620,9606.ENSP00000252593,9606.ENSP00000289707,9606.ENSP00000313967,9606.ENSP00000330825,9606.ENSP00000339398,9606.ENSP00000347948,9606.ENSP00000353099,9606.ENSP00000359497,9606.ENSP00000363770,9606.ENSP00000363976,9606.ENSP00000364076,9606.ENSP00000364080,9606.ENSP00000364114,9606.ENSP00000369286,9606.ENSP00000379651,…	LCP2,CTSC,HLA-DOA,LILRB3,BST2,SLAMF8,C1QB,IFITM1,HLA-DQA1,TNFRSF14,HLA-DRB1,GBP2,C1QC,HLA-DMA,HLA-DQA2,HLA-DQB1,HLA-DRB5,LY86,LILRA6,HLA-A,IFI30,HLA-DPA1,HLA-B,LILRB5,HLA-DPB1,C4B,C1R,VIM,CMKLR1
GO Process	GO:0019886	Antigen processing and presentation of exogenous peptide antigen via MHC class II	10	29	2.24	5.21	3.53e-16	9606.ENSP00000229829,9606.ENSP00000339398,9606.ENSP00000353099,9606.ENSP00000363976,9606.ENSP00000364076,9606.ENSP00000364080,9606.ENSP00000364114,9606.ENSP00000384886,9606.ENSP00000393566,9606.ENSP00000408146	HLA-DOA,HLA-DQA1,HLA-DRB1,HLA-DMA,HLA-DQA2,HLA-DQB1,HLA-DRB5,IFI30,HLA-DPA1,HLA-DPB1
GO Process	GO:0002503	Peptide antigen assembly with MHC class II protein complex	9	15	2.48	5.46	4.25e-16	9606.ENSP00000229829,9606.ENSP00000339398,9606.ENSP00000353099,9606.ENSP00000363976,9606.ENSP00000364076,9606.ENSP00000364080,9606.ENSP00000364114,9606.ENSP00000393566,9606.ENSP00000408146	HLA-DOA,HLA-DQA1,HLA-DRB1,HLA-DMA,HLA-DQA2,HLA-DQB1,HLA-DRB5,HLA-DPA1,HLA-DPB1
GO Process	GO:0002684	Positive regulation of immune system process	19	874	1.04	1.73	7.24e-13	9606.ENSP00000046794,9606.ENSP00000227266,9606.ENSP00000229829,9606.ENSP00000313967,9606.ENSP00000339398,9606.ENSP00000347948,9606.ENSP00000353099,9606.ENSP00000363770,9606.ENSP00000363976,9606.ENSP00000364076,9606.ENSP00000364080,9606.ENSP00000364114,9606.ENSP00000379873,9606.ENSP00000393566,9606.ENSP00000399168,9606.ENSP00000408146,9606.ENSP00000415941,9606.ENSP00000444271,9606.ENSP00000449716	LCP2,CTSC,HLA-DOA,C1QB,HLA-DQA1,TNFRSF14,HLA-DRB1,C1QC,HLA-DMA,HLA-DQA2,HLA-DQB1,HLA-DRB5,HLA-A,HLA-DPA1,HLA-B,HLA-DPB1,C4B,C1R,CMKLR1
GO Process	GO:0002682	Regulation of immune system process	22	1438	0.89	1.36	1.66e-12	9606.ENSP00000046794,9606.ENSP00000227266,9606.ENSP00000229829,9606.ENSP00000245620,9606.ENSP00000252593,9606.ENSP00000289707,9606.ENSP00000313967,9606.ENSP00000339398,9606.ENSP00000347948,9606.ENSP00000353099,9606.ENSP00000363770,9606.ENSP00000363976,9606.ENSP00000364076,9606.ENSP00000364080,9606.ENSP00000364114,9606.ENSP00000379873,9606.ENSP00000393566,9606.ENSP00000399168,9606.ENSP00000408146,…	LCP2,CTSC,HLA-DOA,LILRB3,BST2,SLAMF8,C1QB,HLA-DQA1,TNFRSF14,HLA-DRB1,C1QC,HLA-DMA,HLA-DQA2,HLA-DQB1,HLA-DRB5,HLA-A,HLA-DPA1,HLA-B,HLA-DPB1,C4B,C1R,CMKLR1
GO Process	GO:0050870	Positive regulation of T cell activation	11	251	1.35	2.08	2.03e-09	9606.ENSP00000229829,9606.ENSP00000339398,9606.ENSP00000347948,9606.ENSP00000353099,9606.ENSP00000363976,9606.ENSP00000364076,9606.ENSP00000364080,9606.ENSP00000364114,9606.ENSP00000379873,9606.ENSP00000393566,9606.ENSP00000408146	HLA-DOA,HLA-DQA1,TNFRSF14,HLA-DRB1,HLA-DMA,HLA-DQA2,HLA-DQB1,HLA-DRB5,HLA-A,HLA-DPA1,HLA-DPB1
GO Process	GO:0002696	Positive regulation of leukocyte activation	12	384	1.2	1.74	7.14e-09	9606.ENSP00000227266,9606.ENSP00000229829,9606.ENSP00000339398,9606.ENSP00000347948,9606.ENSP00000353099,9606.ENSP00000363976,9606.ENSP00000364076,9606.ENSP00000364080,9606.ENSP00000364114,9606.ENSP00000379873,9606.ENSP00000393566,9606.ENSP00000408146	CTSC,HLA-DOA,HLA-DQA1,TNFRSF14,HLA-DRB1,HLA-DMA,HLA-DQA2,HLA-DQB1,HLA-DRB5,HLA-A,HLA-DPA1,HLA-DPB1
GO Process	GO:0006952	Defense response	18	1394	0.81	1.05	2.26e-08	9606.ENSP00000245620,9606.ENSP00000252593,9606.ENSP00000289707,9606.ENSP00000313967,9606.ENSP00000330825,9606.ENSP00000347948,9606.ENSP00000353099,9606.ENSP00000359497,9606.ENSP00000363770,9606.ENSP00000369286,9606.ENSP00000379873,9606.ENSP00000393566,9606.ENSP00000399168,9606.ENSP00000406478,9606.ENSP00000415941,9606.ENSP00000444271,9606.ENSP00000446007,9606.ENSP00000449716	LILRB3,BST2,SLAMF8,C1QB,IFITM1,TNFRSF14,HLA-DRB1,GBP2,C1QC,LY86,HLA-A,HLA-DPA1,HLA-B,LILRB5,C4B,C1R,VIM,CMKLR1
GO Process	GO:0002694	Regulation of leukocyte activation	13	601	1.04	1.38	5.68e-08	9606.ENSP00000227266,9606.ENSP00000229829,9606.ENSP00000289707,9606.ENSP00000339398,9606.ENSP00000347948,9606.ENSP00000353099,9606.ENSP00000363976,9606.ENSP00000364076,9606.ENSP00000364080,9606.ENSP00000364114,9606.ENSP00000379873,9606.ENSP00000393566,9606.ENSP00000408146	CTSC,HLA-DOA,SLAMF8,HLA-DQA1,TNFRSF14,HLA-DRB1,HLA-DMA,HLA-DQA2,HLA-DQB1,HLA-DRB5,HLA-A,HLA-DPA1,HLA-DPB1
GO Process	GO:0002253	Activation of immune response	10	271	1.27	1.72	7.77e-08	9606.ENSP00000046794,9606.ENSP00000313967,9606.ENSP00000353099,9606.ENSP00000363770,9606.ENSP00000364080,9606.ENSP00000379873,9606.ENSP00000408146,9606.ENSP00000415941,9606.ENSP00000444271,9606.ENSP00000449716	LCP2,C1QB,HLA-DRB1,C1QC,HLA-DQB1,HLA-A,HLA-DPB1,C4B,C1R,CMKLR1
GO Process	GO:0051249	Regulation of lymphocyte activation	12	508	1.08	1.41	1.13e-07	9606.ENSP00000229829,9606.ENSP00000289707,9606.ENSP00000339398,9606.ENSP00000347948,9606.ENSP00000353099,9606.ENSP00000363976,9606.ENSP00000364076,9606.ENSP00000364080,9606.ENSP00000364114,9606.ENSP00000379873,9606.ENSP00000393566,9606.ENSP00000408146	HLA-DOA,SLAMF8,HLA-DQA1,TNFRSF14,HLA-DRB1,HLA-DMA,HLA-DQA2,HLA-DQB1,HLA-DRB5,HLA-A,HLA-DPA1,HLA-DPB1
GO Process	GO:0045087	Innate immune response	13	754	0.94	1.13	6.94e-07	9606.ENSP00000252593,9606.ENSP00000313967,9606.ENSP00000330825,9606.ENSP00000347948,9606.ENSP00000359497,9606.ENSP00000363770,9606.ENSP00000369286,9606.ENSP00000379873,9606.ENSP00000393566,9606.ENSP00000399168,9606.ENSP00000415941,9606.ENSP00000444271,9606.ENSP00000446007	BST2,C1QB,IFITM1,TNFRSF14,GBP2,C1QC,LY86,HLA-A,HLA-DPA1,HLA-B,C4B,C1R,VIM
GO Process	GO:0050778	Positive regulation of immune response	11	502	1.04	1.24	1.36e-06	9606.ENSP00000046794,9606.ENSP00000313967,9606.ENSP00000353099,9606.ENSP00000363770,9606.ENSP00000364080,9606.ENSP00000379873,9606.ENSP00000399168,9606.ENSP00000408146,9606.ENSP00000415941,9606.ENSP00000444271,9606.ENSP00000449716	LCP2,C1QB,HLA-DRB1,C1QC,HLA-DQB1,HLA-A,HLA-B,HLA-DPB1,C4B,C1R,CMKLR1
GO Process	GO:0098542	Defense response to other organism	14	989	0.85	0.99	1.48e-06	9606.ENSP00000252593,9606.ENSP00000289707,9606.ENSP00000313967,9606.ENSP00000330825,9606.ENSP00000347948,9606.ENSP00000359497,9606.ENSP00000363770,9606.ENSP00000369286,9606.ENSP00000379873,9606.ENSP00000393566,9606.ENSP00000399168,9606.ENSP00000415941,9606.ENSP00000444271,9606.ENSP00000446007	BST2,SLAMF8,C1QB,IFITM1,TNFRSF14,GBP2,C1QC,LY86,HLA-A,HLA-DPA1,HLA-B,C4B,C1R,VIM
GO Process	GO:0050776	Regulation of immune response	13	844	0.89	1.03	2.27e-06	9606.ENSP00000046794,9606.ENSP00000289707,9606.ENSP00000313967,9606.ENSP00000347948,9606.ENSP00000353099,9606.ENSP00000363770,9606.ENSP00000364080,9606.ENSP00000379873,9606.ENSP00000399168,9606.ENSP00000408146,9606.ENSP00000415941,9606.ENSP00000444271,9606.ENSP00000449716	LCP2,SLAMF8,C1QB,TNFRSF14,HLA-DRB1,C1QC,HLA-DQB1,HLA-A,HLA-B,HLA-DPB1,C4B,C1R,CMKLR1
GO Process	GO:0051707	Response to other organism	15	1328	0.76	0.83	6.63e-06	9606.ENSP00000252593,9606.ENSP00000289707,9606.ENSP00000313967,9606.ENSP00000330825,9606.ENSP00000347948,9606.ENSP00000353099,9606.ENSP00000359497,9606.ENSP00000363770,9606.ENSP00000369286,9606.ENSP00000379873,9606.ENSP00000393566,9606.ENSP00000399168,9606.ENSP00000415941,9606.ENSP00000444271,9606.ENSP00000446007	BST2,SLAMF8,C1QB,IFITM1,TNFRSF14,HLA-DRB1,GBP2,C1QC,LY86,HLA-A,HLA-DPA1,HLA-B,C4B,C1R,VIM
GO Process	GO:0002460	Adaptive immune response based on somatic recombination of immune receptors built from immunoglobulin superfamily domains	7	169	1.32	1.34	1.93e-05	9606.ENSP00000227266,9606.ENSP00000313967,9606.ENSP00000353099,9606.ENSP00000363770,9606.ENSP00000379873,9606.ENSP00000415941,9606.ENSP00000444271	CTSC,C1QB,HLA-DRB1,C1QC,HLA-A,C4B,C1R
GO Process	GO:0050896	Response to stimulus	32	7835	0.31	0.4	3.10e-05	9606.ENSP00000046794,9606.ENSP00000227266,9606.ENSP00000229829,9606.ENSP00000245620,9606.ENSP00000252593,9606.ENSP00000289707,9606.ENSP00000313967,9606.ENSP00000325120,9606.ENSP00000330825,9606.ENSP00000339398,9606.ENSP00000347948,9606.ENSP00000353099,9606.ENSP00000356033,9606.ENSP00000359497,9606.ENSP00000360293,9606.ENSP00000363770,9606.ENSP00000363976,9606.ENSP00000364076,9606.ENSP00000364080,…	LCP2,CTSC,HLA-DOA,LILRB3,BST2,SLAMF8,C1QB,PGR,IFITM1,HLA-DQA1,TNFRSF14,HLA-DRB1,TAGAP,GBP2,SORBS1,C1QC,HLA-DMA,HLA-DQA2,HLA-DQB1,HLA-DRB5,LY86,LILRA6,HLA-A,HLA-DPA1,HLA-B,LILRB5,HLA-DPB1,C4B,MS4A6A,C1R,VIM,CMKLR1
GO Process	GO:0002683	Negative regulation of immune system process	9	433	1.02	1.01	5.69e-05	9606.ENSP00000229829,9606.ENSP00000245620,9606.ENSP00000252593,9606.ENSP00000289707,9606.ENSP00000347948,9606.ENSP00000353099,9606.ENSP00000363770,9606.ENSP00000379873,9606.ENSP00000399168	HLA-DOA,LILRB3,BST2,SLAMF8,TNFRSF14,HLA-DRB1,C1QC,HLA-A,HLA-B
GO Process	GO:0098581	Detection of external biotic stimulus	4	25	1.91	1.41	0.00011	9606.ENSP00000353099,9606.ENSP00000379873,9606.ENSP00000399168,9606.ENSP00000415941	HLA-DRB1,HLA-A,HLA-B,C4B
GO Process	GO:0002449	Lymphocyte mediated immunity	6	159	1.28	1.06	0.00028	9606.ENSP00000227266,9606.ENSP00000313967,9606.ENSP00000363770,9606.ENSP00000379873,9606.ENSP00000415941,9606.ENSP00000444271	CTSC,C1QB,C1QC,HLA-A,C4B,C1R
GO Process	GO:0006959	Humoral immune response	7	268	1.12	0.95	0.00034	9606.ENSP00000313967,9606.ENSP00000353099,9606.ENSP00000363770,9606.ENSP00000364080,9606.ENSP00000379873,9606.ENSP00000415941,9606.ENSP00000444271	C1QB,HLA-DRB1,C1QC,HLA-DQB1,HLA-A,C4B,C1R
GO Process	GO:0006958	Complement activation, classical pathway	4	40	1.7	1.14	0.00055	9606.ENSP00000313967,9606.ENSP00000363770,9606.ENSP00000415941,9606.ENSP00000444271	C1QB,C1QC,C4B,C1R
GO Process	GO:0050852	T cell receptor signaling pathway	5	103	1.39	1.01	0.00071	9606.ENSP00000046794,9606.ENSP00000353099,9606.ENSP00000364080,9606.ENSP00000379873,9606.ENSP00000408146	LCP2,HLA-DRB1,HLA-DQB1,HLA-A,HLA-DPB1
GO Process	GO:0002429	Immune response-activating cell surface receptor signaling pathway	6	197	1.19	0.9	0.00083	9606.ENSP00000046794,9606.ENSP00000353099,9606.ENSP00000364080,9606.ENSP00000379873,9606.ENSP00000408146,9606.ENSP00000449716	LCP2,HLA-DRB1,HLA-DQB1,HLA-A,HLA-DPB1,CMKLR1
GO Process	GO:0034097	Response to cytokine	10	804	0.8	0.67	0.00085	9606.ENSP00000245620,9606.ENSP00000252593,9606.ENSP00000330825,9606.ENSP00000347948,9606.ENSP00000359497,9606.ENSP00000379651,9606.ENSP00000393566,9606.ENSP00000406478,9606.ENSP00000446007,9606.ENSP00000449716	LILRB3,BST2,IFITM1,TNFRSF14,GBP2,LILRA6,HLA-DPA1,LILRB5,VIM,CMKLR1
GO Process	GO:0007166	Cell surface receptor signaling pathway	15	2040	0.57	0.51	0.0011	9606.ENSP00000046794,9606.ENSP00000245620,9606.ENSP00000330825,9606.ENSP00000347948,9606.ENSP00000353099,9606.ENSP00000360293,9606.ENSP00000364080,9606.ENSP00000369286,9606.ENSP00000379651,9606.ENSP00000379873,9606.ENSP00000406478,9606.ENSP00000408146,9606.ENSP00000435844,9606.ENSP00000446007,9606.ENSP00000449716	LCP2,LILRB3,IFITM1,TNFRSF14,HLA-DRB1,SORBS1,HLA-DQB1,LY86,LILRA6,HLA-A,LILRB5,HLA-DPB1,MS4A6A,VIM,CMKLR1
GO Process	GO:0009605	Response to external stimulus	16	2355	0.54	0.49	0.0012	9606.ENSP00000252593,9606.ENSP00000289707,9606.ENSP00000313967,9606.ENSP00000330825,9606.ENSP00000347948,9606.ENSP00000353099,9606.ENSP00000359497,9606.ENSP00000363770,9606.ENSP00000369286,9606.ENSP00000379873,9606.ENSP00000393566,9606.ENSP00000399168,9606.ENSP00000415941,9606.ENSP00000444271,9606.ENSP00000446007,9606.ENSP00000449716	BST2,SLAMF8,C1QB,IFITM1,TNFRSF14,HLA-DRB1,GBP2,C1QC,LY86,HLA-A,HLA-DPA1,HLA-B,C4B,C1R,VIM,CMKLR1
GO Process	GO:0009617	Response to bacterium	9	663	0.84	0.67	0.0014	9606.ENSP00000289707,9606.ENSP00000347948,9606.ENSP00000353099,9606.ENSP00000359497,9606.ENSP00000369286,9606.ENSP00000379873,9606.ENSP00000399168,9606.ENSP00000415941,9606.ENSP00000446007	SLAMF8,TNFRSF14,HLA-DRB1,GBP2,LY86,HLA-A,HLA-B,C4B,VIM
GO Process	GO:0034341	Response to interferon-gamma	5	127	1.3	0.88	0.0016	9606.ENSP00000252593,9606.ENSP00000330825,9606.ENSP00000359497,9606.ENSP00000393566,9606.ENSP00000446007	BST2,IFITM1,GBP2,HLA-DPA1,VIM
GO Process	GO:0048584	Positive regulation of response to stimulus	15	2131	0.55	0.48	0.0017	9606.ENSP00000046794,9606.ENSP00000227266,9606.ENSP00000252593,9606.ENSP00000313967,9606.ENSP00000353099,9606.ENSP00000360293,9606.ENSP00000363770,9606.ENSP00000364080,9606.ENSP00000369286,9606.ENSP00000379873,9606.ENSP00000399168,9606.ENSP00000408146,9606.ENSP00000415941,9606.ENSP00000444271,9606.ENSP00000449716	LCP2,CTSC,BST2,C1QB,HLA-DRB1,SORBS1,C1QC,HLA-DQB1,LY86,HLA-A,HLA-B,HLA-DPB1,C4B,C1R,CMKLR1
GO Process	GO:0048518	Positive regulation of biological process	26	6207	0.33	0.35	0.0018	9606.ENSP00000046794,9606.ENSP00000218104,9606.ENSP00000227266,9606.ENSP00000229829,9606.ENSP00000252593,9606.ENSP00000313967,9606.ENSP00000325120,9606.ENSP00000330825,9606.ENSP00000339398,9606.ENSP00000347948,9606.ENSP00000353099,9606.ENSP00000360293,9606.ENSP00000363770,9606.ENSP00000363976,9606.ENSP00000364076,9606.ENSP00000364080,9606.ENSP00000364114,9606.ENSP00000369286,9606.ENSP00000379873,…	LCP2,ABCD1,CTSC,HLA-DOA,BST2,C1QB,PGR,IFITM1,HLA-DQA1,TNFRSF14,HLA-DRB1,SORBS1,C1QC,HLA-DMA,HLA-DQA2,HLA-DQB1,HLA-DRB5,LY86,HLA-A,HLA-DPA1,HLA-B,HLA-DPB1,C4B,C1R,VIM,CMKLR1
GO Process	GO:0016045	Detection of bacterium	3	17	1.95	0.99	0.0020	9606.ENSP00000353099,9606.ENSP00000379873,9606.ENSP00000399168	HLA-DRB1,HLA-A,HLA-B
GO Process	GO:0071345	Cellular response to cytokine stimulus	9	711	0.81	0.63	0.0021	9606.ENSP00000245620,9606.ENSP00000330825,9606.ENSP00000347948,9606.ENSP00000359497,9606.ENSP00000379651,9606.ENSP00000393566,9606.ENSP00000406478,9606.ENSP00000446007,9606.ENSP00000449716	LILRB3,IFITM1,TNFRSF14,GBP2,LILRA6,HLA-DPA1,LILRB5,VIM,CMKLR1
GO Process	GO:0002483	Antigen processing and presentation of endogenous peptide antigen	3	18	1.93	0.97	0.0022	9606.ENSP00000353099,9606.ENSP00000379873,9606.ENSP00000399168	HLA-DRB1,HLA-A,HLA-B
GO Process	GO:0002697	Regulation of immune effector process	7	383	0.97	0.7	0.0023	9606.ENSP00000252593,9606.ENSP00000289707,9606.ENSP00000347948,9606.ENSP00000353099,9606.ENSP00000379873,9606.ENSP00000399168,9606.ENSP00000415941	BST2,SLAMF8,TNFRSF14,HLA-DRB1,HLA-A,HLA-B,C4B
GO Process	GO:0001817	Regulation of cytokine production	9	739	0.79	0.6	0.0027	9606.ENSP00000218104,9606.ENSP00000252593,9606.ENSP00000347948,9606.ENSP00000353099,9606.ENSP00000379873,9606.ENSP00000393566,9606.ENSP00000399168,9606.ENSP00000408146,9606.ENSP00000449716	ABCD1,BST2,TNFRSF14,HLA-DRB1,HLA-A,HLA-DPA1,HLA-B,HLA-DPB1,CMKLR1
GO Process	GO:0070663	Regulation of leukocyte proliferation	6	271	1.05	0.7	0.0036	9606.ENSP00000252593,9606.ENSP00000347948,9606.ENSP00000353099,9606.ENSP00000379873,9606.ENSP00000393566,9606.ENSP00000408146	BST2,TNFRSF14,HLA-DRB1,HLA-A,HLA-DPA1,HLA-DPB1
GO Process	GO:0001916	Positive regulation of T cell mediated cytotoxicity	3	28	1.73	0.79	0.0066	9606.ENSP00000353099,9606.ENSP00000379873,9606.ENSP00000399168	HLA-DRB1,HLA-A,HLA-B
GO Process	GO:0002474	Antigen processing and presentation of peptide antigen via MHC class I	3	28	1.73	0.79	0.0066	9606.ENSP00000379873,9606.ENSP00000384886,9606.ENSP00000399168	HLA-A,IFI30,HLA-B
GO Process	GO:0050777	Negative regulation of immune response	5	185	1.14	0.66	0.0072	9606.ENSP00000289707,9606.ENSP00000347948,9606.ENSP00000353099,9606.ENSP00000379873,9606.ENSP00000399168	SLAMF8,TNFRSF14,HLA-DRB1,HLA-A,HLA-B
GO Process	GO:0042129	Regulation of T cell proliferation	5	187	1.13	0.66	0.0074	9606.ENSP00000347948,9606.ENSP00000353099,9606.ENSP00000379873,9606.ENSP00000393566,9606.ENSP00000408146	TNFRSF14,HLA-DRB1,HLA-A,HLA-DPA1,HLA-DPB1
GO Process	GO:1902105	Regulation of leukocyte differentiation	6	315	0.98	0.61	0.0074	9606.ENSP00000229829,9606.ENSP00000245620,9606.ENSP00000289707,9606.ENSP00000353099,9606.ENSP00000363770,9606.ENSP00000399168	HLA-DOA,LILRB3,SLAMF8,HLA-DRB1,C1QC,HLA-B
GO Process	GO:0002486	Antigen processing and presentation of endogenous peptide antigen via MHC class I via ER pathway, TAP-independent	2	3	2.53	0.81	0.0075	9606.ENSP00000379873,9606.ENSP00000399168	HLA-A,HLA-B
GO Process	GO:0048583	Regulation of response to stimulus	19	3931	0.39	0.34	0.0104	9606.ENSP00000046794,9606.ENSP00000218104,9606.ENSP00000227266,9606.ENSP00000252593,9606.ENSP00000289707,9606.ENSP00000313967,9606.ENSP00000347948,9606.ENSP00000353099,9606.ENSP00000356033,9606.ENSP00000360293,9606.ENSP00000363770,9606.ENSP00000364080,9606.ENSP00000369286,9606.ENSP00000379873,9606.ENSP00000399168,9606.ENSP00000408146,9606.ENSP00000415941,9606.ENSP00000444271,9606.ENSP00000449716	LCP2,ABCD1,CTSC,BST2,SLAMF8,C1QB,TNFRSF14,HLA-DRB1,TAGAP,SORBS1,C1QC,HLA-DQB1,LY86,HLA-A,HLA-B,HLA-DPB1,C4B,C1R,CMKLR1
GO Process	GO:0048522	Positive regulation of cellular process	23	5584	0.32	0.31	0.0119	9606.ENSP00000046794,9606.ENSP00000218104,9606.ENSP00000227266,9606.ENSP00000229829,9606.ENSP00000252593,9606.ENSP00000325120,9606.ENSP00000330825,9606.ENSP00000339398,9606.ENSP00000347948,9606.ENSP00000353099,9606.ENSP00000360293,9606.ENSP00000363976,9606.ENSP00000364076,9606.ENSP00000364080,9606.ENSP00000364114,9606.ENSP00000369286,9606.ENSP00000379873,9606.ENSP00000393566,9606.ENSP00000399168,…	LCP2,ABCD1,CTSC,HLA-DOA,BST2,PGR,IFITM1,HLA-DQA1,TNFRSF14,HLA-DRB1,SORBS1,HLA-DMA,HLA-DQA2,HLA-DQB1,HLA-DRB5,LY86,HLA-A,HLA-DPA1,HLA-B,HLA-DPB1,C4B,VIM,CMKLR1
GO Process	GO:0019221	Cytokine-mediated signaling pathway	6	369	0.91	0.52	0.0158	9606.ENSP00000245620,9606.ENSP00000330825,9606.ENSP00000347948,9606.ENSP00000379651,9606.ENSP00000406478,9606.ENSP00000449716	LILRB3,IFITM1,TNFRSF14,LILRA6,LILRB5,CMKLR1
GO Process	GO:0032649	Regulation of interferon-gamma production	4	120	1.23	0.57	0.0183	9606.ENSP00000353099,9606.ENSP00000379873,9606.ENSP00000393566,9606.ENSP00000408146	HLA-DRB1,HLA-A,HLA-DPA1,HLA-DPB1
GO Process	GO:0010033	Response to organic substance	15	2692	0.45	0.34	0.0186	9606.ENSP00000227266,9606.ENSP00000245620,9606.ENSP00000252593,9606.ENSP00000325120,9606.ENSP00000330825,9606.ENSP00000347948,9606.ENSP00000359497,9606.ENSP00000360293,9606.ENSP00000369286,9606.ENSP00000379651,9606.ENSP00000393566,9606.ENSP00000406478,9606.ENSP00000415941,9606.ENSP00000446007,9606.ENSP00000449716	CTSC,LILRB3,BST2,PGR,IFITM1,TNFRSF14,GBP2,SORBS1,LY86,LILRA6,HLA-DPA1,LILRB5,C4B,VIM,CMKLR1
GO Process	GO:0042270	Protection from natural killer cell mediated cytotoxicity	2	6	2.23	0.65	0.0186	9606.ENSP00000379873,9606.ENSP00000399168	HLA-A,HLA-B
GO Process	GO:0002698	Negative regulation of immune effector process	4	123	1.22	0.56	0.0195	9606.ENSP00000252593,9606.ENSP00000289707,9606.ENSP00000379873,9606.ENSP00000399168	BST2,SLAMF8,HLA-A,HLA-B
GO Process	GO:0050789	Regulation of biological process	34	11655	0.17	0.23	0.0245	9606.ENSP00000046794,9606.ENSP00000218104,9606.ENSP00000227266,9606.ENSP00000229829,9606.ENSP00000245620,9606.ENSP00000252593,9606.ENSP00000263867,9606.ENSP00000289707,9606.ENSP00000313967,9606.ENSP00000325120,9606.ENSP00000330825,9606.ENSP00000339398,9606.ENSP00000347948,9606.ENSP00000353099,9606.ENSP00000356033,9606.ENSP00000360293,9606.ENSP00000363770,9606.ENSP00000363976,9606.ENSP00000364076,…	LCP2,ABCD1,CTSC,HLA-DOA,LILRB3,BST2,CAPG,SLAMF8,C1QB,PGR,IFITM1,HLA-DQA1,TNFRSF14,HLA-DRB1,TAGAP,SORBS1,C1QC,HLA-DMA,HLA-DQA2,HLA-DQB1,HLA-DRB5,LY86,LILRA6,HLA-A,IFI30,HLA-DPA1,HLA-B,LILRB5,HLA-DPB1,C4B,MS4A6A,C1R,VIM,CMKLR1
[truncated: 84 more rows]

## Sheet: S28
Table S28 - MS WM vs Control WM (Cluster 3)
#category	term ID	term description	observed gene count	background gene count	strength	signal	false discovery rate	matching proteins in your network (IDs)	matching proteins in your network (labels)
[truncated: 460 more rows]

## Sheet: S29
Table S29 - MS WM vs Control WM (Cluster 4)
[truncated: 145 more rows]

## Sheet: S30
Table S30 - MS WM vs Control WM (Cluster 5)
[truncated: 40 more rows]

## Sheet: S31
Table S31 - MS WM vs Control WM (Cluster 6)
[truncated: 27 more rows]

## Sheet: S32
Table S32 - AL vs Control WM (Cluster 1)
[truncated: 324 more rows]

## Sheet: S33
Table S33 - CAL vs Control WM (Cluster 1)
[truncated: 225 more rows]

[truncated: 1 more sheets: S34]
