# Supplementary material for: Mapping Molecular Pathways of Multiple Sclerosis: A Gene Prioritization and Network Analysis of White Matter Pathology Transcriptomics
Source: Ann Neurol. 2025 Feb 14;98(1):67–79. doi: 10.1002/ana.27216 (PMC12174739; doi:10.1002/ana.27216)
Supplement: Supplementary file 6 — Table S35. Published in vivo model validation. [file ANA-98-67-s007.xlsx]

## Sheet: Table S34
Table S35 - Published in vivo model validation
gene	alias	title	author	journal	pub_year	doi	pmid
PTPRC	CD45	Differential impact of the CD45 juxtamembrane wedge on central and peripheral T cell receptor responses.	Hermiston ML, Zikherman J, Tan AL, Lam VC, Cresalia NM, Oksenberg N, Goren N, Brassat D, Oksenberg JR, Weiss A.	Proc Natl Acad Sci U S A	2009	10.1073/pnas.0811647106	19129486	detrimental
ITGB2	CD18	CD49d/CD29-integrin controls the accumulation of plasmacytoid dendritic cells into the CNS during neuroinflammation.	Garnier A, Laffont S, Garnier L, Kaba E, Deutsch U, Engelhardt B, Gu√©ry JC.	Eur J Immunol	2019	10.1002/eji.201948086	31318439	no effect
ITGB2	CD18	Effector and suppressor roles for LFA-1 during the development of experimental autoimmune encephalomyelitis.	Dugger KJ, Zinn KR, Weaver C, Bullard DC, Barnum SR.	J Neuroimmunol	2009	10.1016/j.jneuroim.2008.10.006	19010554	detrimental
ITGB2	CD18	Resolution of CNS lesions following treatment of experimental allergic encephalomyelitis in macaques with monoclonal antibody to the CD18 leukocyte integrin.	Rose LM, Richards TL, Peterson J, Petersen R, Alvord EC.	Mult Scler	1997	10.1177/135245859700200601	9065916	detrimental
ITGB2	CD18	A role for alpha4-integrin in the pathology following Semliki Forest virus infection.	Smith JP, Morris-Downes M, Brennan FR, Wallace GJ, Amor S.	J Neuroimmunol	2000	10.1016/s0165-5728(99)00235-0	10814783	no effect
NCAM1	CD56	A role for alpha4-integrin in the pathology following Semliki Forest virus infection.	Smith JP, Morris-Downes M, Brennan FR, Wallace GJ, Amor S.	J Neuroimmunol	2000	10.1016/s0165-5728(99)00235-0	10814783	no effect
CXCR4	CXCR4	Inhibition of hyaluronan synthesis protects against central nervous system (CNS) autoimmunity and increases CXCL12 expression in the inflamed CNS.	Mueller AM, Yoon BH, Sadiq SA.	J Biol Chem	2014	10.1074/jbc.m114.559583	24973214	beneficial
CXCR4	CXCR4	Chemokine-mediated redirection of T cells constitutes a critical mechanism of glucocorticoid therapy in autoimmune CNS responses.	Schweingruber N, Fischer HJ, Fischer L, van den Brandt J, Karabinskaya A, Labi V, Villunger A, Kretzschmar B, Huppke P, Simons M, Tuckermann JP, Fl√ºgel A, L√ºhder F, Reichardt HM.	Acta Neuropathol	2014	10.1007/s00401-014-1248-4	24488308	beneficial
CCL2	CCL2	Circulating Picomolar Levels of CCL2 Downregulate Ongoing Chronic Experimental Autoimmune Encephalomyelitis by Induction of Regulatory Mechanisms.	Kaushansky N, Bakos E, Becker-Herman S, Shachar I, Ben-Nun A.	J Immunol	2019	10.4049/jimmunol.1900424	31484731	beneficial
CCL2	CCL2	Astrocyte CCL2 sustains immune cell infiltration in chronic experimental autoimmune encephalomyelitis.	Kim RY, Hoffman AS, Itoh N, Ao Y, Spence R, Sofroniew MV, Voskuhl RR.	J Neuroimmunol	2014	10.1016/j.jneuroim.2014.06.009	25005117	detrimental
CCL2	CCL2	The CCL2 synthesis inhibitor bindarit targets cells of the neurovascular unit, and suppresses experimental autoimmune encephalomyelitis.	Ge S, Shrestha B, Paul D, Keating C, Cone R, Guglielmotti A, Pachter JS.	J Neuroinflammation	2012	10.1186/1742-2094-9-171	22788993	detrimental
CCL2	CCL2	Mesenchymal stromal cells ameliorate experimental autoimmune encephalomyelitis by inhibiting CD4 Th17 T cells in a CC chemokine ligand 2-dependent manner.	Rafei M, Campeau PM, Aguilar-Mahecha A, Buchanan M, Williams P, Birman E, Yuan S, Young YK, Boivin MN, Forner K, Basik M, Galipeau J.	J Immunol	2009	10.4049/jimmunol.0803962	19414750	detrimental
CASP1	CASP1	Identification of D359-0396 as a novel inhibitor of the activation of NLRP3 inflammasome.	Li Z, Ji S, Wu C, Wu J, Cao R, Wang Y, Xu Y, Li J, Zhang CJ.	Neurochem Int	2023	10.1016/j.neuint.2023.105565	37385448	detrimental
MYC	MYC	SRC2 controls CD4<sup>+</sup> T¬†cell activation via stimulating c-Myc-mediated upregulation of amino acid transporter <i>Slc7a5</i>.	Zhang W, Cao X, Zhong X, Wu H, Shi Y, Feng M, Wang YC, Ann D, Gwack Y, Yuan YC, Shang W, Sun Z.	Proc Natl Acad Sci U S A	2023	10.1073/pnas.2221352120	37094160	detrimental
TGFB1	TGFB1	Autocrine transforming growth factor-Œ≤1 promotes in vivo Th17 cell differentiation.	Gutcher I, Donkor MK, Ma Q, Rudensky AY, Flavell RA, Li MO.	Immunity	2011	10.1016/j.immuni.2011.03.005	21435587	detrimental
CCR5	CCR5	Prevention of murine experimental autoimmune encephalomyelitis by in vivo expression of a novel recombinant immunotoxin DT390-RANTES.	Jia Y, Li H, Chen W, Li M, Lv M, Feng P, Hu H, Zhang L.	Gene Ther	2006	10.1038/sj.gt.3302799	16708076	detrimental
FAS	FAS	Involvement of IFN-Œ≥ and perforin, but not Fas/FasL interactions in regulatory T cell-mediated suppression of experimental autoimmune encephalomyelitis.	Beeston T, Smith TR, Maricic I, Tang X, Kumar V.	J Neuroimmunol	2010	10.1016/j.jneuroim.2010.07.007	20708278	no effect
CCL5	CCL5	RGMa regulates CCL5 expression via the BMP receptor in experimental autoimmune encephalomyelitis mice and endothelial cells.	Tang S, Su B, Tao T, Yan W, Zhang R, Qin X, Feng J.	Mol Med Rep	2022	10.3892/mmr.2022.12601	35029290	detrimental
HLA-A	HLA-A	CD8 T cell responses to myelin oligodendrocyte glycoprotein-derived peptides in humanized HLA-A*0201-transgenic mice.	Mars LT, Bauer J, Gross DA, Bucciarelli F, Firat H, Hudrisier D, Lemonnier F, Kosmatopoulos K, Liblau RS.	J Immunol	2007	10.4049/jimmunol.179.8.5090	17911594	detrimental
MOBP	MOBP	Modulation of MS-like disease by a multi epitope protein is mediated by induction of CD11c<sup>+</sup>CD11b<sup>+</sup>Gr1<sup>+</sup> myeloid-derived dendritic cells.	Kaushansky N, Kaminitz A, Allouche-Arnon H, Ben-Nun A.	J Neuroimmunol	2019	10.1016/j.jneuroim.2019.04.013	31108399	beneficial
MMP2	MMP-2	The protease inhibitor Bowman-Birk Inhibitor suppresses experimental autoimmune encephalomyelitis: a potential oral therapy for multiple sclerosis.	Gran Bet al	Mult Scler	2006	10.1177/1352458506070769		detrimental
